# Supplementary material for: Aqueous Depolymerization of Polyethylene at Ambient Temperature: In Situ Generation of Permanganate Using Ozone
Source: ACS Sustain Chem Eng. 2026 Mar 17;14(12):5995–6005. doi: 10.1021/acssuschemeng.5c12302 (PMC13040521; doi:10.1021/acssuschemeng.5c12302)
Supplement: Supplementary file 2 [file sc5c12302_si_002.zip]

Archive with 62 entries (50 files):
- Supplemental_information_raw_data_and_code/
- Supplemental_information_raw_data_and_code/Matlab for SG smoothing/
- Supplemental_information_raw_data_and_code/Matlab for SG smoothing/infonum.txt
- Supplemental_information_raw_data_and_code/Matlab for SG smoothing/smoothingprogram.m
- Supplemental_information_raw_data_and_code/README.txt
- Supplemental_information_raw_data_and_code/Repeat experiment 1/
- Supplemental_information_raw_data_and_code/Repeat experiment 1/ATR/
- Supplemental_information_raw_data_and_code/Repeat experiment 1/ATR/@@@2MSB008-0.CSV
- Supplemental_information_raw_data_and_code/Repeat experiment 1/ATR/@@@2MSB008-100.CSV
- Supplemental_information_raw_data_and_code/Repeat experiment 1/ATR/@@@2MSB008-122.CSV
- Supplemental_information_raw_data_and_code/Repeat experiment 1/ATR/@@@2MSB008-144.CSV
- Supplemental_information_raw_data_and_code/Repeat experiment 1/ATR/@@@2MSB008-25.CSV
- Supplemental_information_raw_data_and_code/Repeat experiment 1/ATR/@@@2MSB008-50.CSV
- Supplemental_information_raw_data_and_code/Repeat experiment 1/ATR/@@@2MSB008-73.CSV
- Supplemental_information_raw_data_and_code/Repeat experiment 1/DSC/
- Supplemental_information_raw_data_and_code/Repeat experiment 1/DSC/2MSB008-0H-1.txt
- Supplemental_information_raw_data_and_code/Repeat experiment 1/DSC/2MSB008-100H-1.txt
- Supplemental_information_raw_data_and_code/Repeat experiment 1/DSC/2MSB008-122H-1 T1.txt
- Supplemental_information_raw_data_and_code/Repeat experiment 1/DSC/2MSB008-145H-1.txt
- Supplemental_information_raw_data_and_code/Repeat experiment 1/DSC/2MSB008-25H-1.txt
- Supplemental_information_raw_data_and_code/Repeat experiment 1/DSC/2MSB008-50H-1 T1.txt
- Supplemental_information_raw_data_and_code/Repeat experiment 1/DSC/2MSB008-72H.txt
- Supplemental_information_raw_data_and_code/Repeat experiment 2/
- Supplemental_information_raw_data_and_code/Repeat experiment 2/ATR/
- Supplemental_information_raw_data_and_code/Repeat experiment 2/ATR/@@@2MSB010-0.CSV
- Supplemental_information_raw_data_and_code/Repeat experiment 2/ATR/@@@2MSB010-120.CSV
- Supplemental_information_raw_data_and_code/Repeat experiment 2/ATR/@@@2MSB010-25.CSV
- Supplemental_information_raw_data_and_code/Repeat experiment 2/ATR/@@@2MSB010-48.CSV
- Supplemental_information_raw_data_and_code/Repeat experiment 2/ATR/@@@2MSB010-73.CSV
- Supplemental_information_raw_data_and_code/Repeat experiment 2/ATR/@@@2MSB010-94.CSV
- Supplemental_information_raw_data_and_code/Repeat experiment 2/DSC/
- Supplemental_information_raw_data_and_code/Repeat experiment 2/DSC/2MSB010-0H-1.txt
- Supplemental_information_raw_data_and_code/Repeat experiment 2/DSC/2MSB010-120H-1.txt
- Supplemental_information_raw_data_and_code/Repeat experiment 2/DSC/2MSB010-144H-1 T1.txt
- Supplemental_information_raw_data_and_code/Repeat experiment 2/DSC/2MSB010-25H-1.txt
- Supplemental_information_raw_data_and_code/Repeat experiment 2/DSC/2MSB010-48H-1.txt
- Supplemental_information_raw_data_and_code/Repeat experiment 2/DSC/2MSB010-73H-1.txt
- Supplemental_information_raw_data_and_code/Repeat experiment 2/DSC/2MSB010-94H-1 T1.txt
- Supplemental_information_raw_data_and_code/Repeat experiment 3/
- Supplemental_information_raw_data_and_code/Repeat experiment 3/ATR/
- Supplemental_information_raw_data_and_code/Repeat experiment 3/ATR/@@@2MSB011-000.CSV
- Supplemental_information_raw_data_and_code/Repeat experiment 3/ATR/@@@2MSB011-024.CSV
- Supplemental_information_raw_data_and_code/Repeat experiment 3/ATR/@@@2MSB011-048.CSV
- Supplemental_information_raw_data_and_code/Repeat experiment 3/ATR/@@@2MSB011-072.CSV
- Supplemental_information_raw_data_and_code/Repeat experiment 3/ATR/@@@2MSB011-096.CSV
- Supplemental_information_raw_data_and_code/Repeat experiment 3/ATR/@@@2MSB011-120.CSV
- Supplemental_information_raw_data_and_code/Repeat experiment 3/ATR/@@@2MSB011-144.CSV
- Supplemental_information_raw_data_and_code/Repeat experiment 3/DSC/
- Supplemental_information_raw_data_and_code/Repeat experiment 3/DSC/2MSB011-0H-1.txt
- Supplemental_information_raw_data_and_code/Repeat experiment 3/DSC/2MSB011-121H-1.txt
- Supplemental_information_raw_data_and_code/Repeat experiment 3/DSC/2MSB011-144H-1 T1.txt
- Supplemental_information_raw_data_and_code/Repeat experiment 3/DSC/2MSB011-24H.txt
- Supplemental_information_raw_data_and_code/Repeat experiment 3/DSC/2MSB011-48H-1.txt
- Supplemental_information_raw_data_and_code/Repeat experiment 3/DSC/2MSB011-72H-1 T1.txt
- Supplemental_information_raw_data_and_code/Repeat experiment 3/DSC/2MSB011-96H-1.txt
- Supplemental_information_raw_data_and_code/Repeat experiment 3/NMR/
- Supplemental_information_raw_data_and_code/Repeat experiment 3/NMR/120.csv
- Supplemental_information_raw_data_and_code/Repeat experiment 3/NMR/144.csv
- Supplemental_information_raw_data_and_code/Repeat experiment 3/NMR/24.csv
- Supplemental_information_raw_data_and_code/Repeat experiment 3/NMR/48.csv
- Supplemental_information_raw_data_and_code/Repeat experiment 3/NMR/72.csv
- Supplemental_information_raw_data_and_code/Repeat experiment 3/NMR/96.csv
