# Supplementary material for: Aqueous Depolymerization of Polyethylene at Ambient Temperature: In Situ Generation of Permanganate Using Ozone
Source: ACS Sustain Chem Eng. 2026 Mar 17;14(12):5995–6005. doi: 10.1021/acssuschemeng.5c12302 (PMC13040521; doi:10.1021/acssuschemeng.5c12302)
Supplement: Supplementary file 2 [file sc5c12302_si_002.zip › Supplemental_information_raw_data_and_code/Matlab for SG smoothing/infonum.txt]

1649.803000	0.015958
1650.044000	0.016467
1650.285000	0.016917
1650.526000	0.016996
1650.767000	0.016755
1651.009000	0.017091
1651.250000	0.017247
1651.491000	0.017536
1651.732000	0.018720
1651.973000	0.019926
1652.214000	0.022094
1652.455000	0.022067
1652.696000	0.018644
1652.937000	0.018565
1653.178000	0.019082
1653.419000	0.016033
1653.660000	0.016247
1653.901000	0.017321
1654.142000	0.018017
1654.383000	0.017155
1654.624000	0.015912
1654.865000	0.017021
1655.106000	0.017633
1655.348000	0.017919
1655.589000	0.018037
1655.830000	0.018241
1656.071000	0.018241
1656.312000	0.018561
1656.553000	0.019130
1656.794000	0.019484
1657.035000	0.019593
1657.276000	0.019735
1657.517000	0.020001
1657.758000	0.020308
1657.999000	0.020328
1658.240000	0.020339
1658.481000	0.020909
1658.722000	0.021163
1658.963000	0.021392
1659.205000	0.021806
1659.446000	0.021581
1659.687000	0.021508
1659.928000	0.021864
1660.169000	0.022279
1660.410000	0.022301
1660.651000	0.022208
1660.892000	0.022867
1661.133000	0.023308
1661.374000	0.023295
1661.615000	0.023184
1661.856000	0.023494
1662.097000	0.024044
1662.338000	0.024590
1662.579000	0.025095
1662.820000	0.023559
1663.062000	0.022749
1663.302000	0.023457
1663.543000	0.023901
1663.785000	0.024402
1664.026000	0.024933
1664.267000	0.025269
1664.508000	0.025613
1664.749000	0.025945
1664.990000	0.026174
1665.231000	0.026388
1665.472000	0.026244
1665.713000	0.026752
1665.954000	0.026872
1666.195000	0.026993
1666.436000	0.027393
1666.677000	0.027824
1666.918000	0.028247
1667.159000	0.028529
1667.400000	0.029152
1667.642000	0.029558
1667.883000	0.029853
1668.124000	0.030694
1668.365000	0.031072
1668.606000	0.031373
1668.847000	0.032250
1669.088000	0.032935
1669.329000	0.031320
1669.570000	0.031346
1669.811000	0.031758
1670.052000	0.032257
1670.293000	0.032732
1670.534000	0.033547
1670.775000	0.034097
1671.016000	0.034107
1671.257000	0.034648
1671.499000	0.035012
1671.740000	0.035053
1671.980000	0.035630
1672.222000	0.036288
1672.463000	0.036999
1672.704000	0.037664
1672.945000	0.037687
1673.186000	0.037971
1673.427000	0.038915
1673.668000	0.039264
1673.909000	0.039703
1674.150000	0.040741
1674.391000	0.041375
1674.632000	0.041539
1674.873000	0.042166
1675.114000	0.042486
1675.355000	0.042260
1675.596000	0.042299
1675.837000	0.043149
1676.079000	0.044158
1676.320000	0.045373
1676.561000	0.045666
1676.802000	0.045448
1677.043000	0.046003
1677.284000	0.046989
1677.525000	0.047792
1677.766000	0.048464
1678.007000	0.049189
1678.248000	0.049693
1678.489000	0.050054
1678.730000	0.050752
1678.971000	0.051303
1679.212000	0.052768
1679.453000	0.054211
1679.694000	0.054997
1679.936000	0.055314
1680.177000	0.056040
1680.418000	0.056305
1680.659000	0.056789
1680.900000	0.057734
1681.141000	0.058399
1681.382000	0.059346
1681.623000	0.060993
1681.864000	0.062043
1682.105000	0.063283
1682.346000	0.064701
1682.587000	0.065862
1682.828000	0.066674
1683.069000	0.067088
1683.310000	0.068269
1683.551000	0.070214
1683.792000	0.071039
1684.033000	0.071957
1684.275000	0.073475
1684.516000	0.074360
1684.757000	0.074973
1684.998000	0.076681
1685.239000	0.078520
1685.480000	0.080265
1685.721000	0.081762
1685.962000	0.083526
1686.203000	0.085006
1686.444000	0.086389
1686.685000	0.087747
1686.926000	0.090109
1687.167000	0.092415
1687.408000	0.094001
1687.649000	0.095653
1687.890000	0.097841
1688.132000	0.099894
1688.373000	0.101954
1688.614000	0.103541
1688.855000	0.105449
1689.096000	0.107818
1689.337000	0.110245
1689.578000	0.112734
1689.819000	0.115362
1690.060000	0.117517
1690.301000	0.119946
1690.542000	0.122445
1690.783000	0.125349
1691.024000	0.128216
1691.265000	0.130839
1691.506000	0.133324
1691.747000	0.136025
1691.989000	0.138823
1692.229000	0.141984
1692.470000	0.144760
1692.712000	0.147435
1692.953000	0.150401
1693.194000	0.153490
1693.435000	0.155827
1693.676000	0.158668
1693.917000	0.161870
1694.158000	0.165112
1694.399000	0.168476
1694.640000	0.171859
1694.881000	0.174615
1695.122000	0.177960
1695.363000	0.180255
1695.604000	0.182916
1695.845000	0.184961
1696.086000	0.190035
1696.327000	0.193834
1696.569000	0.197121
1696.810000	0.199923
1697.051000	0.202427
1697.292000	0.204663
1697.533000	0.207086
1697.774000	0.210417
1698.015000	0.213169
1698.256000	0.215505
1698.497000	0.217686
1698.738000	0.219098
1698.979000	0.221168
1699.220000	0.223104
1699.461000	0.225026
1699.702000	0.226018
1699.943000	0.234171
1700.184000	0.237986
1700.426000	0.236305
1700.667000	0.236840
1700.907000	0.242799
1701.149000	0.245873
1701.390000	0.246852
1701.631000	0.248729
1701.872000	0.251387
1702.113000	0.254267
1702.354000	0.256371
1702.595000	0.258727
1702.836000	0.261601
1703.077000	0.263869
1703.318000	0.265843
1703.559000	0.268839
1703.800000	0.271484
1704.041000	0.274755
1704.282000	0.277852
1704.523000	0.280453
1704.764000	0.283364
1705.006000	0.286633
1705.247000	0.289832
1705.488000	0.293540
1705.729000	0.296189
1705.970000	0.297412
1706.211000	0.297933
1706.452000	0.301760
1706.693000	0.304830
1706.934000	0.307638
1707.175000	0.310147
1707.416000	0.312054
1707.657000	0.314355
1707.898000	0.316837
1708.139000	0.319876
1708.380000	0.322022
1708.621000	0.323488
1708.863000	0.324654
1709.104000	0.325302
1709.345000	0.326378
1709.586000	0.328227
1709.827000	0.329032
1710.068000	0.330817
1710.309000	0.331860
1710.550000	0.332794
1710.791000	0.333188
1711.032000	0.332177
1711.273000	0.330545
1711.514000	0.331470
1711.755000	0.332856
1711.996000	0.331961
1712.237000	0.329252
1712.478000	0.327612
1712.719000	0.326498
1712.960000	0.326264
1713.202000	0.323976
1713.443000	0.321617
1713.684000	0.321260
1713.925000	0.320389
1714.166000	0.316510
1714.407000	0.314037
1714.648000	0.311197
1714.889000	0.309329
1715.130000	0.306215
1715.371000	0.301682
1715.612000	0.298453
1715.853000	0.295744
1716.094000	0.293283
1716.335000	0.289801
1716.576000	0.285619
1716.817000	0.282844
1717.059000	0.280707
1717.300000	0.278660
1717.541000	0.269560
1717.782000	0.266656
1718.023000	0.264769
1718.264000	0.261542
1718.505000	0.257975
1718.746000	0.253096
1718.987000	0.249117
1719.228000	0.245417
1719.469000	0.241209
1719.710000	0.237247
1719.951000	0.232288
1720.192000	0.227899
1720.433000	0.224135
1720.674000	0.220064
1720.916000	0.216219
1721.156000	0.212180
1721.397000	0.207304
1721.639000	0.203265
1721.880000	0.199248
1722.121000	0.194279
1722.362000	0.190107
1722.603000	0.186727
1722.844000	0.182139
1723.085000	0.178090
1723.326000	0.174299
1723.567000	0.170057
1723.808000	0.167406
1724.049000	0.164756
1724.290000	0.161260
1724.531000	0.158139
1724.772000	0.155044
1725.013000	0.151983
1725.254000	0.148602
1725.496000	0.145471
1725.737000	0.141488
1725.978000	0.139060
1726.219000	0.136791
1726.460000	0.133138
1726.701000	0.130120
1726.942000	0.127445
1727.183000	0.124800
1727.424000	0.123524
1727.665000	0.121938
1727.906000	0.119283
1728.147000	0.116178
1728.388000	0.114452
1728.629000	0.114303
1728.870000	0.113577
1729.111000	0.111072
1729.353000	0.109022
1729.594000	0.106874
1729.834000	0.104539
1730.076000	0.102991
1730.317000	0.102061
1730.558000	0.101748
1730.799000	0.101073
1731.040000	0.099906
1731.281000	0.099157
1731.522000	0.097961
1731.763000	0.097170
1732.004000	0.096108
1732.245000	0.094890
1732.486000	0.094532
1732.727000	0.094567
1732.968000	0.094829
1733.209000	0.096901
1733.450000	0.098158
1733.691000	0.094188
1733.933000	0.092442
1734.174000	0.092309
1734.415000	0.092990
1734.656000	0.094757
1734.897000	0.091687
1735.138000	0.090308
1735.379000	0.089952
1735.620000	0.089465
1735.861000	0.088750
1736.102000	0.089076
1736.343000	0.088699
1736.584000	0.087801
1736.825000	0.088179
1737.066000	0.087671
1737.307000	0.087225
1737.548000	0.086813
1737.790000	0.085894
1738.031000	0.086400
1738.272000	0.087051
1738.513000	0.086754
1738.754000	0.085452
1738.995000	0.084533
1739.236000	0.084169
1739.477000	0.084194
1739.718000	0.083845
1739.959000	0.082748
1740.200000	0.081485
1740.441000	0.081183
1740.682000	0.080863
1740.923000	0.080001
1741.164000	0.079486
1741.405000	0.079265
1741.646000	0.078929
1741.887000	0.077798
1742.129000	0.076631
1742.370000	0.075773
1742.611000	0.074815
1742.852000	0.073927
1743.093000	0.073669
1743.334000	0.072826
1743.575000	0.070555
1743.816000	0.069405
1744.057000	0.068942
1744.298000	0.069083
1744.539000	0.068743
1744.780000	0.067758
1745.021000	0.067506
1745.262000	0.066628
1745.503000	0.064853
1745.744000	0.063894
1745.986000	0.063006
1746.227000	0.062393
1746.468000	0.062906
1746.709000	0.062895
1746.950000	0.060714
1747.191000	0.058568
1747.432000	0.057644
1747.673000	0.056567
1747.914000	0.056341
1748.155000	0.056351
1748.396000	0.056478
1748.637000	0.055656
1748.878000	0.053753
1749.119000	0.052528
1749.360000	0.051879
1749.601000	0.051760
1749.843000	0.050155
1750.083000	0.049744
1750.324000	0.049757
1750.566000	0.047855
1750.807000	0.046859
1751.048000	0.046728
1751.289000	0.046539
1751.530000	0.045853
1751.771000	0.045329
1752.012000	0.044594
1752.253000	0.043446
1752.494000	0.043055
1752.735000	0.043395
1752.976000	0.043688
1753.217000	0.042747
1753.458000	0.041756
1753.699000	0.042118
1753.940000	0.042147
1754.181000	0.040641
1754.423000	0.040373
1754.664000	0.040087
1754.905000	0.039221
1755.146000	0.038647
1755.387000	0.038027
1755.628000	0.037527
1755.869000	0.037128
1756.110000	0.037013
1756.351000	0.037606
1756.592000	0.038416
1756.833000	0.037591
1757.074000	0.034992
1757.315000	0.034031
1757.556000	0.034548
1757.797000	0.035056
1758.038000	0.034560
1758.280000	0.034438
1758.521000	0.033640
1758.761000	0.032899
1759.003000	0.032482
1759.244000	0.032304
1759.485000	0.032742
1759.726000	0.032161
1759.967000	0.031026
1760.208000	0.030884
1760.449000	0.030773
1760.690000	0.030498
1760.931000	0.029655
1761.172000	0.029199
1761.413000	0.029247
1761.654000	0.029701
1761.895000	0.029112
1762.136000	0.028705
1762.377000	0.027945
1762.618000	0.027062
1762.860000	0.027062
1763.101000	0.027403
1763.342000	0.028040
1763.583000	0.027976
1763.824000	0.026651
1764.065000	0.025672
1764.306000	0.026114
1764.547000	0.026538
1764.788000	0.026790
1765.029000	0.026462
1765.270000	0.025324
1765.511000	0.025368
1765.752000	0.025966
1765.993000	0.025908
1766.234000	0.025059
1766.475000	0.024476
1766.717000	0.024512
1766.958000	0.025065
1767.198000	0.025389
1767.440000	0.024149
1767.681000	0.023261
1767.922000	0.024193
1768.163000	0.024686
1768.404000	0.024265
1768.645000	0.023880
1768.886000	0.023404
1769.127000	0.023506
1769.368000	0.023879
1769.609000	0.023243
1769.850000	0.021688
1770.091000	0.021398
1770.332000	0.022391
1770.573000	0.021965
1770.814000	0.020870
1771.055000	0.021706
1771.297000	0.022703
1771.538000	0.021223
1771.779000	0.020789
1772.020000	0.020776
1772.261000	0.020735
1772.502000	0.019867
1772.743000	0.016245
1772.984000	0.016762
1773.225000	0.018962
1773.466000	0.019897
1773.707000	0.019526
1773.948000	0.018958
1774.189000	0.018598
1774.430000	0.018713
1774.671000	0.019190
1774.912000	0.018443
1775.154000	0.018245
1775.395000	0.018513
1775.636000	0.018025
1775.877000	0.017136
1776.118000	0.017139
1776.359000	0.017023
1776.600000	0.017375
1776.841000	0.017843
1777.082000	0.017773
1777.323000	0.017590
1777.564000	0.017449
1777.805000	0.016079
1778.046000	0.016270
1778.287000	0.017391
1778.528000	0.016872
1778.769000	0.016239
1779.010000	0.015962
1779.251000	0.015579
1779.493000	0.015168
1779.734000	0.014682
1779.975000	0.014904
1780.216000	0.015830
1780.457000	0.016292
1780.698000	0.016221
1780.939000	0.014726
1781.180000	0.013790
1781.421000	0.013763
1781.662000	0.014337
1781.903000	0.014520
1782.144000	0.014607
1782.385000	0.015256
1782.626000	0.014202
1782.867000	0.013238
1783.108000	0.013109
1783.350000	0.013220
1783.591000	0.013278
1783.832000	0.013359
1784.073000	0.012690
1784.314000	0.012721
1784.555000	0.013097
1784.796000	0.012433
1785.037000	0.012130
1785.278000	0.011480
1785.519000	0.011228
1785.760000	0.011766
1786.001000	0.012429
1786.242000	0.012611
1786.483000	0.012092
1786.724000	0.011379
1786.965000	0.011089
1787.207000	0.011098
1787.448000	0.010221
1787.688000	0.010511
1787.930000	0.010518
1788.171000	0.010305
1788.412000	0.010654
1788.653000	0.010254
1788.894000	0.010305
1789.135000	0.010885
1789.376000	0.010955
1789.617000	0.010751
1789.858000	0.009720
1790.099000	0.009745
1790.340000	0.010318
1790.581000	0.011293
1790.822000	0.010940
1791.063000	0.009061
1791.304000	0.008194
1791.545000	0.008021
1791.787000	0.008848
1792.028000	0.009603
1792.269000	0.011019
1792.510000	0.010921
1792.751000	0.008047
1792.992000	0.008201
1793.233000	0.008223
1793.474000	0.007727
1793.715000	0.006940
1793.956000	0.006827
1794.197000	0.006949
1794.438000	0.007981
1794.679000	0.008788
1794.920000	0.009804
1795.161000	0.009468
1795.402000	0.008632
1795.644000	0.008464
1795.885000	0.008654
1796.125000	0.007697
1796.367000	0.007240
1796.608000	0.008269
1796.849000	0.008403
1797.090000	0.007565
1797.331000	0.006798
1797.572000	0.006940
1797.813000	0.006337
1798.054000	0.005614
1798.295000	0.005920
1798.536000	0.006292
1798.777000	0.006577
1799.018000	0.005801
1799.259000	0.006054
1799.500000	0.006413
1799.741000	0.005379
1799.982000	0.006016
1800.224000	0.006625
1800.465000	0.006445
1800.706000	0.006570
1800.947000	0.006460
