# Supplementary material for: Aqueous Depolymerization of Polyethylene at Ambient Temperature: In Situ Generation of Permanganate Using Ozone
Source: ACS Sustain Chem Eng. 2026 Mar 17;14(12):5995–6005. doi: 10.1021/acssuschemeng.5c12302 (PMC13040521; doi:10.1021/acssuschemeng.5c12302)
Supplement: Supplementary file 2 [file sc5c12302_si_002.zip › Supplemental_information_raw_data_and_code/Matlab for SG smoothing/smoothingprogram.m]

clear
clc


% Read data from 'infonum.txt'
data = load('infonum.txt');


% Extract columns into separate vectors
vector1 = data(:, 1); % First column
vector2 = data(:, 2); % Second column


% Display the vectors
%disp('First Column Vector:');
%disp(vector1);
%disp('Second Column Vector:');
%disp(vector2);


% Generate sample data: a noisy sine wave
% This is used to test the code to ensure it is operating properly
%x = linspace(0, 2*pi, 100); % 100 points from 0 to 2*pi
%y = sin(x) + 0.1*randn(size(x)); % sine wave with added noise

% Set x and y corresponding to the x and y of the ATR data in infonum.txt
x = vector1;
y = vector2;

% Parameters for Savitzky-Golay filter
polynomialOrder = 5; % polynomial order
frameSize = 111;       % 5-point window (must be odd)

% Calculate Savitzky-Golay filter coefficients
[b, g] = sgolay(polynomialOrder, frameSize);

% Compute the sampling interval
dt = x(2) - x(1); % Sampling interval. This must be constant across your data. It is for infonum.txt.

% Compute the second derivative
p = 2; % second derivative
d2y = conv(y, factorial(p) / -1*dt^p * g(:, p+1),'same');

% This is used to find the peaks on the second derivative, it only matters
% for the graph
peakdistance = 3;
PeakSig = d2y;
[pks,locs] = findpeaks(PeakSig,x,'MinPeakDistance',peakdistance);


% Calculate Savitzky-Golay filter coefficients
[b, g] = sgolay(polynomialOrder, frameSize);

% Compute the sampling interval
dt = x(2) - x(1); % Sampling interval

% Compute the fourth derivative
p = 4; % fourth derivative

d4y = conv(y, factorial(p) / 1*dt^p * g(:, p+1),'same');

% Calculate Savitzky-Golay filter coefficients
[b, g] = sgolay(polynomialOrder, frameSize);

% Compute the sampling interval
dt = x(2) - x(1); % Sampling interval

% Compute the smoothed original spectra
p = 0; % Smoothed original spectra
dy = conv(y, factorial(p) / 1*dt^p * g(:, p+1),'same');

%normalization to max

ny = dy./max(y);
nd2y = d2y./max(d2y);
nd4y = d4y./max(d4y);


% Plot the original data and the first derivative
% This can be used for visualization, but it not directly relevant to the
% work

% figure;
% subplot(3, 1, 1);
% plot(x, y, 'r');
% title('Smoothed Data (Savitzky-Golay)');
% xlabel('Wave Numbers (cm^-1)');
% ylabel('y');
% xlim([1650 1800])
% set ( gca, 'xdir', 'reverse' )
% 
% 
% subplot(3, 1, 2);
% plot(x, d2y, 'b');
% findpeaks(PeakSig,x,'MinPeakDistance',peakdistance);
% text(locs+1,pks+5*10^-6,num2str(round(locs((1:numel(pks))')),4))
% title('Second Derivative Inverted (Savitzky-Golay)');
% xlim([1650 1750])
% set ( gca, 'xdir', 'reverse' )
% xlabel('Wave Numbers (cm^-1)');
% ylabel('d2y/dx2');
% xlim([1650 1800])
% 
% 
% 
% subplot(3, 1, 3);
% plot(x, d4y, 'g');
% title('Fourth Derivative (Savitzky-Golay)');
% xlabel('Wave Numbers (cm^-1)');
% ylabel('d4y/dx4');
% xlim([1650 1800])
% set ( gca, 'xdir', 'reverse' )


[pks2,locs2] = findpeaks(nd2y,x,'MinPeakDistance',peakdistance);

hold on
h1 = plot(x, ny, 'b'); % Smoothed Signal in blue
h2 = plot(x, nd2y, 'g'); % Inverse Second Derivative in green
h3 = plot(x, nd4y, 'r'); % Fourth Derivative in red

findpeaks(nd2y, x, 'MinPeakDistance', peakdistance);
text(locs2, pks2 + 0.05, num2str(round(locs((1:numel(pks2))')), 4));
h2 = plot(x, nd2y, 'g'); % Inverse Second Derivative in green
title('Smoothed Data 144 Hours Oxidation (Savitzky-Golay)');
ylabel('Normalized');
xlabel('Wave Numbers (cm^-1)');
xlim([1650 1800]);
ylim([-.6 1.1]);
set(gca, 'xdir', 'reverse');

% Explicitly link the handles to the legend
legend([h1, h2, h3], {'Smoothed Signal', 'Inverse Second Derivative', 'Fourth Derivative'});

hold off


data_combined = [x, ny, x, nd2y, x, nd4y];

% % Specify file name to write output
% filename = 'smoothing_data.txt';
% 
% % Write to text file
% dlmwrite(filename, data_combined, 'delimiter', '\t', 'precision', 6);
% 
% disp(['Data exported to ', filename]);
