# Supplementary material for: Aqueous Depolymerization of Polyethylene at Ambient Temperature: In Situ Generation of Permanganate Using Ozone
Source: ACS Sustain Chem Eng. 2026 Mar 17;14(12):5995–6005. doi: 10.1021/acssuschemeng.5c12302 (PMC13040521; doi:10.1021/acssuschemeng.5c12302)
Supplement: Supplementary file 2 [file sc5c12302_si_002.zip › Supplemental_information_raw_data_and_code/README.txt]

Raw data for DSC and ATR is attached. 
Data for NMR was only collected from Repeat experiment 3
Data for HPLC is encrypted by the software used, and is subsequently not useful
The MATLAB code should function as long as the .m file and data are in the same index
