# Supplementary material for: Aqueous Depolymerization of Polyethylene at Ambient Temperature: In Situ Generation of Permanganate Using Ozone
Source: ACS Sustain Chem Eng. 2026 Mar 17;14(12):5995–6005. doi: 10.1021/acssuschemeng.5c12302 (PMC13040521; doi:10.1021/acssuschemeng.5c12302)
Supplement: Supplementary file 2 [file sc5c12302_si_002.zip › Supplemental_information_raw_data_and_code/Repeat experiment 1/ATR/@@@2MSB008-0.CSV]

3.991926e+002	0.000000e+000
4.001569e+002	0.000000e+000
4.011211e+002	0.000000e+000
4.020853e+002	0.000000e+000
4.030496e+002	0.000000e+000
4.040138e+002	0.000000e+000
4.049780e+002	0.000000e+000
4.059423e+002	0.000000e+000
4.069065e+002	0.000000e+000
4.078707e+002	0.000000e+000
4.088350e+002	0.000000e+000
4.097992e+002	0.000000e+000
4.107634e+002	0.000000e+000
4.117277e+002	0.000000e+000
4.126919e+002	0.000000e+000
4.136561e+002	0.000000e+000
4.146204e+002	0.000000e+000
4.155846e+002	0.000000e+000
4.165488e+002	0.000000e+000
4.175131e+002	0.000000e+000
4.184773e+002	0.000000e+000
4.194415e+002	0.000000e+000
4.204058e+002	0.000000e+000
4.213700e+002	0.000000e+000
4.223342e+002	0.000000e+000
4.232985e+002	0.000000e+000
4.242627e+002	0.000000e+000
4.252269e+002	0.000000e+000
4.261912e+002	0.000000e+000
4.271554e+002	0.000000e+000
4.281196e+002	0.000000e+000
4.290839e+002	0.000000e+000
4.300481e+002	0.000000e+000
4.310123e+002	0.000000e+000
4.319766e+002	0.000000e+000
4.329408e+002	0.000000e+000
4.339050e+002	0.000000e+000
4.348693e+002	0.000000e+000
4.358335e+002	0.000000e+000
4.367977e+002	0.000000e+000
4.377620e+002	0.000000e+000
4.387262e+002	0.000000e+000
4.396904e+002	0.000000e+000
4.406547e+002	0.000000e+000
4.416189e+002	0.000000e+000
4.425831e+002	0.000000e+000
4.435474e+002	0.000000e+000
4.445116e+002	0.000000e+000
4.454758e+002	0.000000e+000
4.464401e+002	0.000000e+000
4.474043e+002	0.000000e+000
4.483685e+002	0.000000e+000
4.493328e+002	0.000000e+000
4.502970e+002	0.000000e+000
4.512612e+002	0.000000e+000
4.522255e+002	0.000000e+000
4.531897e+002	0.000000e+000
4.541539e+002	0.000000e+000
4.551182e+002	0.000000e+000
4.560824e+002	0.000000e+000
4.570466e+002	0.000000e+000
4.580109e+002	0.000000e+000
4.589751e+002	0.000000e+000
4.599393e+002	0.000000e+000
4.609036e+002	0.000000e+000
4.618678e+002	0.000000e+000
4.628320e+002	0.000000e+000
4.637963e+002	0.000000e+000
4.647605e+002	0.000000e+000
4.657247e+002	0.000000e+000
4.666890e+002	0.000000e+000
4.676532e+002	0.000000e+000
4.686174e+002	0.000000e+000
4.695817e+002	0.000000e+000
4.705459e+002	0.000000e+000
4.715101e+002	0.000000e+000
4.724744e+002	0.000000e+000
4.734386e+002	0.000000e+000
4.744028e+002	0.000000e+000
4.753671e+002	0.000000e+000
4.763313e+002	0.000000e+000
4.772955e+002	0.000000e+000
4.782598e+002	0.000000e+000
4.792240e+002	0.000000e+000
4.801882e+002	0.000000e+000
4.811525e+002	0.000000e+000
4.821167e+002	0.000000e+000
4.830809e+002	0.000000e+000
4.840452e+002	0.000000e+000
4.850094e+002	0.000000e+000
4.859736e+002	0.000000e+000
4.869379e+002	0.000000e+000
4.879021e+002	0.000000e+000
4.888663e+002	0.000000e+000
4.898306e+002	0.000000e+000
4.907948e+002	0.000000e+000
4.917590e+002	0.000000e+000
4.927233e+002	0.000000e+000
4.936875e+002	0.000000e+000
4.946517e+002	0.000000e+000
4.956160e+002	0.000000e+000
4.965802e+002	0.000000e+000
4.975444e+002	0.000000e+000
4.985087e+002	0.000000e+000
4.994729e+002	0.000000e+000
5.004371e+002	0.000000e+000
5.014014e+002	0.000000e+000
5.023656e+002	0.000000e+000
5.033299e+002	0.000000e+000
5.042941e+002	0.000000e+000
5.052583e+002	0.000000e+000
5.062226e+002	0.000000e+000
5.071868e+002	0.000000e+000
5.081510e+002	0.000000e+000
5.091153e+002	0.000000e+000
5.100795e+002	0.000000e+000
5.110437e+002	0.000000e+000
5.120079e+002	0.000000e+000
5.129722e+002	0.000000e+000
5.139364e+002	0.000000e+000
5.149006e+002	0.000000e+000
5.158649e+002	0.000000e+000
5.168291e+002	0.000000e+000
5.177933e+002	0.000000e+000
5.187576e+002	0.000000e+000
5.197218e+002	0.000000e+000
5.206860e+002	0.000000e+000
5.216503e+002	0.000000e+000
5.226145e+002	0.000000e+000
5.235787e+002	0.000000e+000
5.245430e+002	1.525234e-002
5.255072e+002	1.503210e-002
5.264714e+002	1.525646e-002
5.274357e+002	1.530234e-002
5.283999e+002	1.523513e-002
5.293641e+002	1.561202e-002
5.303284e+002	1.569444e-002
5.312926e+002	1.549903e-002
5.322568e+002	1.550512e-002
5.332211e+002	1.583261e-002
5.341853e+002	1.582298e-002
5.351495e+002	1.570378e-002
5.361138e+002	1.553626e-002
5.370780e+002	1.509810e-002
5.380422e+002	1.484071e-002
5.390065e+002	1.504095e-002
5.399707e+002	1.529093e-002
5.409349e+002	1.532830e-002
5.418992e+002	1.528087e-002
5.428634e+002	1.529762e-002
5.438276e+002	1.533506e-002
5.447919e+002	1.524507e-002
5.457561e+002	1.530340e-002
5.467203e+002	1.561560e-002
5.476846e+002	1.598532e-002
5.486488e+002	1.571616e-002
5.496130e+002	1.541542e-002
5.505773e+002	1.543518e-002
5.515415e+002	1.559696e-002
5.525057e+002	1.572400e-002
5.534700e+002	1.554142e-002
5.544342e+002	1.534556e-002
5.553984e+002	1.500432e-002
5.563627e+002	1.486666e-002
5.573269e+002	1.550362e-002
5.582911e+002	1.617924e-002
5.592554e+002	1.588020e-002
5.602196e+002	1.544405e-002
5.611838e+002	1.535232e-002
5.621481e+002	1.550821e-002
5.631123e+002	1.588875e-002
5.640765e+002	1.597306e-002
5.650408e+002	1.565968e-002
5.660050e+002	1.541182e-002
5.669692e+002	1.567689e-002
5.679335e+002	1.579088e-002
5.688977e+002	1.541411e-002
5.698619e+002	1.494806e-002
5.708262e+002	1.516221e-002
5.717904e+002	1.551712e-002
5.727546e+002	1.517545e-002
5.737189e+002	1.512063e-002
5.746831e+002	1.536825e-002
5.756473e+002	1.559783e-002
5.766116e+002	1.557713e-002
5.775758e+002	1.568750e-002
5.785400e+002	1.559459e-002
5.795043e+002	1.538056e-002
5.804685e+002	1.558624e-002
5.814327e+002	1.563720e-002
5.823970e+002	1.540471e-002
5.833612e+002	1.529982e-002
5.843254e+002	1.530695e-002
5.852897e+002	1.529626e-002
5.862539e+002	1.530878e-002
5.872181e+002	1.538458e-002
5.881824e+002	1.559551e-002
5.891466e+002	1.556172e-002
5.901108e+002	1.517243e-002
5.910751e+002	1.512846e-002
5.920393e+002	1.524441e-002
5.930035e+002	1.519165e-002
5.939678e+002	1.519281e-002
5.949320e+002	1.533584e-002
5.958962e+002	1.538096e-002
5.968605e+002	1.531027e-002
5.978247e+002	1.537043e-002
5.987889e+002	1.553107e-002
5.997532e+002	1.548685e-002
6.007174e+002	1.538052e-002
6.016816e+002	1.538010e-002
6.026459e+002	1.544686e-002
6.036101e+002	1.565886e-002
6.045743e+002	1.597153e-002
6.055386e+002	1.603474e-002
6.065029e+002	1.595864e-002
6.074671e+002	1.577828e-002
6.084313e+002	1.561183e-002
6.093956e+002	1.564244e-002
6.103598e+002	1.552271e-002
6.113240e+002	1.552769e-002
6.122883e+002	1.563485e-002
6.132525e+002	1.553573e-002
6.142167e+002	1.549648e-002
6.151810e+002	1.533422e-002
6.161452e+002	1.521660e-002
6.171094e+002	1.517380e-002
6.180737e+002	1.524671e-002
6.190379e+002	1.544392e-002
6.200021e+002	1.546887e-002
6.209664e+002	1.553400e-002
6.219306e+002	1.563532e-002
6.228948e+002	1.552136e-002
6.238591e+002	1.553648e-002
6.248233e+002	1.561171e-002
6.257875e+002	1.572360e-002
6.267518e+002	1.571367e-002
6.277160e+002	1.563555e-002
6.286802e+002	1.544307e-002
6.296445e+002	1.545416e-002
6.306087e+002	1.550064e-002
6.315729e+002	1.548924e-002
6.325372e+002	1.532869e-002
6.335014e+002	1.531823e-002
6.344656e+002	1.557362e-002
6.354299e+002	1.577684e-002
6.363941e+002	1.574907e-002
6.373583e+002	1.546476e-002
6.383226e+002	1.518828e-002
6.392868e+002	1.541836e-002
6.402510e+002	1.586370e-002
6.412153e+002	1.585106e-002
6.421795e+002	1.571716e-002
6.431437e+002	1.572328e-002
6.441080e+002	1.577641e-002
6.450722e+002	1.573356e-002
6.460364e+002	1.556261e-002
6.470007e+002	1.558402e-002
6.479649e+002	1.571823e-002
6.489291e+002	1.581945e-002
6.498934e+002	1.579232e-002
6.508576e+002	1.558102e-002
6.518218e+002	1.562163e-002
6.527861e+002	1.563540e-002
6.537503e+002	1.590934e-002
6.547145e+002	1.602881e-002
6.556788e+002	1.594330e-002
6.566430e+002	1.598229e-002
6.576072e+002	1.585301e-002
6.585715e+002	1.565830e-002
6.595357e+002	1.558807e-002
6.604999e+002	1.557528e-002
6.614642e+002	1.561322e-002
6.624284e+002	1.555397e-002
6.633926e+002	1.562748e-002
6.643569e+002	1.593183e-002
6.653211e+002	1.598947e-002
6.662853e+002	1.576590e-002
6.672496e+002	1.553910e-002
6.682138e+002	1.562382e-002
6.691780e+002	1.593569e-002
6.701423e+002	1.608962e-002
6.711065e+002	1.608149e-002
6.720707e+002	1.595486e-002
6.730350e+002	1.589254e-002
6.739992e+002	1.596551e-002
6.749634e+002	1.615999e-002
6.759277e+002	1.613263e-002
6.768919e+002	1.596241e-002
6.778561e+002	1.591201e-002
6.788204e+002	1.596248e-002
6.797846e+002	1.599643e-002
6.807488e+002	1.618070e-002
6.817131e+002	1.632612e-002
6.826773e+002	1.623226e-002
6.836415e+002	1.615253e-002
6.846058e+002	1.618964e-002
6.855700e+002	1.630557e-002
6.865342e+002	1.639766e-002
6.874985e+002	1.653009e-002
6.884627e+002	1.666026e-002
6.894269e+002	1.660746e-002
6.903912e+002	1.652506e-002
6.913554e+002	1.663823e-002
6.923196e+002	1.663848e-002
6.932839e+002	1.672254e-002
6.942481e+002	1.695878e-002
6.952123e+002	1.693556e-002
6.961766e+002	1.693332e-002
6.971408e+002	1.725138e-002
6.981050e+002	1.754909e-002
6.990693e+002	1.764267e-002
7.000335e+002	1.799027e-002
7.009977e+002	1.821376e-002
7.019620e+002	1.838684e-002
7.029262e+002	1.877400e-002
7.038904e+002	1.937292e-002
7.048547e+002	1.982444e-002
7.058189e+002	2.030269e-002
7.067831e+002	2.091349e-002
7.077474e+002	2.180696e-002
7.087116e+002	2.289778e-002
7.096758e+002	2.394027e-002
7.106401e+002	2.551177e-002
7.116043e+002	2.790426e-002
7.125685e+002	3.134798e-002
7.135328e+002	3.640974e-002
7.144970e+002	4.418947e-002
7.154612e+002	5.469088e-002
7.164255e+002	6.519488e-002
7.173897e+002	7.229167e-002
7.183539e+002	7.678421e-002
7.193182e+002	7.872301e-002
7.202824e+002	7.413572e-002
7.212466e+002	6.478674e-002
7.222109e+002	5.647040e-002
7.231751e+002	5.051227e-002
7.241393e+002	4.636444e-002
7.251036e+002	4.323921e-002
7.260678e+002	4.141364e-002
7.270320e+002	4.107764e-002
7.279963e+002	4.218919e-002
7.289605e+002	4.480419e-002
7.299247e+002	4.746133e-002
7.308890e+002	4.618329e-002
7.318532e+002	3.974909e-002
7.328174e+002	3.257161e-002
7.337817e+002	2.782371e-002
7.347459e+002	2.511685e-002
7.357101e+002	2.341986e-002
7.366744e+002	2.228595e-002
7.376386e+002	2.157030e-002
7.386028e+002	2.116568e-002
7.395671e+002	2.079002e-002
7.405313e+002	2.046555e-002
7.414955e+002	1.995138e-002
7.424598e+002	1.956324e-002
7.434240e+002	1.940396e-002
7.443882e+002	1.917780e-002
7.453525e+002	1.913271e-002
7.463167e+002	1.900712e-002
7.472809e+002	1.853871e-002
7.482452e+002	1.837275e-002
7.492094e+002	1.851743e-002
7.501736e+002	1.840074e-002
7.511379e+002	1.820446e-002
7.521021e+002	1.812299e-002
7.530663e+002	1.808861e-002
7.540306e+002	1.810685e-002
7.549948e+002	1.806128e-002
7.559590e+002	1.789888e-002
7.569233e+002	1.768936e-002
7.578875e+002	1.769830e-002
7.588517e+002	1.782479e-002
7.598160e+002	1.782955e-002
7.607802e+002	1.785278e-002
7.617444e+002	1.777429e-002
7.627087e+002	1.778062e-002
7.636729e+002	1.760619e-002
7.646371e+002	1.738025e-002
7.656014e+002	1.739136e-002
7.665656e+002	1.746553e-002
7.675298e+002	1.747703e-002
7.684941e+002	1.750935e-002
7.694583e+002	1.744545e-002
7.704225e+002	1.738345e-002
7.713868e+002	1.725179e-002
7.723510e+002	1.715820e-002
7.733152e+002	1.724666e-002
7.742795e+002	1.730294e-002
7.752437e+002	1.733503e-002
7.762079e+002	1.733800e-002
7.771722e+002	1.738157e-002
7.781364e+002	1.733785e-002
7.791006e+002	1.730139e-002
7.800649e+002	1.735521e-002
7.810291e+002	1.736115e-002
7.819933e+002	1.723999e-002
7.829576e+002	1.712098e-002
7.839218e+002	1.712068e-002
7.848860e+002	1.708404e-002
7.858503e+002	1.712225e-002
7.868145e+002	1.722167e-002
7.877787e+002	1.728584e-002
7.887430e+002	1.729216e-002
7.897072e+002	1.732074e-002
7.906714e+002	1.729477e-002
7.916357e+002	1.716827e-002
7.925999e+002	1.715326e-002
7.935641e+002	1.706550e-002
7.945284e+002	1.700605e-002
7.954926e+002	1.717343e-002
7.964568e+002	1.725088e-002
7.974211e+002	1.721709e-002
7.983853e+002	1.722749e-002
7.993495e+002	1.714138e-002
8.003138e+002	1.706409e-002
8.012780e+002	1.708235e-002
8.022422e+002	1.704913e-002
8.032065e+002	1.713046e-002
8.041707e+002	1.718660e-002
8.051349e+002	1.711092e-002
8.060992e+002	1.697190e-002
8.070634e+002	1.689625e-002
8.080276e+002	1.682837e-002
8.089919e+002	1.671797e-002
8.099561e+002	1.665693e-002
8.109204e+002	1.681924e-002
8.118846e+002	1.692910e-002
8.128489e+002	1.688573e-002
8.138131e+002	1.686590e-002
8.147773e+002	1.691434e-002
8.157416e+002	1.688189e-002
8.167058e+002	1.667362e-002
8.176700e+002	1.656876e-002
8.186343e+002	1.665533e-002
8.195985e+002	1.662861e-002
8.205627e+002	1.650982e-002
8.215270e+002	1.664112e-002
8.224912e+002	1.681558e-002
8.234554e+002	1.683379e-002
8.244197e+002	1.685864e-002
8.253839e+002	1.681145e-002
8.263481e+002	1.661855e-002
8.273124e+002	1.646454e-002
8.282766e+002	1.646513e-002
8.292408e+002	1.648296e-002
8.302051e+002	1.654476e-002
8.311693e+002	1.638401e-002
8.321335e+002	1.643553e-002
8.330978e+002	1.655213e-002
8.340620e+002	1.645629e-002
8.350262e+002	1.650875e-002
8.359905e+002	1.660918e-002
8.369547e+002	1.668021e-002
8.379189e+002	1.668075e-002
8.388832e+002	1.659203e-002
8.398474e+002	1.653494e-002
8.408116e+002	1.659154e-002
8.417759e+002	1.657295e-002
8.427401e+002	1.664418e-002
8.437043e+002	1.665444e-002
8.446686e+002	1.662098e-002
8.456328e+002	1.663141e-002
8.465970e+002	1.659777e-002
8.475613e+002	1.662418e-002
8.485255e+002	1.656638e-002
8.494897e+002	1.646558e-002
8.504540e+002	1.645469e-002
8.514182e+002	1.652637e-002
8.523824e+002	1.660877e-002
8.533467e+002	1.662610e-002
8.543109e+002	1.660638e-002
8.552751e+002	1.648933e-002
8.562394e+002	1.648516e-002
8.572036e+002	1.662413e-002
8.581678e+002	1.674310e-002
8.591321e+002	1.679599e-002
8.600963e+002	1.650901e-002
8.610605e+002	1.631126e-002
8.620248e+002	1.632363e-002
8.629890e+002	1.652082e-002
8.639532e+002	1.666171e-002
8.649175e+002	1.668606e-002
8.658817e+002	1.671375e-002
8.668459e+002	1.671554e-002
8.678102e+002	1.666192e-002
8.687744e+002	1.670975e-002
8.697386e+002	1.664397e-002
8.707029e+002	1.658422e-002
8.716671e+002	1.669180e-002
8.726313e+002	1.662803e-002
8.735956e+002	1.665610e-002
8.745598e+002	1.681811e-002
8.755240e+002	1.676451e-002
8.764883e+002	1.669701e-002
8.774525e+002	1.678568e-002
8.784167e+002	1.684592e-002
8.793810e+002	1.676785e-002
8.803452e+002	1.670050e-002
8.813094e+002	1.670638e-002
8.822737e+002	1.683068e-002
8.832379e+002	1.681014e-002
8.842021e+002	1.680091e-002
8.851664e+002	1.708029e-002
8.861306e+002	1.730959e-002
8.870948e+002	1.728649e-002
8.880591e+002	1.710967e-002
8.890233e+002	1.701825e-002
8.899875e+002	1.719081e-002
8.909518e+002	1.709518e-002
8.919160e+002	1.697829e-002
8.928802e+002	1.698732e-002
8.938445e+002	1.710385e-002
8.948087e+002	1.715818e-002
8.957729e+002	1.724233e-002
8.967372e+002	1.750484e-002
8.977014e+002	1.736976e-002
8.986656e+002	1.715284e-002
8.996299e+002	1.725440e-002
9.005941e+002	1.714139e-002
9.015583e+002	1.711938e-002
9.025226e+002	1.719208e-002
9.034868e+002	1.708349e-002
9.044510e+002	1.699340e-002
9.054153e+002	1.705393e-002
9.063795e+002	1.717698e-002
9.073438e+002	1.721080e-002
9.083080e+002	1.719083e-002
9.092722e+002	1.720825e-002
9.102365e+002	1.716160e-002
9.112007e+002	1.720612e-002
9.121649e+002	1.725183e-002
9.131292e+002	1.723994e-002
9.140934e+002	1.727658e-002
9.150576e+002	1.741963e-002
9.160219e+002	1.741709e-002
9.169861e+002	1.736434e-002
9.179503e+002	1.734661e-002
9.189146e+002	1.718949e-002
9.198788e+002	1.706668e-002
9.208430e+002	1.701653e-002
9.218073e+002	1.709588e-002
9.227715e+002	1.745997e-002
9.237357e+002	1.751743e-002
9.247000e+002	1.762313e-002
9.256642e+002	1.759862e-002
9.266284e+002	1.734574e-002
9.275927e+002	1.753848e-002
9.285569e+002	1.767506e-002
9.295211e+002	1.753015e-002
9.304854e+002	1.768036e-002
9.314496e+002	1.773700e-002
9.324138e+002	1.763214e-002
9.333781e+002	1.755947e-002
9.343423e+002	1.769839e-002
9.353065e+002	1.770457e-002
9.362708e+002	1.768038e-002
9.372350e+002	1.773479e-002
9.381992e+002	1.764578e-002
9.391635e+002	1.752961e-002
9.401277e+002	1.758632e-002
9.410919e+002	1.754818e-002
9.420562e+002	1.765037e-002
9.430204e+002	1.771121e-002
9.439846e+002	1.762066e-002
9.449489e+002	1.748777e-002
9.459131e+002	1.766293e-002
9.468773e+002	1.776452e-002
9.478416e+002	1.755567e-002
9.488058e+002	1.755531e-002
9.497700e+002	1.770219e-002
9.507343e+002	1.782498e-002
9.516985e+002	1.785340e-002
9.526627e+002	1.768713e-002
9.536270e+002	1.765145e-002
9.545912e+002	1.759011e-002
9.555554e+002	1.765541e-002
9.565197e+002	1.788616e-002
9.574839e+002	1.769982e-002
9.584481e+002	1.742118e-002
9.594124e+002	1.755992e-002
9.603766e+002	1.781013e-002
9.613408e+002	1.796554e-002
9.623051e+002	1.808600e-002
9.632693e+002	1.795702e-002
9.642335e+002	1.761081e-002
9.651978e+002	1.767908e-002
9.661620e+002	1.766662e-002
9.671262e+002	1.747289e-002
9.680905e+002	1.740603e-002
9.690547e+002	1.758322e-002
9.700189e+002	1.758799e-002
9.709832e+002	1.735568e-002
9.719474e+002	1.736240e-002
9.729116e+002	1.747825e-002
9.738759e+002	1.741295e-002
9.748401e+002	1.754650e-002
9.758043e+002	1.776816e-002
9.767686e+002	1.760861e-002
9.777328e+002	1.749583e-002
9.786970e+002	1.747817e-002
9.796613e+002	1.738136e-002
9.806255e+002	1.731454e-002
9.815897e+002	1.728462e-002
9.825540e+002	1.742961e-002
9.835182e+002	1.737319e-002
9.844824e+002	1.731166e-002
9.854467e+002	1.726041e-002
9.864109e+002	1.727984e-002
9.873751e+002	1.737492e-002
9.883394e+002	1.736186e-002
9.893036e+002	1.729112e-002
9.902678e+002	1.736589e-002
9.912321e+002	1.730852e-002
9.921963e+002	1.722202e-002
9.931605e+002	1.712142e-002
9.941248e+002	1.718659e-002
9.950890e+002	1.716356e-002
9.960532e+002	1.711693e-002
9.970175e+002	1.718915e-002
9.979817e+002	1.723341e-002
9.989459e+002	1.716687e-002
9.999102e+002	1.722861e-002
1.000874e+003	1.725646e-002
1.001839e+003	1.722285e-002
1.002803e+003	1.713027e-002
1.003767e+003	1.705698e-002
1.004731e+003	1.717465e-002
1.005696e+003	1.728604e-002
1.006660e+003	1.719302e-002
1.007624e+003	1.720182e-002
1.008588e+003	1.717027e-002
1.009552e+003	1.725268e-002
1.010517e+003	1.743063e-002
1.011481e+003	1.749253e-002
1.012445e+003	1.745960e-002
1.013409e+003	1.737787e-002
1.014374e+003	1.736213e-002
1.015338e+003	1.739006e-002
1.016302e+003	1.738881e-002
1.017266e+003	1.741161e-002
1.018231e+003	1.743602e-002
1.019195e+003	1.736648e-002
1.020159e+003	1.744585e-002
1.021123e+003	1.751318e-002
1.022088e+003	1.745190e-002
1.023052e+003	1.746255e-002
1.024016e+003	1.749383e-002
1.024980e+003	1.756386e-002
1.025944e+003	1.749919e-002
1.026909e+003	1.751874e-002
1.027873e+003	1.748411e-002
1.028837e+003	1.758097e-002
1.029801e+003	1.776168e-002
1.030766e+003	1.774569e-002
1.031730e+003	1.768991e-002
1.032694e+003	1.768280e-002
1.033658e+003	1.771220e-002
1.034623e+003	1.773138e-002
1.035587e+003	1.768566e-002
1.036551e+003	1.758960e-002
1.037515e+003	1.754215e-002
1.038479e+003	1.771530e-002
1.039444e+003	1.779892e-002
1.040408e+003	1.771220e-002
1.041372e+003	1.773569e-002
1.042336e+003	1.781203e-002
1.043301e+003	1.774226e-002
1.044265e+003	1.771398e-002
1.045229e+003	1.775903e-002
1.046193e+003	1.783555e-002
1.047158e+003	1.775982e-002
1.048122e+003	1.770660e-002
1.049086e+003	1.786183e-002
1.050050e+003	1.791523e-002
1.051015e+003	1.787320e-002
1.051979e+003	1.785675e-002
1.052943e+003	1.776110e-002
1.053907e+003	1.787974e-002
1.054871e+003	1.807080e-002
1.055836e+003	1.813336e-002
1.056800e+003	1.811305e-002
1.057764e+003	1.821453e-002
1.058728e+003	1.841605e-002
1.059693e+003	1.851355e-002
1.060657e+003	1.853336e-002
1.061621e+003	1.855970e-002
1.062585e+003	1.863705e-002
1.063550e+003	1.873521e-002
1.064514e+003	1.879968e-002
1.065478e+003	1.880309e-002
1.066442e+003	1.879995e-002
1.067406e+003	1.879005e-002
1.068371e+003	1.872092e-002
1.069335e+003	1.877348e-002
1.070299e+003	1.880859e-002
1.071263e+003	1.882520e-002
1.072228e+003	1.887782e-002
1.073192e+003	1.873145e-002
1.074156e+003	1.858135e-002
1.075120e+003	1.873900e-002
1.076085e+003	1.889029e-002
1.077049e+003	1.886687e-002
1.078013e+003	1.887932e-002
1.078977e+003	1.903366e-002
1.079942e+003	1.905061e-002
1.080906e+003	1.900215e-002
1.081870e+003	1.896035e-002
1.082834e+003	1.901697e-002
1.083798e+003	1.900990e-002
1.084763e+003	1.889174e-002
1.085727e+003	1.882176e-002
1.086691e+003	1.884694e-002
1.087655e+003	1.893950e-002
1.088620e+003	1.892305e-002
1.089584e+003	1.889236e-002
1.090548e+003	1.896913e-002
1.091512e+003	1.903727e-002
1.092477e+003	1.909506e-002
1.093441e+003	1.895882e-002
1.094405e+003	1.898178e-002
1.095369e+003	1.906700e-002
1.096333e+003	1.908175e-002
1.097298e+003	1.912186e-002
1.098262e+003	1.907010e-002
1.099226e+003	1.888903e-002
1.100190e+003	1.886744e-002
1.101155e+003	1.890269e-002
1.102119e+003	1.898161e-002
1.103083e+003	1.898572e-002
1.104047e+003	1.903811e-002
1.105012e+003	1.911831e-002
1.105976e+003	1.902110e-002
1.106940e+003	1.893723e-002
1.107904e+003	1.898477e-002
1.108869e+003	1.894014e-002
1.109833e+003	1.898592e-002
1.110797e+003	1.901156e-002
1.111761e+003	1.897738e-002
1.112725e+003	1.887404e-002
1.113690e+003	1.879640e-002
1.114654e+003	1.881341e-002
1.115618e+003	1.876472e-002
1.116582e+003	1.863851e-002
1.117547e+003	1.868355e-002
1.118511e+003	1.871622e-002
1.119475e+003	1.869153e-002
1.120439e+003	1.865353e-002
1.121404e+003	1.864582e-002
1.122368e+003	1.847477e-002
1.123332e+003	1.849036e-002
1.124296e+003	1.851571e-002
1.125260e+003	1.849284e-002
1.126225e+003	1.853852e-002
1.127189e+003	1.857268e-002
1.128153e+003	1.851097e-002
1.129117e+003	1.841211e-002
1.130082e+003	1.839168e-002
1.131046e+003	1.853405e-002
1.132010e+003	1.855804e-002
1.132974e+003	1.853668e-002
1.133939e+003	1.850626e-002
1.134903e+003	1.842630e-002
1.135867e+003	1.844107e-002
1.136831e+003	1.854473e-002
1.137796e+003	1.860361e-002
1.138760e+003	1.855412e-002
1.139724e+003	1.854209e-002
1.140688e+003	1.861626e-002
1.141652e+003	1.862586e-002
1.142617e+003	1.860256e-002
1.143581e+003	1.859272e-002
1.144545e+003	1.863192e-002
1.145509e+003	1.861837e-002
1.146474e+003	1.861387e-002
1.147438e+003	1.870153e-002
1.148402e+003	1.878184e-002
1.149366e+003	1.879279e-002
1.150331e+003	1.875798e-002
1.151295e+003	1.875746e-002
1.152259e+003	1.880475e-002
1.153223e+003	1.882787e-002
1.154188e+003	1.879587e-002
1.155152e+003	1.879290e-002
1.156116e+003	1.884837e-002
1.157080e+003	1.882017e-002
1.158044e+003	1.882004e-002
1.159009e+003	1.887075e-002
1.159973e+003	1.891237e-002
1.160937e+003	1.885227e-002
1.161901e+003	1.884823e-002
1.162866e+003	1.889430e-002
1.163830e+003	1.896896e-002
1.164794e+003	1.894742e-002
1.165758e+003	1.891364e-002
1.166723e+003	1.896166e-002
1.167687e+003	1.910479e-002
1.168651e+003	1.912292e-002
1.169615e+003	1.907739e-002
1.170579e+003	1.906488e-002
1.171544e+003	1.910505e-002
1.172508e+003	1.914656e-002
1.173472e+003	1.920288e-002
1.174436e+003	1.923853e-002
1.175401e+003	1.924160e-002
1.176365e+003	1.917959e-002
1.177329e+003	1.915989e-002
1.178293e+003	1.912123e-002
1.179258e+003	1.910927e-002
1.180222e+003	1.904009e-002
1.181186e+003	1.902836e-002
1.182150e+003	1.902512e-002
1.183115e+003	1.896793e-002
1.184079e+003	1.901101e-002
1.185043e+003	1.909198e-002
1.186007e+003	1.908480e-002
1.186971e+003	1.913997e-002
1.187936e+003	1.914391e-002
1.188900e+003	1.921731e-002
1.189864e+003	1.924891e-002
1.190828e+003	1.910586e-002
1.191793e+003	1.907993e-002
1.192757e+003	1.915899e-002
1.193721e+003	1.910319e-002
1.194685e+003	1.920781e-002
1.195650e+003	1.930106e-002
1.196614e+003	1.920842e-002
1.197578e+003	1.917128e-002
1.198542e+003	1.920525e-002
1.199506e+003	1.908037e-002
1.200471e+003	1.913547e-002
1.201435e+003	1.920692e-002
1.202399e+003	1.915419e-002
1.203363e+003	1.910273e-002
1.204328e+003	1.906259e-002
1.205292e+003	1.905562e-002
1.206256e+003	1.914655e-002
1.207220e+003	1.916970e-002
1.208185e+003	1.914896e-002
1.209149e+003	1.920525e-002
1.210113e+003	1.922040e-002
1.211077e+003	1.920357e-002
1.212042e+003	1.917399e-002
1.213006e+003	1.914392e-002
1.213970e+003	1.914068e-002
1.214934e+003	1.917736e-002
1.215898e+003	1.916686e-002
1.216863e+003	1.920613e-002
1.217827e+003	1.927283e-002
1.218791e+003	1.929205e-002
1.219755e+003	1.937983e-002
1.220720e+003	1.943100e-002
1.221684e+003	1.937591e-002
1.222648e+003	1.930143e-002
1.223612e+003	1.922688e-002
1.224577e+003	1.917605e-002
1.225541e+003	1.919932e-002
1.226505e+003	1.924428e-002
1.227469e+003	1.927424e-002
1.228434e+003	1.931056e-002
1.229398e+003	1.934021e-002
1.230362e+003	1.933922e-002
1.231326e+003	1.937981e-002
1.232291e+003	1.936462e-002
1.233255e+003	1.927686e-002
1.234219e+003	1.931660e-002
1.235183e+003	1.945404e-002
1.236147e+003	1.948513e-002
1.237112e+003	1.940506e-002
1.238076e+003	1.936437e-002
1.239040e+003	1.941119e-002
1.240004e+003	1.939923e-002
1.240969e+003	1.947067e-002
1.241933e+003	1.956858e-002
1.242897e+003	1.959694e-002
1.243861e+003	1.950736e-002
1.244825e+003	1.948999e-002
1.245790e+003	1.956148e-002
1.246754e+003	1.964211e-002
1.247718e+003	1.959099e-002
1.248682e+003	1.955790e-002
1.249647e+003	1.952990e-002
1.250611e+003	1.955887e-002
1.251575e+003	1.964697e-002
1.252539e+003	1.969814e-002
1.253504e+003	1.971619e-002
1.254468e+003	1.977714e-002
1.255432e+003	1.983234e-002
1.256396e+003	1.984003e-002
1.257361e+003	1.986029e-002
1.258325e+003	1.993939e-002
1.259289e+003	1.999595e-002
1.260253e+003	2.008554e-002
1.261218e+003	2.010299e-002
1.262182e+003	2.011872e-002
1.263146e+003	2.010517e-002
1.264110e+003	2.009036e-002
1.265074e+003	2.012678e-002
1.266039e+003	2.024211e-002
1.267003e+003	2.024432e-002
1.267967e+003	2.018919e-002
1.268931e+003	2.012773e-002
1.269896e+003	2.017644e-002
1.270860e+003	2.021025e-002
1.271824e+003	2.024400e-002
1.272788e+003	2.017238e-002
1.273752e+003	2.024709e-002
1.274717e+003	2.033018e-002
1.275681e+003	2.027774e-002
1.276645e+003	2.032734e-002
1.277609e+003	2.039217e-002
1.278574e+003	2.039475e-002
1.279538e+003	2.038330e-002
1.280502e+003	2.044612e-002
1.281466e+003	2.050325e-002
1.282431e+003	2.058567e-002
1.283395e+003	2.072681e-002
1.284359e+003	2.071801e-002
1.285323e+003	2.074082e-002
1.286288e+003	2.082913e-002
1.287252e+003	2.085543e-002
1.288216e+003	2.091932e-002
1.289180e+003	2.099502e-002
1.290145e+003	2.107758e-002
1.291109e+003	2.115929e-002
1.292073e+003	2.119827e-002
1.293037e+003	2.129327e-002
1.294001e+003	2.139044e-002
1.294966e+003	2.145765e-002
1.295930e+003	2.158029e-002
1.296894e+003	2.170456e-002
1.297858e+003	2.166934e-002
1.298823e+003	2.173444e-002
1.299787e+003	2.178986e-002
1.300751e+003	2.175677e-002
1.301715e+003	2.170515e-002
1.302679e+003	2.174259e-002
1.303644e+003	2.176242e-002
1.304608e+003	2.171615e-002
1.305572e+003	2.166029e-002
1.306536e+003	2.159842e-002
1.307501e+003	2.150865e-002
1.308465e+003	2.144774e-002
1.309429e+003	2.135112e-002
1.310393e+003	2.125401e-002
1.311358e+003	2.114083e-002
1.312322e+003	2.105948e-002
1.313286e+003	2.090152e-002
1.314250e+003	2.074821e-002
1.315215e+003	2.060229e-002
1.316179e+003	2.048728e-002
1.317143e+003	2.036253e-002
1.318107e+003	2.017588e-002
1.319072e+003	2.004217e-002
1.320036e+003	2.000155e-002
1.321000e+003	1.998008e-002
1.321964e+003	1.999664e-002
1.322928e+003	1.990290e-002
1.323893e+003	1.984879e-002
1.324857e+003	1.975086e-002
1.325821e+003	1.969134e-002
1.326785e+003	1.967718e-002
1.327750e+003	1.967227e-002
1.328714e+003	1.955699e-002
1.329678e+003	1.951694e-002
1.330642e+003	1.952828e-002
1.331606e+003	1.960398e-002
1.332571e+003	1.971894e-002
1.333535e+003	1.980435e-002
1.334499e+003	1.993454e-002
1.335463e+003	2.003924e-002
1.336428e+003	2.013164e-002
1.337392e+003	2.030411e-002
1.338356e+003	2.035136e-002
1.339320e+003	2.051825e-002
1.340285e+003	2.082164e-002
1.341249e+003	2.094231e-002
1.342213e+003	2.097786e-002
1.343177e+003	2.120361e-002
1.344142e+003	2.135973e-002
1.345106e+003	2.144833e-002
1.346070e+003	2.159628e-002
1.347034e+003	2.174455e-002
1.347999e+003	2.187303e-002
1.348963e+003	2.201814e-002
1.349927e+003	2.205652e-002
1.350891e+003	2.207667e-002
1.351855e+003	2.216853e-002
1.352820e+003	2.233547e-002
1.353784e+003	2.232017e-002
1.354748e+003	2.222339e-002
1.355712e+003	2.214383e-002
1.356677e+003	2.216926e-002
1.357641e+003	2.211051e-002
1.358605e+003	2.214318e-002
1.359569e+003	2.234747e-002
1.360533e+003	2.267113e-002
1.361498e+003	2.283144e-002
1.362462e+003	2.290969e-002
1.363426e+003	2.320745e-002
1.364390e+003	2.351817e-002
1.365355e+003	2.380107e-002
1.366319e+003	2.410816e-002
1.367283e+003	2.443050e-002
1.368247e+003	2.471331e-002
1.369212e+003	2.489780e-002
1.370176e+003	2.500863e-002
1.371140e+003	2.504069e-002
1.372104e+003	2.506157e-002
1.373069e+003	2.526744e-002
1.374033e+003	2.587339e-002
1.374997e+003	2.661836e-002
1.375961e+003	2.738943e-002
1.376926e+003	2.785265e-002
1.377890e+003	2.788786e-002
1.378854e+003	2.713726e-002
1.379818e+003	2.593237e-002
1.380782e+003	2.455625e-002
1.381747e+003	2.330800e-002
1.382711e+003	2.219941e-002
1.383675e+003	2.142342e-002
1.384639e+003	2.093565e-002
1.385604e+003	2.059069e-002
1.386568e+003	2.017600e-002
1.387532e+003	1.987024e-002
1.388496e+003	1.967214e-002
1.389460e+003	1.955566e-002
1.390425e+003	1.941099e-002
1.391389e+003	1.932783e-002
1.392353e+003	1.925856e-002
1.393317e+003	1.925412e-002
1.394282e+003	1.925288e-002
1.395246e+003	1.934441e-002
1.396210e+003	1.935738e-002
1.397174e+003	1.943928e-002
1.398139e+003	1.945457e-002
1.399103e+003	1.947421e-002
1.400067e+003	1.961127e-002
1.401031e+003	1.978068e-002
1.401996e+003	1.984911e-002
1.402960e+003	2.000856e-002
1.403924e+003	2.010063e-002
1.404888e+003	2.037144e-002
1.405853e+003	2.049390e-002
1.406817e+003	2.053152e-002
1.407781e+003	2.056070e-002
1.408745e+003	2.064395e-002
1.409709e+003	2.070958e-002
1.410674e+003	2.083335e-002
1.411638e+003	2.086121e-002
1.412602e+003	2.086640e-002
1.413566e+003	2.080931e-002
1.414531e+003	2.085114e-002
1.415495e+003	2.072356e-002
1.416459e+003	2.067124e-002
1.417423e+003	2.074031e-002
1.418387e+003	2.079893e-002
1.419352e+003	2.085982e-002
1.420316e+003	2.077983e-002
1.421280e+003	2.080195e-002
1.422244e+003	2.101937e-002
1.423209e+003	2.111020e-002
1.424173e+003	2.147233e-002
1.425137e+003	2.175941e-002
1.426101e+003	2.220613e-002
1.427066e+003	2.269229e-002
1.428030e+003	2.324642e-002
1.428994e+003	2.368207e-002
1.429958e+003	2.448853e-002
1.430923e+003	2.518403e-002
1.431887e+003	2.582840e-002
1.432851e+003	2.653246e-002
1.433815e+003	2.726896e-002
1.434780e+003	2.772910e-002
1.435744e+003	2.802719e-002
1.436708e+003	2.868924e-002
1.437672e+003	2.947973e-002
1.438636e+003	2.984910e-002
1.439601e+003	3.044745e-002
1.440565e+003	3.092077e-002
1.441529e+003	3.139989e-002
1.442493e+003	3.175248e-002
1.443458e+003	3.218153e-002
1.444422e+003	3.266056e-002
1.445386e+003	3.323942e-002
1.446350e+003	3.370422e-002
1.447315e+003	3.445034e-002
1.448279e+003	3.542390e-002
1.449243e+003	3.633855e-002
1.450207e+003	3.748755e-002
1.451172e+003	3.918752e-002
1.452136e+003	4.170159e-002
1.453100e+003	4.460441e-002
1.454064e+003	4.729228e-002
1.455028e+003	5.006878e-002
1.455993e+003	5.213489e-002
1.456957e+003	5.480929e-002
1.457921e+003	5.729131e-002
1.458885e+003	6.150948e-002
1.459850e+003	6.792339e-002
1.460814e+003	7.800971e-002
1.461778e+003	9.419033e-002
1.462742e+003	1.079946e-001
1.463707e+003	1.119393e-001
1.464671e+003	1.095550e-001
1.465635e+003	1.082731e-001
1.466599e+003	1.098610e-001
1.467563e+003	1.125885e-001
1.468528e+003	1.155133e-001
1.469492e+003	1.203185e-001
1.470456e+003	1.284280e-001
1.471420e+003	1.432815e-001
1.472385e+003	1.673127e-001
1.473349e+003	1.506425e-001
1.474313e+003	1.065238e-001
1.475277e+003	8.147766e-002
1.476242e+003	5.571709e-002
1.477206e+003	4.271943e-002
1.478170e+003	3.696918e-002
1.479134e+003	3.317773e-002
1.480099e+003	3.020354e-002
1.481063e+003	2.830199e-002
1.482027e+003	2.647640e-002
1.482991e+003	2.564391e-002
1.483955e+003	2.454605e-002
1.484920e+003	2.390379e-002
1.485884e+003	2.318020e-002
1.486848e+003	2.280604e-002
1.487812e+003	2.205903e-002
1.488777e+003	2.177635e-002
1.489741e+003	2.110531e-002
1.490705e+003	2.104873e-002
1.491669e+003	2.076058e-002
1.492634e+003	2.070472e-002
1.493598e+003	2.037608e-002
1.494562e+003	2.037473e-002
1.495526e+003	2.026407e-002
1.496490e+003	2.009284e-002
1.497455e+003	1.963646e-002
1.498419e+003	1.945353e-002
1.499383e+003	1.924726e-002
1.500347e+003	1.915228e-002
1.501312e+003	1.900129e-002
1.502276e+003	1.908846e-002
1.503240e+003	1.906563e-002
1.504204e+003	1.908779e-002
1.505169e+003	1.856392e-002
1.506133e+003	1.793853e-002
1.507097e+003	1.821200e-002
1.508061e+003	1.871373e-002
1.509026e+003	1.840775e-002
1.509990e+003	1.839915e-002
1.510954e+003	1.834969e-002
1.511918e+003	1.840079e-002
1.512882e+003	1.821402e-002
1.513847e+003	1.819722e-002
1.514811e+003	1.806836e-002
1.515775e+003	1.801238e-002
1.516739e+003	1.792829e-002
1.517704e+003	1.808770e-002
1.518668e+003	1.795299e-002
1.519632e+003	1.795775e-002
1.520596e+003	1.790829e-002
1.521561e+003	1.806966e-002
1.522525e+003	1.786178e-002
1.523489e+003	1.786911e-002
1.524453e+003	1.759211e-002
1.525417e+003	1.760778e-002
1.526382e+003	1.758434e-002
1.527346e+003	1.775476e-002
1.528310e+003	1.770121e-002
1.529274e+003	1.774267e-002
1.530239e+003	1.752229e-002
1.531203e+003	1.739119e-002
1.532167e+003	1.723348e-002
1.533131e+003	1.723830e-002
1.534096e+003	1.741357e-002
1.535060e+003	1.749095e-002
1.536024e+003	1.739516e-002
1.536988e+003	1.727575e-002
1.537953e+003	1.717564e-002
1.538917e+003	1.734974e-002
1.539881e+003	1.772771e-002
1.540845e+003	1.770804e-002
1.541809e+003	1.718919e-002
1.542774e+003	1.713332e-002
1.543738e+003	1.713870e-002
1.544702e+003	1.738993e-002
1.545666e+003	1.739727e-002
1.546631e+003	1.725787e-002
1.547595e+003	1.696402e-002
1.548559e+003	1.684446e-002
1.549523e+003	1.693889e-002
1.550488e+003	1.729267e-002
1.551452e+003	1.722606e-002
1.552416e+003	1.711389e-002
1.553380e+003	1.695544e-002
1.554344e+003	1.705879e-002
1.555309e+003	1.707800e-002
1.556273e+003	1.706282e-002
1.557237e+003	1.693765e-002
1.558201e+003	1.731699e-002
1.559166e+003	1.691637e-002
1.560130e+003	1.695712e-002
1.561094e+003	1.685706e-002
1.562058e+003	1.679982e-002
1.563023e+003	1.670610e-002
1.563987e+003	1.674930e-002
1.564951e+003	1.688431e-002
1.565915e+003	1.686313e-002
1.566880e+003	1.679928e-002
1.567844e+003	1.666361e-002
1.568808e+003	1.652383e-002
1.569772e+003	1.693563e-002
1.570736e+003	1.698850e-002
1.571701e+003	1.691682e-002
1.572665e+003	1.673309e-002
1.573629e+003	1.670591e-002
1.574593e+003	1.671982e-002
1.575558e+003	1.685038e-002
1.576522e+003	1.712835e-002
1.577486e+003	1.704418e-002
1.578450e+003	1.692222e-002
1.579415e+003	1.690563e-002
1.580379e+003	1.680310e-002
1.581343e+003	1.685252e-002
1.582307e+003	1.693861e-002
1.583271e+003	1.697252e-002
1.584236e+003	1.695109e-002
1.585200e+003	1.686094e-002
1.586164e+003	1.670629e-002
1.587128e+003	1.675836e-002
1.588093e+003	1.685738e-002
1.589057e+003	1.691507e-002
1.590021e+003	1.692469e-002
1.590985e+003	1.690685e-002
1.591950e+003	1.690234e-002
1.592914e+003	1.690264e-002
1.593878e+003	1.677958e-002
1.594842e+003	1.686699e-002
1.595807e+003	1.681819e-002
1.596771e+003	1.674496e-002
1.597735e+003	1.671878e-002
1.598699e+003	1.676498e-002
1.599663e+003	1.674644e-002
1.600628e+003	1.668020e-002
1.601592e+003	1.669683e-002
1.602556e+003	1.679259e-002
1.603520e+003	1.680828e-002
1.604485e+003	1.675181e-002
1.605449e+003	1.679765e-002
1.606413e+003	1.681648e-002
1.607377e+003	1.675712e-002
1.608342e+003	1.672153e-002
1.609306e+003	1.671762e-002
1.610270e+003	1.673552e-002
1.611234e+003	1.669462e-002
1.612198e+003	1.677016e-002
1.613163e+003	1.682622e-002
1.614127e+003	1.686648e-002
1.615091e+003	1.679028e-002
1.616055e+003	1.675213e-002
1.617020e+003	1.680343e-002
1.617984e+003	1.665959e-002
1.618948e+003	1.664804e-002
1.619912e+003	1.675056e-002
1.620877e+003	1.670519e-002
1.621841e+003	1.683384e-002
1.622805e+003	1.708486e-002
1.623769e+003	1.721046e-002
1.624734e+003	1.695216e-002
1.625698e+003	1.679361e-002
1.626662e+003	1.673518e-002
1.627626e+003	1.693902e-002
1.628590e+003	1.678424e-002
1.629555e+003	1.669033e-002
1.630519e+003	1.673291e-002
1.631483e+003	1.681996e-002
1.632447e+003	1.686781e-002
1.633412e+003	1.689291e-002
1.634376e+003	1.670346e-002
1.635340e+003	1.682034e-002
1.636304e+003	1.691657e-002
1.637269e+003	1.687689e-002
1.638233e+003	1.677451e-002
1.639197e+003	1.678840e-002
1.640161e+003	1.687089e-002
1.641125e+003	1.690935e-002
1.642090e+003	1.690297e-002
1.643054e+003	1.691783e-002
1.644018e+003	1.685147e-002
1.644982e+003	1.670731e-002
1.645947e+003	1.646086e-002
1.646911e+003	1.649513e-002
1.647875e+003	1.661419e-002
1.648839e+003	1.680978e-002
1.649804e+003	1.687489e-002
1.650768e+003	1.686609e-002
1.651732e+003	1.655329e-002
1.652696e+003	1.660984e-002
1.653661e+003	1.700899e-002
1.654625e+003	1.690784e-002
1.655589e+003	1.675863e-002
1.656553e+003	1.676974e-002
1.657517e+003	1.691839e-002
1.658482e+003	1.700860e-002
1.659446e+003	1.696823e-002
1.660410e+003	1.700428e-002
1.661374e+003	1.703036e-002
1.662339e+003	1.694373e-002
1.663303e+003	1.698978e-002
1.664267e+003	1.696594e-002
1.665231e+003	1.691783e-002
1.666196e+003	1.694847e-002
1.667160e+003	1.705683e-002
1.668124e+003	1.705830e-002
1.669088e+003	1.724548e-002
1.670052e+003	1.738147e-002
1.671017e+003	1.733671e-002
1.671981e+003	1.757310e-002
1.672945e+003	1.759055e-002
1.673909e+003	1.753538e-002
1.674874e+003	1.769515e-002
1.675838e+003	1.804998e-002
1.676802e+003	1.785679e-002
1.677766e+003	1.781058e-002
1.678731e+003	1.786015e-002
1.679695e+003	1.812257e-002
1.680659e+003	1.842530e-002
1.681623e+003	1.847083e-002
1.682588e+003	1.811131e-002
1.683552e+003	1.768926e-002
1.684516e+003	1.862422e-002
1.685480e+003	1.917102e-002
1.686444e+003	1.922490e-002
1.687409e+003	1.943824e-002
1.688373e+003	1.963822e-002
1.689337e+003	2.008924e-002
1.690301e+003	2.069999e-002
1.691266e+003	2.097948e-002
1.692230e+003	2.124794e-002
1.693194e+003	2.168352e-002
1.694158e+003	2.196318e-002
1.695123e+003	2.232790e-002
1.696087e+003	2.332807e-002
1.697051e+003	2.370683e-002
1.698015e+003	2.382515e-002
1.698979e+003	2.385544e-002
1.699944e+003	2.456341e-002
1.700908e+003	2.564716e-002
1.701872e+003	2.548501e-002
1.702836e+003	2.571849e-002
1.703801e+003	2.601238e-002
1.704765e+003	2.652065e-002
1.705729e+003	2.684345e-002
1.706693e+003	2.759888e-002
1.707658e+003	2.782018e-002
1.708622e+003	2.800842e-002
1.709586e+003	2.807837e-002
1.710550e+003	2.825902e-002
1.711515e+003	2.850275e-002
1.712479e+003	2.857778e-002
1.713443e+003	2.849102e-002
1.714407e+003	2.828988e-002
1.715371e+003	2.792789e-002
1.716336e+003	2.738897e-002
1.717300e+003	2.681528e-002
1.718264e+003	2.675255e-002
1.719228e+003	2.626755e-002
1.720193e+003	2.580741e-002
1.721157e+003	2.531843e-002
1.722121e+003	2.475391e-002
1.723085e+003	2.424823e-002
1.724050e+003	2.378792e-002
1.725014e+003	2.318005e-002
1.725978e+003	2.268469e-002
1.726942e+003	2.214124e-002
1.727906e+003	2.173734e-002
1.728871e+003	2.160627e-002
1.729835e+003	2.172977e-002
1.730799e+003	2.163934e-002
1.731763e+003	2.134152e-002
1.732728e+003	2.104775e-002
1.733692e+003	2.043884e-002
1.734656e+003	2.027589e-002
1.735620e+003	2.054316e-002
1.736585e+003	2.060800e-002
1.737549e+003	2.062291e-002
1.738513e+003	2.031367e-002
1.739477e+003	2.012692e-002
1.740442e+003	2.021041e-002
1.741406e+003	2.002436e-002
1.742370e+003	1.971890e-002
1.743334e+003	1.942578e-002
1.744298e+003	1.937918e-002
1.745263e+003	1.923519e-002
1.746227e+003	1.888929e-002
1.747191e+003	1.867893e-002
1.748155e+003	1.839925e-002
1.749120e+003	1.832835e-002
1.750084e+003	1.813405e-002
1.751048e+003	1.803783e-002
1.752012e+003	1.793342e-002
1.752977e+003	1.781237e-002
1.753941e+003	1.784275e-002
1.754905e+003	1.782213e-002
1.755869e+003	1.762732e-002
1.756833e+003	1.740858e-002
1.757798e+003	1.750142e-002
1.758762e+003	1.742511e-002
1.759726e+003	1.732144e-002
1.760690e+003	1.707796e-002
1.761655e+003	1.722919e-002
1.762619e+003	1.739323e-002
1.763583e+003	1.727229e-002
1.764547e+003	1.708181e-002
1.765512e+003	1.691760e-002
1.766476e+003	1.687637e-002
1.767440e+003	1.683595e-002
1.768404e+003	1.689821e-002
1.769369e+003	1.693158e-002
1.770333e+003	1.689608e-002
1.771297e+003	1.694266e-002
1.772261e+003	1.695198e-002
1.773225e+003	1.656061e-002
1.774190e+003	1.636080e-002
1.775154e+003	1.639170e-002
1.776118e+003	1.635324e-002
1.777082e+003	1.649815e-002
1.778047e+003	1.668944e-002
1.779011e+003	1.676297e-002
1.779975e+003	1.664480e-002
1.780939e+003	1.646772e-002
1.781904e+003	1.625458e-002
1.782868e+003	1.603235e-002
1.783832e+003	1.599093e-002
1.784796e+003	1.619839e-002
1.785760e+003	1.626728e-002
1.786725e+003	1.618914e-002
1.787689e+003	1.599265e-002
1.788653e+003	1.582345e-002
1.789617e+003	1.584695e-002
1.790582e+003	1.600682e-002
1.791546e+003	1.601377e-002
1.792510e+003	1.573542e-002
1.793474e+003	1.554429e-002
1.794439e+003	1.557340e-002
1.795403e+003	1.566632e-002
1.796367e+003	1.553250e-002
1.797331e+003	1.573760e-002
1.798296e+003	1.575121e-002
1.799260e+003	1.560249e-002
1.800224e+003	1.543537e-002
1.801188e+003	1.527626e-002
1.802152e+003	1.551839e-002
1.803117e+003	1.577761e-002
1.804081e+003	1.566512e-002
1.805045e+003	1.572150e-002
1.806009e+003	1.582831e-002
1.806974e+003	1.558956e-002
1.807938e+003	1.533525e-002
1.808902e+003	1.546956e-002
1.809866e+003	1.543490e-002
1.810831e+003	1.522769e-002
1.811795e+003	1.512337e-002
1.812759e+003	1.514150e-002
1.813723e+003	1.509431e-002
1.814688e+003	1.505471e-002
1.815652e+003	1.471803e-002
1.816616e+003	1.428695e-002
1.817580e+003	1.477006e-002
1.818544e+003	1.530785e-002
1.819509e+003	1.527937e-002
1.820473e+003	1.531656e-002
1.821437e+003	1.534919e-002
1.822401e+003	1.543209e-002
1.823366e+003	1.518281e-002
1.824330e+003	1.451898e-002
1.825294e+003	1.427707e-002
1.826258e+003	1.480372e-002
1.827223e+003	1.474303e-002
1.828187e+003	1.445701e-002
1.829151e+003	1.450244e-002
1.830115e+003	1.503122e-002
1.831079e+003	1.516637e-002
1.832044e+003	1.503045e-002
1.833008e+003	1.488274e-002
1.833972e+003	1.492816e-002
1.834936e+003	1.493344e-002
1.835901e+003	1.488949e-002
1.836865e+003	1.480762e-002
1.837829e+003	1.488923e-002
1.838793e+003	1.477823e-002
1.839758e+003	1.458380e-002
1.840722e+003	1.448198e-002
1.841686e+003	1.478307e-002
1.842650e+003	1.460480e-002
1.843615e+003	1.390726e-002
1.844579e+003	1.361390e-002
1.845543e+003	1.407468e-002
1.846507e+003	1.427832e-002
1.847471e+003	1.447519e-002
1.848436e+003	1.464568e-002
1.849400e+003	1.486795e-002
1.850364e+003	1.478000e-002
1.851328e+003	1.473902e-002
1.852293e+003	1.491616e-002
1.853257e+003	1.503156e-002
1.854221e+003	1.477931e-002
1.855185e+003	1.472228e-002
1.856150e+003	1.463511e-002
1.857114e+003	1.437637e-002
1.858078e+003	1.455644e-002
1.859042e+003	1.503006e-002
1.860006e+003	1.510780e-002
1.860971e+003	1.513456e-002
1.861935e+003	1.503653e-002
1.862899e+003	1.487736e-002
1.863863e+003	1.481638e-002
1.864828e+003	1.499655e-002
1.865792e+003	1.487217e-002
1.866756e+003	1.458680e-002
1.867720e+003	1.450765e-002
1.868685e+003	1.462042e-002
1.869649e+003	1.462866e-002
1.870613e+003	1.458907e-002
1.871577e+003	1.481793e-002
1.872542e+003	1.478068e-002
1.873506e+003	1.422990e-002
1.874470e+003	1.421552e-002
1.875434e+003	1.455183e-002
1.876398e+003	1.435089e-002
1.877363e+003	1.450479e-002
1.878327e+003	1.452773e-002
1.879291e+003	1.423506e-002
1.880255e+003	1.481145e-002
1.881220e+003	1.522170e-002
1.882184e+003	1.487509e-002
1.883148e+003	1.460376e-002
1.884112e+003	1.432046e-002
1.885077e+003	1.457309e-002
1.886041e+003	1.467692e-002
1.887005e+003	1.475968e-002
1.887969e+003	1.448950e-002
1.888933e+003	1.441939e-002
1.889898e+003	1.486525e-002
1.890862e+003	1.433125e-002
1.891826e+003	1.418921e-002
1.892790e+003	1.416733e-002
1.893755e+003	1.428485e-002
1.894719e+003	1.454193e-002
1.895683e+003	1.471839e-002
1.896647e+003	1.452592e-002
1.897612e+003	1.502930e-002
1.898576e+003	1.507350e-002
1.899540e+003	1.474096e-002
1.900504e+003	1.436533e-002
1.901469e+003	1.444919e-002
1.902433e+003	1.465581e-002
1.903397e+003	1.448863e-002
1.904361e+003	1.476229e-002
1.905325e+003	1.455205e-002
1.906290e+003	1.412879e-002
1.907254e+003	1.440408e-002
1.908218e+003	1.446009e-002
1.909182e+003	1.408734e-002
1.910147e+003	1.430833e-002
1.911111e+003	1.446421e-002
1.912075e+003	1.438115e-002
1.913039e+003	1.462619e-002
1.914004e+003	1.466883e-002
1.914968e+003	1.466517e-002
1.915932e+003	1.455989e-002
1.916896e+003	1.490019e-002
1.917860e+003	1.547724e-002
1.918825e+003	1.529724e-002
1.919789e+003	1.429590e-002
1.920753e+003	1.296166e-002
1.921717e+003	1.247326e-002
1.922682e+003	1.262107e-002
1.923646e+003	1.272458e-002
1.924610e+003	1.289595e-002
1.925574e+003	1.310463e-002
1.926539e+003	1.339262e-002
1.927503e+003	1.395874e-002
1.928467e+003	1.357145e-002
1.929431e+003	1.348553e-002
1.930396e+003	1.350922e-002
1.931360e+003	1.278892e-002
1.932324e+003	1.251228e-002
1.933288e+003	1.327345e-002
1.934252e+003	1.379112e-002
1.935217e+003	1.324453e-002
1.936181e+003	1.359732e-002
1.937145e+003	1.438239e-002
1.938109e+003	1.402936e-002
1.939074e+003	1.286328e-002
1.940038e+003	1.173729e-002
1.941002e+003	1.139985e-002
1.941966e+003	1.359939e-002
1.942931e+003	1.408903e-002
1.943895e+003	1.415502e-002
1.944859e+003	1.353300e-002
1.945823e+003	1.288614e-002
1.946787e+003	1.223416e-002
1.947752e+003	1.149889e-002
1.948716e+003	1.194488e-002
1.949680e+003	1.300379e-002
1.950644e+003	1.284560e-002
1.951609e+003	1.234429e-002
1.952573e+003	1.353679e-002
1.953537e+003	1.456099e-002
1.954501e+003	1.309326e-002
1.955466e+003	1.145080e-002
1.956430e+003	1.036260e-002
1.957394e+003	1.092109e-002
1.958358e+003	1.188003e-002
1.959323e+003	1.159907e-002
1.960287e+003	1.007941e-002
1.961251e+003	1.264833e-002
1.962215e+003	1.327339e-002
1.963179e+003	1.403033e-002
1.964144e+003	1.405553e-002
1.965108e+003	1.149740e-002
1.966072e+003	1.353806e-002
1.967036e+003	1.387616e-002
1.968001e+003	1.325683e-002
1.968965e+003	1.359036e-002
1.969929e+003	1.224345e-002
1.970893e+003	1.279051e-002
1.971858e+003	1.298093e-002
1.972822e+003	1.224284e-002
1.973786e+003	1.157307e-002
1.974750e+003	1.256233e-002
1.975714e+003	1.103529e-002
1.976679e+003	1.014146e-002
1.977643e+003	1.172173e-002
1.978607e+003	1.878354e-002
1.979571e+003	2.220487e-002
1.980536e+003	1.955863e-002
1.981500e+003	1.747722e-002
1.982464e+003	1.751796e-002
1.983428e+003	1.768710e-002
1.984393e+003	1.515141e-002
1.985357e+003	1.342980e-002
1.986321e+003	1.469149e-002
1.987285e+003	1.695163e-002
1.988250e+003	1.666053e-002
1.989214e+003	1.493342e-002
1.990178e+003	1.432033e-002
1.991142e+003	1.416061e-002
1.992106e+003	1.370869e-002
1.993071e+003	1.446327e-002
1.994035e+003	1.671047e-002
1.994999e+003	1.626777e-002
1.995963e+003	1.502315e-002
1.996928e+003	1.549330e-002
1.997892e+003	1.576274e-002
1.998856e+003	1.359398e-002
1.999820e+003	1.233406e-002
2.000785e+003	1.194781e-002
2.001749e+003	9.609149e-003
2.002713e+003	1.000493e-002
2.003677e+003	1.385075e-002
2.004641e+003	1.243921e-002
2.005606e+003	1.024225e-002
2.006570e+003	1.171813e-002
2.007534e+003	1.257318e-002
2.008498e+003	1.338212e-002
2.009463e+003	1.571459e-002
2.010427e+003	1.513757e-002
2.011391e+003	1.335095e-002
2.012355e+003	1.073956e-002
2.013320e+003	9.544561e-003
2.014284e+003	1.296972e-002
2.015248e+003	1.455478e-002
2.016212e+003	1.267185e-002
2.017177e+003	1.259587e-002
2.018141e+003	1.299419e-002
2.019105e+003	1.597098e-002
2.020069e+003	1.564623e-002
2.021033e+003	1.017306e-002
2.021998e+003	7.634798e-003
2.022962e+003	1.000545e-002
2.023926e+003	1.284253e-002
2.024890e+003	1.706270e-002
2.025855e+003	2.046059e-002
2.026819e+003	1.861460e-002
2.027783e+003	1.454447e-002
2.028747e+003	1.668053e-002
2.029712e+003	1.778236e-002
2.030676e+003	1.487780e-002
2.031640e+003	1.183700e-002
2.032604e+003	9.791377e-003
2.033568e+003	1.240249e-002
2.034533e+003	1.625201e-002
2.035497e+003	1.754394e-002
2.036461e+003	1.619877e-002
2.037425e+003	1.254608e-002
2.038390e+003	1.450473e-002
2.039354e+003	1.668084e-002
2.040318e+003	1.470023e-002
2.041282e+003	1.302841e-002
2.042247e+003	1.608645e-002
2.043211e+003	1.840616e-002
2.044175e+003	1.766266e-002
2.045139e+003	1.711308e-002
2.046104e+003	1.724442e-002
2.047068e+003	1.646361e-002
2.048032e+003	1.472331e-002
2.048996e+003	1.321550e-002
2.049960e+003	1.566193e-002
2.050925e+003	1.840182e-002
2.051889e+003	1.546166e-002
2.052853e+003	1.223415e-002
2.053817e+003	1.271130e-002
2.054782e+003	1.489028e-002
2.055746e+003	1.520474e-002
2.056710e+003	1.539122e-002
2.057674e+003	1.555276e-002
2.058639e+003	1.419075e-002
2.059603e+003	1.368507e-002
2.060567e+003	1.492104e-002
2.061531e+003	1.600826e-002
2.062496e+003	1.556694e-002
2.063460e+003	1.436034e-002
2.064424e+003	1.527687e-002
2.065388e+003	1.637653e-002
2.066353e+003	1.518224e-002
2.067317e+003	1.375244e-002
2.068281e+003	1.510655e-002
2.069245e+003	1.656467e-002
2.070209e+003	1.631754e-002
2.071174e+003	1.509837e-002
2.072138e+003	1.439394e-002
2.073102e+003	1.446406e-002
2.074066e+003	1.468144e-002
2.075031e+003	1.518985e-002
2.075995e+003	1.516454e-002
2.076959e+003	1.504704e-002
2.077923e+003	1.489684e-002
2.078888e+003	1.529062e-002
2.079852e+003	1.675366e-002
2.080816e+003	1.670747e-002
2.081780e+003	1.461855e-002
2.082745e+003	1.311828e-002
2.083709e+003	1.313137e-002
2.084673e+003	1.356121e-002
2.085637e+003	1.365074e-002
2.086602e+003	1.411442e-002
2.087566e+003	1.466325e-002
2.088530e+003	1.523762e-002
2.089494e+003	1.517672e-002
2.090458e+003	1.460487e-002
2.091423e+003	1.335682e-002
2.092387e+003	1.376376e-002
2.093351e+003	1.307354e-002
2.094315e+003	1.249036e-002
2.095280e+003	1.250981e-002
2.096244e+003	1.300369e-002
2.097208e+003	1.308335e-002
2.098172e+003	1.318291e-002
2.099136e+003	1.356915e-002
2.100101e+003	1.378945e-002
2.101065e+003	1.406904e-002
2.102029e+003	1.452624e-002
2.102993e+003	1.441687e-002
2.103958e+003	1.373556e-002
2.104922e+003	1.356597e-002
2.105886e+003	1.416219e-002
2.106850e+003	1.457865e-002
2.107814e+003	1.408992e-002
2.108779e+003	1.342539e-002
2.109743e+003	1.436344e-002
2.110707e+003	1.564183e-002
2.111671e+003	1.579582e-002
2.112636e+003	1.447331e-002
2.113600e+003	1.387750e-002
2.114564e+003	1.415436e-002
2.115528e+003	1.448195e-002
2.116493e+003	1.396054e-002
2.117457e+003	1.286101e-002
2.118421e+003	1.276009e-002
2.119385e+003	1.309143e-002
2.120350e+003	1.329378e-002
2.121314e+003	1.354535e-002
2.122278e+003	1.378801e-002
2.123242e+003	1.318539e-002
2.124207e+003	1.229895e-002
2.125171e+003	1.194570e-002
2.126135e+003	1.170664e-002
2.127099e+003	1.072338e-002
2.128063e+003	9.016834e-003
2.129028e+003	8.916923e-003
2.129992e+003	8.864859e-003
2.130956e+003	8.981373e-003
2.131920e+003	8.496486e-003
2.132885e+003	8.666072e-003
2.133849e+003	9.206490e-003
2.134813e+003	9.336359e-003
2.135777e+003	9.317001e-003
2.136742e+003	9.148183e-003
2.137706e+003	9.500313e-003
2.138670e+003	8.999162e-003
2.139634e+003	9.600243e-003
2.140599e+003	1.049843e-002
2.141563e+003	9.939906e-003
2.142527e+003	9.873884e-003
2.143491e+003	9.466386e-003
2.144456e+003	9.106223e-003
2.145420e+003	8.923965e-003
2.146384e+003	8.947109e-003
2.147348e+003	8.718297e-003
2.148313e+003	9.128735e-003
2.149277e+003	1.037946e-002
2.150241e+003	8.776754e-003
2.151205e+003	8.114229e-003
2.152169e+003	8.845952e-003
2.153134e+003	7.433925e-003
2.154098e+003	3.539535e-003
2.155062e+003	2.581929e-003
2.156026e+003	3.896071e-003
2.156990e+003	1.690518e-004
2.157955e+003	0.000000e+000
2.158919e+003	7.378709e-003
2.159883e+003	1.091753e-002
2.160847e+003	1.255757e-002
2.161812e+003	1.467050e-002
2.162776e+003	1.445386e-002
2.163740e+003	1.526138e-002
2.164704e+003	1.519367e-002
2.165668e+003	1.524028e-002
2.166633e+003	1.925287e-002
2.167597e+003	1.851019e-002
2.168561e+003	1.359645e-002
2.169525e+003	1.147363e-002
2.170490e+003	1.355772e-002
2.171454e+003	1.465860e-002
2.172418e+003	1.240324e-002
2.173382e+003	1.242985e-002
2.174347e+003	1.236823e-002
2.175311e+003	1.292880e-002
2.176275e+003	1.460497e-002
2.177239e+003	1.321842e-002
2.178204e+003	1.267075e-002
2.179168e+003	1.397121e-002
2.180132e+003	1.309827e-002
2.181096e+003	1.108658e-002
2.182061e+003	1.218186e-002
2.183025e+003	1.397145e-002
2.183989e+003	1.396967e-002
2.184953e+003	1.322245e-002
2.185917e+003	1.187818e-002
2.186882e+003	1.102624e-002
2.187846e+003	1.322346e-002
2.188810e+003	1.549971e-002
2.189774e+003	1.657173e-002
2.190739e+003	1.514301e-002
2.191703e+003	1.436148e-002
2.192667e+003	1.324204e-002
2.193631e+003	1.377568e-002
2.194596e+003	1.424913e-002
2.195560e+003	1.274932e-002
2.196524e+003	1.244876e-002
2.197488e+003	1.543888e-002
2.198453e+003	1.499017e-002
2.199417e+003	1.294334e-002
2.200381e+003	1.311662e-002
2.201345e+003	1.505222e-002
2.202310e+003	1.487125e-002
2.203274e+003	1.243620e-002
2.204238e+003	1.310828e-002
2.205202e+003	1.410944e-002
2.206167e+003	1.286417e-002
2.207131e+003	1.262343e-002
2.208095e+003	1.353959e-002
2.209059e+003	1.401676e-002
2.210023e+003	1.340839e-002
2.210988e+003	1.296886e-002
2.211952e+003	1.257673e-002
2.212916e+003	1.335832e-002
2.213880e+003	1.352123e-002
2.214844e+003	1.287616e-002
2.215809e+003	1.279863e-002
2.216773e+003	1.390371e-002
2.217737e+003	1.456652e-002
2.218701e+003	1.515399e-002
2.219666e+003	1.423392e-002
2.220630e+003	1.312841e-002
2.221594e+003	1.178893e-002
2.222558e+003	1.241205e-002
2.223522e+003	1.396005e-002
2.224487e+003	1.345213e-002
2.225451e+003	1.332790e-002
2.226415e+003	1.261449e-002
2.227379e+003	1.308652e-002
2.228344e+003	1.362915e-002
2.229308e+003	1.289144e-002
2.230272e+003	1.189022e-002
2.231236e+003	1.300140e-002
2.232201e+003	1.377489e-002
2.233165e+003	1.448435e-002
2.234129e+003	1.563491e-002
2.235093e+003	1.534525e-002
2.236058e+003	1.412356e-002
2.237022e+003	1.379090e-002
2.237986e+003	1.377669e-002
2.238950e+003	1.349418e-002
2.239915e+003	1.370000e-002
2.240879e+003	1.366126e-002
2.241843e+003	1.449632e-002
2.242807e+003	1.519839e-002
2.243771e+003	1.531568e-002
2.244736e+003	1.537621e-002
2.245700e+003	1.606051e-002
2.246664e+003	1.610909e-002
2.247628e+003	1.503599e-002
2.248593e+003	1.471311e-002
2.249557e+003	1.570005e-002
2.250521e+003	1.519937e-002
2.251485e+003	1.438988e-002
2.252450e+003	1.377794e-002
2.253414e+003	1.271323e-002
2.254378e+003	1.351869e-002
2.255342e+003	1.508555e-002
2.256307e+003	1.519490e-002
2.257271e+003	1.535969e-002
2.258235e+003	1.590074e-002
2.259199e+003	1.567018e-002
2.260164e+003	1.507656e-002
2.261128e+003	1.500322e-002
2.262092e+003	1.509483e-002
2.263056e+003	1.556304e-002
2.264021e+003	1.476468e-002
2.264985e+003	1.460310e-002
2.265949e+003	1.494761e-002
2.266913e+003	1.483376e-002
2.267877e+003	1.489737e-002
2.268842e+003	1.549067e-002
2.269806e+003	1.565987e-002
2.270770e+003	1.571579e-002
2.271734e+003	1.661081e-002
2.272698e+003	1.750028e-002
2.273663e+003	1.701414e-002
2.274627e+003	1.670226e-002
2.275591e+003	1.693881e-002
2.276555e+003	1.692127e-002
2.277520e+003	1.689331e-002
2.278484e+003	1.752243e-002
2.279448e+003	1.793495e-002
2.280412e+003	1.821423e-002
2.281376e+003	1.768796e-002
2.282341e+003	1.755721e-002
2.283305e+003	1.830797e-002
2.284269e+003	1.835332e-002
2.285233e+003	1.821144e-002
2.286198e+003	1.818443e-002
2.287162e+003	1.850077e-002
2.288126e+003	1.852021e-002
2.289090e+003	1.824749e-002
2.290055e+003	1.812593e-002
2.291019e+003	1.787524e-002
2.291983e+003	1.782014e-002
2.292947e+003	1.747164e-002
2.293912e+003	1.702898e-002
2.294876e+003	1.684373e-002
2.295840e+003	1.670516e-002
2.296804e+003	1.677711e-002
2.297769e+003	1.701568e-002
2.298733e+003	1.710249e-002
2.299697e+003	1.701383e-002
2.300661e+003	1.715289e-002
2.301625e+003	1.728261e-002
2.302590e+003	1.744805e-002
2.303554e+003	1.740525e-002
2.304518e+003	1.713262e-002
2.305482e+003	1.732260e-002
2.306447e+003	1.739991e-002
2.307411e+003	1.749240e-002
2.308375e+003	1.753922e-002
2.309339e+003	1.768106e-002
2.310304e+003	1.769050e-002
2.311268e+003	1.767619e-002
2.312232e+003	1.761903e-002
2.313196e+003	1.777614e-002
2.314161e+003	1.776578e-002
2.315125e+003	1.794840e-002
2.316089e+003	1.782618e-002
2.317053e+003	1.804001e-002
2.318018e+003	1.836703e-002
2.318982e+003	1.860799e-002
2.319946e+003	1.910463e-002
2.320910e+003	1.974017e-002
2.321875e+003	1.988764e-002
2.322839e+003	2.025684e-002
2.323803e+003	2.139824e-002
2.324767e+003	2.143536e-002
2.325731e+003	1.936565e-002
2.326696e+003	1.771143e-002
[truncated: 1,736 more rows]
