# Supplementary material for: Aqueous Depolymerization of Polyethylene at Ambient Temperature: In Situ Generation of Permanganate Using Ozone
Source: ACS Sustain Chem Eng. 2026 Mar 17;14(12):5995–6005. doi: 10.1021/acssuschemeng.5c12302 (PMC13040521; doi:10.1021/acssuschemeng.5c12302)
Supplement: Supplementary file 2 [file sc5c12302_si_002.zip › Supplemental_information_raw_data_and_code/Repeat experiment 1/ATR/@@@2MSB008-100.CSV]

3.991926e+002	0.000000e+000
4.001569e+002	0.000000e+000
4.011211e+002	0.000000e+000
4.020853e+002	0.000000e+000
4.030496e+002	0.000000e+000
4.040138e+002	0.000000e+000
4.049780e+002	0.000000e+000
4.059423e+002	0.000000e+000
4.069065e+002	0.000000e+000
4.078707e+002	0.000000e+000
4.088350e+002	0.000000e+000
4.097992e+002	0.000000e+000
4.107634e+002	0.000000e+000
4.117277e+002	0.000000e+000
4.126919e+002	0.000000e+000
4.136561e+002	0.000000e+000
4.146204e+002	0.000000e+000
4.155846e+002	0.000000e+000
4.165488e+002	0.000000e+000
4.175131e+002	0.000000e+000
4.184773e+002	0.000000e+000
4.194415e+002	0.000000e+000
4.204058e+002	0.000000e+000
4.213700e+002	0.000000e+000
4.223342e+002	0.000000e+000
4.232985e+002	0.000000e+000
4.242627e+002	0.000000e+000
4.252269e+002	0.000000e+000
4.261912e+002	0.000000e+000
4.271554e+002	0.000000e+000
4.281196e+002	0.000000e+000
4.290839e+002	0.000000e+000
4.300481e+002	0.000000e+000
4.310123e+002	0.000000e+000
4.319766e+002	0.000000e+000
4.329408e+002	0.000000e+000
4.339050e+002	0.000000e+000
4.348693e+002	0.000000e+000
4.358335e+002	0.000000e+000
4.367977e+002	0.000000e+000
4.377620e+002	0.000000e+000
4.387262e+002	0.000000e+000
4.396904e+002	0.000000e+000
4.406547e+002	0.000000e+000
4.416189e+002	0.000000e+000
4.425831e+002	0.000000e+000
4.435474e+002	0.000000e+000
4.445116e+002	0.000000e+000
4.454758e+002	0.000000e+000
4.464401e+002	0.000000e+000
4.474043e+002	0.000000e+000
4.483685e+002	0.000000e+000
4.493328e+002	0.000000e+000
4.502970e+002	0.000000e+000
4.512612e+002	0.000000e+000
4.522255e+002	0.000000e+000
4.531897e+002	0.000000e+000
4.541539e+002	0.000000e+000
4.551182e+002	0.000000e+000
4.560824e+002	0.000000e+000
4.570466e+002	0.000000e+000
4.580109e+002	0.000000e+000
4.589751e+002	0.000000e+000
4.599393e+002	0.000000e+000
4.609036e+002	0.000000e+000
4.618678e+002	0.000000e+000
4.628320e+002	0.000000e+000
4.637963e+002	0.000000e+000
4.647605e+002	0.000000e+000
4.657247e+002	0.000000e+000
4.666890e+002	0.000000e+000
4.676532e+002	0.000000e+000
4.686174e+002	0.000000e+000
4.695817e+002	0.000000e+000
4.705459e+002	0.000000e+000
4.715101e+002	0.000000e+000
4.724744e+002	0.000000e+000
4.734386e+002	0.000000e+000
4.744028e+002	0.000000e+000
4.753671e+002	0.000000e+000
4.763313e+002	0.000000e+000
4.772955e+002	0.000000e+000
4.782598e+002	0.000000e+000
4.792240e+002	0.000000e+000
4.801882e+002	0.000000e+000
4.811525e+002	0.000000e+000
4.821167e+002	0.000000e+000
4.830809e+002	0.000000e+000
4.840452e+002	0.000000e+000
4.850094e+002	0.000000e+000
4.859736e+002	0.000000e+000
4.869379e+002	0.000000e+000
4.879021e+002	0.000000e+000
4.888663e+002	0.000000e+000
4.898306e+002	0.000000e+000
4.907948e+002	0.000000e+000
4.917590e+002	0.000000e+000
4.927233e+002	0.000000e+000
4.936875e+002	0.000000e+000
4.946517e+002	0.000000e+000
4.956160e+002	0.000000e+000
4.965802e+002	0.000000e+000
4.975444e+002	0.000000e+000
4.985087e+002	0.000000e+000
4.994729e+002	0.000000e+000
5.004371e+002	0.000000e+000
5.014014e+002	0.000000e+000
5.023656e+002	0.000000e+000
5.033299e+002	0.000000e+000
5.042941e+002	0.000000e+000
5.052583e+002	0.000000e+000
5.062226e+002	0.000000e+000
5.071868e+002	0.000000e+000
5.081510e+002	0.000000e+000
5.091153e+002	0.000000e+000
5.100795e+002	0.000000e+000
5.110437e+002	0.000000e+000
5.120079e+002	0.000000e+000
5.129722e+002	0.000000e+000
5.139364e+002	0.000000e+000
5.149006e+002	0.000000e+000
5.158649e+002	0.000000e+000
5.168291e+002	0.000000e+000
5.177933e+002	0.000000e+000
5.187576e+002	0.000000e+000
5.197218e+002	0.000000e+000
5.206860e+002	0.000000e+000
5.216503e+002	0.000000e+000
5.226145e+002	0.000000e+000
5.235787e+002	0.000000e+000
5.245430e+002	1.283030e-002
5.255072e+002	1.332321e-002
5.264714e+002	1.337569e-002
5.274357e+002	1.341986e-002
5.283999e+002	1.355312e-002
5.293641e+002	1.375568e-002
5.303284e+002	1.389486e-002
5.312926e+002	1.427197e-002
5.322568e+002	1.409466e-002
5.332211e+002	1.411357e-002
5.341853e+002	1.433928e-002
5.351495e+002	1.449555e-002
5.361138e+002	1.443823e-002
5.370780e+002	1.435681e-002
5.380422e+002	1.428215e-002
5.390065e+002	1.451577e-002
5.399707e+002	1.461909e-002
5.409349e+002	1.480816e-002
5.418992e+002	1.500640e-002
5.428634e+002	1.499113e-002
5.438276e+002	1.473806e-002
5.447919e+002	1.442291e-002
5.457561e+002	1.432603e-002
5.467203e+002	1.439130e-002
5.476846e+002	1.419903e-002
5.486488e+002	1.421458e-002
5.496130e+002	1.451418e-002
5.505773e+002	1.481077e-002
5.515415e+002	1.503235e-002
5.525057e+002	1.457143e-002
5.534700e+002	1.401133e-002
5.544342e+002	1.368904e-002
5.553984e+002	1.336110e-002
5.563627e+002	1.310103e-002
5.573269e+002	1.327245e-002
5.582911e+002	1.365731e-002
5.592554e+002	1.356523e-002
5.602196e+002	1.331141e-002
5.611838e+002	1.308766e-002
5.621481e+002	1.315435e-002
5.631123e+002	1.315322e-002
5.640765e+002	1.310192e-002
5.650408e+002	1.335889e-002
5.660050e+002	1.333301e-002
5.669692e+002	1.318179e-002
5.679335e+002	1.305691e-002
5.688977e+002	1.301319e-002
5.698619e+002	1.277909e-002
5.708262e+002	1.275543e-002
5.717904e+002	1.286394e-002
5.727546e+002	1.299270e-002
5.737189e+002	1.320664e-002
5.746831e+002	1.325787e-002
5.756473e+002	1.322983e-002
5.766116e+002	1.289460e-002
5.775758e+002	1.279693e-002
5.785400e+002	1.287675e-002
5.795043e+002	1.299694e-002
5.804685e+002	1.311285e-002
5.814327e+002	1.328034e-002
5.823970e+002	1.320695e-002
5.833612e+002	1.309827e-002
5.843254e+002	1.326367e-002
5.852897e+002	1.333487e-002
5.862539e+002	1.324479e-002
5.872181e+002	1.342502e-002
5.881824e+002	1.358010e-002
5.891466e+002	1.348268e-002
5.901108e+002	1.345954e-002
5.910751e+002	1.364833e-002
5.920393e+002	1.381149e-002
5.930035e+002	1.388109e-002
5.939678e+002	1.386436e-002
5.949320e+002	1.405386e-002
5.958962e+002	1.406826e-002
5.968605e+002	1.397413e-002
5.978247e+002	1.389604e-002
5.987889e+002	1.387543e-002
5.997532e+002	1.399971e-002
6.007174e+002	1.404450e-002
6.016816e+002	1.385497e-002
6.026459e+002	1.401586e-002
6.036101e+002	1.449411e-002
6.045743e+002	1.482226e-002
6.055386e+002	1.461475e-002
6.065029e+002	1.447531e-002
6.074671e+002	1.458713e-002
6.084313e+002	1.463911e-002
6.093956e+002	1.469315e-002
6.103598e+002	1.483746e-002
6.113240e+002	1.508504e-002
6.122883e+002	1.547255e-002
6.132525e+002	1.554930e-002
6.142167e+002	1.548070e-002
6.151810e+002	1.534215e-002
6.161452e+002	1.528323e-002
6.171094e+002	1.507028e-002
6.180737e+002	1.524888e-002
6.190379e+002	1.567996e-002
6.200021e+002	1.572248e-002
6.209664e+002	1.573326e-002
6.219306e+002	1.584576e-002
6.228948e+002	1.567581e-002
6.238591e+002	1.581262e-002
6.248233e+002	1.605464e-002
6.257875e+002	1.621168e-002
6.267518e+002	1.634141e-002
6.277160e+002	1.659015e-002
6.286802e+002	1.664223e-002
6.296445e+002	1.650152e-002
6.306087e+002	1.641622e-002
6.315729e+002	1.643991e-002
6.325372e+002	1.645668e-002
6.335014e+002	1.644158e-002
6.344656e+002	1.643196e-002
6.354299e+002	1.636649e-002
6.363941e+002	1.627549e-002
6.373583e+002	1.610459e-002
6.383226e+002	1.609167e-002
6.392868e+002	1.624750e-002
6.402510e+002	1.636837e-002
6.412153e+002	1.633180e-002
6.421795e+002	1.631846e-002
6.431437e+002	1.650746e-002
6.441080e+002	1.659420e-002
6.450722e+002	1.648193e-002
6.460364e+002	1.631759e-002
6.470007e+002	1.623083e-002
6.479649e+002	1.640847e-002
6.489291e+002	1.675020e-002
6.498934e+002	1.680215e-002
6.508576e+002	1.678651e-002
6.518218e+002	1.682228e-002
6.527861e+002	1.672360e-002
6.537503e+002	1.689106e-002
6.547145e+002	1.711815e-002
6.556788e+002	1.710088e-002
6.566430e+002	1.721071e-002
6.576072e+002	1.706585e-002
6.585715e+002	1.703749e-002
6.595357e+002	1.703422e-002
6.604999e+002	1.702041e-002
6.614642e+002	1.691818e-002
6.624284e+002	1.703048e-002
6.633926e+002	1.737215e-002
6.643569e+002	1.750873e-002
6.653211e+002	1.736816e-002
6.662853e+002	1.719803e-002
6.672496e+002	1.703104e-002
6.682138e+002	1.727750e-002
6.691780e+002	1.769076e-002
6.701423e+002	1.787257e-002
6.711065e+002	1.813953e-002
6.720707e+002	1.833335e-002
6.730350e+002	1.830172e-002
6.739992e+002	1.841646e-002
6.749634e+002	1.868519e-002
6.759277e+002	1.898293e-002
6.768919e+002	1.897806e-002
6.778561e+002	1.896450e-002
6.788204e+002	1.913748e-002
6.797846e+002	1.935917e-002
6.807488e+002	1.955377e-002
6.817131e+002	1.950934e-002
6.826773e+002	1.933796e-002
6.836415e+002	1.942313e-002
6.846058e+002	1.942826e-002
6.855700e+002	1.934038e-002
6.865342e+002	1.912465e-002
6.874985e+002	1.901655e-002
6.884627e+002	1.897768e-002
6.894269e+002	1.886023e-002
6.903912e+002	1.872161e-002
6.913554e+002	1.858716e-002
6.923196e+002	1.829792e-002
6.932839e+002	1.815913e-002
6.942481e+002	1.808191e-002
6.952123e+002	1.793761e-002
6.961766e+002	1.773388e-002
6.971408e+002	1.753455e-002
6.981050e+002	1.740600e-002
6.990693e+002	1.740642e-002
7.000335e+002	1.756717e-002
7.009977e+002	1.770199e-002
7.019620e+002	1.784752e-002
7.029262e+002	1.799834e-002
7.038904e+002	1.813450e-002
7.048547e+002	1.852472e-002
7.058189e+002	1.890894e-002
7.067831e+002	1.916381e-002
7.077474e+002	1.972646e-002
7.087116e+002	2.062592e-002
7.096758e+002	2.158066e-002
7.106401e+002	2.287566e-002
7.116043e+002	2.500970e-002
7.125685e+002	2.817289e-002
7.135328e+002	3.312499e-002
7.144970e+002	4.067190e-002
7.154612e+002	5.025882e-002
7.164255e+002	5.963204e-002
7.173897e+002	6.730440e-002
7.183539e+002	7.501245e-002
7.193182e+002	8.059822e-002
7.202824e+002	7.684794e-002
7.212466e+002	6.556138e-002
7.222109e+002	5.559625e-002
7.231751e+002	4.915170e-002
7.241393e+002	4.540457e-002
7.251036e+002	4.338060e-002
7.260678e+002	4.302128e-002
7.270320e+002	4.443466e-002
7.279963e+002	4.808608e-002
7.289605e+002	5.395320e-002
7.299247e+002	6.055139e-002
7.308890e+002	6.290931e-002
7.318532e+002	5.664719e-002
7.328174e+002	4.540116e-002
7.337817e+002	3.566661e-002
7.347459e+002	2.935974e-002
7.357101e+002	2.582848e-002
7.366744e+002	2.381277e-002
7.376386e+002	2.219993e-002
7.386028e+002	2.092420e-002
7.395671e+002	2.013432e-002
7.405313e+002	1.963858e-002
7.414955e+002	1.913030e-002
7.424598e+002	1.868097e-002
7.434240e+002	1.836403e-002
7.443882e+002	1.815053e-002
7.453525e+002	1.802301e-002
7.463167e+002	1.779478e-002
7.472809e+002	1.752911e-002
7.482452e+002	1.750096e-002
7.492094e+002	1.759097e-002
7.501736e+002	1.739933e-002
7.511379e+002	1.739815e-002
7.521021e+002	1.745382e-002
7.530663e+002	1.722904e-002
7.540306e+002	1.705978e-002
7.549948e+002	1.720451e-002
7.559590e+002	1.725316e-002
7.569233e+002	1.713914e-002
7.578875e+002	1.715446e-002
7.588517e+002	1.724315e-002
7.598160e+002	1.713053e-002
7.607802e+002	1.707492e-002
7.617444e+002	1.724880e-002
7.627087e+002	1.736825e-002
7.636729e+002	1.741739e-002
7.646371e+002	1.729408e-002
7.656014e+002	1.728092e-002
7.665656e+002	1.741042e-002
7.675298e+002	1.751915e-002
7.684941e+002	1.759076e-002
7.694583e+002	1.746712e-002
7.704225e+002	1.746560e-002
7.713868e+002	1.747311e-002
7.723510e+002	1.747923e-002
7.733152e+002	1.754899e-002
7.742795e+002	1.775252e-002
7.752437e+002	1.785772e-002
7.762079e+002	1.792313e-002
7.771722e+002	1.807100e-002
7.781364e+002	1.800445e-002
7.791006e+002	1.799708e-002
7.800649e+002	1.824117e-002
7.810291e+002	1.833749e-002
7.819933e+002	1.833763e-002
7.829576e+002	1.839953e-002
7.839218e+002	1.849801e-002
7.848860e+002	1.857945e-002
7.858503e+002	1.858102e-002
7.868145e+002	1.862823e-002
7.877787e+002	1.873389e-002
7.887430e+002	1.895269e-002
7.897072e+002	1.907490e-002
7.906714e+002	1.904312e-002
7.916357e+002	1.903410e-002
7.925999e+002	1.910709e-002
7.935641e+002	1.914384e-002
7.945284e+002	1.926428e-002
7.954926e+002	1.942648e-002
7.964568e+002	1.952227e-002
7.974211e+002	1.963098e-002
7.983853e+002	1.976125e-002
7.993495e+002	1.973460e-002
8.003138e+002	1.980902e-002
8.012780e+002	1.994885e-002
8.022422e+002	2.002641e-002
8.032065e+002	2.016269e-002
8.041707e+002	2.014612e-002
8.051349e+002	2.003461e-002
8.060992e+002	2.007952e-002
8.070634e+002	2.011517e-002
8.080276e+002	2.006691e-002
8.089919e+002	2.006780e-002
8.099561e+002	2.006856e-002
8.109204e+002	2.013144e-002
8.118846e+002	2.016483e-002
8.128489e+002	2.013594e-002
8.138131e+002	2.016245e-002
8.147773e+002	2.036885e-002
8.157416e+002	2.041444e-002
8.167058e+002	2.037236e-002
8.176700e+002	2.036889e-002
8.186343e+002	2.033582e-002
8.195985e+002	2.028378e-002
8.205627e+002	2.036183e-002
8.215270e+002	2.047636e-002
8.224912e+002	2.040746e-002
8.234554e+002	2.029528e-002
8.244197e+002	2.049882e-002
8.253839e+002	2.061721e-002
8.263481e+002	2.066403e-002
8.273124e+002	2.056835e-002
8.282766e+002	2.062975e-002
8.292408e+002	2.068111e-002
8.302051e+002	2.084488e-002
8.311693e+002	2.087635e-002
8.321335e+002	2.078739e-002
8.330978e+002	2.092655e-002
8.340620e+002	2.081423e-002
8.350262e+002	2.091418e-002
8.359905e+002	2.112629e-002
8.369547e+002	2.122350e-002
8.379189e+002	2.132404e-002
8.388832e+002	2.124090e-002
8.398474e+002	2.135139e-002
8.408116e+002	2.150031e-002
8.417759e+002	2.155332e-002
8.427401e+002	2.160877e-002
8.437043e+002	2.167421e-002
8.446686e+002	2.171106e-002
8.456328e+002	2.173881e-002
8.465970e+002	2.183092e-002
8.475613e+002	2.193508e-002
8.485255e+002	2.182796e-002
8.494897e+002	2.174315e-002
8.504540e+002	2.193264e-002
8.514182e+002	2.214392e-002
8.523824e+002	2.224159e-002
8.533467e+002	2.221071e-002
8.543109e+002	2.221103e-002
8.552751e+002	2.234665e-002
8.562394e+002	2.236745e-002
8.572036e+002	2.263080e-002
8.581678e+002	2.281296e-002
8.591321e+002	2.275117e-002
8.600963e+002	2.285035e-002
8.610605e+002	2.300081e-002
8.620248e+002	2.300872e-002
8.629890e+002	2.317826e-002
8.639532e+002	2.328234e-002
8.649175e+002	2.334900e-002
8.658817e+002	2.338463e-002
8.668459e+002	2.354352e-002
8.678102e+002	2.367462e-002
8.687744e+002	2.373119e-002
8.697386e+002	2.378321e-002
8.707029e+002	2.378978e-002
8.716671e+002	2.392262e-002
8.726313e+002	2.387516e-002
8.735956e+002	2.403840e-002
8.745598e+002	2.440049e-002
8.755240e+002	2.441481e-002
8.764883e+002	2.462413e-002
8.774525e+002	2.497318e-002
8.784167e+002	2.503680e-002
8.793810e+002	2.505556e-002
8.803452e+002	2.518042e-002
8.813094e+002	2.535664e-002
8.822737e+002	2.557989e-002
8.832379e+002	2.565250e-002
8.842021e+002	2.584717e-002
8.851664e+002	2.635900e-002
8.861306e+002	2.667000e-002
8.870948e+002	2.676204e-002
8.880591e+002	2.691840e-002
8.890233e+002	2.715768e-002
8.899875e+002	2.746071e-002
8.909518e+002	2.756911e-002
8.919160e+002	2.748203e-002
8.928802e+002	2.759390e-002
8.938445e+002	2.784912e-002
8.948087e+002	2.788380e-002
8.957729e+002	2.820530e-002
8.967372e+002	2.858709e-002
8.977014e+002	2.852990e-002
8.986656e+002	2.862060e-002
8.996299e+002	2.884688e-002
9.005941e+002	2.871456e-002
9.015583e+002	2.877463e-002
9.025226e+002	2.923309e-002
9.034868e+002	2.974394e-002
9.044510e+002	3.006792e-002
9.054153e+002	3.009793e-002
9.063795e+002	3.011111e-002
9.073438e+002	3.036518e-002
9.083080e+002	3.065773e-002
9.092722e+002	3.065675e-002
9.102365e+002	3.068226e-002
9.112007e+002	3.100185e-002
9.121649e+002	3.131093e-002
9.131292e+002	3.145849e-002
9.140934e+002	3.146337e-002
9.150576e+002	3.147830e-002
9.160219e+002	3.189078e-002
9.169861e+002	3.244485e-002
9.179503e+002	3.266288e-002
9.189146e+002	3.283091e-002
9.198788e+002	3.303177e-002
9.208430e+002	3.314151e-002
9.218073e+002	3.348259e-002
9.227715e+002	3.406846e-002
9.237357e+002	3.468178e-002
9.247000e+002	3.487410e-002
9.256642e+002	3.532560e-002
9.266284e+002	3.634132e-002
9.275927e+002	3.684559e-002
9.285569e+002	3.681473e-002
9.295211e+002	3.642665e-002
9.304854e+002	3.637459e-002
9.314496e+002	3.662701e-002
9.324138e+002	3.704793e-002
9.333781e+002	3.734282e-002
9.343423e+002	3.743079e-002
9.353065e+002	3.743066e-002
9.362708e+002	3.761119e-002
9.372350e+002	3.761760e-002
9.381992e+002	3.760502e-002
9.391635e+002	3.770794e-002
9.401277e+002	3.794763e-002
9.410919e+002	3.799829e-002
9.420562e+002	3.793480e-002
9.430204e+002	3.789067e-002
9.439846e+002	3.774705e-002
9.449489e+002	3.763902e-002
9.459131e+002	3.765661e-002
9.468773e+002	3.749048e-002
9.478416e+002	3.720719e-002
9.488058e+002	3.720547e-002
9.497700e+002	3.713470e-002
9.507343e+002	3.683574e-002
9.516985e+002	3.685402e-002
9.526627e+002	3.687489e-002
9.536270e+002	3.654570e-002
9.545912e+002	3.584149e-002
9.555554e+002	3.529447e-002
9.565197e+002	3.509555e-002
9.574839e+002	3.518397e-002
9.584481e+002	3.533557e-002
9.594124e+002	3.527403e-002
9.603766e+002	3.481963e-002
9.613408e+002	3.440549e-002
9.623051e+002	3.406309e-002
9.632693e+002	3.403493e-002
9.642335e+002	3.394331e-002
9.651978e+002	3.362963e-002
9.661620e+002	3.312209e-002
9.671262e+002	3.263820e-002
9.680905e+002	3.229284e-002
9.690547e+002	3.193432e-002
9.700189e+002	3.138412e-002
9.709832e+002	3.088749e-002
9.719474e+002	3.071314e-002
9.729116e+002	3.067223e-002
9.738759e+002	3.033166e-002
9.748401e+002	2.984061e-002
9.758043e+002	2.945999e-002
9.767686e+002	2.908074e-002
9.777328e+002	2.876927e-002
9.786970e+002	2.860447e-002
9.796613e+002	2.829344e-002
9.806255e+002	2.785116e-002
9.815897e+002	2.754301e-002
9.825540e+002	2.737343e-002
9.835182e+002	2.701802e-002
9.844824e+002	2.665881e-002
9.854467e+002	2.630728e-002
9.864109e+002	2.603665e-002
9.873751e+002	2.591478e-002
9.883394e+002	2.574522e-002
9.893036e+002	2.542909e-002
9.902678e+002	2.524520e-002
9.912321e+002	2.528854e-002
9.921963e+002	2.509329e-002
9.931605e+002	2.467854e-002
9.941248e+002	2.449010e-002
9.950890e+002	2.433363e-002
9.960532e+002	2.421702e-002
9.970175e+002	2.411218e-002
9.979817e+002	2.405382e-002
9.989459e+002	2.402779e-002
9.999102e+002	2.400142e-002
1.000874e+003	2.397247e-002
1.001839e+003	2.372430e-002
1.002803e+003	2.345802e-002
1.003767e+003	2.340007e-002
1.004731e+003	2.344715e-002
1.005696e+003	2.347283e-002
1.006660e+003	2.344455e-002
1.007624e+003	2.334701e-002
1.008588e+003	2.331311e-002
1.009552e+003	2.339374e-002
1.010517e+003	2.355012e-002
1.011481e+003	2.355629e-002
1.012445e+003	2.349296e-002
1.013409e+003	2.352449e-002
1.014374e+003	2.353567e-002
1.015338e+003	2.357399e-002
1.016302e+003	2.354374e-002
1.017266e+003	2.352031e-002
1.018231e+003	2.352832e-002
1.019195e+003	2.350840e-002
1.020159e+003	2.353659e-002
1.021123e+003	2.356922e-002
1.022088e+003	2.346335e-002
1.023052e+003	2.339125e-002
1.024016e+003	2.330201e-002
1.024980e+003	2.325066e-002
1.025944e+003	2.320785e-002
1.026909e+003	2.328079e-002
1.027873e+003	2.320318e-002
1.028837e+003	2.321874e-002
1.029801e+003	2.325195e-002
1.030766e+003	2.314239e-002
1.031730e+003	2.314170e-002
1.032694e+003	2.328116e-002
1.033658e+003	2.316974e-002
1.034623e+003	2.302715e-002
1.035587e+003	2.286538e-002
1.036551e+003	2.285652e-002
1.037515e+003	2.298536e-002
1.038479e+003	2.306061e-002
1.039444e+003	2.308013e-002
1.040408e+003	2.299773e-002
1.041372e+003	2.293792e-002
1.042336e+003	2.298837e-002
1.043301e+003	2.294706e-002
1.044265e+003	2.292688e-002
1.045229e+003	2.307988e-002
1.046193e+003	2.327365e-002
1.047158e+003	2.318825e-002
1.048122e+003	2.313551e-002
1.049086e+003	2.335257e-002
1.050050e+003	2.349454e-002
1.051015e+003	2.350036e-002
1.051979e+003	2.349863e-002
1.052943e+003	2.345491e-002
1.053907e+003	2.353122e-002
1.054871e+003	2.367337e-002
1.055836e+003	2.373888e-002
1.056800e+003	2.376559e-002
1.057764e+003	2.388428e-002
1.058728e+003	2.410876e-002
1.059693e+003	2.419442e-002
1.060657e+003	2.433874e-002
1.061621e+003	2.443125e-002
1.062585e+003	2.437130e-002
1.063550e+003	2.444019e-002
1.064514e+003	2.465551e-002
1.065478e+003	2.479475e-002
1.066442e+003	2.464827e-002
1.067406e+003	2.457291e-002
1.068371e+003	2.465598e-002
1.069335e+003	2.459904e-002
1.070299e+003	2.457033e-002
1.071263e+003	2.470140e-002
1.072228e+003	2.483140e-002
1.073192e+003	2.484866e-002
1.074156e+003	2.489302e-002
1.075120e+003	2.494562e-002
1.076085e+003	2.493693e-002
1.077049e+003	2.515070e-002
1.078013e+003	2.552709e-002
1.078977e+003	2.575446e-002
1.079942e+003	2.592711e-002
1.080906e+003	2.608350e-002
1.081870e+003	2.631555e-002
1.082834e+003	2.667980e-002
1.083798e+003	2.702275e-002
1.084763e+003	2.729152e-002
1.085727e+003	2.763757e-002
1.086691e+003	2.811389e-002
1.087655e+003	2.866057e-002
1.088620e+003	2.898243e-002
1.089584e+003	2.928108e-002
1.090548e+003	2.975915e-002
1.091512e+003	3.028824e-002
1.092477e+003	3.072917e-002
1.093441e+003	3.092594e-002
1.094405e+003	3.104150e-002
1.095369e+003	3.122573e-002
1.096333e+003	3.144865e-002
1.097298e+003	3.138961e-002
1.098262e+003	3.131104e-002
1.099226e+003	3.134453e-002
1.100190e+003	3.143366e-002
1.101155e+003	3.146091e-002
1.102119e+003	3.135416e-002
1.103083e+003	3.128987e-002
1.104047e+003	3.133492e-002
1.105012e+003	3.133836e-002
1.105976e+003	3.131707e-002
1.106940e+003	3.126237e-002
1.107904e+003	3.127596e-002
1.108869e+003	3.120909e-002
1.109833e+003	3.119670e-002
1.110797e+003	3.114186e-002
1.111761e+003	3.106092e-002
1.112725e+003	3.097123e-002
1.113690e+003	3.079041e-002
1.114654e+003	3.062503e-002
1.115618e+003	3.046492e-002
1.116582e+003	3.022572e-002
1.117547e+003	2.994150e-002
1.118511e+003	2.968280e-002
1.119475e+003	2.944180e-002
1.120439e+003	2.905902e-002
1.121404e+003	2.865741e-002
1.122368e+003	2.824221e-002
1.123332e+003	2.801668e-002
1.124296e+003	2.780422e-002
1.125260e+003	2.752166e-002
1.126225e+003	2.741255e-002
1.127189e+003	2.736027e-002
1.128153e+003	2.717527e-002
1.129117e+003	2.689887e-002
1.130082e+003	2.669843e-002
1.131046e+003	2.667029e-002
1.132010e+003	2.662379e-002
1.132974e+003	2.668554e-002
1.133939e+003	2.686898e-002
1.134903e+003	2.690269e-002
1.135867e+003	2.705128e-002
1.136831e+003	2.734166e-002
1.137796e+003	2.764436e-002
1.138760e+003	2.794148e-002
1.139724e+003	2.822217e-002
1.140688e+003	2.859270e-002
1.141652e+003	2.898656e-002
1.142617e+003	2.931931e-002
1.143581e+003	2.972591e-002
1.144545e+003	3.022495e-002
1.145509e+003	3.065987e-002
1.146474e+003	3.117693e-002
1.147438e+003	3.179781e-002
1.148402e+003	3.229271e-002
1.149366e+003	3.275755e-002
1.150331e+003	3.334054e-002
1.151295e+003	3.394875e-002
1.152259e+003	3.453736e-002
1.153223e+003	3.507887e-002
1.154188e+003	3.571566e-002
1.155152e+003	3.639708e-002
1.156116e+003	3.699305e-002
1.157080e+003	3.746679e-002
1.158044e+003	3.816089e-002
1.159009e+003	3.885163e-002
1.159973e+003	3.936480e-002
1.160937e+003	3.983534e-002
1.161901e+003	4.037141e-002
1.162866e+003	4.089757e-002
1.163830e+003	4.145075e-002
1.164794e+003	4.191039e-002
1.165758e+003	4.228962e-002
1.166723e+003	4.275120e-002
1.167687e+003	4.319646e-002
1.168651e+003	4.350473e-002
1.169615e+003	4.376177e-002
1.170579e+003	4.397275e-002
1.171544e+003	4.417042e-002
1.172508e+003	4.431614e-002
1.173472e+003	4.462130e-002
1.174436e+003	4.479850e-002
1.175401e+003	4.481277e-002
1.176365e+003	4.490656e-002
1.177329e+003	4.510937e-002
1.178293e+003	4.524308e-002
1.179258e+003	4.554712e-002
1.180222e+003	4.600156e-002
1.181186e+003	4.628185e-002
1.182150e+003	4.654734e-002
1.183115e+003	4.678909e-002
1.184079e+003	4.698329e-002
1.185043e+003	4.725204e-002
1.186007e+003	4.755565e-002
1.186971e+003	4.785764e-002
1.187936e+003	4.811557e-002
1.188900e+003	4.851216e-002
1.189864e+003	4.880398e-002
1.190828e+003	4.898752e-002
1.191793e+003	4.925861e-002
1.192757e+003	4.961308e-002
1.193721e+003	4.987885e-002
1.194685e+003	5.011529e-002
1.195650e+003	5.036101e-002
1.196614e+003	5.056743e-002
1.197578e+003	5.077609e-002
1.198542e+003	5.105124e-002
1.199506e+003	5.113495e-002
1.200471e+003	5.128469e-002
1.201435e+003	5.151845e-002
1.202399e+003	5.164004e-002
1.203363e+003	5.179239e-002
1.204328e+003	5.196979e-002
1.205292e+003	5.210032e-002
1.206256e+003	5.225867e-002
1.207220e+003	5.237916e-002
1.208185e+003	5.256776e-002
1.209149e+003	5.274560e-002
1.210113e+003	5.288212e-002
1.211077e+003	5.302681e-002
1.212042e+003	5.306670e-002
1.213006e+003	5.303809e-002
1.213970e+003	5.305043e-002
1.214934e+003	5.294108e-002
1.215898e+003	5.282583e-002
1.216863e+003	5.284264e-002
1.217827e+003	5.273236e-002
1.218791e+003	5.256375e-002
1.219755e+003	5.246046e-002
1.220720e+003	5.231582e-002
1.221684e+003	5.208605e-002
1.222648e+003	5.189800e-002
1.223612e+003	5.171896e-002
1.224577e+003	5.154507e-002
1.225541e+003	5.147307e-002
1.226505e+003	5.130537e-002
1.227469e+003	5.115853e-002
1.228434e+003	5.105517e-002
1.229398e+003	5.094300e-002
1.230362e+003	5.082707e-002
1.231326e+003	5.076837e-002
1.232291e+003	5.069514e-002
1.233255e+003	5.057225e-002
1.234219e+003	5.050231e-002
1.235183e+003	5.049123e-002
1.236147e+003	5.045659e-002
1.237112e+003	5.030468e-002
1.238076e+003	5.017716e-002
1.239040e+003	5.020223e-002
1.240004e+003	5.008246e-002
1.240969e+003	4.997562e-002
1.241933e+003	5.001606e-002
1.242897e+003	5.007241e-002
1.243861e+003	4.996810e-002
1.244825e+003	5.002057e-002
1.245790e+003	5.011547e-002
1.246754e+003	5.012432e-002
1.247718e+003	4.995354e-002
1.248682e+003	4.987602e-002
1.249647e+003	4.988323e-002
1.250611e+003	4.988552e-002
1.251575e+003	4.995345e-002
1.252539e+003	5.007339e-002
1.253504e+003	5.021220e-002
1.254468e+003	5.030289e-002
1.255432e+003	5.034981e-002
1.256396e+003	5.049264e-002
1.257361e+003	5.063689e-002
1.258325e+003	5.064933e-002
1.259289e+003	5.077731e-002
1.260253e+003	5.102656e-002
1.261218e+003	5.115495e-002
1.262182e+003	5.127389e-002
1.263146e+003	5.134038e-002
1.264110e+003	5.148157e-002
1.265074e+003	5.160527e-002
1.266039e+003	5.172422e-002
1.267003e+003	5.189858e-002
1.267967e+003	5.210284e-002
1.268931e+003	5.223905e-002
1.269896e+003	5.245610e-002
1.270860e+003	5.273467e-002
1.271824e+003	5.306569e-002
1.272788e+003	5.332049e-002
1.273752e+003	5.366080e-002
1.274717e+003	5.399676e-002
1.275681e+003	5.423300e-002
1.276645e+003	5.457102e-002
1.277609e+003	5.497612e-002
1.278574e+003	5.524692e-002
1.279538e+003	5.566616e-002
1.280502e+003	5.607694e-002
1.281466e+003	5.632503e-002
1.282431e+003	5.660783e-002
1.283395e+003	5.697420e-002
1.284359e+003	5.717360e-002
1.285323e+003	5.737763e-002
1.286288e+003	5.757117e-002
1.287252e+003	5.786099e-002
1.288216e+003	5.805050e-002
1.289180e+003	5.826124e-002
1.290145e+003	5.845490e-002
1.291109e+003	5.860926e-002
1.292073e+003	5.866069e-002
1.293037e+003	5.872845e-002
1.294001e+003	5.870489e-002
1.294966e+003	5.862501e-002
1.295930e+003	5.867511e-002
1.296894e+003	5.874862e-002
1.297858e+003	5.852760e-002
1.298823e+003	5.825200e-002
1.299787e+003	5.797030e-002
1.300751e+003	5.753771e-002
1.301715e+003	5.688583e-002
1.302679e+003	5.638958e-002
1.303644e+003	5.585885e-002
1.304608e+003	5.528757e-002
1.305572e+003	5.467242e-002
1.306536e+003	5.391509e-002
1.307501e+003	5.319232e-002
1.308465e+003	5.257416e-002
1.309429e+003	5.182245e-002
1.310393e+003	5.102241e-002
1.311358e+003	5.023867e-002
1.312322e+003	4.943220e-002
1.313286e+003	4.860044e-002
1.314250e+003	4.779750e-002
1.315215e+003	4.701446e-002
1.316179e+003	4.634073e-002
1.317143e+003	4.555881e-002
1.318107e+003	4.483363e-002
1.319072e+003	4.418790e-002
1.320036e+003	4.362157e-002
1.321000e+003	4.300594e-002
1.321964e+003	4.241484e-002
1.322928e+003	4.188326e-002
1.323893e+003	4.149617e-002
1.324857e+003	4.097437e-002
1.325821e+003	4.051477e-002
1.326785e+003	4.001142e-002
1.327750e+003	3.961823e-002
1.328714e+003	3.917594e-002
1.329678e+003	3.878145e-002
1.330642e+003	3.845783e-002
1.331606e+003	3.817747e-002
1.332571e+003	3.796179e-002
1.333535e+003	3.774282e-002
1.334499e+003	3.748924e-002
1.335463e+003	3.725374e-002
1.336428e+003	3.700861e-002
1.337392e+003	3.688405e-002
1.338356e+003	3.678403e-002
1.339320e+003	3.683926e-002
1.340285e+003	3.692225e-002
1.341249e+003	3.694146e-002
1.342213e+003	3.693796e-002
1.343177e+003	3.711767e-002
1.344142e+003	3.728346e-002
1.345106e+003	3.740605e-002
1.346070e+003	3.752810e-002
1.347034e+003	3.757811e-002
1.347999e+003	3.765658e-002
1.348963e+003	3.779035e-002
1.349927e+003	3.778298e-002
1.350891e+003	3.772679e-002
1.351855e+003	3.778915e-002
1.352820e+003	3.796261e-002
1.353784e+003	3.809725e-002
1.354748e+003	3.819933e-002
1.355712e+003	3.827933e-002
1.356677e+003	3.842686e-002
1.357641e+003	3.850640e-002
1.358605e+003	3.864300e-002
1.359569e+003	3.880749e-002
1.360533e+003	3.907728e-002
1.361498e+003	3.928071e-002
1.362462e+003	3.945611e-002
1.363426e+003	3.987240e-002
1.364390e+003	4.009354e-002
1.365355e+003	4.035617e-002
1.366319e+003	4.076664e-002
1.367283e+003	4.120927e-002
1.368247e+003	4.172085e-002
1.369212e+003	4.238822e-002
1.370176e+003	4.291425e-002
1.371140e+003	4.342284e-002
1.372104e+003	4.391926e-002
1.373069e+003	4.443868e-002
1.374033e+003	4.494144e-002
1.374997e+003	4.510822e-002
1.375961e+003	4.517543e-002
1.376926e+003	4.504511e-002
1.377890e+003	4.466172e-002
1.378854e+003	4.414028e-002
1.379818e+003	4.350092e-002
1.380782e+003	4.268182e-002
1.381747e+003	4.191539e-002
1.382711e+003	4.125927e-002
1.383675e+003	4.060153e-002
1.384639e+003	3.999137e-002
1.385604e+003	3.959720e-002
1.386568e+003	3.922744e-002
1.387532e+003	3.898737e-002
1.388496e+003	3.885467e-002
1.389460e+003	3.884315e-002
1.390425e+003	3.908812e-002
1.391389e+003	3.943402e-002
1.392353e+003	3.992899e-002
1.393317e+003	4.044054e-002
1.394282e+003	4.125259e-002
1.395246e+003	4.247088e-002
1.396210e+003	4.357125e-002
1.397174e+003	4.462144e-002
1.398139e+003	4.574547e-002
1.399103e+003	4.764131e-002
1.400067e+003	4.978538e-002
1.401031e+003	5.177119e-002
1.401996e+003	5.407596e-002
1.402960e+003	5.655868e-002
1.403924e+003	5.886566e-002
1.404888e+003	6.165318e-002
1.405853e+003	6.435514e-002
1.406817e+003	6.626794e-002
1.407781e+003	6.805368e-002
1.408745e+003	6.952325e-002
1.409709e+003	7.068609e-002
1.410674e+003	7.152112e-002
1.411638e+003	7.173640e-002
1.412602e+003	7.116635e-002
1.413566e+003	7.001466e-002
1.414531e+003	6.861331e-002
1.415495e+003	6.700261e-002
1.416459e+003	6.536616e-002
1.417423e+003	6.362820e-002
1.418387e+003	6.247076e-002
1.419352e+003	6.092016e-002
1.420316e+003	5.932007e-002
1.421280e+003	5.838041e-002
1.422244e+003	5.769277e-002
1.423209e+003	5.705423e-002
1.424173e+003	5.653612e-002
1.425137e+003	5.604048e-002
1.426101e+003	5.566739e-002
1.427066e+003	5.530760e-002
1.428030e+003	5.502471e-002
1.428994e+003	5.460110e-002
1.429958e+003	5.417883e-002
1.430923e+003	5.372388e-002
1.431887e+003	5.333578e-002
1.432851e+003	5.281974e-002
1.433815e+003	5.219926e-002
1.434780e+003	5.144236e-002
1.435744e+003	5.086271e-002
1.436708e+003	4.988350e-002
1.437672e+003	4.910397e-002
1.438636e+003	4.826654e-002
1.439601e+003	4.728603e-002
1.440565e+003	4.615310e-002
1.441529e+003	4.523516e-002
1.442493e+003	4.435264e-002
1.443458e+003	4.354707e-002
1.444422e+003	4.274287e-002
1.445386e+003	4.211439e-002
1.446350e+003	4.149038e-002
1.447315e+003	4.123800e-002
1.448279e+003	4.097385e-002
1.449243e+003	4.080123e-002
1.450207e+003	4.062285e-002
1.451172e+003	4.089655e-002
1.452136e+003	4.146548e-002
1.453100e+003	4.223706e-002
1.454064e+003	4.282324e-002
1.455028e+003	4.382068e-002
1.455993e+003	4.463346e-002
1.456957e+003	4.724777e-002
1.457921e+003	5.002220e-002
1.458885e+003	5.561298e-002
1.459850e+003	6.431884e-002
1.460814e+003	7.910471e-002
1.461778e+003	1.018460e-001
1.462742e+003	1.179597e-001
1.463707e+003	1.173245e-001
1.464671e+003	1.042667e-001
1.465635e+003	9.205656e-002
1.466599e+003	8.899175e-002
1.467563e+003	8.908768e-002
1.468528e+003	9.307541e-002
1.469492e+003	1.024700e-001
1.470456e+003	1.180986e-001
1.471420e+003	1.436595e-001
1.472385e+003	1.927589e-001
1.473349e+003	1.933685e-001
1.474313e+003	1.450429e-001
1.475277e+003	1.124416e-001
1.476242e+003	7.262936e-002
1.477206e+003	5.146397e-002
1.478170e+003	4.282290e-002
1.479134e+003	3.722350e-002
1.480099e+003	3.311511e-002
1.481063e+003	3.065559e-002
1.482027e+003	2.809904e-002
1.482991e+003	2.688628e-002
1.483955e+003	2.559775e-002
1.484920e+003	2.486008e-002
1.485884e+003	2.394892e-002
1.486848e+003	2.358781e-002
1.487812e+003	2.293119e-002
1.488777e+003	2.265983e-002
1.489741e+003	2.192450e-002
1.490705e+003	2.190449e-002
1.491669e+003	2.132338e-002
1.492634e+003	2.118847e-002
1.493598e+003	2.078818e-002
1.494562e+003	2.070027e-002
1.495526e+003	2.056368e-002
1.496490e+003	2.062924e-002
1.497455e+003	2.002704e-002
1.498419e+003	1.984519e-002
1.499383e+003	1.960133e-002
1.500347e+003	1.951627e-002
1.501312e+003	1.936017e-002
1.502276e+003	1.939970e-002
1.503240e+003	1.927797e-002
1.504204e+003	1.919314e-002
1.505169e+003	1.878106e-002
1.506133e+003	1.897807e-002
1.507097e+003	1.900358e-002
1.508061e+003	1.901605e-002
1.509026e+003	1.859766e-002
1.509990e+003	1.865274e-002
1.510954e+003	1.844641e-002
1.511918e+003	1.846031e-002
1.512882e+003	1.849675e-002
1.513847e+003	1.838744e-002
1.514811e+003	1.819556e-002
1.515775e+003	1.815733e-002
1.516739e+003	1.803496e-002
1.517704e+003	1.838823e-002
1.518668e+003	1.818080e-002
1.519632e+003	1.799080e-002
1.520596e+003	1.770594e-002
1.521561e+003	1.817530e-002
1.522525e+003	1.803113e-002
1.523489e+003	1.804400e-002
1.524453e+003	1.783149e-002
1.525417e+003	1.819843e-002
1.526382e+003	1.812535e-002
1.527346e+003	1.817933e-002
1.528310e+003	1.811489e-002
1.529274e+003	1.814137e-002
1.530239e+003	1.796289e-002
1.531203e+003	1.781964e-002
1.532167e+003	1.756966e-002
1.533131e+003	1.767675e-002
1.534096e+003	1.795937e-002
1.535060e+003	1.794756e-002
1.536024e+003	1.786005e-002
1.536988e+003	1.766476e-002
1.537953e+003	1.728114e-002
1.538917e+003	1.691972e-002
1.539881e+003	1.765237e-002
1.540845e+003	1.797004e-002
1.541809e+003	1.766105e-002
1.542774e+003	1.788099e-002
1.543738e+003	1.768898e-002
1.544702e+003	1.778286e-002
1.545666e+003	1.800541e-002
1.546631e+003	1.787501e-002
1.547595e+003	1.760810e-002
1.548559e+003	1.756093e-002
1.549523e+003	1.774234e-002
1.550488e+003	1.806808e-002
1.551452e+003	1.781925e-002
1.552416e+003	1.770580e-002
1.553380e+003	1.745934e-002
1.554344e+003	1.766371e-002
1.555309e+003	1.780576e-002
1.556273e+003	1.765007e-002
1.557237e+003	1.729562e-002
1.558201e+003	1.796717e-002
1.559166e+003	1.789338e-002
1.560130e+003	1.852093e-002
1.561094e+003	1.814298e-002
1.562058e+003	1.793599e-002
1.563023e+003	1.786086e-002
1.563987e+003	1.789533e-002
1.564951e+003	1.822029e-002
1.565915e+003	1.834350e-002
1.566880e+003	1.828095e-002
1.567844e+003	1.806095e-002
1.568808e+003	1.785325e-002
1.569772e+003	1.874415e-002
1.570736e+003	1.872253e-002
1.571701e+003	1.850927e-002
1.572665e+003	1.842140e-002
1.573629e+003	1.843147e-002
1.574593e+003	1.831371e-002
1.575558e+003	1.846922e-002
1.576522e+003	1.904602e-002
1.577486e+003	1.893171e-002
1.578450e+003	1.877758e-002
1.579415e+003	1.876569e-002
1.580379e+003	1.875706e-002
1.581343e+003	1.894621e-002
1.582307e+003	1.911213e-002
1.583271e+003	1.912087e-002
1.584236e+003	1.906588e-002
1.585200e+003	1.911934e-002
1.586164e+003	1.906826e-002
1.587128e+003	1.918400e-002
1.588093e+003	1.934611e-002
1.589057e+003	1.942629e-002
1.590021e+003	1.948868e-002
1.590985e+003	1.957924e-002
1.591950e+003	1.960985e-002
1.592914e+003	1.962825e-002
1.593878e+003	1.962593e-002
1.594842e+003	1.989204e-002
1.595807e+003	1.996023e-002
1.596771e+003	2.001539e-002
1.597735e+003	2.015241e-002
1.598699e+003	2.031728e-002
1.599663e+003	2.035806e-002
1.600628e+003	2.045149e-002
1.601592e+003	2.053755e-002
1.602556e+003	2.073396e-002
1.603520e+003	2.091724e-002
1.604485e+003	2.104582e-002
1.605449e+003	2.108178e-002
1.606413e+003	2.110878e-002
1.607377e+003	2.127153e-002
1.608342e+003	2.146163e-002
1.609306e+003	2.162052e-002
1.610270e+003	2.181369e-002
1.611234e+003	2.185768e-002
1.612198e+003	2.207816e-002
1.613163e+003	2.227726e-002
1.614127e+003	2.242481e-002
1.615091e+003	2.231918e-002
1.616055e+003	2.229651e-002
1.617020e+003	2.308526e-002
1.617984e+003	2.316603e-002
1.618948e+003	2.318298e-002
1.619912e+003	2.345048e-002
1.620877e+003	2.360569e-002
1.621841e+003	2.381597e-002
1.622805e+003	2.415543e-002
1.623769e+003	2.486327e-002
1.624734e+003	2.470597e-002
1.625698e+003	2.466282e-002
1.626662e+003	2.469308e-002
1.627626e+003	2.512678e-002
1.628590e+003	2.531933e-002
1.629555e+003	2.536040e-002
1.630519e+003	2.552304e-002
1.631483e+003	2.579528e-002
1.632447e+003	2.606315e-002
1.633412e+003	2.628499e-002
1.634376e+003	2.623478e-002
1.635340e+003	2.716634e-002
1.636304e+003	2.737240e-002
1.637269e+003	2.736698e-002
1.638233e+003	2.747823e-002
1.639197e+003	2.759077e-002
1.640161e+003	2.780519e-002
1.641125e+003	2.809772e-002
1.642090e+003	2.842546e-002
1.643054e+003	2.876109e-002
1.644018e+003	2.895317e-002
1.644982e+003	2.906665e-002
1.645947e+003	2.936950e-002
1.646911e+003	2.967408e-002
1.647875e+003	3.001131e-002
1.648839e+003	3.047660e-002
1.649804e+003	3.074509e-002
1.650768e+003	3.089492e-002
1.651732e+003	3.068784e-002
1.652696e+003	3.175543e-002
1.653661e+003	3.268135e-002
1.654625e+003	3.289827e-002
1.655589e+003	3.309062e-002
1.656553e+003	3.348266e-002
1.657517e+003	3.400815e-002
1.658482e+003	3.459166e-002
1.659446e+003	3.505000e-002
1.660410e+003	3.549188e-002
1.661374e+003	3.589404e-002
1.662339e+003	3.643678e-002
1.663303e+003	3.752974e-002
1.664267e+003	3.814853e-002
1.665231e+003	3.882939e-002
1.666196e+003	3.968658e-002
1.667160e+003	4.047525e-002
1.668124e+003	4.106952e-002
1.669088e+003	4.245631e-002
1.670052e+003	4.395853e-002
1.671017e+003	4.483523e-002
1.671981e+003	4.633462e-002
1.672945e+003	4.756977e-002
1.673909e+003	4.854484e-002
1.674874e+003	5.001750e-002
1.675838e+003	5.273801e-002
1.676802e+003	5.414237e-002
1.677766e+003	5.570083e-002
1.678731e+003	5.758270e-002
1.679695e+003	5.980068e-002
1.680659e+003	6.298864e-002
1.681623e+003	6.534277e-002
1.682588e+003	6.721099e-002
1.683552e+003	6.927206e-002
1.684516e+003	7.571501e-002
1.685480e+003	8.115677e-002
1.686444e+003	8.484134e-002
1.687409e+003	8.943090e-002
1.688373e+003	9.585157e-002
1.689337e+003	1.024959e-001
1.690301e+003	1.104029e-001
1.691266e+003	1.188664e-001
1.692230e+003	1.274596e-001
1.693194e+003	1.369918e-001
1.694158e+003	1.461842e-001
1.695123e+003	1.540719e-001
1.696087e+003	1.663136e-001
1.697051e+003	1.761613e-001
1.698015e+003	1.838320e-001
1.698979e+003	1.914551e-001
1.699944e+003	1.957795e-001
1.700908e+003	2.046817e-001
1.701872e+003	2.132642e-001
1.702836e+003	2.210189e-001
1.703801e+003	2.289050e-001
1.704765e+003	2.368354e-001
1.705729e+003	2.450670e-001
1.706693e+003	2.521529e-001
1.707658e+003	2.589840e-001
1.708622e+003	2.650713e-001
1.709586e+003	2.698324e-001
1.710550e+003	2.713239e-001
1.711515e+003	2.722314e-001
1.712479e+003	2.711289e-001
1.713443e+003	2.687194e-001
1.714407e+003	2.625699e-001
1.715371e+003	2.512392e-001
1.716336e+003	2.447948e-001
1.717300e+003	2.383069e-001
1.718264e+003	2.183232e-001
1.719228e+003	2.058645e-001
1.720193e+003	1.971353e-001
1.721157e+003	1.864085e-001
1.722121e+003	1.751634e-001
1.723085e+003	1.637822e-001
1.724050e+003	1.523963e-001
1.725014e+003	1.431196e-001
1.725978e+003	1.346450e-001
1.726942e+003	1.274822e-001
1.727906e+003	1.213550e-001
1.728871e+003	1.169160e-001
1.729835e+003	1.125429e-001
1.730799e+003	1.087813e-001
1.731763e+003	1.066376e-001
1.732728e+003	1.051681e-001
1.733692e+003	1.034855e-001
1.734656e+003	1.005673e-001
1.735620e+003	9.897171e-002
1.736585e+003	9.788509e-002
1.737549e+003	9.637998e-002
1.738513e+003	9.491366e-002
1.739477e+003	9.267186e-002
1.740442e+003	9.009580e-002
1.741406e+003	8.801451e-002
1.742370e+003	8.570085e-002
1.743334e+003	8.233503e-002
1.744298e+003	7.965076e-002
1.745263e+003	7.716216e-002
1.746227e+003	7.459296e-002
1.747191e+003	7.187335e-002
1.748155e+003	6.904614e-002
1.749120e+003	6.617130e-002
1.750084e+003	6.447287e-002
1.751048e+003	6.227582e-002
1.752012e+003	5.987199e-002
1.752977e+003	5.825942e-002
1.753941e+003	5.686887e-002
1.754905e+003	5.540018e-002
1.755869e+003	5.408788e-002
1.756833e+003	5.236854e-002
1.757798e+003	5.115206e-002
1.758762e+003	4.997195e-002
1.759726e+003	4.875574e-002
1.760690e+003	4.770169e-002
1.761655e+003	4.707219e-002
1.762619e+003	4.617110e-002
1.763583e+003	4.525607e-002
1.764547e+003	4.434796e-002
1.765512e+003	4.368754e-002
1.766476e+003	4.300505e-002
1.767440e+003	4.226707e-002
1.768404e+003	4.151472e-002
1.769369e+003	4.092960e-002
1.770333e+003	4.028134e-002
1.771297e+003	3.975825e-002
1.772261e+003	3.921827e-002
1.773225e+003	3.822534e-002
1.774190e+003	3.756292e-002
1.775154e+003	3.699469e-002
1.776118e+003	3.628355e-002
1.777082e+003	3.588869e-002
1.778047e+003	3.555387e-002
1.779011e+003	3.532713e-002
1.779975e+003	3.464606e-002
1.780939e+003	3.389500e-002
1.781904e+003	3.313630e-002
1.782868e+003	3.241732e-002
1.783832e+003	3.174317e-002
1.784796e+003	3.138793e-002
1.785760e+003	3.069444e-002
1.786725e+003	3.009577e-002
1.787689e+003	2.941214e-002
1.788653e+003	2.877392e-002
1.789617e+003	2.817913e-002
1.790582e+003	2.785550e-002
1.791546e+003	2.777332e-002
1.792510e+003	2.728970e-002
1.793474e+003	2.674444e-002
1.794439e+003	2.625984e-002
1.795403e+003	2.583367e-002
1.796367e+003	2.551349e-002
1.797331e+003	2.523403e-002
1.798296e+003	2.466838e-002
1.799260e+003	2.433322e-002
1.800224e+003	2.416837e-002
1.801188e+003	2.363838e-002
1.802152e+003	2.353422e-002
1.803117e+003	2.333635e-002
1.804081e+003	2.301424e-002
1.805045e+003	2.296427e-002
1.806009e+003	2.278173e-002
1.806974e+003	2.224421e-002
1.807938e+003	2.207404e-002
1.808902e+003	2.212894e-002
1.809866e+003	2.182861e-002
1.810831e+003	2.134961e-002
1.811795e+003	2.110506e-002
1.812759e+003	2.100012e-002
1.813723e+003	2.068011e-002
1.814688e+003	2.039079e-002
1.815652e+003	1.988731e-002
1.816616e+003	1.912313e-002
1.817580e+003	1.960360e-002
1.818544e+003	2.006550e-002
1.819509e+003	1.998398e-002
1.820473e+003	1.991594e-002
1.821437e+003	1.985192e-002
1.822401e+003	1.966335e-002
1.823366e+003	1.943462e-002
1.824330e+003	1.886452e-002
1.825294e+003	1.891944e-002
1.826258e+003	1.902436e-002
1.827223e+003	1.887116e-002
1.828187e+003	1.888889e-002
1.829151e+003	1.915578e-002
1.830115e+003	1.920969e-002
1.831079e+003	1.863885e-002
1.832044e+003	1.849203e-002
1.833008e+003	1.866823e-002
1.833972e+003	1.840491e-002
1.834936e+003	1.826566e-002
1.835901e+003	1.803228e-002
1.836865e+003	1.805685e-002
1.837829e+003	1.823547e-002
1.838793e+003	1.797108e-002
1.839758e+003	1.762011e-002
1.840722e+003	1.768547e-002
1.841686e+003	1.794222e-002
1.842650e+003	1.755290e-002
1.843615e+003	1.686047e-002
1.844579e+003	1.751189e-002
1.845543e+003	1.784604e-002
1.846507e+003	1.785297e-002
1.847471e+003	1.802602e-002
1.848436e+003	1.809469e-002
1.849400e+003	1.775049e-002
1.850364e+003	1.755520e-002
1.851328e+003	1.764530e-002
1.852293e+003	1.778442e-002
1.853257e+003	1.770636e-002
1.854221e+003	1.763541e-002
1.855185e+003	1.753832e-002
1.856150e+003	1.766575e-002
1.857114e+003	1.716808e-002
1.858078e+003	1.685082e-002
1.859042e+003	1.709946e-002
1.860006e+003	1.734429e-002
1.860971e+003	1.723053e-002
1.861935e+003	1.725284e-002
1.862899e+003	1.714073e-002
1.863863e+003	1.731058e-002
1.864828e+003	1.736274e-002
1.865792e+003	1.696316e-002
1.866756e+003	1.662832e-002
1.867720e+003	1.667096e-002
1.868685e+003	1.683401e-002
1.869649e+003	1.708418e-002
1.870613e+003	1.703951e-002
1.871577e+003	1.664618e-002
1.872542e+003	1.625279e-002
1.873506e+003	1.627920e-002
1.874470e+003	1.643429e-002
1.875434e+003	1.680400e-002
1.876398e+003	1.668855e-002
1.877363e+003	1.648231e-002
1.878327e+003	1.655270e-002
1.879291e+003	1.615978e-002
1.880255e+003	1.593363e-002
1.881220e+003	1.646820e-002
1.882184e+003	1.677492e-002
1.883148e+003	1.659874e-002
1.884112e+003	1.613910e-002
1.885077e+003	1.635469e-002
1.886041e+003	1.633255e-002
1.887005e+003	1.617328e-002
1.887969e+003	1.548572e-002
1.888933e+003	1.505035e-002
1.889898e+003	1.650240e-002
1.890862e+003	1.720807e-002
1.891826e+003	1.680539e-002
1.892790e+003	1.665535e-002
1.893755e+003	1.668892e-002
1.894719e+003	1.658457e-002
1.895683e+003	1.651568e-002
1.896647e+003	1.625577e-002
1.897612e+003	1.633276e-002
1.898576e+003	1.654787e-002
1.899540e+003	1.668006e-002
1.900504e+003	1.640691e-002
1.901469e+003	1.581725e-002
1.902433e+003	1.534350e-002
1.903397e+003	1.535811e-002
1.904361e+003	1.595042e-002
1.905325e+003	1.591847e-002
1.906290e+003	1.596970e-002
1.907254e+003	1.612899e-002
1.908218e+003	1.574928e-002
1.909182e+003	1.515255e-002
1.910147e+003	1.563315e-002
1.911111e+003	1.601252e-002
1.912075e+003	1.585081e-002
1.913039e+003	1.531265e-002
1.914004e+003	1.498059e-002
1.914968e+003	1.548644e-002
1.915932e+003	1.583437e-002
1.916896e+003	1.511565e-002
1.917860e+003	1.571959e-002
1.918825e+003	1.610029e-002
1.919789e+003	1.542509e-002
1.920753e+003	1.438548e-002
1.921717e+003	1.325428e-002
1.922682e+003	1.316245e-002
1.923646e+003	1.384467e-002
1.924610e+003	1.375147e-002
1.925574e+003	1.401372e-002
1.926539e+003	1.459578e-002
1.927503e+003	1.496206e-002
1.928467e+003	1.504088e-002
1.929431e+003	1.532686e-002
1.930396e+003	1.457184e-002
1.931360e+003	1.377020e-002
1.932324e+003	1.321356e-002
1.933288e+003	1.230168e-002
1.934252e+003	1.259624e-002
1.935217e+003	1.368927e-002
1.936181e+003	1.438639e-002
1.937145e+003	1.355262e-002
1.938109e+003	1.309585e-002
1.939074e+003	1.328421e-002
1.940038e+003	1.284515e-002
1.941002e+003	1.252828e-002
1.941966e+003	1.309559e-002
1.942931e+003	1.456466e-002
1.943895e+003	1.433166e-002
1.944859e+003	1.277290e-002
1.945823e+003	1.253873e-002
1.946787e+003	1.277308e-002
1.947752e+003	1.244414e-002
1.948716e+003	1.165378e-002
1.949680e+003	1.107216e-002
1.950644e+003	1.163333e-002
1.951609e+003	1.239753e-002
1.952573e+003	1.392941e-002
1.953537e+003	1.331661e-002
1.954501e+003	1.248388e-002
1.955466e+003	1.125029e-002
1.956430e+003	8.877113e-003
1.957394e+003	7.837108e-003
1.958358e+003	9.947462e-003
1.959323e+003	1.254346e-002
1.960287e+003	1.148809e-002
1.961251e+003	1.119469e-002
1.962215e+003	1.041057e-002
1.963179e+003	8.645680e-003
1.964144e+003	8.071046e-003
1.965108e+003	9.784967e-003
1.966072e+003	1.443775e-002
1.967036e+003	1.410981e-002
1.968001e+003	1.292065e-002
1.968965e+003	1.332624e-002
1.969929e+003	1.258404e-002
1.970893e+003	1.230345e-002
1.971858e+003	1.225473e-002
1.972822e+003	1.033558e-002
1.973786e+003	9.420620e-003
1.974750e+003	8.975297e-003
1.975714e+003	7.708824e-003
1.976679e+003	7.308668e-003
1.977643e+003	7.484701e-003
1.978607e+003	1.513965e-002
1.979571e+003	1.986520e-002
1.980536e+003	1.750294e-002
1.981500e+003	1.598376e-002
1.982464e+003	1.709494e-002
1.983428e+003	1.748522e-002
1.984393e+003	1.449639e-002
1.985357e+003	1.417816e-002
1.986321e+003	1.508250e-002
1.987285e+003	1.585421e-002
1.988250e+003	1.542954e-002
1.989214e+003	1.393927e-002
1.990178e+003	1.511044e-002
1.991142e+003	1.678454e-002
1.992106e+003	1.395264e-002
1.993071e+003	1.367643e-002
1.994035e+003	1.587086e-002
1.994999e+003	1.418320e-002
1.995963e+003	1.095174e-002
1.996928e+003	1.178746e-002
1.997892e+003	1.257798e-002
1.998856e+003	1.293148e-002
1.999820e+003	1.461711e-002
2.000785e+003	1.288459e-002
2.001749e+003	7.697312e-003
2.002713e+003	6.497443e-003
2.003677e+003	8.105170e-003
2.004641e+003	6.391067e-003
2.005606e+003	6.395307e-003
2.006570e+003	1.054462e-002
2.007534e+003	1.229243e-002
2.008498e+003	1.303831e-002
2.009463e+003	1.197113e-002
2.010427e+003	1.072951e-002
2.011391e+003	1.048045e-002
2.012355e+003	8.470508e-003
2.013320e+003	8.209607e-003
2.014284e+003	1.068102e-002
2.015248e+003	9.929968e-003
2.016212e+003	8.699246e-003
2.017177e+003	1.035357e-002
2.018141e+003	1.046786e-002
2.019105e+003	1.281396e-002
2.020069e+003	1.311076e-002
2.021033e+003	9.385405e-003
2.021998e+003	8.095725e-003
2.022962e+003	9.650142e-003
2.023926e+003	1.220726e-002
2.024890e+003	1.648989e-002
2.025855e+003	1.762027e-002
2.026819e+003	1.078065e-002
2.027783e+003	6.172629e-003
2.028747e+003	8.769218e-003
2.029712e+003	8.527240e-003
2.030676e+003	7.578779e-003
2.031640e+003	1.055934e-002
2.032604e+003	1.365425e-002
2.033568e+003	1.679005e-002
2.034533e+003	1.611552e-002
2.035497e+003	1.468417e-002
2.036461e+003	1.513815e-002
2.037425e+003	1.207361e-002
2.038390e+003	9.734361e-003
2.039354e+003	1.320916e-002
2.040318e+003	1.643357e-002
2.041282e+003	1.432007e-002
2.042247e+003	1.524937e-002
2.043211e+003	1.735621e-002
2.044175e+003	1.546866e-002
2.045139e+003	1.524210e-002
2.046104e+003	1.639278e-002
2.047068e+003	1.576549e-002
2.048032e+003	1.598487e-002
2.048996e+003	1.592426e-002
2.049960e+003	1.696767e-002
2.050925e+003	1.936012e-002
2.051889e+003	1.688539e-002
2.052853e+003	1.260388e-002
2.053817e+003	1.171883e-002
2.054782e+003	1.354783e-002
2.055746e+003	1.518222e-002
2.056710e+003	1.616988e-002
2.057674e+003	1.502242e-002
2.058639e+003	1.344542e-002
2.059603e+003	1.318308e-002
2.060567e+003	1.425161e-002
2.061531e+003	1.479679e-002
2.062496e+003	1.434183e-002
2.063460e+003	1.342324e-002
2.064424e+003	1.400225e-002
2.065388e+003	1.514020e-002
2.066353e+003	1.521535e-002
2.067317e+003	1.431643e-002
2.068281e+003	1.545524e-002
2.069245e+003	1.692171e-002
2.070209e+003	1.765414e-002
2.071174e+003	1.644998e-002
2.072138e+003	1.445690e-002
2.073102e+003	1.399686e-002
2.074066e+003	1.544170e-002
2.075031e+003	1.504339e-002
2.075995e+003	1.351699e-002
2.076959e+003	1.429024e-002
2.077923e+003	1.558103e-002
2.078888e+003	1.526871e-002
2.079852e+003	1.674199e-002
2.080816e+003	1.748333e-002
2.081780e+003	1.563096e-002
2.082745e+003	1.402200e-002
2.083709e+003	1.353794e-002
2.084673e+003	1.453801e-002
2.085637e+003	1.516388e-002
2.086602e+003	1.416726e-002
2.087566e+003	1.383100e-002
2.088530e+003	1.409837e-002
2.089494e+003	1.458970e-002
2.090458e+003	1.504467e-002
2.091423e+003	1.481538e-002
2.092387e+003	1.438026e-002
2.093351e+003	1.302091e-002
2.094315e+003	1.326077e-002
2.095280e+003	1.408967e-002
2.096244e+003	1.487519e-002
2.097208e+003	1.501629e-002
2.098172e+003	1.471330e-002
2.099136e+003	1.578411e-002
2.100101e+003	1.596129e-002
2.101065e+003	1.542790e-002
2.102029e+003	1.582290e-002
2.102993e+003	1.582431e-002
2.103958e+003	1.429555e-002
2.104922e+003	1.439508e-002
2.105886e+003	1.647839e-002
2.106850e+003	1.725998e-002
2.107814e+003	1.561160e-002
2.108779e+003	1.445173e-002
2.109743e+003	1.539176e-002
2.110707e+003	1.716303e-002
2.111671e+003	1.741209e-002
2.112636e+003	1.565334e-002
2.113600e+003	1.475849e-002
2.114564e+003	1.530826e-002
2.115528e+003	1.471252e-002
2.116493e+003	1.415550e-002
2.117457e+003	1.414612e-002
2.118421e+003	1.459445e-002
2.119385e+003	1.448299e-002
2.120350e+003	1.441642e-002
2.121314e+003	1.446462e-002
2.122278e+003	1.429119e-002
2.123242e+003	1.367386e-002
2.124207e+003	1.398206e-002
2.125171e+003	1.370553e-002
2.126135e+003	1.255158e-002
2.127099e+003	1.163216e-002
2.128063e+003	1.067446e-002
2.129028e+003	1.055044e-002
2.129992e+003	1.021811e-002
2.130956e+003	1.026543e-002
2.131920e+003	8.866252e-003
2.132885e+003	7.581616e-003
2.133849e+003	8.689765e-003
2.134813e+003	9.760814e-003
2.135777e+003	1.014468e-002
2.136742e+003	1.074509e-002
2.137706e+003	1.079132e-002
2.138670e+003	9.961765e-003
2.139634e+003	9.103393e-003
2.140599e+003	9.797574e-003
2.141563e+003	1.085742e-002
2.142527e+003	1.023451e-002
2.143491e+003	9.331724e-003
2.144456e+003	8.360170e-003
2.145420e+003	7.045312e-003
2.146384e+003	7.795837e-003
2.147348e+003	1.150232e-002
2.148313e+003	1.257019e-002
2.149277e+003	1.069568e-002
2.150241e+003	8.805799e-003
2.151205e+003	7.932985e-003
2.152169e+003	8.957599e-003
2.153134e+003	8.756730e-003
2.154098e+003	5.590235e-003
2.155062e+003	2.451742e-003
2.156026e+003	1.621660e-003
2.156990e+003	1.253510e-003
2.157955e+003	0.000000e+000
2.158919e+003	7.015832e-003
2.159883e+003	1.391782e-002
2.160847e+003	1.542459e-002
2.161812e+003	1.655502e-002
2.162776e+003	1.677476e-002
2.163740e+003	1.618433e-002
2.164704e+003	1.543630e-002
2.165668e+003	1.425958e-002
2.166633e+003	1.482203e-002
2.167597e+003	1.428085e-002
2.168561e+003	1.088492e-002
2.169525e+003	8.777237e-003
2.170490e+003	1.199904e-002
2.171454e+003	1.408525e-002
2.172418e+003	1.162132e-002
2.173382e+003	1.143072e-002
2.174347e+003	1.209761e-002
2.175311e+003	1.104535e-002
2.176275e+003	1.121590e-002
2.177239e+003	1.161143e-002
2.178204e+003	1.127447e-002
2.179168e+003	1.238349e-002
2.180132e+003	1.089850e-002
2.181096e+003	1.031132e-002
2.182061e+003	1.236868e-002
2.183025e+003	1.264468e-002
2.183989e+003	1.386016e-002
2.184953e+003	1.438697e-002
2.185917e+003	1.391406e-002
2.186882e+003	1.417260e-002
2.187846e+003	1.656849e-002
2.188810e+003	1.716180e-002
2.189774e+003	1.681576e-002
2.190739e+003	1.636628e-002
2.191703e+003	1.553997e-002
2.192667e+003	1.380579e-002
2.193631e+003	1.342779e-002
2.194596e+003	1.420177e-002
2.195560e+003	1.375831e-002
2.196524e+003	1.323355e-002
2.197488e+003	1.432816e-002
2.198453e+003	1.481654e-002
2.199417e+003	1.448483e-002
2.200381e+003	1.403264e-002
2.201345e+003	1.438554e-002
2.202310e+003	1.444900e-002
2.203274e+003	1.339969e-002
2.204238e+003	1.301888e-002
2.205202e+003	1.263876e-002
2.206167e+003	1.305510e-002
2.207131e+003	1.482087e-002
2.208095e+003	1.510914e-002
2.209059e+003	1.459960e-002
2.210023e+003	1.425795e-002
2.210988e+003	1.409001e-002
2.211952e+003	1.350609e-002
2.212916e+003	1.465168e-002
2.213880e+003	1.434831e-002
2.214844e+003	1.362866e-002
2.215809e+003	1.359329e-002
2.216773e+003	1.385277e-002
2.217737e+003	1.281023e-002
2.218701e+003	1.305473e-002
2.219666e+003	1.448794e-002
2.220630e+003	1.405060e-002
2.221594e+003	1.273010e-002
2.222558e+003	1.365927e-002
2.223522e+003	1.439235e-002
2.224487e+003	1.539487e-002
2.225451e+003	1.718578e-002
2.226415e+003	1.502420e-002
2.227379e+003	1.265460e-002
2.228344e+003	1.239619e-002
2.229308e+003	1.415228e-002
2.230272e+003	1.532802e-002
2.231236e+003	1.514350e-002
2.232201e+003	1.467182e-002
2.233165e+003	1.505602e-002
2.234129e+003	1.634732e-002
2.235093e+003	1.621556e-002
2.236058e+003	1.460777e-002
2.237022e+003	1.388483e-002
2.237986e+003	1.515571e-002
2.238950e+003	1.639828e-002
2.239915e+003	1.624813e-002
2.240879e+003	1.621053e-002
2.241843e+003	1.637428e-002
2.242807e+003	1.598696e-002
2.243771e+003	1.593773e-002
2.244736e+003	1.649586e-002
2.245700e+003	1.787972e-002
2.246664e+003	1.735937e-002
2.247628e+003	1.646016e-002
2.248593e+003	1.670576e-002
2.249557e+003	1.663094e-002
2.250521e+003	1.655512e-002
2.251485e+003	1.709788e-002
2.252450e+003	1.636263e-002
2.253414e+003	1.480964e-002
2.254378e+003	1.501846e-002
2.255342e+003	1.663657e-002
2.256307e+003	1.757432e-002
2.257271e+003	1.747367e-002
2.258235e+003	1.770546e-002
2.259199e+003	1.762808e-002
2.260164e+003	1.774810e-002
2.261128e+003	1.756364e-002
2.262092e+003	1.683680e-002
2.263056e+003	1.742521e-002
2.264021e+003	1.730926e-002
2.264985e+003	1.685713e-002
2.265949e+003	1.663784e-002
2.266913e+003	1.667700e-002
2.267877e+003	1.733946e-002
2.268842e+003	1.800445e-002
2.269806e+003	1.851308e-002
2.270770e+003	1.789251e-002
2.271734e+003	1.762596e-002
2.272698e+003	1.840179e-002
2.273663e+003	1.866299e-002
2.274627e+003	1.854540e-002
2.275591e+003	1.862670e-002
2.276555e+003	1.923902e-002
2.277520e+003	1.979583e-002
2.278484e+003	1.997620e-002
2.279448e+003	1.994094e-002
2.280412e+003	2.061095e-002
2.281376e+003	2.051667e-002
2.282341e+003	2.046230e-002
2.283305e+003	2.098578e-002
2.284269e+003	2.109378e-002
2.285233e+003	2.094080e-002
2.286198e+003	2.099899e-002
2.287162e+003	2.094198e-002
2.288126e+003	2.066119e-002
2.289090e+003	2.100798e-002
2.290055e+003	2.152094e-002
2.291019e+003	2.122968e-002
2.291983e+003	2.087387e-002
2.292947e+003	2.054921e-002
2.293912e+003	2.043985e-002
2.294876e+003	2.072332e-002
2.295840e+003	2.052382e-002
2.296804e+003	2.023590e-002
2.297769e+003	2.036272e-002
2.298733e+003	2.046076e-002
2.299697e+003	2.052060e-002
2.300661e+003	2.056598e-002
2.301625e+003	2.040747e-002
2.302590e+003	2.038892e-002
2.303554e+003	2.040011e-002
2.304518e+003	2.040491e-002
2.305482e+003	2.057668e-002
2.306447e+003	2.028833e-002
2.307411e+003	2.023618e-002
2.308375e+003	2.048370e-002
2.309339e+003	2.078675e-002
2.310304e+003	2.089317e-002
2.311268e+003	2.119506e-002
2.312232e+003	2.113428e-002
2.313196e+003	2.111892e-002
2.314161e+003	2.117602e-002
2.315125e+003	2.161615e-002
2.316089e+003	2.177298e-002
2.317053e+003	2.199659e-002
2.318018e+003	2.202987e-002
2.318982e+003	2.240411e-002
2.319946e+003	2.294639e-002
2.320910e+003	2.348139e-002
2.321875e+003	2.361728e-002
2.322839e+003	2.418157e-002
2.323803e+003	2.546167e-002
2.324767e+003	2.548652e-002
2.325731e+003	2.335348e-002
2.326696e+003	2.148864e-002
[truncated: 1,736 more rows]
