# Supplementary material for: Aqueous Depolymerization of Polyethylene at Ambient Temperature: In Situ Generation of Permanganate Using Ozone
Source: ACS Sustain Chem Eng. 2026 Mar 17;14(12):5995–6005. doi: 10.1021/acssuschemeng.5c12302 (PMC13040521; doi:10.1021/acssuschemeng.5c12302)
Supplement: Supplementary file 2 [file sc5c12302_si_002.zip › Supplemental_information_raw_data_and_code/Repeat experiment 1/ATR/@@@2MSB008-122.CSV]

3.991926e+002	0.000000e+000
4.001569e+002	0.000000e+000
4.011211e+002	0.000000e+000
4.020853e+002	0.000000e+000
4.030496e+002	0.000000e+000
4.040138e+002	0.000000e+000
4.049780e+002	0.000000e+000
4.059423e+002	0.000000e+000
4.069065e+002	0.000000e+000
4.078707e+002	0.000000e+000
4.088350e+002	0.000000e+000
4.097992e+002	0.000000e+000
4.107634e+002	0.000000e+000
4.117277e+002	0.000000e+000
4.126919e+002	0.000000e+000
4.136561e+002	0.000000e+000
4.146204e+002	0.000000e+000
4.155846e+002	0.000000e+000
4.165488e+002	0.000000e+000
4.175131e+002	0.000000e+000
4.184773e+002	0.000000e+000
4.194415e+002	0.000000e+000
4.204058e+002	0.000000e+000
4.213700e+002	0.000000e+000
4.223342e+002	0.000000e+000
4.232985e+002	0.000000e+000
4.242627e+002	0.000000e+000
4.252269e+002	0.000000e+000
4.261912e+002	0.000000e+000
4.271554e+002	0.000000e+000
4.281196e+002	0.000000e+000
4.290839e+002	0.000000e+000
4.300481e+002	0.000000e+000
4.310123e+002	0.000000e+000
4.319766e+002	0.000000e+000
4.329408e+002	0.000000e+000
4.339050e+002	0.000000e+000
4.348693e+002	0.000000e+000
4.358335e+002	0.000000e+000
4.367977e+002	0.000000e+000
4.377620e+002	0.000000e+000
4.387262e+002	0.000000e+000
4.396904e+002	0.000000e+000
4.406547e+002	0.000000e+000
4.416189e+002	0.000000e+000
4.425831e+002	0.000000e+000
4.435474e+002	0.000000e+000
4.445116e+002	0.000000e+000
4.454758e+002	0.000000e+000
4.464401e+002	0.000000e+000
4.474043e+002	0.000000e+000
4.483685e+002	0.000000e+000
4.493328e+002	0.000000e+000
4.502970e+002	0.000000e+000
4.512612e+002	0.000000e+000
4.522255e+002	0.000000e+000
4.531897e+002	0.000000e+000
4.541539e+002	0.000000e+000
4.551182e+002	0.000000e+000
4.560824e+002	0.000000e+000
4.570466e+002	0.000000e+000
4.580109e+002	0.000000e+000
4.589751e+002	0.000000e+000
4.599393e+002	0.000000e+000
4.609036e+002	0.000000e+000
4.618678e+002	0.000000e+000
4.628320e+002	0.000000e+000
4.637963e+002	0.000000e+000
4.647605e+002	0.000000e+000
4.657247e+002	0.000000e+000
4.666890e+002	0.000000e+000
4.676532e+002	0.000000e+000
4.686174e+002	0.000000e+000
4.695817e+002	0.000000e+000
4.705459e+002	0.000000e+000
4.715101e+002	0.000000e+000
4.724744e+002	0.000000e+000
4.734386e+002	0.000000e+000
4.744028e+002	0.000000e+000
4.753671e+002	0.000000e+000
4.763313e+002	0.000000e+000
4.772955e+002	0.000000e+000
4.782598e+002	0.000000e+000
4.792240e+002	0.000000e+000
4.801882e+002	0.000000e+000
4.811525e+002	0.000000e+000
4.821167e+002	0.000000e+000
4.830809e+002	0.000000e+000
4.840452e+002	0.000000e+000
4.850094e+002	0.000000e+000
4.859736e+002	0.000000e+000
4.869379e+002	0.000000e+000
4.879021e+002	0.000000e+000
4.888663e+002	0.000000e+000
4.898306e+002	0.000000e+000
4.907948e+002	0.000000e+000
4.917590e+002	0.000000e+000
4.927233e+002	0.000000e+000
4.936875e+002	0.000000e+000
4.946517e+002	0.000000e+000
4.956160e+002	0.000000e+000
4.965802e+002	0.000000e+000
4.975444e+002	0.000000e+000
4.985087e+002	0.000000e+000
4.994729e+002	0.000000e+000
5.004371e+002	0.000000e+000
5.014014e+002	0.000000e+000
5.023656e+002	0.000000e+000
5.033299e+002	0.000000e+000
5.042941e+002	0.000000e+000
5.052583e+002	0.000000e+000
5.062226e+002	0.000000e+000
5.071868e+002	0.000000e+000
5.081510e+002	0.000000e+000
5.091153e+002	0.000000e+000
5.100795e+002	0.000000e+000
5.110437e+002	0.000000e+000
5.120079e+002	0.000000e+000
5.129722e+002	0.000000e+000
5.139364e+002	0.000000e+000
5.149006e+002	0.000000e+000
5.158649e+002	0.000000e+000
5.168291e+002	0.000000e+000
5.177933e+002	0.000000e+000
5.187576e+002	0.000000e+000
5.197218e+002	0.000000e+000
5.206860e+002	0.000000e+000
5.216503e+002	0.000000e+000
5.226145e+002	0.000000e+000
5.235787e+002	0.000000e+000
5.245430e+002	2.310930e-002
5.255072e+002	2.330572e-002
5.264714e+002	2.349679e-002
5.274357e+002	2.367599e-002
5.283999e+002	2.362693e-002
5.293641e+002	2.404639e-002
5.303284e+002	2.417438e-002
5.312926e+002	2.433772e-002
5.322568e+002	2.455129e-002
5.332211e+002	2.483180e-002
5.341853e+002	2.491769e-002
5.351495e+002	2.498282e-002
5.361138e+002	2.490900e-002
5.370780e+002	2.473145e-002
5.380422e+002	2.468196e-002
5.390065e+002	2.516483e-002
5.399707e+002	2.524698e-002
5.409349e+002	2.511181e-002
5.418992e+002	2.498967e-002
5.428634e+002	2.475320e-002
5.438276e+002	2.460667e-002
5.447919e+002	2.448953e-002
5.457561e+002	2.471698e-002
5.467203e+002	2.504188e-002
5.476846e+002	2.488220e-002
5.486488e+002	2.449911e-002
5.496130e+002	2.455130e-002
5.505773e+002	2.448933e-002
5.515415e+002	2.420086e-002
5.525057e+002	2.443981e-002
5.534700e+002	2.455109e-002
5.544342e+002	2.421243e-002
5.553984e+002	2.372199e-002
5.563627e+002	2.371432e-002
5.573269e+002	2.359757e-002
5.582911e+002	2.369884e-002
5.592554e+002	2.377392e-002
5.602196e+002	2.376776e-002
5.611838e+002	2.366463e-002
5.621481e+002	2.337314e-002
5.631123e+002	2.337219e-002
5.640765e+002	2.344152e-002
5.650408e+002	2.368393e-002
5.660050e+002	2.373347e-002
5.669692e+002	2.356852e-002
5.679335e+002	2.364343e-002
5.688977e+002	2.355769e-002
5.698619e+002	2.316342e-002
5.708262e+002	2.310009e-002
5.717904e+002	2.330307e-002
5.727546e+002	2.335371e-002
5.737189e+002	2.362002e-002
5.746831e+002	2.363580e-002
5.756473e+002	2.362778e-002
5.766116e+002	2.345251e-002
5.775758e+002	2.327222e-002
5.785400e+002	2.312375e-002
5.795043e+002	2.301901e-002
5.804685e+002	2.329256e-002
5.814327e+002	2.353572e-002
5.823970e+002	2.358312e-002
5.833612e+002	2.374608e-002
5.843254e+002	2.365339e-002
5.852897e+002	2.336235e-002
5.862539e+002	2.335153e-002
5.872181e+002	2.390470e-002
5.881824e+002	2.419551e-002
5.891466e+002	2.403880e-002
5.901108e+002	2.375161e-002
5.910751e+002	2.371727e-002
5.920393e+002	2.403837e-002
5.930035e+002	2.425496e-002
5.939678e+002	2.415985e-002
5.949320e+002	2.436687e-002
5.958962e+002	2.456386e-002
5.968605e+002	2.440834e-002
5.978247e+002	2.422931e-002
5.987889e+002	2.430093e-002
5.997532e+002	2.447367e-002
6.007174e+002	2.437353e-002
6.016816e+002	2.433971e-002
6.026459e+002	2.455678e-002
6.036101e+002	2.497468e-002
6.045743e+002	2.532332e-002
6.055386e+002	2.525443e-002
6.065029e+002	2.523128e-002
6.074671e+002	2.530490e-002
6.084313e+002	2.525716e-002
6.093956e+002	2.528047e-002
6.103598e+002	2.522440e-002
6.113240e+002	2.542218e-002
6.122883e+002	2.593490e-002
6.132525e+002	2.595432e-002
6.142167e+002	2.593778e-002
6.151810e+002	2.580782e-002
6.161452e+002	2.572445e-002
6.171094e+002	2.573172e-002
6.180737e+002	2.584708e-002
6.190379e+002	2.607286e-002
6.200021e+002	2.607924e-002
6.209664e+002	2.610073e-002
6.219306e+002	2.629441e-002
6.228948e+002	2.634652e-002
6.238591e+002	2.636180e-002
6.248233e+002	2.643816e-002
6.257875e+002	2.661286e-002
6.267518e+002	2.682964e-002
6.277160e+002	2.702213e-002
6.286802e+002	2.679801e-002
6.296445e+002	2.678340e-002
6.306087e+002	2.693792e-002
6.315729e+002	2.688298e-002
6.325372e+002	2.681929e-002
6.335014e+002	2.701225e-002
6.344656e+002	2.707452e-002
6.354299e+002	2.696001e-002
6.363941e+002	2.685362e-002
6.373583e+002	2.675564e-002
6.383226e+002	2.665647e-002
6.392868e+002	2.679141e-002
6.402510e+002	2.691519e-002
6.412153e+002	2.680334e-002
6.421795e+002	2.677952e-002
6.431437e+002	2.685265e-002
6.441080e+002	2.676069e-002
6.450722e+002	2.666710e-002
6.460364e+002	2.670065e-002
6.470007e+002	2.693493e-002
6.479649e+002	2.715464e-002
6.489291e+002	2.719554e-002
6.498934e+002	2.722047e-002
6.508576e+002	2.713232e-002
6.518218e+002	2.706603e-002
6.527861e+002	2.729862e-002
6.537503e+002	2.749405e-002
6.547145e+002	2.753882e-002
6.556788e+002	2.754459e-002
6.566430e+002	2.756853e-002
6.576072e+002	2.741594e-002
6.585715e+002	2.751344e-002
6.595357e+002	2.759554e-002
6.604999e+002	2.751368e-002
6.614642e+002	2.741339e-002
6.624284e+002	2.756013e-002
6.633926e+002	2.791307e-002
6.643569e+002	2.808009e-002
6.653211e+002	2.801812e-002
6.662853e+002	2.802168e-002
6.672496e+002	2.792375e-002
6.682138e+002	2.802763e-002
6.691780e+002	2.838016e-002
6.701423e+002	2.854445e-002
6.711065e+002	2.874629e-002
6.720707e+002	2.878760e-002
6.730350e+002	2.914054e-002
6.739992e+002	2.927148e-002
6.749634e+002	2.936376e-002
6.759277e+002	2.963400e-002
6.768919e+002	2.970686e-002
6.778561e+002	2.979033e-002
6.788204e+002	3.004597e-002
6.797846e+002	3.007986e-002
6.807488e+002	3.017218e-002
6.817131e+002	3.024460e-002
6.826773e+002	3.009908e-002
6.836415e+002	3.005267e-002
6.846058e+002	2.992780e-002
6.855700e+002	2.973053e-002
6.865342e+002	2.969592e-002
6.874985e+002	2.955616e-002
6.884627e+002	2.940375e-002
6.894269e+002	2.935109e-002
6.903912e+002	2.932606e-002
6.913554e+002	2.925484e-002
6.923196e+002	2.879112e-002
6.932839e+002	2.852164e-002
6.942481e+002	2.841389e-002
6.952123e+002	2.842630e-002
6.961766e+002	2.842843e-002
6.971408e+002	2.821137e-002
6.981050e+002	2.816107e-002
6.990693e+002	2.825603e-002
7.000335e+002	2.832288e-002
7.009977e+002	2.820854e-002
7.019620e+002	2.811100e-002
7.029262e+002	2.812172e-002
7.038904e+002	2.814026e-002
7.048547e+002	2.864754e-002
7.058189e+002	2.924352e-002
7.067831e+002	2.952899e-002
7.077474e+002	3.007043e-002
7.087116e+002	3.094274e-002
7.096758e+002	3.184256e-002
7.106401e+002	3.303625e-002
7.116043e+002	3.489142e-002
7.125685e+002	3.780770e-002
7.135328e+002	4.243864e-002
7.144970e+002	4.949126e-002
7.154612e+002	5.837096e-002
7.164255e+002	6.699805e-002
7.173897e+002	7.413390e-002
7.183539e+002	8.154412e-002
7.193182e+002	8.672897e-002
7.202824e+002	8.333503e-002
7.212466e+002	7.308970e-002
7.222109e+002	6.374761e-002
7.231751e+002	5.771001e-002
7.241393e+002	5.441700e-002
7.251036e+002	5.249513e-002
7.260678e+002	5.197061e-002
7.270320e+002	5.330852e-002
7.279963e+002	5.688142e-002
7.289605e+002	6.249770e-002
7.299247e+002	6.848522e-002
7.308890e+002	7.024030e-002
7.318532e+002	6.421404e-002
7.328174e+002	5.367640e-002
7.337817e+002	4.468217e-002
7.347459e+002	3.891983e-002
7.357101e+002	3.556677e-002
7.366744e+002	3.348745e-002
7.376386e+002	3.204242e-002
7.386028e+002	3.104291e-002
7.395671e+002	3.021018e-002
7.405313e+002	2.943475e-002
7.414955e+002	2.894063e-002
7.424598e+002	2.863491e-002
7.434240e+002	2.842158e-002
7.443882e+002	2.820973e-002
7.453525e+002	2.812901e-002
7.463167e+002	2.799904e-002
7.472809e+002	2.772923e-002
7.482452e+002	2.775986e-002
7.492094e+002	2.783983e-002
7.501736e+002	2.765995e-002
7.511379e+002	2.742276e-002
7.521021e+002	2.719557e-002
7.530663e+002	2.729665e-002
7.540306e+002	2.734132e-002
7.549948e+002	2.721450e-002
7.559590e+002	2.725922e-002
7.569233e+002	2.721387e-002
7.578875e+002	2.723068e-002
7.588517e+002	2.729373e-002
7.598160e+002	2.739845e-002
7.607802e+002	2.760247e-002
7.617444e+002	2.759682e-002
7.627087e+002	2.754088e-002
7.636729e+002	2.742757e-002
7.646371e+002	2.745552e-002
7.656014e+002	2.755721e-002
7.665656e+002	2.768875e-002
7.675298e+002	2.762298e-002
7.684941e+002	2.747461e-002
7.694583e+002	2.779081e-002
7.704225e+002	2.809982e-002
7.713868e+002	2.787093e-002
7.723510e+002	2.769101e-002
7.733152e+002	2.774220e-002
7.742795e+002	2.798497e-002
7.752437e+002	2.810450e-002
7.762079e+002	2.837676e-002
7.771722e+002	2.852130e-002
7.781364e+002	2.846465e-002
7.791006e+002	2.828322e-002
7.800649e+002	2.810428e-002
7.810291e+002	2.815202e-002
7.819933e+002	2.835327e-002
7.829576e+002	2.874522e-002
7.839218e+002	2.892848e-002
7.848860e+002	2.888742e-002
7.858503e+002	2.866493e-002
7.868145e+002	2.880645e-002
7.877787e+002	2.897540e-002
7.887430e+002	2.896175e-002
7.897072e+002	2.900216e-002
7.906714e+002	2.910156e-002
7.916357e+002	2.919660e-002
7.925999e+002	2.926882e-002
7.935641e+002	2.921525e-002
7.945284e+002	2.948888e-002
7.954926e+002	2.972967e-002
7.964568e+002	2.979594e-002
7.974211e+002	2.980245e-002
7.983853e+002	2.980353e-002
7.993495e+002	2.978919e-002
8.003138e+002	2.998928e-002
8.012780e+002	3.021184e-002
8.022422e+002	3.026659e-002
8.032065e+002	3.037570e-002
8.041707e+002	3.044618e-002
8.051349e+002	3.042976e-002
8.060992e+002	3.031599e-002
8.070634e+002	3.028879e-002
8.080276e+002	3.030093e-002
8.089919e+002	3.035457e-002
8.099561e+002	3.035801e-002
8.109204e+002	3.037396e-002
8.118846e+002	3.042280e-002
8.128489e+002	3.045797e-002
8.138131e+002	3.052219e-002
8.147773e+002	3.053296e-002
8.157416e+002	3.050660e-002
8.167058e+002	3.042112e-002
8.176700e+002	3.045301e-002
8.186343e+002	3.057739e-002
8.195985e+002	3.044915e-002
8.205627e+002	3.033554e-002
8.215270e+002	3.059644e-002
8.224912e+002	3.077863e-002
8.234554e+002	3.071504e-002
8.244197e+002	3.060364e-002
8.253839e+002	3.055278e-002
8.263481e+002	3.065653e-002
8.273124e+002	3.061527e-002
8.282766e+002	3.052077e-002
8.292408e+002	3.064963e-002
8.302051e+002	3.085670e-002
8.311693e+002	3.106956e-002
8.321335e+002	3.105263e-002
8.330978e+002	3.102873e-002
8.340620e+002	3.120276e-002
8.350262e+002	3.143612e-002
8.359905e+002	3.149003e-002
8.369547e+002	3.140008e-002
8.379189e+002	3.140946e-002
8.388832e+002	3.134687e-002
8.398474e+002	3.132478e-002
8.408116e+002	3.153744e-002
8.417759e+002	3.170843e-002
8.427401e+002	3.161005e-002
8.437043e+002	3.163305e-002
8.446686e+002	3.175404e-002
8.456328e+002	3.190335e-002
8.465970e+002	3.206110e-002
8.475613e+002	3.216521e-002
8.485255e+002	3.217862e-002
8.494897e+002	3.211749e-002
8.504540e+002	3.206478e-002
8.514182e+002	3.217771e-002
8.523824e+002	3.237450e-002
8.533467e+002	3.254707e-002
8.543109e+002	3.268396e-002
8.552751e+002	3.258331e-002
8.562394e+002	3.244809e-002
8.572036e+002	3.261295e-002
8.581678e+002	3.279473e-002
8.591321e+002	3.283315e-002
8.600963e+002	3.296974e-002
8.610605e+002	3.308711e-002
8.620248e+002	3.303897e-002
8.629890e+002	3.323040e-002
8.639532e+002	3.363287e-002
8.649175e+002	3.386533e-002
8.658817e+002	3.369550e-002
8.668459e+002	3.363666e-002
8.678102e+002	3.372993e-002
8.687744e+002	3.385330e-002
8.697386e+002	3.377739e-002
8.707029e+002	3.375374e-002
8.716671e+002	3.397809e-002
8.726313e+002	3.402060e-002
8.735956e+002	3.407940e-002
8.745598e+002	3.440180e-002
8.755240e+002	3.452405e-002
8.764883e+002	3.454851e-002
8.774525e+002	3.482107e-002
8.784167e+002	3.502287e-002
8.793810e+002	3.512444e-002
8.803452e+002	3.523516e-002
8.813094e+002	3.544143e-002
8.822737e+002	3.563911e-002
8.832379e+002	3.573930e-002
8.842021e+002	3.598400e-002
8.851664e+002	3.639701e-002
8.861306e+002	3.666035e-002
8.870948e+002	3.685776e-002
8.880591e+002	3.697964e-002
8.890233e+002	3.704572e-002
8.899875e+002	3.727381e-002
8.909518e+002	3.739275e-002
8.919160e+002	3.750915e-002
8.928802e+002	3.766244e-002
8.938445e+002	3.790059e-002
8.948087e+002	3.817834e-002
8.957729e+002	3.823785e-002
8.967372e+002	3.845935e-002
8.977014e+002	3.870303e-002
8.986656e+002	3.847995e-002
8.996299e+002	3.849863e-002
9.005941e+002	3.894178e-002
9.015583e+002	3.917859e-002
9.025226e+002	3.945544e-002
9.034868e+002	3.966723e-002
9.044510e+002	3.971174e-002
9.054153e+002	3.985465e-002
9.063795e+002	4.017877e-002
9.073438e+002	4.039479e-002
9.083080e+002	4.037251e-002
9.092722e+002	4.030865e-002
9.102365e+002	4.062009e-002
9.112007e+002	4.092557e-002
9.121649e+002	4.113751e-002
9.131292e+002	4.143703e-002
9.140934e+002	4.134015e-002
9.150576e+002	4.138314e-002
9.160219e+002	4.180539e-002
9.169861e+002	4.202487e-002
9.179503e+002	4.233462e-002
9.189146e+002	4.265828e-002
9.198788e+002	4.289507e-002
9.208430e+002	4.335803e-002
9.218073e+002	4.364328e-002
9.227715e+002	4.372793e-002
9.237357e+002	4.360612e-002
9.247000e+002	4.361022e-002
9.256642e+002	4.446484e-002
9.266284e+002	4.500304e-002
9.275927e+002	4.412386e-002
9.285569e+002	4.428539e-002
9.295211e+002	4.523330e-002
9.304854e+002	4.619349e-002
9.314496e+002	4.646631e-002
9.324138e+002	4.629819e-002
9.333781e+002	4.606002e-002
9.343423e+002	4.632542e-002
9.353065e+002	4.671973e-002
9.362708e+002	4.693555e-002
9.372350e+002	4.701952e-002
9.381992e+002	4.697259e-002
9.391635e+002	4.696644e-002
9.401277e+002	4.707570e-002
9.410919e+002	4.717028e-002
9.420562e+002	4.737587e-002
9.430204e+002	4.765560e-002
9.439846e+002	4.740697e-002
9.449489e+002	4.716641e-002
9.459131e+002	4.730922e-002
9.468773e+002	4.724438e-002
9.478416e+002	4.701483e-002
9.488058e+002	4.689385e-002
9.497700e+002	4.674492e-002
9.507343e+002	4.629935e-002
9.516985e+002	4.604524e-002
9.526627e+002	4.602578e-002
9.536270e+002	4.583351e-002
9.545912e+002	4.549058e-002
9.555554e+002	4.513438e-002
9.565197e+002	4.487268e-002
9.574839e+002	4.514689e-002
9.584481e+002	4.504338e-002
9.594124e+002	4.465673e-002
9.603766e+002	4.437583e-002
9.613408e+002	4.433659e-002
9.623051e+002	4.413618e-002
9.632693e+002	4.376683e-002
9.642335e+002	4.362150e-002
9.651978e+002	4.387430e-002
9.661620e+002	4.293298e-002
9.671262e+002	4.182763e-002
9.680905e+002	4.190227e-002
9.690547e+002	4.182226e-002
9.700189e+002	4.116819e-002
9.709832e+002	4.056310e-002
9.719474e+002	3.992913e-002
9.729116e+002	3.968752e-002
9.738759e+002	3.973145e-002
9.748401e+002	3.956347e-002
9.758043e+002	3.927380e-002
9.767686e+002	3.893277e-002
9.777328e+002	3.848883e-002
9.786970e+002	3.809253e-002
9.796613e+002	3.786558e-002
9.806255e+002	3.739768e-002
9.815897e+002	3.706022e-002
9.825540e+002	3.694596e-002
9.835182e+002	3.657454e-002
9.844824e+002	3.625720e-002
9.854467e+002	3.618919e-002
9.864109e+002	3.602806e-002
9.873751e+002	3.564006e-002
9.883394e+002	3.524025e-002
9.893036e+002	3.493492e-002
9.902678e+002	3.493997e-002
9.912321e+002	3.486126e-002
9.921963e+002	3.450195e-002
9.931605e+002	3.444861e-002
9.941248e+002	3.445054e-002
9.950890e+002	3.413302e-002
9.960532e+002	3.386198e-002
9.970175e+002	3.374429e-002
9.979817e+002	3.368484e-002
9.989459e+002	3.353715e-002
9.999102e+002	3.338372e-002
1.000874e+003	3.341216e-002
1.001839e+003	3.341638e-002
1.002803e+003	3.328998e-002
1.003767e+003	3.320364e-002
1.004731e+003	3.319111e-002
1.005696e+003	3.322974e-002
1.006660e+003	3.318684e-002
1.007624e+003	3.313236e-002
1.008588e+003	3.309986e-002
1.009552e+003	3.307839e-002
1.010517e+003	3.314012e-002
1.011481e+003	3.328207e-002
1.012445e+003	3.333727e-002
1.013409e+003	3.320035e-002
1.014374e+003	3.321174e-002
1.015338e+003	3.323441e-002
1.016302e+003	3.317442e-002
1.017266e+003	3.309719e-002
1.018231e+003	3.308371e-002
1.019195e+003	3.312988e-002
1.020159e+003	3.318749e-002
1.021123e+003	3.321578e-002
1.022088e+003	3.302536e-002
1.023052e+003	3.291304e-002
1.024016e+003	3.297105e-002
1.024980e+003	3.298694e-002
1.025944e+003	3.283310e-002
1.026909e+003	3.295934e-002
1.027873e+003	3.304145e-002
1.028837e+003	3.300917e-002
1.029801e+003	3.299308e-002
1.030766e+003	3.286339e-002
1.031730e+003	3.278840e-002
1.032694e+003	3.287223e-002
1.033658e+003	3.278730e-002
1.034623e+003	3.273299e-002
1.035587e+003	3.264702e-002
1.036551e+003	3.258310e-002
1.037515e+003	3.254370e-002
1.038479e+003	3.272526e-002
1.039444e+003	3.263344e-002
1.040408e+003	3.275361e-002
1.041372e+003	3.286432e-002
1.042336e+003	3.271538e-002
1.043301e+003	3.281263e-002
1.044265e+003	3.297295e-002
1.045229e+003	3.282686e-002
1.046193e+003	3.280868e-002
1.047158e+003	3.279462e-002
1.048122e+003	3.275839e-002
1.049086e+003	3.292213e-002
1.050050e+003	3.296686e-002
1.051015e+003	3.304428e-002
1.051979e+003	3.318515e-002
1.052943e+003	3.311481e-002
1.053907e+003	3.321923e-002
1.054871e+003	3.332019e-002
1.055836e+003	3.333617e-002
1.056800e+003	3.329285e-002
1.057764e+003	3.332594e-002
1.058728e+003	3.364388e-002
1.059693e+003	3.380514e-002
1.060657e+003	3.383669e-002
1.061621e+003	3.386097e-002
1.062585e+003	3.385479e-002
1.063550e+003	3.405432e-002
1.064514e+003	3.408648e-002
1.065478e+003	3.411573e-002
1.066442e+003	3.427076e-002
1.067406e+003	3.422899e-002
1.068371e+003	3.413587e-002
1.069335e+003	3.415363e-002
1.070299e+003	3.422951e-002
1.071263e+003	3.433912e-002
1.072228e+003	3.425078e-002
1.073192e+003	3.422484e-002
1.074156e+003	3.438292e-002
1.075120e+003	3.447281e-002
1.076085e+003	3.454245e-002
1.077049e+003	3.471868e-002
1.078013e+003	3.482400e-002
1.078977e+003	3.497596e-002
1.079942e+003	3.536646e-002
1.080906e+003	3.563544e-002
1.081870e+003	3.573630e-002
1.082834e+003	3.611682e-002
1.083798e+003	3.654058e-002
1.084763e+003	3.676756e-002
1.085727e+003	3.703432e-002
1.086691e+003	3.744957e-002
1.087655e+003	3.801328e-002
1.088620e+003	3.845165e-002
1.089584e+003	3.877030e-002
1.090548e+003	3.930720e-002
1.091512e+003	3.985749e-002
1.092477e+003	4.017039e-002
1.093441e+003	4.029962e-002
1.094405e+003	4.049157e-002
1.095369e+003	4.062474e-002
1.096333e+003	4.080903e-002
1.097298e+003	4.090636e-002
1.098262e+003	4.092838e-002
1.099226e+003	4.087205e-002
1.100190e+003	4.079354e-002
1.101155e+003	4.069903e-002
1.102119e+003	4.060180e-002
1.103083e+003	4.066246e-002
1.104047e+003	4.068414e-002
1.105012e+003	4.060324e-002
1.105976e+003	4.065276e-002
1.106940e+003	4.056289e-002
1.107904e+003	4.045475e-002
1.108869e+003	4.037235e-002
1.109833e+003	4.039310e-002
1.110797e+003	4.039769e-002
1.111761e+003	4.022898e-002
1.112725e+003	4.001121e-002
1.113690e+003	3.993183e-002
1.114654e+003	3.979807e-002
1.115618e+003	3.948870e-002
1.116582e+003	3.924166e-002
1.117547e+003	3.906118e-002
1.118511e+003	3.881018e-002
1.119475e+003	3.853839e-002
1.120439e+003	3.814182e-002
1.121404e+003	3.774259e-002
1.122368e+003	3.736992e-002
1.123332e+003	3.714749e-002
1.124296e+003	3.705138e-002
1.125260e+003	3.682522e-002
1.126225e+003	3.659387e-002
1.127189e+003	3.645662e-002
1.128153e+003	3.624835e-002
1.129117e+003	3.596964e-002
1.130082e+003	3.571203e-002
1.131046e+003	3.566935e-002
1.132010e+003	3.569089e-002
1.132974e+003	3.571998e-002
1.133939e+003	3.578392e-002
1.134903e+003	3.584514e-002
1.135867e+003	3.602351e-002
1.136831e+003	3.635804e-002
1.137796e+003	3.664981e-002
1.138760e+003	3.680651e-002
1.139724e+003	3.702551e-002
1.140688e+003	3.738849e-002
1.141652e+003	3.780409e-002
1.142617e+003	3.816304e-002
1.143581e+003	3.846477e-002
1.144545e+003	3.889976e-002
1.145509e+003	3.938834e-002
1.146474e+003	3.979409e-002
1.147438e+003	4.034784e-002
1.148402e+003	4.093519e-002
1.149366e+003	4.147242e-002
1.150331e+003	4.196174e-002
1.151295e+003	4.240505e-002
1.152259e+003	4.295453e-002
1.153223e+003	4.347784e-002
1.154188e+003	4.402186e-002
1.155152e+003	4.464341e-002
1.156116e+003	4.536803e-002
1.157080e+003	4.586313e-002
1.158044e+003	4.634849e-002
1.159009e+003	4.699284e-002
1.159973e+003	4.756756e-002
1.160937e+003	4.800012e-002
1.161901e+003	4.852004e-002
1.162866e+003	4.903059e-002
1.163830e+003	4.953547e-002
1.164794e+003	5.009156e-002
1.165758e+003	5.052938e-002
1.166723e+003	5.089128e-002
1.167687e+003	5.134259e-002
1.168651e+003	5.173007e-002
1.169615e+003	5.186373e-002
1.170579e+003	5.206264e-002
1.171544e+003	5.226187e-002
1.172508e+003	5.239958e-002
1.173472e+003	5.266027e-002
1.174436e+003	5.290103e-002
1.175401e+003	5.303304e-002
1.176365e+003	5.308890e-002
1.177329e+003	5.323940e-002
1.178293e+003	5.339589e-002
1.179258e+003	5.371462e-002
1.180222e+003	5.413916e-002
1.181186e+003	5.451318e-002
1.182150e+003	5.478395e-002
1.183115e+003	5.504449e-002
1.184079e+003	5.530116e-002
1.185043e+003	5.553695e-002
1.186007e+003	5.576974e-002
1.186971e+003	5.609842e-002
1.187936e+003	5.636298e-002
1.188900e+003	5.667364e-002
1.189864e+003	5.688057e-002
1.190828e+003	5.710102e-002
1.191793e+003	5.743196e-002
1.192757e+003	5.778653e-002
1.193721e+003	5.794246e-002
1.194685e+003	5.817026e-002
1.195650e+003	5.852108e-002
1.196614e+003	5.879039e-002
1.197578e+003	5.901180e-002
1.198542e+003	5.921058e-002
1.199506e+003	5.936002e-002
1.200471e+003	5.962049e-002
1.201435e+003	5.985965e-002
1.202399e+003	5.994510e-002
1.203363e+003	6.006961e-002
1.204328e+003	6.025080e-002
1.205292e+003	6.038117e-002
1.206256e+003	6.062090e-002
1.207220e+003	6.081627e-002
1.208185e+003	6.094937e-002
1.209149e+003	6.115358e-002
1.210113e+003	6.122968e-002
1.211077e+003	6.123369e-002
1.212042e+003	6.137031e-002
1.213006e+003	6.149959e-002
1.213970e+003	6.140820e-002
1.214934e+003	6.131663e-002
1.215898e+003	6.128636e-002
1.216863e+003	6.128482e-002
1.217827e+003	6.119420e-002
1.218791e+003	6.096574e-002
1.219755e+003	6.086092e-002
1.220720e+003	6.078974e-002
1.221684e+003	6.064782e-002
1.222648e+003	6.038510e-002
1.223612e+003	6.007853e-002
1.224577e+003	5.977027e-002
1.225541e+003	5.964023e-002
1.226505e+003	5.954816e-002
1.227469e+003	5.942224e-002
1.228434e+003	5.933579e-002
1.229398e+003	5.924374e-002
1.230362e+003	5.908698e-002
1.231326e+003	5.901331e-002
1.232291e+003	5.889884e-002
1.233255e+003	5.879318e-002
1.234219e+003	5.869706e-002
1.235183e+003	5.868059e-002
1.236147e+003	5.863159e-002
1.237112e+003	5.847274e-002
1.238076e+003	5.835197e-002
1.239040e+003	5.837771e-002
1.240004e+003	5.834381e-002
1.240969e+003	5.824986e-002
1.241933e+003	5.817279e-002
1.242897e+003	5.825349e-002
1.243861e+003	5.814672e-002
1.244825e+003	5.811192e-002
1.245790e+003	5.818814e-002
1.246754e+003	5.823927e-002
1.247718e+003	5.819982e-002
1.248682e+003	5.825158e-002
1.249647e+003	5.827775e-002
1.250611e+003	5.827370e-002
1.251575e+003	5.828765e-002
1.252539e+003	5.838650e-002
1.253504e+003	5.845005e-002
1.254468e+003	5.854759e-002
1.255432e+003	5.869628e-002
1.256396e+003	5.892512e-002
1.257361e+003	5.915333e-002
1.258325e+003	5.930152e-002
1.259289e+003	5.943220e-002
1.260253e+003	5.961343e-002
1.261218e+003	5.974369e-002
1.262182e+003	5.985665e-002
1.263146e+003	5.998322e-002
1.264110e+003	6.015507e-002
1.265074e+003	6.026271e-002
1.266039e+003	6.042510e-002
1.267003e+003	6.060330e-002
1.267967e+003	6.073242e-002
1.268931e+003	6.083369e-002
1.269896e+003	6.104881e-002
1.270860e+003	6.124304e-002
1.271824e+003	6.157298e-002
1.272788e+003	6.191852e-002
1.273752e+003	6.231965e-002
1.274717e+003	6.266221e-002
1.275681e+003	6.287017e-002
1.276645e+003	6.316119e-002
1.277609e+003	6.356636e-002
1.278574e+003	6.389242e-002
1.279538e+003	6.420794e-002
1.280502e+003	6.452404e-002
1.281466e+003	6.484013e-002
1.282431e+003	6.516266e-002
1.283395e+003	6.552990e-002
1.284359e+003	6.579101e-002
1.285323e+003	6.595628e-002
1.286288e+003	6.618512e-002
1.287252e+003	6.641227e-002
1.288216e+003	6.649791e-002
1.289180e+003	6.670724e-002
1.290145e+003	6.692271e-002
1.291109e+003	6.703606e-002
1.292073e+003	6.705524e-002
1.293037e+003	6.711832e-002
1.294001e+003	6.725229e-002
1.294966e+003	6.728213e-002
1.295930e+003	6.724711e-002
1.296894e+003	6.718963e-002
1.297858e+003	6.697121e-002
1.298823e+003	6.672558e-002
1.299787e+003	6.646796e-002
1.300751e+003	6.618491e-002
1.301715e+003	6.562518e-002
1.302679e+003	6.508689e-002
1.303644e+003	6.457075e-002
1.304608e+003	6.391320e-002
1.305572e+003	6.326199e-002
1.306536e+003	6.257214e-002
1.307501e+003	6.186565e-002
1.308465e+003	6.127846e-002
1.309429e+003	6.060368e-002
1.310393e+003	5.985650e-002
1.311358e+003	5.907256e-002
1.312322e+003	5.834629e-002
1.313286e+003	5.761635e-002
1.314250e+003	5.683146e-002
1.315215e+003	5.599243e-002
1.316179e+003	5.525052e-002
1.317143e+003	5.444985e-002
1.318107e+003	5.371819e-002
1.319072e+003	5.306525e-002
1.320036e+003	5.250039e-002
1.321000e+003	5.191419e-002
1.321964e+003	5.138321e-002
1.322928e+003	5.083403e-002
1.323893e+003	5.036541e-002
1.324857e+003	4.982583e-002
1.325821e+003	4.930556e-002
1.326785e+003	4.884989e-002
1.327750e+003	4.849868e-002
1.328714e+003	4.804784e-002
1.329678e+003	4.761766e-002
1.330642e+003	4.726651e-002
1.331606e+003	4.697289e-002
1.332571e+003	4.667784e-002
1.333535e+003	4.634851e-002
1.334499e+003	4.614029e-002
1.335463e+003	4.605976e-002
1.336428e+003	4.583666e-002
1.337392e+003	4.566617e-002
1.338356e+003	4.550400e-002
1.339320e+003	4.554722e-002
1.340285e+003	4.569528e-002
1.341249e+003	4.579919e-002
1.342213e+003	4.581115e-002
1.343177e+003	4.591357e-002
1.344142e+003	4.603676e-002
1.345106e+003	4.613792e-002
1.346070e+003	4.628514e-002
1.347034e+003	4.632622e-002
1.347999e+003	4.632865e-002
1.348963e+003	4.645737e-002
1.349927e+003	4.648794e-002
1.350891e+003	4.649724e-002
1.351855e+003	4.656000e-002
1.352820e+003	4.670598e-002
1.353784e+003	4.669430e-002
1.354748e+003	4.669799e-002
1.355712e+003	4.675809e-002
1.356677e+003	4.690211e-002
1.357641e+003	4.693619e-002
1.358605e+003	4.708622e-002
1.359569e+003	4.732794e-002
1.360533e+003	4.755145e-002
1.361498e+003	4.756941e-002
1.362462e+003	4.774256e-002
1.363426e+003	4.823721e-002
1.364390e+003	4.848041e-002
1.365355e+003	4.867452e-002
1.366319e+003	4.904924e-002
1.367283e+003	4.953915e-002
1.368247e+003	5.005251e-002
1.369212e+003	5.062402e-002
1.370176e+003	5.113471e-002
1.371140e+003	5.164354e-002
1.372104e+003	5.203497e-002
1.373069e+003	5.243691e-002
1.374033e+003	5.297348e-002
1.374997e+003	5.328688e-002
1.375961e+003	5.336116e-002
1.376926e+003	5.317629e-002
1.377890e+003	5.282061e-002
1.378854e+003	5.225257e-002
1.379818e+003	5.163687e-002
1.380782e+003	5.098906e-002
1.381747e+003	5.028871e-002
1.382711e+003	4.960925e-002
1.383675e+003	4.896485e-002
1.384639e+003	4.851004e-002
1.385604e+003	4.814477e-002
1.386568e+003	4.777917e-002
1.387532e+003	4.766579e-002
1.388496e+003	4.762169e-002
1.389460e+003	4.764978e-002
1.390425e+003	4.777475e-002
1.391389e+003	4.807714e-002
1.392353e+003	4.853858e-002
1.393317e+003	4.910161e-002
1.394282e+003	5.007319e-002
1.395246e+003	5.128522e-002
1.396210e+003	5.224714e-002
1.397174e+003	5.333417e-002
1.398139e+003	5.450987e-002
1.399103e+003	5.638293e-002
1.400067e+003	5.848172e-002
1.401031e+003	6.041069e-002
1.401996e+003	6.269529e-002
1.402960e+003	6.508909e-002
1.403924e+003	6.733067e-002
1.404888e+003	7.010669e-002
1.405853e+003	7.271932e-002
1.406817e+003	7.454376e-002
1.407781e+003	7.610102e-002
1.408745e+003	7.751000e-002
1.409709e+003	7.879014e-002
1.410674e+003	7.961047e-002
1.411638e+003	7.974621e-002
1.412602e+003	7.923447e-002
1.413566e+003	7.814698e-002
1.414531e+003	7.664104e-002
1.415495e+003	7.498650e-002
1.416459e+003	7.340753e-002
1.417423e+003	7.181378e-002
1.418387e+003	7.069121e-002
1.419352e+003	6.902147e-002
1.420316e+003	6.773354e-002
1.421280e+003	6.700560e-002
1.422244e+003	6.631689e-002
1.423209e+003	6.571177e-002
1.424173e+003	6.519064e-002
1.425137e+003	6.476536e-002
1.426101e+003	6.449042e-002
1.427066e+003	6.420068e-002
1.428030e+003	6.387371e-002
1.428994e+003	6.336373e-002
1.429958e+003	6.290056e-002
1.430923e+003	6.244437e-002
1.431887e+003	6.211574e-002
1.432851e+003	6.159543e-002
1.433815e+003	6.103943e-002
1.434780e+003	6.031659e-002
1.435744e+003	5.962352e-002
1.436708e+003	5.840896e-002
1.437672e+003	5.769185e-002
1.438636e+003	5.695226e-002
1.439601e+003	5.603766e-002
1.440565e+003	5.498215e-002
1.441529e+003	5.407533e-002
1.442493e+003	5.322707e-002
1.443458e+003	5.242217e-002
1.444422e+003	5.153753e-002
1.445386e+003	5.088364e-002
1.446350e+003	5.020714e-002
1.447315e+003	4.980520e-002
1.448279e+003	4.946432e-002
1.449243e+003	4.931423e-002
1.450207e+003	4.911921e-002
1.451172e+003	4.922926e-002
1.452136e+003	4.958914e-002
1.453100e+003	5.042803e-002
1.454064e+003	5.106714e-002
1.455028e+003	5.187509e-002
1.455993e+003	5.255266e-002
1.456957e+003	5.538089e-002
1.457921e+003	5.807582e-002
1.458885e+003	6.310195e-002
1.459850e+003	7.105070e-002
1.460814e+003	8.478454e-002
1.461778e+003	1.060810e-001
1.462742e+003	1.214340e-001
1.463707e+003	1.212180e-001
1.464671e+003	1.089891e-001
1.465635e+003	9.731516e-002
1.466599e+003	9.446192e-002
1.467563e+003	9.447670e-002
1.468528e+003	9.817046e-002
1.469492e+003	1.069303e-001
1.470456e+003	1.214903e-001
1.471420e+003	1.449603e-001
1.472385e+003	1.894453e-001
1.473349e+003	1.889710e-001
1.474313e+003	1.441074e-001
1.475277e+003	1.142156e-001
1.476242e+003	7.765736e-002
1.477206e+003	5.843480e-002
1.478170e+003	5.047338e-002
1.479134e+003	4.521007e-002
1.480099e+003	4.135638e-002
1.481063e+003	3.906908e-002
1.482027e+003	3.691170e-002
1.482991e+003	3.582607e-002
1.483955e+003	3.447377e-002
1.484920e+003	3.373921e-002
1.485884e+003	3.282815e-002
1.486848e+003	3.266615e-002
1.487812e+003	3.213079e-002
1.488777e+003	3.174958e-002
1.489741e+003	3.108477e-002
1.490705e+003	3.119294e-002
1.491669e+003	3.071866e-002
1.492634e+003	3.054858e-002
1.493598e+003	3.014953e-002
1.494562e+003	3.005153e-002
1.495526e+003	2.979725e-002
1.496490e+003	2.984354e-002
1.497455e+003	2.931708e-002
1.498419e+003	2.909716e-002
1.499383e+003	2.907701e-002
1.500347e+003	2.896250e-002
1.501312e+003	2.879808e-002
1.502276e+003	2.894969e-002
1.503240e+003	2.888294e-002
1.504204e+003	2.872294e-002
1.505169e+003	2.811987e-002
1.506133e+003	2.794812e-002
1.507097e+003	2.789641e-002
1.508061e+003	2.847164e-002
1.509026e+003	2.828209e-002
1.509990e+003	2.838075e-002
1.510954e+003	2.811965e-002
1.511918e+003	2.820464e-002
1.512882e+003	2.816303e-002
1.513847e+003	2.793787e-002
1.514811e+003	2.767125e-002
1.515775e+003	2.760153e-002
1.516739e+003	2.759374e-002
1.517704e+003	2.800417e-002
1.518668e+003	2.768287e-002
1.519632e+003	2.731785e-002
1.520596e+003	2.701168e-002
1.521561e+003	2.787695e-002
1.522525e+003	2.792907e-002
1.523489e+003	2.780915e-002
1.524453e+003	2.734476e-002
1.525417e+003	2.763949e-002
1.526382e+003	2.774650e-002
1.527346e+003	2.783375e-002
1.528310e+003	2.788932e-002
1.529274e+003	2.786198e-002
1.530239e+003	2.762388e-002
1.531203e+003	2.750340e-002
1.532167e+003	2.720833e-002
1.533131e+003	2.729390e-002
1.534096e+003	2.777637e-002
1.535060e+003	2.767830e-002
1.536024e+003	2.748393e-002
1.536988e+003	2.721505e-002
1.537953e+003	2.660990e-002
1.538917e+003	2.635158e-002
1.539881e+003	2.778070e-002
1.540845e+003	2.785934e-002
1.541809e+003	2.730427e-002
1.542774e+003	2.752627e-002
1.543738e+003	2.734806e-002
1.544702e+003	2.747794e-002
1.545666e+003	2.779873e-002
1.546631e+003	2.765121e-002
1.547595e+003	2.736289e-002
1.548559e+003	2.714840e-002
1.549523e+003	2.711043e-002
1.550488e+003	2.762920e-002
1.551452e+003	2.749581e-002
1.552416e+003	2.730412e-002
1.553380e+003	2.693747e-002
1.554344e+003	2.724206e-002
1.555309e+003	2.750847e-002
1.556273e+003	2.728611e-002
1.557237e+003	2.682519e-002
1.558201e+003	2.720135e-002
1.559166e+003	2.698590e-002
1.560130e+003	2.821266e-002
1.561094e+003	2.807811e-002
1.562058e+003	2.777266e-002
1.563023e+003	2.763059e-002
1.563987e+003	2.769674e-002
1.564951e+003	2.796423e-002
1.565915e+003	2.801530e-002
1.566880e+003	2.791429e-002
1.567844e+003	2.761656e-002
1.568808e+003	2.731363e-002
1.569772e+003	2.834961e-002
1.570736e+003	2.859485e-002
1.571701e+003	2.836995e-002
1.572665e+003	2.817473e-002
1.573629e+003	2.815996e-002
1.574593e+003	2.798356e-002
1.575558e+003	2.793351e-002
1.576522e+003	2.875062e-002
1.577486e+003	2.870994e-002
1.578450e+003	2.852644e-002
1.579415e+003	2.855093e-002
1.580379e+003	2.856230e-002
1.581343e+003	2.867159e-002
1.582307e+003	2.871689e-002
1.583271e+003	2.871707e-002
1.584236e+003	2.875431e-002
1.585200e+003	2.883389e-002
1.586164e+003	2.878623e-002
1.587128e+003	2.892089e-002
1.588093e+003	2.903230e-002
1.589057e+003	2.906293e-002
1.590021e+003	2.908891e-002
1.590985e+003	2.917913e-002
1.591950e+003	2.930786e-002
1.592914e+003	2.938853e-002
1.593878e+003	2.935923e-002
1.594842e+003	2.955768e-002
1.595807e+003	2.967533e-002
1.596771e+003	2.976199e-002
1.597735e+003	2.983472e-002
1.598699e+003	3.001206e-002
1.599663e+003	3.011100e-002
1.600628e+003	3.020319e-002
1.601592e+003	3.025525e-002
1.602556e+003	3.037317e-002
1.603520e+003	3.059165e-002
1.604485e+003	3.080598e-002
1.605449e+003	3.091246e-002
1.606413e+003	3.091254e-002
1.607377e+003	3.098225e-002
1.608342e+003	3.113940e-002
1.609306e+003	3.143905e-002
1.610270e+003	3.168320e-002
1.611234e+003	3.171187e-002
1.612198e+003	3.190285e-002
1.613163e+003	3.201623e-002
1.614127e+003	3.213505e-002
1.615091e+003	3.197592e-002
1.616055e+003	3.178421e-002
1.617020e+003	3.280357e-002
1.617984e+003	3.300149e-002
1.618948e+003	3.295925e-002
1.619912e+003	3.319280e-002
1.620877e+003	3.330828e-002
1.621841e+003	3.344836e-002
1.622805e+003	3.363585e-002
1.623769e+003	3.460685e-002
1.624734e+003	3.464195e-002
1.625698e+003	3.447947e-002
1.626662e+003	3.438583e-002
1.627626e+003	3.472323e-002
1.628590e+003	3.515282e-002
1.629555e+003	3.526418e-002
1.630519e+003	3.536169e-002
1.631483e+003	3.564132e-002
1.632447e+003	3.592774e-002
1.633412e+003	3.598337e-002
1.634376e+003	3.565411e-002
1.635340e+003	3.661117e-002
1.636304e+003	3.716813e-002
1.637269e+003	3.715856e-002
1.638233e+003	3.734069e-002
1.639197e+003	3.757854e-002
1.640161e+003	3.784565e-002
1.641125e+003	3.812539e-002
1.642090e+003	3.832344e-002
1.643054e+003	3.850357e-002
1.644018e+003	3.861487e-002
1.644982e+003	3.860473e-002
1.645947e+003	3.891236e-002
1.646911e+003	3.939531e-002
1.647875e+003	4.000496e-002
1.648839e+003	4.040559e-002
1.649804e+003	4.045294e-002
1.650768e+003	4.050039e-002
1.651732e+003	4.015557e-002
1.652696e+003	4.079200e-002
1.653661e+003	4.285444e-002
1.654625e+003	4.294536e-002
1.655589e+003	4.291479e-002
1.656553e+003	4.325608e-002
1.657517e+003	4.377934e-002
1.658482e+003	4.436664e-002
1.659446e+003	4.483344e-002
1.660410e+003	4.526103e-002
1.661374e+003	4.549213e-002
1.662339e+003	4.607158e-002
1.663303e+003	4.725397e-002
1.664267e+003	4.788743e-002
1.665231e+003	4.854974e-002
1.666196e+003	4.939923e-002
1.667160e+003	5.008823e-002
1.668124e+003	5.049212e-002
1.669088e+003	5.188069e-002
1.670052e+003	5.348884e-002
1.671017e+003	5.437165e-002
1.671981e+003	5.594225e-002
1.672945e+003	5.723187e-002
1.673909e+003	5.808225e-002
1.674874e+003	5.953475e-002
1.675838e+003	6.247214e-002
1.676802e+003	6.381766e-002
1.677766e+003	6.526890e-002
1.678731e+003	6.706066e-002
1.679695e+003	6.926998e-002
1.680659e+003	7.242732e-002
1.681623e+003	7.480043e-002
1.682588e+003	7.675499e-002
1.683552e+003	7.845776e-002
1.684516e+003	8.476080e-002
1.685480e+003	9.055808e-002
1.686444e+003	9.438345e-002
1.687409e+003	9.892827e-002
1.688373e+003	1.052973e-001
1.689337e+003	1.119945e-001
1.690301e+003	1.197553e-001
1.691266e+003	1.280340e-001
1.692230e+003	1.364538e-001
1.693194e+003	1.456843e-001
1.694158e+003	1.547303e-001
1.695123e+003	1.626831e-001
1.696087e+003	1.738273e-001
1.697051e+003	1.830207e-001
1.698015e+003	1.905988e-001
1.698979e+003	1.983815e-001
1.699944e+003	2.039096e-001
1.700908e+003	2.099637e-001
1.701872e+003	2.174904e-001
1.702836e+003	2.250768e-001
1.703801e+003	2.326910e-001
1.704765e+003	2.398580e-001
1.705729e+003	2.478311e-001
1.706693e+003	2.537202e-001
1.707658e+003	2.594631e-001
1.708622e+003	2.647909e-001
1.709586e+003	2.686264e-001
1.710550e+003	2.694024e-001
1.711515e+003	2.696079e-001
1.712479e+003	2.683352e-001
1.713443e+003	2.658305e-001
1.714407e+003	2.599959e-001
1.715371e+003	2.485873e-001
1.716336e+003	2.424124e-001
1.717300e+003	2.365050e-001
1.718264e+003	2.179212e-001
1.719228e+003	2.057654e-001
1.720193e+003	1.971153e-001
1.721157e+003	1.865989e-001
1.722121e+003	1.757230e-001
1.723085e+003	1.650935e-001
1.724050e+003	1.542073e-001
1.725014e+003	1.455238e-001
1.725978e+003	1.376364e-001
1.726942e+003	1.305354e-001
1.727906e+003	1.245843e-001
1.728871e+003	1.204004e-001
1.729835e+003	1.159095e-001
1.730799e+003	1.121973e-001
1.731763e+003	1.100146e-001
1.732728e+003	1.081407e-001
1.733692e+003	1.056470e-001
1.734656e+003	1.032646e-001
1.735620e+003	1.023474e-001
1.736585e+003	1.013607e-001
1.737549e+003	9.969589e-002
1.738513e+003	9.834021e-002
1.739477e+003	9.638990e-002
1.740442e+003	9.368205e-002
1.741406e+003	9.153651e-002
1.742370e+003	8.935790e-002
1.743334e+003	8.649994e-002
1.744298e+003	8.406559e-002
1.745263e+003	8.169979e-002
1.746227e+003	7.926042e-002
1.747191e+003	7.659549e-002
1.748155e+003	7.418987e-002
1.749120e+003	7.177614e-002
1.750084e+003	7.005839e-002
1.751048e+003	6.778729e-002
1.752012e+003	6.582904e-002
1.752977e+003	6.452741e-002
1.753941e+003	6.313674e-002
1.754905e+003	6.164197e-002
1.755869e+003	6.033092e-002
1.756833e+003	5.848792e-002
1.757798e+003	5.748004e-002
1.758762e+003	5.658849e-002
1.759726e+003	5.550696e-002
1.760690e+003	5.459018e-002
1.761655e+003	5.387888e-002
1.762619e+003	5.298948e-002
1.763583e+003	5.225783e-002
1.764547e+003	5.138980e-002
1.765512e+003	5.052531e-002
1.766476e+003	4.974526e-002
1.767440e+003	4.920714e-002
1.768404e+003	4.872318e-002
1.769369e+003	4.842641e-002
1.770333e+003	4.770433e-002
1.771297e+003	4.678535e-002
1.772261e+003	4.620106e-002
1.773225e+003	4.578025e-002
1.774190e+003	4.524059e-002
1.775154e+003	4.469234e-002
1.776118e+003	4.411912e-002
1.777082e+003	4.377319e-002
1.778047e+003	4.349891e-002
1.779011e+003	4.320213e-002
1.779975e+003	4.261390e-002
1.780939e+003	4.210618e-002
1.781904e+003	4.127999e-002
1.782868e+003	4.043524e-002
1.783832e+003	3.969719e-002
1.784796e+003	3.946012e-002
1.785760e+003	3.908285e-002
1.786725e+003	3.861045e-002
1.787689e+003	3.794270e-002
1.788653e+003	3.725221e-002
1.789617e+003	3.656195e-002
1.790582e+003	3.621168e-002
1.791546e+003	3.572544e-002
1.792510e+003	3.532222e-002
1.793474e+003	3.529646e-002
1.794439e+003	3.489978e-002
1.795403e+003	3.463849e-002
1.796367e+003	3.438395e-002
1.797331e+003	3.408733e-002
1.798296e+003	3.368497e-002
1.799260e+003	3.318295e-002
1.800224e+003	3.275033e-002
1.801188e+003	3.232739e-002
1.802152e+003	3.242069e-002
1.803117e+003	3.256099e-002
1.804081e+003	3.213516e-002
1.805045e+003	3.190683e-002
1.806009e+003	3.187860e-002
1.806974e+003	3.146171e-002
1.807938e+003	3.114285e-002
1.808902e+003	3.107913e-002
1.809866e+003	3.087515e-002
1.810831e+003	3.055013e-002
1.811795e+003	3.052901e-002
1.812759e+003	3.050340e-002
1.813723e+003	3.023499e-002
1.814688e+003	2.991249e-002
1.815652e+003	2.917925e-002
1.816616e+003	2.862965e-002
1.817580e+003	2.920719e-002
1.818544e+003	2.954142e-002
1.819509e+003	2.951074e-002
1.820473e+003	2.963809e-002
1.821437e+003	2.987952e-002
1.822401e+003	2.944881e-002
1.823366e+003	2.891162e-002
1.824330e+003	2.803311e-002
1.825294e+003	2.804486e-002
1.826258e+003	2.871629e-002
1.827223e+003	2.857591e-002
1.828187e+003	2.792936e-002
1.829151e+003	2.817224e-002
1.830115e+003	2.867915e-002
1.831079e+003	2.836222e-002
1.832044e+003	2.816144e-002
1.833008e+003	2.792360e-002
1.833972e+003	2.785538e-002
1.834936e+003	2.814850e-002
1.835901e+003	2.791021e-002
1.836865e+003	2.778052e-002
1.837829e+003	2.792615e-002
1.838793e+003	2.785014e-002
1.839758e+003	2.755576e-002
1.840722e+003	2.752764e-002
1.841686e+003	2.744643e-002
1.842650e+003	2.691156e-002
1.843615e+003	2.627756e-002
1.844579e+003	2.703246e-002
1.845543e+003	2.742708e-002
1.846507e+003	2.716312e-002
1.847471e+003	2.703600e-002
1.848436e+003	2.742110e-002
1.849400e+003	2.742619e-002
1.850364e+003	2.741892e-002
1.851328e+003	2.731930e-002
1.852293e+003	2.734966e-002
1.853257e+003	2.706796e-002
1.854221e+003	2.699896e-002
1.855185e+003	2.741804e-002
1.856150e+003	2.740806e-002
1.857114e+003	2.707995e-002
1.858078e+003	2.692345e-002
1.859042e+003	2.678942e-002
1.860006e+003	2.655981e-002
1.860971e+003	2.634981e-002
1.861935e+003	2.643273e-002
1.862899e+003	2.654404e-002
1.863863e+003	2.655443e-002
1.864828e+003	2.689814e-002
1.865792e+003	2.684029e-002
1.866756e+003	2.620976e-002
1.867720e+003	2.579274e-002
1.868685e+003	2.603486e-002
1.869649e+003	2.703530e-002
1.870613e+003	2.688362e-002
1.871577e+003	2.638520e-002
1.872542e+003	2.609473e-002
1.873506e+003	2.600158e-002
1.874470e+003	2.603418e-002
1.875434e+003	2.618748e-002
1.876398e+003	2.590709e-002
1.877363e+003	2.602575e-002
1.878327e+003	2.627389e-002
1.879291e+003	2.611766e-002
1.880255e+003	2.626201e-002
1.881220e+003	2.642101e-002
1.882184e+003	2.607205e-002
1.883148e+003	2.596423e-002
1.884112e+003	2.572154e-002
1.885077e+003	2.567499e-002
1.886041e+003	2.567481e-002
1.887005e+003	2.591625e-002
1.887969e+003	2.564238e-002
1.888933e+003	2.552759e-002
1.889898e+003	2.621375e-002
1.890862e+003	2.630560e-002
1.891826e+003	2.592418e-002
1.892790e+003	2.553136e-002
1.893755e+003	2.530366e-002
1.894719e+003	2.563096e-002
1.895683e+003	2.571501e-002
1.896647e+003	2.583176e-002
1.897612e+003	2.605773e-002
1.898576e+003	2.622274e-002
1.899540e+003	2.610456e-002
1.900504e+003	2.593597e-002
1.901469e+003	2.601692e-002
1.902433e+003	2.559755e-002
1.903397e+003	2.537586e-002
1.904361e+003	2.612502e-002
1.905325e+003	2.600751e-002
1.906290e+003	2.562127e-002
1.907254e+003	2.530732e-002
1.908218e+003	2.496779e-002
1.909182e+003	2.439230e-002
1.910147e+003	2.471543e-002
1.911111e+003	2.575623e-002
1.912075e+003	2.579607e-002
1.913039e+003	2.521500e-002
1.914004e+003	2.544522e-002
1.914968e+003	2.553692e-002
1.915932e+003	2.501165e-002
1.916896e+003	2.469528e-002
1.917860e+003	2.537491e-002
1.918825e+003	2.574214e-002
1.919789e+003	2.484383e-002
1.920753e+003	2.335603e-002
1.921717e+003	2.260892e-002
1.922682e+003	2.280814e-002
1.923646e+003	2.350609e-002
1.924610e+003	2.327041e-002
1.925574e+003	2.323920e-002
1.926539e+003	2.367643e-002
1.927503e+003	2.418260e-002
1.928467e+003	2.400792e-002
1.929431e+003	2.397120e-002
1.930396e+003	2.317497e-002
1.931360e+003	2.247799e-002
1.932324e+003	2.297100e-002
1.933288e+003	2.356718e-002
1.934252e+003	2.343780e-002
1.935217e+003	2.306146e-002
1.936181e+003	2.298820e-002
1.937145e+003	2.267463e-002
1.938109e+003	2.263564e-002
1.939074e+003	2.221401e-002
1.940038e+003	2.163698e-002
1.941002e+003	2.121410e-002
1.941966e+003	2.157674e-002
1.942931e+003	2.236837e-002
1.943895e+003	2.293556e-002
1.944859e+003	2.300417e-002
1.945823e+003	2.278240e-002
1.946787e+003	2.123804e-002
1.947752e+003	2.046415e-002
1.948716e+003	2.038526e-002
1.949680e+003	2.081954e-002
1.950644e+003	2.188427e-002
1.951609e+003	2.138536e-002
1.952573e+003	2.135536e-002
1.953537e+003	2.197301e-002
1.954501e+003	2.058738e-002
1.955466e+003	2.048276e-002
1.956430e+003	2.041763e-002
1.957394e+003	2.081578e-002
1.958358e+003	2.119517e-002
1.959323e+003	2.129979e-002
1.960287e+003	2.041382e-002
1.961251e+003	2.003843e-002
1.962215e+003	1.994531e-002
1.963179e+003	2.033459e-002
1.964144e+003	2.094850e-002
1.965108e+003	2.068844e-002
1.966072e+003	2.090122e-002
1.967036e+003	1.880175e-002
1.968001e+003	1.947332e-002
1.968965e+003	2.048034e-002
1.969929e+003	1.995219e-002
1.970893e+003	1.909031e-002
1.971858e+003	1.830233e-002
1.972822e+003	1.816484e-002
1.973786e+003	1.807646e-002
1.974750e+003	1.841752e-002
1.975714e+003	1.832148e-002
1.976679e+003	1.648782e-002
1.977643e+003	1.530336e-002
1.978607e+003	2.184547e-002
1.979571e+003	2.532379e-002
1.980536e+003	2.409816e-002
1.981500e+003	2.336963e-002
1.982464e+003	2.637187e-002
1.983428e+003	2.728267e-002
1.984393e+003	2.335086e-002
1.985357e+003	2.364953e-002
1.986321e+003	2.373007e-002
1.987285e+003	2.202185e-002
1.988250e+003	2.231079e-002
1.989214e+003	2.314436e-002
1.990178e+003	2.273615e-002
1.991142e+003	2.312615e-002
1.992106e+003	2.156309e-002
1.993071e+003	2.168850e-002
1.994035e+003	2.342872e-002
1.994999e+003	2.368733e-002
1.995963e+003	2.242638e-002
1.996928e+003	2.086902e-002
1.997892e+003	1.997383e-002
1.998856e+003	2.067649e-002
1.999820e+003	2.228196e-002
2.000785e+003	2.161458e-002
2.001749e+003	1.846390e-002
2.002713e+003	1.657288e-002
2.003677e+003	1.854961e-002
2.004641e+003	1.665316e-002
2.005606e+003	1.420270e-002
2.006570e+003	1.705947e-002
2.007534e+003	1.836657e-002
2.008498e+003	2.019348e-002
2.009463e+003	2.152699e-002
2.010427e+003	2.169434e-002
2.011391e+003	2.000873e-002
2.012355e+003	1.813054e-002
2.013320e+003	2.016036e-002
2.014284e+003	2.216619e-002
2.015248e+003	2.268701e-002
2.016212e+003	2.284501e-002
2.017177e+003	2.113687e-002
2.018141e+003	2.040730e-002
2.019105e+003	2.079133e-002
2.020069e+003	2.169524e-002
2.021033e+003	1.824309e-002
2.021998e+003	1.440393e-002
2.022962e+003	1.684909e-002
2.023926e+003	2.070105e-002
2.024890e+003	2.244552e-002
2.025855e+003	2.337280e-002
2.026819e+003	2.182946e-002
2.027783e+003	1.852114e-002
2.028747e+003	1.893048e-002
2.029712e+003	2.014773e-002
2.030676e+003	1.996505e-002
2.031640e+003	2.027583e-002
2.032604e+003	1.929471e-002
2.033568e+003	2.000880e-002
2.034533e+003	2.309433e-002
2.035497e+003	2.416215e-002
2.036461e+003	2.225018e-002
2.037425e+003	2.105986e-002
2.038390e+003	2.129031e-002
2.039354e+003	2.230587e-002
2.040318e+003	2.193765e-002
2.041282e+003	2.082389e-002
2.042247e+003	2.219105e-002
2.043211e+003	2.317727e-002
2.044175e+003	2.369332e-002
2.045139e+003	2.466363e-002
2.046104e+003	2.421234e-002
2.047068e+003	2.457262e-002
2.048032e+003	2.343852e-002
2.048996e+003	2.227415e-002
2.049960e+003	2.517981e-002
2.050925e+003	2.766994e-002
2.051889e+003	2.453223e-002
2.052853e+003	2.008575e-002
2.053817e+003	2.023682e-002
2.054782e+003	2.253272e-002
2.055746e+003	2.339256e-002
2.056710e+003	2.483796e-002
2.057674e+003	2.487407e-002
2.058639e+003	2.304869e-002
2.059603e+003	2.205176e-002
2.060567e+003	2.359060e-002
2.061531e+003	2.456187e-002
2.062496e+003	2.432016e-002
2.063460e+003	2.428280e-002
2.064424e+003	2.509696e-002
2.065388e+003	2.564115e-002
2.066353e+003	2.453454e-002
2.067317e+003	2.306672e-002
2.068281e+003	2.485590e-002
2.069245e+003	2.614641e-002
2.070209e+003	2.578844e-002
2.071174e+003	2.481678e-002
2.072138e+003	2.376784e-002
2.073102e+003	2.246751e-002
2.074066e+003	2.319253e-002
2.075031e+003	2.460102e-002
2.075995e+003	2.434591e-002
2.076959e+003	2.383299e-002
2.077923e+003	2.413822e-002
2.078888e+003	2.484591e-002
2.079852e+003	2.645788e-002
2.080816e+003	2.687096e-002
2.081780e+003	2.461077e-002
2.082745e+003	2.230823e-002
2.083709e+003	2.191809e-002
2.084673e+003	2.382931e-002
2.085637e+003	2.491700e-002
2.086602e+003	2.510803e-002
2.087566e+003	2.500763e-002
2.088530e+003	2.434566e-002
2.089494e+003	2.462778e-002
2.090458e+003	2.456008e-002
2.091423e+003	2.350806e-002
2.092387e+003	2.297702e-002
2.093351e+003	2.259134e-002
2.094315e+003	2.298899e-002
2.095280e+003	2.324461e-002
2.096244e+003	2.420687e-002
2.097208e+003	2.477576e-002
2.098172e+003	2.443266e-002
2.099136e+003	2.472141e-002
2.100101e+003	2.491077e-002
2.101065e+003	2.512696e-002
2.102029e+003	2.477619e-002
2.102993e+003	2.520940e-002
2.103958e+003	2.517726e-002
2.104922e+003	2.449052e-002
2.105886e+003	2.488016e-002
2.106850e+003	2.589373e-002
2.107814e+003	2.543657e-002
2.108779e+003	2.375448e-002
2.109743e+003	2.370343e-002
2.110707e+003	2.496878e-002
2.111671e+003	2.518252e-002
2.112636e+003	2.437301e-002
2.113600e+003	2.336629e-002
2.114564e+003	2.366820e-002
2.115528e+003	2.459529e-002
2.116493e+003	2.488534e-002
2.117457e+003	2.408240e-002
2.118421e+003	2.328866e-002
2.119385e+003	2.287971e-002
2.120350e+003	2.349225e-002
2.121314e+003	2.387248e-002
2.122278e+003	2.366656e-002
2.123242e+003	2.279481e-002
2.124207e+003	2.281711e-002
2.125171e+003	2.227161e-002
2.126135e+003	2.153677e-002
2.127099e+003	2.120689e-002
2.128063e+003	2.007825e-002
2.129028e+003	1.939438e-002
2.129992e+003	1.921714e-002
2.130956e+003	1.925284e-002
2.131920e+003	1.804640e-002
2.132885e+003	1.633204e-002
2.133849e+003	1.832647e-002
2.134813e+003	2.003415e-002
2.135777e+003	2.040975e-002
2.136742e+003	2.003430e-002
2.137706e+003	1.992616e-002
2.138670e+003	1.861197e-002
2.139634e+003	1.781962e-002
2.140599e+003	1.892763e-002
2.141563e+003	1.832874e-002
2.142527e+003	1.701154e-002
2.143491e+003	1.671753e-002
2.144456e+003	1.748699e-002
2.145420e+003	1.706583e-002
2.146384e+003	1.680992e-002
2.147348e+003	1.777325e-002
2.148313e+003	1.759738e-002
2.149277e+003	1.783981e-002
2.150241e+003	1.790855e-002
2.151205e+003	1.606035e-002
2.152169e+003	1.459451e-002
2.153134e+003	1.572022e-002
2.154098e+003	1.298766e-002
2.155062e+003	7.317089e-003
2.156026e+003	5.621504e-003
2.156990e+003	3.774110e-003
2.157955e+003	0.000000e+000
2.158919e+003	6.833021e-003
2.159883e+003	1.820834e-002
2.160847e+003	2.052916e-002
2.161812e+003	1.949173e-002
2.162776e+003	1.948840e-002
2.163740e+003	2.109989e-002
2.164704e+003	2.083892e-002
2.165668e+003	1.857293e-002
2.166633e+003	2.130236e-002
2.167597e+003	2.293095e-002
2.168561e+003	2.124644e-002
2.169525e+003	1.980553e-002
2.170490e+003	1.951564e-002
2.171454e+003	1.894926e-002
2.172418e+003	1.830409e-002
2.173382e+003	1.867563e-002
2.174347e+003	1.970354e-002
2.175311e+003	1.910335e-002
2.176275e+003	1.951605e-002
2.177239e+003	1.955059e-002
2.178204e+003	1.975585e-002
2.179168e+003	1.977913e-002
2.180132e+003	1.896273e-002
2.181096e+003	1.779748e-002
2.182061e+003	1.814141e-002
2.183025e+003	2.006991e-002
2.183989e+003	2.336747e-002
2.184953e+003	2.284371e-002
2.185917e+003	2.123737e-002
2.186882e+003	1.936348e-002
2.187846e+003	2.079751e-002
2.188810e+003	2.227249e-002
2.189774e+003	2.209838e-002
2.190739e+003	2.157623e-002
2.191703e+003	2.349660e-002
2.192667e+003	2.249781e-002
2.193631e+003	1.948153e-002
2.194596e+003	2.028786e-002
2.195560e+003	2.146263e-002
2.196524e+003	2.174250e-002
2.197488e+003	2.263363e-002
2.198453e+003	2.283232e-002
2.199417e+003	2.331648e-002
2.200381e+003	2.153737e-002
2.201345e+003	2.174685e-002
2.202310e+003	2.287558e-002
2.203274e+003	2.257241e-002
2.204238e+003	2.331244e-002
2.205202e+003	2.374127e-002
2.206167e+003	2.152553e-002
2.207131e+003	2.015298e-002
2.208095e+003	2.157497e-002
2.209059e+003	2.133334e-002
2.210023e+003	2.103340e-002
2.210988e+003	2.162337e-002
2.211952e+003	2.037039e-002
2.212916e+003	1.899395e-002
2.213880e+003	1.865896e-002
2.214844e+003	2.124359e-002
2.215809e+003	2.262436e-002
2.216773e+003	2.375320e-002
2.217737e+003	2.262505e-002
2.218701e+003	2.295211e-002
2.219666e+003	2.402037e-002
2.220630e+003	2.356834e-002
2.221594e+003	2.191463e-002
2.222558e+003	2.255458e-002
2.223522e+003	2.391733e-002
2.224487e+003	2.330483e-002
2.225451e+003	2.336146e-002
2.226415e+003	2.340995e-002
2.227379e+003	2.291678e-002
2.228344e+003	2.272184e-002
2.229308e+003	2.316958e-002
2.230272e+003	2.308386e-002
2.231236e+003	2.416265e-002
2.232201e+003	2.495820e-002
2.233165e+003	2.453944e-002
2.234129e+003	2.465750e-002
2.235093e+003	2.428602e-002
2.236058e+003	2.310840e-002
2.237022e+003	2.347032e-002
2.237986e+003	2.523097e-002
2.238950e+003	2.497103e-002
2.239915e+003	2.411629e-002
2.240879e+003	2.413838e-002
2.241843e+003	2.523635e-002
2.242807e+003	2.531219e-002
2.243771e+003	2.468900e-002
2.244736e+003	2.406212e-002
2.245700e+003	2.619893e-002
2.246664e+003	2.701017e-002
2.247628e+003	2.590782e-002
2.248593e+003	2.550657e-002
2.249557e+003	2.612407e-002
2.250521e+003	2.616892e-002
2.251485e+003	2.639178e-002
2.252450e+003	2.533081e-002
2.253414e+003	2.336217e-002
2.254378e+003	2.414951e-002
2.255342e+003	2.607042e-002
2.256307e+003	2.664013e-002
2.257271e+003	2.658843e-002
2.258235e+003	2.657170e-002
2.259199e+003	2.631757e-002
2.260164e+003	2.622464e-002
2.261128e+003	2.648100e-002
2.262092e+003	2.673030e-002
2.263056e+003	2.689589e-002
2.264021e+003	2.664871e-002
2.264985e+003	2.636165e-002
2.265949e+003	2.630752e-002
2.266913e+003	2.641453e-002
2.267877e+003	2.642217e-002
2.268842e+003	2.721546e-002
2.269806e+003	2.726253e-002
2.270770e+003	2.667348e-002
2.271734e+003	2.726604e-002
2.272698e+003	2.795821e-002
2.273663e+003	2.775191e-002
2.274627e+003	2.768948e-002
2.275591e+003	2.823758e-002
2.276555e+003	2.893017e-002
2.277520e+003	2.886013e-002
2.278484e+003	2.935411e-002
2.279448e+003	2.980223e-002
2.280412e+003	3.004146e-002
2.281376e+003	2.971558e-002
2.282341e+003	2.953216e-002
2.283305e+003	3.052719e-002
2.284269e+003	3.111752e-002
2.285233e+003	3.080292e-002
2.286198e+003	3.059249e-002
2.287162e+003	3.067013e-002
2.288126e+003	3.082807e-002
2.289090e+003	3.071228e-002
2.290055e+003	3.074224e-002
2.291019e+003	3.071992e-002
2.291983e+003	3.039036e-002
2.292947e+003	2.992492e-002
2.293912e+003	2.995780e-002
2.294876e+003	2.969030e-002
2.295840e+003	2.932727e-002
2.296804e+003	2.928821e-002
2.297769e+003	2.955781e-002
2.298733e+003	2.963456e-002
2.299697e+003	2.970314e-002
2.300661e+003	2.994255e-002
2.301625e+003	2.993853e-002
2.302590e+003	3.005870e-002
2.303554e+003	3.035145e-002
2.304518e+003	3.014750e-002
2.305482e+003	3.002228e-002
2.306447e+003	3.003109e-002
2.307411e+003	3.049358e-002
2.308375e+003	3.055620e-002
2.309339e+003	3.051384e-002
2.310304e+003	3.038543e-002
2.311268e+003	3.084174e-002
2.312232e+003	3.080114e-002
2.313196e+003	3.065671e-002
2.314161e+003	3.054547e-002
2.315125e+003	3.085222e-002
2.316089e+003	3.113876e-002
2.317053e+003	3.145661e-002
2.318018e+003	3.152711e-002
2.318982e+003	3.192167e-002
2.319946e+003	3.246761e-002
2.320910e+003	3.303773e-002
2.321875e+003	3.301172e-002
2.322839e+003	3.351912e-002
2.323803e+003	3.493533e-002
2.324767e+003	3.494431e-002
2.325731e+003	3.267799e-002
2.326696e+003	3.085476e-002
[truncated: 1,736 more rows]
