# Supplementary material for: Aqueous Depolymerization of Polyethylene at Ambient Temperature: In Situ Generation of Permanganate Using Ozone
Source: ACS Sustain Chem Eng. 2026 Mar 17;14(12):5995–6005. doi: 10.1021/acssuschemeng.5c12302 (PMC13040521; doi:10.1021/acssuschemeng.5c12302)
Supplement: Supplementary file 2 [file sc5c12302_si_002.zip › Supplemental_information_raw_data_and_code/Repeat experiment 1/ATR/@@@2MSB008-144.CSV]

3.991926e+002	0.000000e+000
4.001569e+002	0.000000e+000
4.011211e+002	0.000000e+000
4.020853e+002	0.000000e+000
4.030496e+002	0.000000e+000
4.040138e+002	0.000000e+000
4.049780e+002	0.000000e+000
4.059423e+002	0.000000e+000
4.069065e+002	0.000000e+000
4.078707e+002	0.000000e+000
4.088350e+002	0.000000e+000
4.097992e+002	0.000000e+000
4.107634e+002	0.000000e+000
4.117277e+002	0.000000e+000
4.126919e+002	0.000000e+000
4.136561e+002	0.000000e+000
4.146204e+002	0.000000e+000
4.155846e+002	0.000000e+000
4.165488e+002	0.000000e+000
4.175131e+002	0.000000e+000
4.184773e+002	0.000000e+000
4.194415e+002	0.000000e+000
4.204058e+002	0.000000e+000
4.213700e+002	0.000000e+000
4.223342e+002	0.000000e+000
4.232985e+002	0.000000e+000
4.242627e+002	0.000000e+000
4.252269e+002	0.000000e+000
4.261912e+002	0.000000e+000
4.271554e+002	0.000000e+000
4.281196e+002	0.000000e+000
4.290839e+002	0.000000e+000
4.300481e+002	0.000000e+000
4.310123e+002	0.000000e+000
4.319766e+002	0.000000e+000
4.329408e+002	0.000000e+000
4.339050e+002	0.000000e+000
4.348693e+002	0.000000e+000
4.358335e+002	0.000000e+000
4.367977e+002	0.000000e+000
4.377620e+002	0.000000e+000
4.387262e+002	0.000000e+000
4.396904e+002	0.000000e+000
4.406547e+002	0.000000e+000
4.416189e+002	0.000000e+000
4.425831e+002	0.000000e+000
4.435474e+002	0.000000e+000
4.445116e+002	0.000000e+000
4.454758e+002	0.000000e+000
4.464401e+002	0.000000e+000
4.474043e+002	0.000000e+000
4.483685e+002	0.000000e+000
4.493328e+002	0.000000e+000
4.502970e+002	0.000000e+000
4.512612e+002	0.000000e+000
4.522255e+002	0.000000e+000
4.531897e+002	0.000000e+000
4.541539e+002	0.000000e+000
4.551182e+002	0.000000e+000
4.560824e+002	0.000000e+000
4.570466e+002	0.000000e+000
4.580109e+002	0.000000e+000
4.589751e+002	0.000000e+000
4.599393e+002	0.000000e+000
4.609036e+002	0.000000e+000
4.618678e+002	0.000000e+000
4.628320e+002	0.000000e+000
4.637963e+002	0.000000e+000
4.647605e+002	0.000000e+000
4.657247e+002	0.000000e+000
4.666890e+002	0.000000e+000
4.676532e+002	0.000000e+000
4.686174e+002	0.000000e+000
4.695817e+002	0.000000e+000
4.705459e+002	0.000000e+000
4.715101e+002	0.000000e+000
4.724744e+002	0.000000e+000
4.734386e+002	0.000000e+000
4.744028e+002	0.000000e+000
4.753671e+002	0.000000e+000
4.763313e+002	0.000000e+000
4.772955e+002	0.000000e+000
4.782598e+002	0.000000e+000
4.792240e+002	0.000000e+000
4.801882e+002	0.000000e+000
4.811525e+002	0.000000e+000
4.821167e+002	0.000000e+000
4.830809e+002	0.000000e+000
4.840452e+002	0.000000e+000
4.850094e+002	0.000000e+000
4.859736e+002	0.000000e+000
4.869379e+002	0.000000e+000
4.879021e+002	0.000000e+000
4.888663e+002	0.000000e+000
4.898306e+002	0.000000e+000
4.907948e+002	0.000000e+000
4.917590e+002	0.000000e+000
4.927233e+002	0.000000e+000
4.936875e+002	0.000000e+000
4.946517e+002	0.000000e+000
4.956160e+002	0.000000e+000
4.965802e+002	0.000000e+000
4.975444e+002	0.000000e+000
4.985087e+002	0.000000e+000
4.994729e+002	0.000000e+000
5.004371e+002	0.000000e+000
5.014014e+002	0.000000e+000
5.023656e+002	0.000000e+000
5.033299e+002	0.000000e+000
5.042941e+002	0.000000e+000
5.052583e+002	0.000000e+000
5.062226e+002	0.000000e+000
5.071868e+002	0.000000e+000
5.081510e+002	0.000000e+000
5.091153e+002	0.000000e+000
5.100795e+002	0.000000e+000
5.110437e+002	0.000000e+000
5.120079e+002	0.000000e+000
5.129722e+002	0.000000e+000
5.139364e+002	0.000000e+000
5.149006e+002	0.000000e+000
5.158649e+002	0.000000e+000
5.168291e+002	0.000000e+000
5.177933e+002	0.000000e+000
5.187576e+002	0.000000e+000
5.197218e+002	0.000000e+000
5.206860e+002	0.000000e+000
5.216503e+002	0.000000e+000
5.226145e+002	0.000000e+000
5.235787e+002	0.000000e+000
5.245430e+002	1.592522e-002
5.255072e+002	1.587982e-002
5.264714e+002	1.657391e-002
5.274357e+002	1.689308e-002
5.283999e+002	1.673870e-002
5.293641e+002	1.717906e-002
5.303284e+002	1.729929e-002
5.312926e+002	1.669657e-002
5.322568e+002	1.686174e-002
5.332211e+002	1.773470e-002
5.341853e+002	1.769565e-002
5.351495e+002	1.787594e-002
5.361138e+002	1.817803e-002
5.370780e+002	1.756867e-002
5.380422e+002	1.721445e-002
5.390065e+002	1.826873e-002
5.399707e+002	1.847085e-002
5.409349e+002	1.750083e-002
5.418992e+002	1.771640e-002
5.428634e+002	1.829288e-002
5.438276e+002	1.788699e-002
5.447919e+002	1.794636e-002
5.457561e+002	1.806855e-002
5.467203e+002	1.729067e-002
5.476846e+002	1.726561e-002
5.486488e+002	1.847621e-002
5.496130e+002	1.801764e-002
5.505773e+002	1.689032e-002
5.515415e+002	1.764766e-002
5.525057e+002	1.786849e-002
5.534700e+002	1.699968e-002
5.544342e+002	1.676320e-002
5.553984e+002	1.648831e-002
5.563627e+002	1.599289e-002
5.573269e+002	1.633831e-002
5.582911e+002	1.687541e-002
5.592554e+002	1.625102e-002
5.602196e+002	1.626364e-002
5.611838e+002	1.689424e-002
5.621481e+002	1.626659e-002
5.631123e+002	1.589621e-002
5.640765e+002	1.689890e-002
5.650408e+002	1.675113e-002
5.660050e+002	1.623287e-002
5.669692e+002	1.658521e-002
5.679335e+002	1.642803e-002
5.688977e+002	1.581540e-002
5.698619e+002	1.605624e-002
5.708262e+002	1.603267e-002
5.717904e+002	1.560149e-002
5.727546e+002	1.603753e-002
5.737189e+002	1.677409e-002
5.746831e+002	1.656028e-002
5.756473e+002	1.639996e-002
5.766116e+002	1.675999e-002
5.775758e+002	1.616035e-002
5.785400e+002	1.576879e-002
5.795043e+002	1.630464e-002
5.804685e+002	1.622646e-002
5.814327e+002	1.599034e-002
5.823970e+002	1.646443e-002
5.833612e+002	1.630969e-002
5.843254e+002	1.586252e-002
5.852897e+002	1.643602e-002
5.862539e+002	1.655891e-002
5.872181e+002	1.613072e-002
5.881824e+002	1.663830e-002
5.891466e+002	1.717133e-002
5.901108e+002	1.653845e-002
5.910751e+002	1.655522e-002
5.920393e+002	1.703102e-002
5.930035e+002	1.657507e-002
5.939678e+002	1.654289e-002
5.949320e+002	1.720466e-002
5.958962e+002	1.683922e-002
5.968605e+002	1.648691e-002
5.978247e+002	1.715259e-002
5.987889e+002	1.733963e-002
5.997532e+002	1.704229e-002
6.007174e+002	1.724486e-002
6.016816e+002	1.746265e-002
6.026459e+002	1.734329e-002
6.036101e+002	1.781876e-002
6.045743e+002	1.826677e-002
6.055386e+002	1.780112e-002
6.065029e+002	1.778241e-002
6.074671e+002	1.820267e-002
6.084313e+002	1.781151e-002
6.093956e+002	1.768925e-002
6.103598e+002	1.829058e-002
6.113240e+002	1.827422e-002
6.122883e+002	1.825248e-002
6.132525e+002	1.865287e-002
6.142167e+002	1.854014e-002
6.151810e+002	1.797894e-002
6.161452e+002	1.846388e-002
6.171094e+002	1.886316e-002
6.180737e+002	1.859711e-002
6.190379e+002	1.886856e-002
6.200021e+002	1.897741e-002
6.209664e+002	1.872813e-002
6.219306e+002	1.907333e-002
6.228948e+002	1.936490e-002
6.238591e+002	1.913392e-002
6.248233e+002	1.926743e-002
6.257875e+002	1.982646e-002
6.267518e+002	1.949461e-002
6.277160e+002	1.947707e-002
6.286802e+002	2.007804e-002
6.296445e+002	2.002531e-002
6.306087e+002	1.962852e-002
6.315729e+002	1.992488e-002
6.325372e+002	1.990669e-002
6.335014e+002	1.948640e-002
6.344656e+002	1.981808e-002
6.354299e+002	2.014765e-002
6.363941e+002	1.965316e-002
6.373583e+002	1.956269e-002
6.383226e+002	1.960542e-002
6.392868e+002	1.913551e-002
6.402510e+002	1.931679e-002
6.412153e+002	1.987002e-002
6.421795e+002	1.945449e-002
6.431437e+002	1.926693e-002
6.441080e+002	1.978784e-002
6.450722e+002	1.951883e-002
6.460364e+002	1.912756e-002
6.470007e+002	1.959164e-002
6.479649e+002	1.967457e-002
6.489291e+002	1.941857e-002
6.498934e+002	1.993259e-002
6.508576e+002	2.016969e-002
6.518218e+002	1.972180e-002
6.527861e+002	1.988794e-002
6.537503e+002	2.038576e-002
6.547145e+002	2.000188e-002
6.556788e+002	1.993380e-002
6.566430e+002	2.061434e-002
6.576072e+002	2.012734e-002
6.585715e+002	1.984895e-002
6.595357e+002	2.053236e-002
6.604999e+002	2.042646e-002
6.614642e+002	2.004047e-002
6.624284e+002	2.072730e-002
6.633926e+002	2.112078e-002
6.643569e+002	2.068897e-002
6.653211e+002	2.096359e-002
6.662853e+002	2.122321e-002
6.672496e+002	2.024686e-002
6.682138e+002	2.072811e-002
6.691780e+002	2.199309e-002
6.701423e+002	2.175574e-002
6.711065e+002	2.172539e-002
6.720707e+002	2.216873e-002
6.730350e+002	2.199986e-002
6.739992e+002	2.201205e-002
6.749634e+002	2.282221e-002
6.759277e+002	2.294596e-002
6.768919e+002	2.239226e-002
6.778561e+002	2.299243e-002
6.788204e+002	2.343478e-002
6.797846e+002	2.310956e-002
6.807488e+002	2.372916e-002
6.817131e+002	2.400260e-002
6.826773e+002	2.313263e-002
6.836415e+002	2.315839e-002
6.846058e+002	2.348818e-002
6.855700e+002	2.308459e-002
6.865342e+002	2.316844e-002
6.874985e+002	2.357528e-002
6.884627e+002	2.278033e-002
6.894269e+002	2.225236e-002
6.903912e+002	2.275959e-002
6.913554e+002	2.246719e-002
6.923196e+002	2.165518e-002
6.932839e+002	2.185135e-002
6.942481e+002	2.170102e-002
6.952123e+002	2.101088e-002
6.961766e+002	2.139771e-002
6.971408e+002	2.165629e-002
6.981050e+002	2.110801e-002
6.990693e+002	2.133719e-002
7.000335e+002	2.168599e-002
7.009977e+002	2.098696e-002
7.019620e+002	2.110082e-002
7.029262e+002	2.192818e-002
7.038904e+002	2.151064e-002
7.048547e+002	2.138635e-002
7.058189e+002	2.251692e-002
7.067831e+002	2.278734e-002
7.077474e+002	2.276496e-002
7.087116e+002	2.410401e-002
7.096758e+002	2.521808e-002
7.106401e+002	2.593624e-002
7.116043e+002	2.818022e-002
7.125685e+002	3.175173e-002
7.135328e+002	3.630907e-002
7.144970e+002	4.367981e-002
7.154612e+002	5.332205e-002
7.164255e+002	6.161607e-002
7.173897e+002	6.843740e-002
7.183539e+002	7.651971e-002
7.193182e+002	8.148155e-002
7.202824e+002	7.745501e-002
7.212466e+002	6.792341e-002
7.222109e+002	5.847912e-002
7.231751e+002	5.174254e-002
7.241393e+002	4.855108e-002
7.251036e+002	4.647843e-002
7.260678e+002	4.581425e-002
7.270320e+002	4.758163e-002
7.279963e+002	5.098534e-002
7.289605e+002	5.584842e-002
7.299247e+002	6.210762e-002
7.308890e+002	6.446569e-002
7.318532e+002	5.842146e-002
7.328174e+002	4.839051e-002
7.337817e+002	3.953182e-002
7.347459e+002	3.287885e-002
7.357101e+002	2.916534e-002
7.366744e+002	2.722214e-002
7.376386e+002	2.523165e-002
7.386028e+002	2.388022e-002
7.395671e+002	2.343784e-002
7.405313e+002	2.251521e-002
7.414955e+002	2.173141e-002
7.424598e+002	2.182502e-002
7.434240e+002	2.151549e-002
7.443882e+002	2.093602e-002
7.453525e+002	2.127069e-002
7.463167e+002	2.119772e-002
7.472809e+002	2.035029e-002
7.482452e+002	2.062751e-002
7.492094e+002	2.110308e-002
7.501736e+002	2.048921e-002
7.511379e+002	2.034205e-002
7.521021e+002	2.067677e-002
7.530663e+002	2.025242e-002
7.540306e+002	2.010353e-002
7.549948e+002	2.015620e-002
7.559590e+002	2.000192e-002
7.569233e+002	1.998771e-002
7.578875e+002	2.020071e-002
7.588517e+002	2.018862e-002
7.598160e+002	2.016656e-002
7.607802e+002	2.049406e-002
7.617444e+002	2.032141e-002
7.627087e+002	2.016089e-002
7.636729e+002	2.060868e-002
7.646371e+002	2.060118e-002
7.656014e+002	2.020395e-002
7.665656e+002	2.048681e-002
7.675298e+002	2.081032e-002
7.684941e+002	2.051299e-002
7.694583e+002	2.053422e-002
7.704225e+002	2.068732e-002
7.713868e+002	2.023463e-002
7.723510e+002	2.038052e-002
7.733152e+002	2.079645e-002
7.742795e+002	2.066638e-002
7.752437e+002	2.079554e-002
7.762079e+002	2.115983e-002
7.771722e+002	2.075737e-002
7.781364e+002	2.076416e-002
7.791006e+002	2.157279e-002
7.800649e+002	2.149146e-002
7.810291e+002	2.117113e-002
7.819933e+002	2.180479e-002
7.829576e+002	2.181696e-002
7.839218e+002	2.124169e-002
7.848860e+002	2.145939e-002
7.858503e+002	2.151885e-002
7.868145e+002	2.119608e-002
7.877787e+002	2.167060e-002
7.887430e+002	2.200724e-002
7.897072e+002	2.162362e-002
7.906714e+002	2.170529e-002
7.916357e+002	2.220875e-002
7.925999e+002	2.195818e-002
7.935641e+002	2.183006e-002
7.945284e+002	2.252496e-002
7.954926e+002	2.230806e-002
7.964568e+002	2.193487e-002
7.974211e+002	2.251345e-002
7.983853e+002	2.269584e-002
7.993495e+002	2.218134e-002
8.003138e+002	2.263322e-002
8.012780e+002	2.308784e-002
8.022422e+002	2.254402e-002
8.032065e+002	2.284655e-002
8.041707e+002	2.345238e-002
8.051349e+002	2.299482e-002
8.060992e+002	2.290145e-002
8.070634e+002	2.324807e-002
8.080276e+002	2.276469e-002
8.089919e+002	2.260584e-002
8.099561e+002	2.335040e-002
8.109204e+002	2.310536e-002
8.118846e+002	2.255393e-002
8.128489e+002	2.314882e-002
8.138131e+002	2.329914e-002
8.147773e+002	2.289220e-002
8.157416e+002	2.328313e-002
8.167058e+002	2.356020e-002
8.176700e+002	2.297994e-002
8.186343e+002	2.321446e-002
8.195985e+002	2.374093e-002
8.205627e+002	2.310737e-002
8.215270e+002	2.298431e-002
8.224912e+002	2.365635e-002
8.234554e+002	2.335957e-002
8.244197e+002	2.315150e-002
8.253839e+002	2.388273e-002
8.263481e+002	2.388667e-002
8.273124e+002	2.330279e-002
8.282766e+002	2.369531e-002
8.292408e+002	2.394274e-002
8.302051e+002	2.367401e-002
8.311693e+002	2.396250e-002
8.321335e+002	2.417346e-002
8.330978e+002	2.371622e-002
8.340620e+002	2.396343e-002
8.350262e+002	2.457722e-002
8.359905e+002	2.413354e-002
8.369547e+002	2.414218e-002
8.379189e+002	2.489170e-002
8.388832e+002	2.448195e-002
8.398474e+002	2.406841e-002
8.408116e+002	2.471080e-002
8.417759e+002	2.468145e-002
8.427401e+002	2.442489e-002
8.437043e+002	2.503190e-002
8.446686e+002	2.509260e-002
8.456328e+002	2.474411e-002
8.465970e+002	2.520773e-002
8.475613e+002	2.554167e-002
8.485255e+002	2.500309e-002
8.494897e+002	2.527520e-002
8.504540e+002	2.552679e-002
8.514182e+002	2.501800e-002
8.523824e+002	2.534384e-002
8.533467e+002	2.595019e-002
8.543109e+002	2.544861e-002
8.552751e+002	2.552970e-002
8.562394e+002	2.607858e-002
8.572036e+002	2.579504e-002
8.581678e+002	2.580651e-002
8.591321e+002	2.658740e-002
8.600963e+002	2.633567e-002
8.610605e+002	2.577370e-002
8.620248e+002	2.649642e-002
8.629890e+002	2.680172e-002
8.639532e+002	2.635090e-002
8.649175e+002	2.687376e-002
8.658817e+002	2.713316e-002
8.668459e+002	2.658810e-002
8.678102e+002	2.698900e-002
8.687744e+002	2.754614e-002
8.697386e+002	2.689470e-002
8.707029e+002	2.679264e-002
8.716671e+002	2.754692e-002
8.726313e+002	2.728230e-002
8.735956e+002	2.733493e-002
8.745598e+002	2.813409e-002
8.755240e+002	2.791091e-002
8.764883e+002	2.770661e-002
8.774525e+002	2.855065e-002
8.784167e+002	2.872052e-002
8.793810e+002	2.838635e-002
8.803452e+002	2.908360e-002
8.813094e+002	2.932353e-002
8.822737e+002	2.880766e-002
8.832379e+002	2.930409e-002
8.842021e+002	3.005051e-002
8.851664e+002	2.991162e-002
8.861306e+002	3.020326e-002
8.870948e+002	3.058844e-002
8.880591e+002	3.016141e-002
8.890233e+002	3.057715e-002
8.899875e+002	3.139726e-002
8.909518e+002	3.111282e-002
8.919160e+002	3.142982e-002
8.928802e+002	3.204750e-002
8.938445e+002	3.152645e-002
8.948087e+002	3.142480e-002
8.957729e+002	3.240827e-002
8.967372e+002	3.254384e-002
8.977014e+002	3.243655e-002
8.986656e+002	3.310546e-002
8.996299e+002	3.266878e-002
9.005941e+002	3.200608e-002
9.015583e+002	3.303481e-002
9.025226e+002	3.364556e-002
9.034868e+002	3.334150e-002
9.044510e+002	3.415830e-002
9.054153e+002	3.484618e-002
9.063795e+002	3.391124e-002
9.073438e+002	3.406711e-002
9.083080e+002	3.501355e-002
9.092722e+002	3.455906e-002
9.102365e+002	3.478347e-002
9.112007e+002	3.579858e-002
9.121649e+002	3.503253e-002
9.131292e+002	3.495593e-002
9.140934e+002	3.631610e-002
9.150576e+002	3.631710e-002
9.160219e+002	3.597290e-002
9.169861e+002	3.725440e-002
9.179503e+002	3.723478e-002
9.189146e+002	3.565076e-002
9.198788e+002	3.672177e-002
9.208430e+002	3.862022e-002
9.218073e+002	3.807759e-002
9.227715e+002	3.832153e-002
9.237357e+002	3.932478e-002
9.247000e+002	3.868381e-002
9.256642e+002	3.892393e-002
9.266284e+002	4.051076e-002
9.275927e+002	4.008909e-002
9.285569e+002	4.018348e-002
9.295211e+002	4.082466e-002
9.304854e+002	4.007405e-002
9.314496e+002	4.047130e-002
9.324138e+002	4.180493e-002
9.333781e+002	4.160274e-002
9.343423e+002	4.042144e-002
9.353065e+002	4.181765e-002
9.362708e+002	4.250531e-002
9.372350e+002	4.121585e-002
9.381992e+002	4.186063e-002
9.391635e+002	4.298804e-002
9.401277e+002	4.198571e-002
9.410919e+002	4.253323e-002
9.420562e+002	4.406261e-002
9.430204e+002	4.231102e-002
9.439846e+002	4.110170e-002
9.449489e+002	4.290389e-002
9.459131e+002	4.254089e-002
9.468773e+002	4.125753e-002
9.478416e+002	4.265661e-002
9.488058e+002	4.242042e-002
9.497700e+002	4.037644e-002
9.507343e+002	4.101420e-002
9.516985e+002	4.186773e-002
9.526627e+002	4.028516e-002
9.536270e+002	4.038363e-002
9.545912e+002	4.143023e-002
9.555554e+002	3.974062e-002
9.565197e+002	3.849348e-002
9.574839e+002	4.016037e-002
9.584481e+002	4.024392e-002
9.594124e+002	3.909749e-002
9.603766e+002	4.024045e-002
9.613408e+002	4.044204e-002
9.623051e+002	3.816335e-002
9.632693e+002	3.797740e-002
9.642335e+002	3.911936e-002
9.651978e+002	3.854551e-002
9.661620e+002	3.689308e-002
9.671262e+002	3.610468e-002
9.680905e+002	3.487384e-002
9.690547e+002	3.405198e-002
9.700189e+002	3.517316e-002
9.709832e+002	3.530229e-002
9.719474e+002	3.417354e-002
9.729116e+002	3.372449e-002
9.738759e+002	3.336007e-002
9.748401e+002	3.305983e-002
9.758043e+002	3.335494e-002
9.767686e+002	3.310262e-002
9.777328e+002	3.263117e-002
9.786970e+002	3.247294e-002
9.796613e+002	3.185733e-002
9.806255e+002	3.108254e-002
9.815897e+002	3.103057e-002
9.825540e+002	3.106796e-002
9.835182e+002	3.028126e-002
9.844824e+002	2.987645e-002
9.854467e+002	3.024611e-002
9.864109e+002	2.985403e-002
9.873751e+002	2.909440e-002
9.883394e+002	2.916293e-002
9.893036e+002	2.894824e-002
9.902678e+002	2.806642e-002
9.912321e+002	2.798415e-002
9.921963e+002	2.827755e-002
9.931605e+002	2.803951e-002
9.941248e+002	2.763810e-002
9.950890e+002	2.742872e-002
9.960532e+002	2.735127e-002
9.970175e+002	2.725445e-002
9.979817e+002	2.719087e-002
9.989459e+002	2.716116e-002
9.999102e+002	2.707590e-002
1.000874e+003	2.686619e-002
1.001839e+003	2.675672e-002
1.002803e+003	2.665622e-002
1.003767e+003	2.654806e-002
1.004731e+003	2.642664e-002
1.005696e+003	2.630115e-002
1.006660e+003	2.630829e-002
1.007624e+003	2.651876e-002
1.008588e+003	2.638563e-002
1.009552e+003	2.632030e-002
1.010517e+003	2.666233e-002
1.011481e+003	2.656675e-002
1.012445e+003	2.614022e-002
1.013409e+003	2.610698e-002
1.014374e+003	2.635355e-002
1.015338e+003	2.626180e-002
1.016302e+003	2.608816e-002
1.017266e+003	2.624837e-002
1.018231e+003	2.616434e-002
1.019195e+003	2.600710e-002
1.020159e+003	2.628649e-002
1.021123e+003	2.643498e-002
1.022088e+003	2.602115e-002
1.023052e+003	2.597814e-002
1.024016e+003	2.607926e-002
1.024980e+003	2.597682e-002
1.025944e+003	2.605630e-002
1.026909e+003	2.597643e-002
1.027873e+003	2.561483e-002
1.028837e+003	2.588225e-002
1.029801e+003	2.602789e-002
1.030766e+003	2.576729e-002
1.031730e+003	2.581341e-002
1.032694e+003	2.607410e-002
1.033658e+003	2.589393e-002
1.034623e+003	2.577553e-002
1.035587e+003	2.585629e-002
1.036551e+003	2.585768e-002
1.037515e+003	2.575791e-002
1.038479e+003	2.575956e-002
1.039444e+003	2.583445e-002
1.040408e+003	2.565866e-002
1.041372e+003	2.585010e-002
1.042336e+003	2.603080e-002
1.043301e+003	2.603637e-002
1.044265e+003	2.590555e-002
1.045229e+003	2.589824e-002
1.046193e+003	2.593505e-002
1.047158e+003	2.586038e-002
1.048122e+003	2.593974e-002
1.049086e+003	2.612524e-002
1.050050e+003	2.617899e-002
1.051015e+003	2.607669e-002
1.051979e+003	2.601214e-002
1.052943e+003	2.603542e-002
1.053907e+003	2.618460e-002
1.054871e+003	2.627479e-002
1.055836e+003	2.594259e-002
1.056800e+003	2.597707e-002
1.057764e+003	2.646266e-002
1.058728e+003	2.672041e-002
1.059693e+003	2.691609e-002
1.060657e+003	2.726607e-002
1.061621e+003	2.719979e-002
1.062585e+003	2.702368e-002
1.063550e+003	2.718927e-002
1.064514e+003	2.733538e-002
1.065478e+003	2.702073e-002
1.066442e+003	2.690330e-002
1.067406e+003	2.709005e-002
1.068371e+003	2.703116e-002
1.069335e+003	2.709147e-002
1.070299e+003	2.746259e-002
1.071263e+003	2.753668e-002
1.072228e+003	2.732322e-002
1.073192e+003	2.744146e-002
1.074156e+003	2.744473e-002
1.075120e+003	2.720694e-002
1.076085e+003	2.757923e-002
1.077049e+003	2.801896e-002
1.078013e+003	2.785258e-002
1.078977e+003	2.817806e-002
1.079942e+003	2.870379e-002
1.080906e+003	2.851265e-002
1.081870e+003	2.860520e-002
1.082834e+003	2.915548e-002
1.083798e+003	2.933054e-002
1.084763e+003	2.956301e-002
1.085727e+003	3.027735e-002
1.086691e+003	3.074371e-002
1.087655e+003	3.107628e-002
1.088620e+003	3.183308e-002
1.089584e+003	3.226246e-002
1.090548e+003	3.239596e-002
1.091512e+003	3.307334e-002
1.092477e+003	3.367554e-002
1.093441e+003	3.348188e-002
1.094405e+003	3.371350e-002
1.095369e+003	3.414838e-002
1.096333e+003	3.394129e-002
1.097298e+003	3.380483e-002
1.098262e+003	3.420594e-002
1.099226e+003	3.409128e-002
1.100190e+003	3.373124e-002
1.101155e+003	3.404913e-002
1.102119e+003	3.403617e-002
1.103083e+003	3.367414e-002
1.104047e+003	3.384336e-002
1.105012e+003	3.383915e-002
1.105976e+003	3.348601e-002
1.106940e+003	3.355226e-002
1.107904e+003	3.370301e-002
1.108869e+003	3.333325e-002
1.109833e+003	3.340474e-002
1.110797e+003	3.380815e-002
1.111761e+003	3.339471e-002
1.112725e+003	3.302026e-002
1.113690e+003	3.323152e-002
1.114654e+003	3.309918e-002
1.115618e+003	3.263694e-002
1.116582e+003	3.258623e-002
1.117547e+003	3.243526e-002
1.118511e+003	3.192425e-002
1.119475e+003	3.185435e-002
1.120439e+003	3.154253e-002
1.121404e+003	3.084597e-002
1.122368e+003	3.057750e-002
1.123332e+003	3.045797e-002
1.124296e+003	2.997273e-002
1.125260e+003	2.975405e-002
1.126225e+003	2.976720e-002
1.127189e+003	2.935006e-002
1.128153e+003	2.906818e-002
1.129117e+003	2.916708e-002
1.130082e+003	2.897222e-002
1.131046e+003	2.876713e-002
1.132010e+003	2.886805e-002
1.132974e+003	2.882978e-002
1.133939e+003	2.868776e-002
1.134903e+003	2.889852e-002
1.135867e+003	2.921335e-002
1.136831e+003	2.924629e-002
1.137796e+003	2.962971e-002
1.138760e+003	3.002021e-002
1.139724e+003	3.006985e-002
1.140688e+003	3.045176e-002
1.141652e+003	3.104491e-002
1.142617e+003	3.131152e-002
1.143581e+003	3.158870e-002
1.144545e+003	3.222920e-002
1.145509e+003	3.263150e-002
1.146474e+003	3.299320e-002
1.147438e+003	3.361040e-002
1.148402e+003	3.410157e-002
1.149366e+003	3.448050e-002
1.150331e+003	3.513628e-002
1.151295e+003	3.580005e-002
1.152259e+003	3.628413e-002
1.153223e+003	3.681479e-002
1.154188e+003	3.748568e-002
1.155152e+003	3.807872e-002
1.156116e+003	3.862166e-002
1.157080e+003	3.921203e-002
1.158044e+003	3.976400e-002
1.159009e+003	4.037324e-002
1.159973e+003	4.107114e-002
1.160937e+003	4.164760e-002
1.161901e+003	4.203636e-002
1.162866e+003	4.251528e-002
1.163830e+003	4.312401e-002
1.164794e+003	4.355347e-002
1.165758e+003	4.389734e-002
1.166723e+003	4.437692e-002
1.167687e+003	4.468743e-002
1.168651e+003	4.497663e-002
1.169615e+003	4.543220e-002
1.170579e+003	4.563710e-002
1.171544e+003	4.574920e-002
1.172508e+003	4.599885e-002
1.173472e+003	4.617119e-002
1.174436e+003	4.623786e-002
1.175401e+003	4.634037e-002
1.176365e+003	4.642168e-002
1.177329e+003	4.656704e-002
1.178293e+003	4.689576e-002
1.179258e+003	4.734995e-002
1.180222e+003	4.761669e-002
1.181186e+003	4.794442e-002
1.182150e+003	4.836510e-002
1.183115e+003	4.870241e-002
1.184079e+003	4.907648e-002
1.185043e+003	4.947894e-002
1.186007e+003	4.972380e-002
1.186971e+003	5.000524e-002
1.187936e+003	5.038515e-002
1.188900e+003	5.078693e-002
1.189864e+003	5.105864e-002
1.190828e+003	5.136149e-002
1.191793e+003	5.168345e-002
1.192757e+003	5.201470e-002
1.193721e+003	5.222132e-002
1.194685e+003	5.258793e-002
1.195650e+003	5.293187e-002
1.196614e+003	5.314571e-002
1.197578e+003	5.344775e-002
1.198542e+003	5.375599e-002
1.199506e+003	5.386680e-002
1.200471e+003	5.417549e-002
1.201435e+003	5.446681e-002
1.202399e+003	5.455184e-002
1.203363e+003	5.468196e-002
1.204328e+003	5.499952e-002
1.205292e+003	5.525524e-002
1.206256e+003	5.542417e-002
1.207220e+003	5.565280e-002
1.208185e+003	5.581576e-002
1.209149e+003	5.596961e-002
1.210113e+003	5.615401e-002
1.211077e+003	5.621802e-002
1.212042e+003	5.633164e-002
1.213006e+003	5.655020e-002
1.213970e+003	5.657418e-002
1.214934e+003	5.640599e-002
1.215898e+003	5.634459e-002
1.216863e+003	5.630352e-002
1.217827e+003	5.606622e-002
1.218791e+003	5.586150e-002
1.219755e+003	5.587396e-002
1.220720e+003	5.570399e-002
1.221684e+003	5.536406e-002
1.222648e+003	5.514902e-002
1.223612e+003	5.485857e-002
1.224577e+003	5.453557e-002
1.225541e+003	5.447094e-002
1.226505e+003	5.436056e-002
1.227469e+003	5.415811e-002
1.228434e+003	5.409551e-002
1.229398e+003	5.398398e-002
1.230362e+003	5.370312e-002
1.231326e+003	5.359698e-002
1.232291e+003	5.359243e-002
1.233255e+003	5.342131e-002
1.234219e+003	5.324788e-002
1.235183e+003	5.330037e-002
1.236147e+003	5.316544e-002
1.237112e+003	5.294471e-002
1.238076e+003	5.293843e-002
1.239040e+003	5.295658e-002
1.240004e+003	5.283210e-002
1.240969e+003	5.291855e-002
1.241933e+003	5.297941e-002
1.242897e+003	5.278247e-002
1.243861e+003	5.263583e-002
1.244825e+003	5.275211e-002
1.245790e+003	5.279442e-002
1.246754e+003	5.276405e-002
1.247718e+003	5.270287e-002
1.248682e+003	5.263615e-002
1.249647e+003	5.263467e-002
1.250611e+003	5.277532e-002
1.251575e+003	5.287119e-002
1.252539e+003	5.293084e-002
1.253504e+003	5.313376e-002
1.254468e+003	5.321670e-002
1.255432e+003	5.317127e-002
1.256396e+003	5.345418e-002
1.257361e+003	5.370031e-002
1.258325e+003	5.365411e-002
1.259289e+003	5.387705e-002
1.260253e+003	5.423880e-002
1.261218e+003	5.424932e-002
1.262182e+003	5.436401e-002
1.263146e+003	5.470569e-002
1.264110e+003	5.481388e-002
1.265074e+003	5.487741e-002
1.266039e+003	5.529124e-002
1.267003e+003	5.551381e-002
1.267967e+003	5.565044e-002
1.268931e+003	5.608842e-002
1.269896e+003	5.647586e-002
1.270860e+003	5.655367e-002
1.271824e+003	5.695058e-002
1.272788e+003	5.753591e-002
1.273752e+003	5.792318e-002
1.274717e+003	5.826354e-002
1.275681e+003	5.861930e-002
1.276645e+003	5.894520e-002
1.277609e+003	5.936650e-002
1.278574e+003	5.982658e-002
1.279538e+003	6.023471e-002
1.280502e+003	6.054213e-002
1.281466e+003	6.100637e-002
1.282431e+003	6.142436e-002
1.283395e+003	6.171688e-002
1.284359e+003	6.201119e-002
1.285323e+003	6.231637e-002
1.286288e+003	6.252290e-002
1.287252e+003	6.281072e-002
1.288216e+003	6.310122e-002
1.289180e+003	6.329937e-002
1.290145e+003	6.345922e-002
1.291109e+003	6.370957e-002
1.292073e+003	6.382670e-002
1.293037e+003	6.398884e-002
1.294001e+003	6.404926e-002
1.294966e+003	6.394222e-002
1.295930e+003	6.403138e-002
1.296894e+003	6.420172e-002
1.297858e+003	6.394903e-002
1.298823e+003	6.371360e-002
1.299787e+003	6.349574e-002
1.300751e+003	6.314536e-002
1.301715e+003	6.249122e-002
1.302679e+003	6.194042e-002
1.303644e+003	6.142692e-002
1.304608e+003	6.064814e-002
1.305572e+003	5.984125e-002
1.306536e+003	5.911706e-002
1.307501e+003	5.838063e-002
1.308465e+003	5.767917e-002
1.309429e+003	5.688876e-002
1.310393e+003	5.605908e-002
1.311358e+003	5.514982e-002
1.312322e+003	5.435178e-002
1.313286e+003	5.349106e-002
1.314250e+003	5.264163e-002
1.315215e+003	5.179110e-002
1.316179e+003	5.094224e-002
1.317143e+003	4.999278e-002
1.318107e+003	4.914802e-002
1.319072e+003	4.838371e-002
1.320036e+003	4.774588e-002
1.321000e+003	4.712220e-002
1.321964e+003	4.645977e-002
1.322928e+003	4.575647e-002
1.323893e+003	4.518950e-002
1.324857e+003	4.455017e-002
1.325821e+003	4.405579e-002
1.326785e+003	4.366148e-002
1.327750e+003	4.328621e-002
1.328714e+003	4.270173e-002
1.329678e+003	4.215407e-002
1.330642e+003	4.172140e-002
1.331606e+003	4.137020e-002
1.332571e+003	4.109373e-002
1.333535e+003	4.085913e-002
1.334499e+003	4.059312e-002
1.335463e+003	4.029811e-002
1.336428e+003	4.006317e-002
1.337392e+003	4.000180e-002
1.338356e+003	3.981636e-002
1.339320e+003	3.976214e-002
1.340285e+003	3.986531e-002
1.341249e+003	3.987799e-002
1.342213e+003	3.986792e-002
1.343177e+003	4.006900e-002
1.344142e+003	4.019827e-002
1.345106e+003	4.030137e-002
1.346070e+003	4.041927e-002
1.347034e+003	4.040614e-002
1.347999e+003	4.036236e-002
1.348963e+003	4.047570e-002
1.349927e+003	4.048111e-002
1.350891e+003	4.041450e-002
1.351855e+003	4.044647e-002
1.352820e+003	4.066419e-002
1.353784e+003	4.069662e-002
1.354748e+003	4.070146e-002
1.355712e+003	4.070294e-002
1.356677e+003	4.080631e-002
1.357641e+003	4.087490e-002
1.358605e+003	4.104095e-002
1.359569e+003	4.111453e-002
1.360533e+003	4.134122e-002
1.361498e+003	4.160629e-002
1.362462e+003	4.169714e-002
1.363426e+003	4.206387e-002
1.364390e+003	4.236852e-002
1.365355e+003	4.258686e-002
1.366319e+003	4.293784e-002
1.367283e+003	4.343277e-002
1.368247e+003	4.399168e-002
1.369212e+003	4.456933e-002
1.370176e+003	4.507770e-002
1.371140e+003	4.559594e-002
1.372104e+003	4.602502e-002
1.373069e+003	4.641423e-002
1.374033e+003	4.697336e-002
1.374997e+003	4.723778e-002
1.375961e+003	4.723138e-002
1.376926e+003	4.708575e-002
1.377890e+003	4.675198e-002
1.378854e+003	4.609901e-002
1.379818e+003	4.544723e-002
1.380782e+003	4.477744e-002
1.381747e+003	4.398964e-002
1.382711e+003	4.333085e-002
1.383675e+003	4.278277e-002
1.384639e+003	4.221603e-002
1.385604e+003	4.183514e-002
1.386568e+003	4.158889e-002
1.387532e+003	4.146050e-002
1.388496e+003	4.135200e-002
1.389460e+003	4.139446e-002
1.390425e+003	4.161323e-002
1.391389e+003	4.199507e-002
1.392353e+003	4.257774e-002
1.393317e+003	4.310492e-002
1.394282e+003	4.379775e-002
1.395246e+003	4.513934e-002
1.396210e+003	4.634146e-002
1.397174e+003	4.754263e-002
1.398139e+003	4.890317e-002
1.399103e+003	5.104020e-002
1.400067e+003	5.323728e-002
1.401031e+003	5.528719e-002
1.401996e+003	5.777182e-002
1.402960e+003	6.042792e-002
1.403924e+003	6.307263e-002
1.404888e+003	6.619461e-002
1.405853e+003	6.892941e-002
1.406817e+003	7.094292e-002
1.407781e+003	7.277535e-002
1.408745e+003	7.421014e-002
1.409709e+003	7.530575e-002
1.410674e+003	7.606636e-002
1.411638e+003	7.625531e-002
1.412602e+003	7.570851e-002
1.413566e+003	7.467930e-002
1.414531e+003	7.324065e-002
1.415495e+003	7.141063e-002
1.416459e+003	6.967109e-002
1.417423e+003	6.800687e-002
1.418387e+003	6.695660e-002
1.419352e+003	6.547727e-002
1.420316e+003	6.395767e-002
1.421280e+003	6.306798e-002
1.422244e+003	6.235051e-002
1.423209e+003	6.186838e-002
1.424173e+003	6.139859e-002
1.425137e+003	6.103557e-002
1.426101e+003	6.088767e-002
1.427066e+003	6.052539e-002
1.428030e+003	6.015811e-002
1.428994e+003	5.990206e-002
1.429958e+003	5.945317e-002
1.430923e+003	5.885302e-002
1.431887e+003	5.850604e-002
1.432851e+003	5.785808e-002
1.433815e+003	5.715635e-002
1.434780e+003	5.641238e-002
1.435744e+003	5.582274e-002
1.436708e+003	5.446941e-002
1.437672e+003	5.338573e-002
1.438636e+003	5.255843e-002
1.439601e+003	5.154493e-002
1.440565e+003	5.037694e-002
1.441529e+003	4.928397e-002
1.442493e+003	4.817649e-002
1.443458e+003	4.724944e-002
1.444422e+003	4.633923e-002
1.445386e+003	4.554031e-002
1.446350e+003	4.472221e-002
1.447315e+003	4.435187e-002
1.448279e+003	4.399411e-002
1.449243e+003	4.370838e-002
1.450207e+003	4.346830e-002
1.451172e+003	4.364087e-002
1.452136e+003	4.395612e-002
1.453100e+003	4.463523e-002
1.454064e+003	4.526669e-002
1.455028e+003	4.611631e-002
1.455993e+003	4.689862e-002
1.456957e+003	4.970598e-002
1.457921e+003	5.221233e-002
1.458885e+003	5.748544e-002
1.459850e+003	6.575661e-002
1.460814e+003	7.970977e-002
1.461778e+003	1.013365e-001
1.462742e+003	1.170483e-001
1.463707e+003	1.170873e-001
1.464671e+003	1.049246e-001
1.465635e+003	9.328340e-002
1.466599e+003	9.037872e-002
1.467563e+003	9.045974e-002
1.468528e+003	9.441774e-002
1.469492e+003	1.034916e-001
1.470456e+003	1.185919e-001
1.471420e+003	1.430309e-001
1.472385e+003	1.897774e-001
1.473349e+003	1.912285e-001
1.474313e+003	1.458015e-001
1.475277e+003	1.146017e-001
1.476242e+003	7.547766e-002
1.477206e+003	5.447604e-002
1.478170e+003	4.575446e-002
1.479134e+003	3.997516e-002
1.480099e+003	3.581684e-002
1.481063e+003	3.330429e-002
1.482027e+003	3.089509e-002
1.482991e+003	2.975638e-002
1.483955e+003	2.850351e-002
1.484920e+003	2.775607e-002
1.485884e+003	2.674218e-002
1.486848e+003	2.643479e-002
1.487812e+003	2.593816e-002
1.488777e+003	2.565000e-002
1.489741e+003	2.493740e-002
1.490705e+003	2.496476e-002
1.491669e+003	2.444094e-002
1.492634e+003	2.427878e-002
1.493598e+003	2.392004e-002
1.494562e+003	2.376875e-002
1.495526e+003	2.355083e-002
1.496490e+003	2.371272e-002
1.497455e+003	2.301029e-002
1.498419e+003	2.269248e-002
1.499383e+003	2.265711e-002
1.500347e+003	2.251089e-002
1.501312e+003	2.231214e-002
1.502276e+003	2.244541e-002
1.503240e+003	2.236659e-002
1.504204e+003	2.217289e-002
1.505169e+003	2.151898e-002
1.506133e+003	2.170987e-002
1.507097e+003	2.221066e-002
1.508061e+003	2.225017e-002
1.509026e+003	2.182508e-002
1.509990e+003	2.188115e-002
1.510954e+003	2.156363e-002
1.511918e+003	2.168402e-002
1.512882e+003	2.168107e-002
1.513847e+003	2.150870e-002
1.514811e+003	2.130396e-002
1.515775e+003	2.123662e-002
1.516739e+003	2.125563e-002
1.517704e+003	2.160713e-002
1.518668e+003	2.118032e-002
1.519632e+003	2.084043e-002
1.520596e+003	2.064721e-002
1.521561e+003	2.151681e-002
1.522525e+003	2.157157e-002
1.523489e+003	2.128632e-002
1.524453e+003	2.080504e-002
1.525417e+003	2.104022e-002
1.526382e+003	2.118803e-002
1.527346e+003	2.130157e-002
1.528310e+003	2.125078e-002
1.529274e+003	2.129783e-002
1.530239e+003	2.107855e-002
1.531203e+003	2.095864e-002
1.532167e+003	2.067644e-002
1.533131e+003	2.063272e-002
1.534096e+003	2.106635e-002
1.535060e+003	2.105596e-002
1.536024e+003	2.085243e-002
1.536988e+003	2.066145e-002
1.537953e+003	2.037006e-002
1.538917e+003	2.057570e-002
1.539881e+003	2.153274e-002
1.540845e+003	2.154541e-002
1.541809e+003	2.122006e-002
1.542774e+003	2.118720e-002
1.543738e+003	2.089306e-002
1.544702e+003	2.103154e-002
1.545666e+003	2.125788e-002
1.546631e+003	2.110905e-002
1.547595e+003	2.088697e-002
1.548559e+003	2.077314e-002
1.549523e+003	2.090048e-002
1.550488e+003	2.133110e-002
1.551452e+003	2.105649e-002
1.552416e+003	2.073293e-002
1.553380e+003	2.037069e-002
1.554344e+003	2.083920e-002
1.555309e+003	2.106367e-002
1.556273e+003	2.093336e-002
1.557237e+003	2.075793e-002
1.558201e+003	2.143551e-002
1.559166e+003	2.122012e-002
1.560130e+003	2.199985e-002
1.561094e+003	2.150498e-002
1.562058e+003	2.116000e-002
1.563023e+003	2.101282e-002
1.563987e+003	2.104680e-002
1.564951e+003	2.136298e-002
1.565915e+003	2.149724e-002
1.566880e+003	2.137879e-002
1.567844e+003	2.109216e-002
1.568808e+003	2.090185e-002
1.569772e+003	2.191449e-002
1.570736e+003	2.186812e-002
1.571701e+003	2.167525e-002
1.572665e+003	2.165754e-002
1.573629e+003	2.170306e-002
1.574593e+003	2.146871e-002
1.575558e+003	2.161781e-002
1.576522e+003	2.240367e-002
1.577486e+003	2.220595e-002
1.578450e+003	2.203051e-002
1.579415e+003	2.200706e-002
1.580379e+003	2.196497e-002
1.581343e+003	2.218135e-002
1.582307e+003	2.226488e-002
1.583271e+003	2.221895e-002
1.584236e+003	2.224769e-002
1.585200e+003	2.223677e-002
1.586164e+003	2.214775e-002
1.587128e+003	2.234168e-002
1.588093e+003	2.256399e-002
1.589057e+003	2.257010e-002
1.590021e+003	2.257529e-002
1.590985e+003	2.267505e-002
1.591950e+003	2.276859e-002
1.592914e+003	2.293855e-002
1.593878e+003	2.297028e-002
1.594842e+003	2.309094e-002
1.595807e+003	2.311366e-002
1.596771e+003	2.319644e-002
1.597735e+003	2.329421e-002
1.598699e+003	2.339171e-002
1.599663e+003	2.351576e-002
1.600628e+003	2.363562e-002
1.601592e+003	2.370355e-002
1.602556e+003	2.387803e-002
1.603520e+003	2.409829e-002
1.604485e+003	2.420258e-002
1.605449e+003	2.424104e-002
1.606413e+003	2.439949e-002
1.607377e+003	2.456339e-002
1.608342e+003	2.468041e-002
1.609306e+003	2.485268e-002
1.610270e+003	2.504022e-002
1.611234e+003	2.503606e-002
1.612198e+003	2.524948e-002
1.613163e+003	2.553540e-002
1.614127e+003	2.565848e-002
1.615091e+003	2.546410e-002
1.616055e+003	2.541051e-002
1.617020e+003	2.633023e-002
1.617984e+003	2.655456e-002
1.618948e+003	2.663377e-002
1.619912e+003	2.681473e-002
1.620877e+003	2.684261e-002
1.621841e+003	2.704282e-002
1.622805e+003	2.742993e-002
1.623769e+003	2.807265e-002
1.624734e+003	2.805705e-002
1.625698e+003	2.806703e-002
1.626662e+003	2.802287e-002
1.627626e+003	2.840947e-002
1.628590e+003	2.870637e-002
1.629555e+003	2.877994e-002
1.630519e+003	2.895727e-002
1.631483e+003	2.927868e-002
1.632447e+003	2.953986e-002
1.633412e+003	2.965622e-002
1.634376e+003	2.949418e-002
1.635340e+003	3.030992e-002
1.636304e+003	3.067924e-002
1.637269e+003	3.079751e-002
1.638233e+003	3.105014e-002
1.639197e+003	3.112071e-002
1.640161e+003	3.138498e-002
1.641125e+003	3.175892e-002
1.642090e+003	3.195076e-002
1.643054e+003	3.217376e-002
1.644018e+003	3.230682e-002
1.644982e+003	3.234474e-002
1.645947e+003	3.283690e-002
1.646911e+003	3.326970e-002
1.647875e+003	3.357603e-002
1.648839e+003	3.402302e-002
1.649804e+003	3.430719e-002
1.650768e+003	3.445810e-002
1.651732e+003	3.423016e-002
1.652696e+003	3.586555e-002
1.653661e+003	3.689437e-002
1.654625e+003	3.678217e-002
1.655589e+003	3.686224e-002
1.656553e+003	3.720404e-002
1.657517e+003	3.775992e-002
1.658482e+003	3.841903e-002
1.659446e+003	3.889733e-002
1.660410e+003	3.922848e-002
1.661374e+003	3.945501e-002
1.662339e+003	4.009726e-002
1.663303e+003	4.148260e-002
1.664267e+003	4.214966e-002
1.665231e+003	4.284682e-002
1.666196e+003	4.373789e-002
1.667160e+003	4.447013e-002
1.668124e+003	4.508632e-002
1.669088e+003	4.658438e-002
1.670052e+003	4.804924e-002
1.671017e+003	4.905789e-002
1.671981e+003	5.083191e-002
1.672945e+003	5.216741e-002
1.673909e+003	5.310223e-002
1.674874e+003	5.478575e-002
1.675838e+003	5.771760e-002
1.676802e+003	5.920794e-002
1.677766e+003	6.092322e-002
1.678731e+003	6.295130e-002
1.679695e+003	6.536683e-002
1.680659e+003	6.889170e-002
1.681623e+003	7.142292e-002
1.682588e+003	7.352982e-002
1.683552e+003	7.581215e-002
1.684516e+003	8.267487e-002
1.685480e+003	8.888663e-002
1.686444e+003	9.324162e-002
1.687409e+003	9.831781e-002
1.688373e+003	1.052318e-001
1.689337e+003	1.126379e-001
1.690301e+003	1.213942e-001
1.691266e+003	1.303810e-001
1.692230e+003	1.395646e-001
1.693194e+003	1.496813e-001
1.694158e+003	1.595443e-001
1.695123e+003	1.681366e-001
1.696087e+003	1.802091e-001
1.697051e+003	1.898425e-001
1.698015e+003	1.976137e-001
1.698979e+003	2.058408e-001
1.699944e+003	2.119979e-001
1.700908e+003	2.180700e-001
1.701872e+003	2.260574e-001
1.702836e+003	2.340927e-001
1.703801e+003	2.418083e-001
1.704765e+003	2.495425e-001
1.705729e+003	2.583777e-001
1.706693e+003	2.644008e-001
1.707658e+003	2.704872e-001
1.708622e+003	2.766531e-001
1.709586e+003	2.806232e-001
1.710550e+003	2.807659e-001
1.711515e+003	2.811274e-001
1.712479e+003	2.796503e-001
1.713443e+003	2.763995e-001
1.714407e+003	2.692266e-001
1.715371e+003	2.568901e-001
1.716336e+003	2.502058e-001
1.717300e+003	2.440342e-001
1.718264e+003	2.236232e-001
1.719228e+003	2.101212e-001
1.720193e+003	2.009052e-001
1.721157e+003	1.897603e-001
1.722121e+003	1.778887e-001
1.723085e+003	1.662287e-001
1.724050e+003	1.547111e-001
1.725014e+003	1.452996e-001
1.725978e+003	1.363935e-001
1.726942e+003	1.285967e-001
1.727906e+003	1.221171e-001
1.728871e+003	1.174429e-001
1.729835e+003	1.125355e-001
1.730799e+003	1.084200e-001
1.731763e+003	1.060787e-001
1.732728e+003	1.045167e-001
1.733692e+003	1.020043e-001
1.734656e+003	9.846505e-002
1.735620e+003	9.738135e-002
1.736585e+003	9.677168e-002
1.737549e+003	9.514887e-002
1.738513e+003	9.357760e-002
1.739477e+003	9.172197e-002
1.740442e+003	8.911031e-002
1.741406e+003	8.701233e-002
1.742370e+003	8.499716e-002
1.743334e+003	8.194050e-002
1.744298e+003	7.925684e-002
1.745263e+003	7.685388e-002
1.746227e+003	7.420179e-002
1.747191e+003	7.166311e-002
1.748155e+003	6.956632e-002
1.749120e+003	6.690879e-002
1.750084e+003	6.510905e-002
1.751048e+003	6.313799e-002
1.752012e+003	6.098438e-002
1.752977e+003	5.941520e-002
1.753941e+003	5.784155e-002
1.754905e+003	5.643824e-002
1.755869e+003	5.521882e-002
1.756833e+003	5.367251e-002
1.757798e+003	5.252882e-002
1.758762e+003	5.129202e-002
1.759726e+003	5.025632e-002
1.760690e+003	4.931924e-002
1.761655e+003	4.840047e-002
1.762619e+003	4.754883e-002
1.763583e+003	4.697385e-002
1.764547e+003	4.597230e-002
1.765512e+003	4.502106e-002
1.766476e+003	4.442067e-002
1.767440e+003	4.385145e-002
1.768404e+003	4.314239e-002
1.769369e+003	4.265823e-002
1.770333e+003	4.197299e-002
1.771297e+003	4.111207e-002
1.772261e+003	4.079384e-002
1.773225e+003	4.028267e-002
1.774190e+003	3.936488e-002
1.775154e+003	3.874169e-002
1.776118e+003	3.827797e-002
1.777082e+003	3.811342e-002
1.778047e+003	3.769242e-002
1.779011e+003	3.732357e-002
1.779975e+003	3.655295e-002
1.780939e+003	3.600135e-002
1.781904e+003	3.528595e-002
1.782868e+003	3.450570e-002
1.783832e+003	3.387893e-002
1.784796e+003	3.376685e-002
1.785760e+003	3.323682e-002
1.786725e+003	3.245912e-002
1.787689e+003	3.186762e-002
1.788653e+003	3.139920e-002
1.789617e+003	3.071922e-002
1.790582e+003	3.036130e-002
1.791546e+003	3.000213e-002
1.792510e+003	2.958737e-002
1.793474e+003	2.950761e-002
1.794439e+003	2.919593e-002
1.795403e+003	2.880778e-002
1.796367e+003	2.842581e-002
1.797331e+003	2.815401e-002
1.798296e+003	2.779781e-002
1.799260e+003	2.758618e-002
1.800224e+003	2.737098e-002
1.801188e+003	2.677831e-002
1.802152e+003	2.673522e-002
1.803117e+003	2.680928e-002
1.804081e+003	2.645489e-002
1.805045e+003	2.602148e-002
1.806009e+003	2.575608e-002
1.806974e+003	2.560010e-002
1.807938e+003	2.528825e-002
1.808902e+003	2.510435e-002
1.809866e+003	2.505143e-002
1.810831e+003	2.454701e-002
1.811795e+003	2.421007e-002
1.812759e+003	2.454204e-002
1.813723e+003	2.442173e-002
1.814688e+003	2.382057e-002
1.815652e+003	2.331672e-002
1.816616e+003	2.282120e-002
1.817580e+003	2.316475e-002
1.818544e+003	2.372455e-002
1.819509e+003	2.382287e-002
1.820473e+003	2.351170e-002
1.821437e+003	2.331574e-002
1.822401e+003	2.298622e-002
1.823366e+003	2.265039e-002
1.824330e+003	2.212231e-002
1.825294e+003	2.227929e-002
1.826258e+003	2.250410e-002
1.827223e+003	2.211537e-002
1.828187e+003	2.192962e-002
1.829151e+003	2.206010e-002
1.830115e+003	2.223082e-002
1.831079e+003	2.244814e-002
1.832044e+003	2.225138e-002
1.833008e+003	2.183581e-002
1.833972e+003	2.182281e-002
1.834936e+003	2.192020e-002
1.835901e+003	2.143556e-002
1.836865e+003	2.156415e-002
1.837829e+003	2.199281e-002
1.838793e+003	2.136305e-002
1.839758e+003	2.080266e-002
1.840722e+003	2.132683e-002
1.841686e+003	2.163961e-002
1.842650e+003	2.097480e-002
1.843615e+003	2.022068e-002
1.844579e+003	2.067228e-002
1.845543e+003	2.096824e-002
1.846507e+003	2.086410e-002
1.847471e+003	2.042163e-002
1.848436e+003	2.069521e-002
1.849400e+003	2.096038e-002
1.850364e+003	2.085231e-002
1.851328e+003	2.068458e-002
1.852293e+003	2.120612e-002
1.853257e+003	2.119142e-002
1.854221e+003	2.076209e-002
1.855185e+003	2.091780e-002
1.856150e+003	2.106043e-002
1.857114e+003	2.059587e-002
1.858078e+003	2.048657e-002
1.859042e+003	2.082248e-002
1.860006e+003	2.084734e-002
1.860971e+003	2.065478e-002
1.861935e+003	2.073890e-002
1.862899e+003	2.061935e-002
1.863863e+003	2.045939e-002
1.864828e+003	2.090133e-002
1.865792e+003	2.086732e-002
1.866756e+003	1.996032e-002
1.867720e+003	1.982306e-002
1.868685e+003	1.942167e-002
1.869649e+003	1.945868e-002
1.870613e+003	2.020790e-002
1.871577e+003	2.077969e-002
1.872542e+003	1.998116e-002
1.873506e+003	1.955539e-002
1.874470e+003	1.999149e-002
1.875434e+003	1.996949e-002
1.876398e+003	1.973921e-002
1.877363e+003	2.031668e-002
1.878327e+003	2.014805e-002
1.879291e+003	1.951821e-002
1.880255e+003	2.010928e-002
1.881220e+003	2.013804e-002
1.882184e+003	1.962811e-002
1.883148e+003	2.002408e-002
1.884112e+003	1.988146e-002
1.885077e+003	1.929495e-002
1.886041e+003	1.905606e-002
1.887005e+003	1.944329e-002
1.887969e+003	1.907612e-002
1.888933e+003	1.946818e-002
1.889898e+003	2.046195e-002
1.890862e+003	1.987000e-002
1.891826e+003	1.903532e-002
1.892790e+003	1.936078e-002
1.893755e+003	1.929254e-002
1.894719e+003	1.914689e-002
1.895683e+003	1.959508e-002
1.896647e+003	1.912108e-002
1.897612e+003	1.905651e-002
1.898576e+003	1.977504e-002
1.899540e+003	2.021193e-002
1.900504e+003	1.981983e-002
1.901469e+003	1.997047e-002
1.902433e+003	1.963570e-002
1.903397e+003	1.867401e-002
1.904361e+003	1.960480e-002
1.905325e+003	2.034574e-002
1.906290e+003	1.956594e-002
1.907254e+003	1.931871e-002
1.908218e+003	1.950431e-002
1.909182e+003	1.855027e-002
1.910147e+003	1.840837e-002
1.911111e+003	1.905015e-002
1.912075e+003	1.918108e-002
1.913039e+003	1.887336e-002
1.914004e+003	1.943132e-002
1.914968e+003	1.950033e-002
1.915932e+003	1.848081e-002
1.916896e+003	1.907542e-002
1.917860e+003	2.076438e-002
1.918825e+003	1.918352e-002
1.919789e+003	1.808262e-002
1.920753e+003	1.771567e-002
1.921717e+003	1.666590e-002
1.922682e+003	1.659646e-002
1.923646e+003	1.825607e-002
1.924610e+003	1.722797e-002
1.925574e+003	1.584321e-002
1.926539e+003	1.684428e-002
1.927503e+003	1.700944e-002
1.928467e+003	1.616625e-002
1.929431e+003	1.704562e-002
1.930396e+003	1.774006e-002
1.931360e+003	1.680624e-002
1.932324e+003	1.639245e-002
1.933288e+003	1.667815e-002
1.934252e+003	1.649179e-002
1.935217e+003	1.627580e-002
1.936181e+003	1.662015e-002
1.937145e+003	1.529974e-002
1.938109e+003	1.522739e-002
1.939074e+003	1.735442e-002
1.940038e+003	1.616764e-002
1.941002e+003	1.428276e-002
1.941966e+003	1.732400e-002
1.942931e+003	1.773842e-002
1.943895e+003	1.613067e-002
1.944859e+003	1.656677e-002
1.945823e+003	1.678476e-002
1.946787e+003	1.474715e-002
1.947752e+003	1.554209e-002
1.948716e+003	1.727266e-002
1.949680e+003	1.591958e-002
1.950644e+003	1.576991e-002
1.951609e+003	1.509570e-002
1.952573e+003	1.435548e-002
1.953537e+003	1.471268e-002
1.954501e+003	1.614987e-002
1.955466e+003	1.416636e-002
1.956430e+003	1.232478e-002
1.957394e+003	1.357967e-002
1.958358e+003	1.381394e-002
1.959323e+003	1.200868e-002
1.960287e+003	1.288023e-002
1.961251e+003	1.679519e-002
1.962215e+003	1.501715e-002
1.963179e+003	1.368960e-002
1.964144e+003	1.460449e-002
1.965108e+003	1.268510e-002
1.966072e+003	1.414728e-002
1.967036e+003	1.607482e-002
1.968001e+003	1.448994e-002
1.968965e+003	1.357528e-002
1.969929e+003	1.302564e-002
1.970893e+003	1.257568e-002
1.971858e+003	1.131450e-002
1.972822e+003	1.008823e-002
1.973786e+003	1.066507e-002
1.974750e+003	1.087606e-002
1.975714e+003	1.188290e-002
1.976679e+003	1.139802e-002
1.977643e+003	9.207815e-003
1.978607e+003	1.830352e-002
1.979571e+003	2.311720e-002
1.980536e+003	1.876397e-002
1.981500e+003	1.716291e-002
1.982464e+003	1.908664e-002
1.983428e+003	1.696499e-002
1.984393e+003	1.417183e-002
1.985357e+003	1.661928e-002
1.986321e+003	1.801632e-002
1.987285e+003	1.894618e-002
1.988250e+003	2.114383e-002
1.989214e+003	1.927127e-002
1.990178e+003	1.422934e-002
1.991142e+003	1.396339e-002
1.992106e+003	1.479586e-002
1.993071e+003	1.583956e-002
1.994035e+003	1.811732e-002
1.994999e+003	1.792818e-002
1.995963e+003	1.539886e-002
1.996928e+003	1.351815e-002
1.997892e+003	1.295930e-002
1.998856e+003	1.309414e-002
1.999820e+003	1.292372e-002
2.000785e+003	1.413332e-002
2.001749e+003	1.243956e-002
2.002713e+003	1.115406e-002
2.003677e+003	1.435886e-002
2.004641e+003	1.312401e-002
2.005606e+003	9.586297e-003
2.006570e+003	1.257132e-002
2.007534e+003	1.324099e-002
2.008498e+003	1.350092e-002
2.009463e+003	1.541593e-002
2.010427e+003	1.693190e-002
2.011391e+003	1.480699e-002
2.012355e+003	1.279775e-002
2.013320e+003	1.384972e-002
2.014284e+003	1.454881e-002
2.015248e+003	1.562642e-002
2.016212e+003	1.552657e-002
2.017177e+003	1.640804e-002
2.018141e+003	1.706295e-002
2.019105e+003	1.642071e-002
2.020069e+003	1.135066e-002
2.021033e+003	8.628439e-003
2.021998e+003	1.027715e-002
2.022962e+003	1.030262e-002
2.023926e+003	1.419920e-002
2.024890e+003	2.099463e-002
2.025855e+003	2.110391e-002
2.026819e+003	1.458540e-002
2.027783e+003	1.150173e-002
2.028747e+003	1.368716e-002
2.029712e+003	1.429935e-002
2.030676e+003	1.437086e-002
2.031640e+003	1.566363e-002
2.032604e+003	1.285949e-002
2.033568e+003	1.437084e-002
2.034533e+003	1.797469e-002
2.035497e+003	1.681517e-002
2.036461e+003	1.663122e-002
2.037425e+003	1.816837e-002
2.038390e+003	1.714938e-002
2.039354e+003	1.629084e-002
2.040318e+003	1.803155e-002
2.041282e+003	1.599619e-002
2.042247e+003	1.522871e-002
2.043211e+003	2.063437e-002
2.044175e+003	2.068541e-002
2.045139e+003	1.731278e-002
2.046104e+003	1.926565e-002
2.047068e+003	2.093341e-002
2.048032e+003	1.750455e-002
2.048996e+003	1.782021e-002
2.049960e+003	2.352622e-002
2.050925e+003	2.389270e-002
2.051889e+003	1.914324e-002
2.052853e+003	1.690501e-002
2.053817e+003	1.548808e-002
2.054782e+003	1.627146e-002
2.055746e+003	1.825196e-002
2.056710e+003	1.774140e-002
2.057674e+003	1.595045e-002
2.058639e+003	1.679391e-002
2.059603e+003	1.630228e-002
2.060567e+003	1.519771e-002
2.061531e+003	1.773010e-002
2.062496e+003	1.905228e-002
2.063460e+003	1.766723e-002
2.064424e+003	1.883779e-002
2.065388e+003	2.048668e-002
2.066353e+003	1.830012e-002
2.067317e+003	1.618590e-002
2.068281e+003	1.909212e-002
2.069245e+003	1.981755e-002
2.070209e+003	1.921504e-002
2.071174e+003	1.918421e-002
2.072138e+003	1.809666e-002
2.073102e+003	1.691280e-002
2.074066e+003	1.868863e-002
2.075031e+003	1.960096e-002
2.075995e+003	1.768879e-002
2.076959e+003	1.807905e-002
2.077923e+003	1.935271e-002
2.078888e+003	1.834302e-002
2.079852e+003	1.956152e-002
2.080816e+003	2.125734e-002
2.081780e+003	1.913741e-002
2.082745e+003	1.690288e-002
2.083709e+003	1.814378e-002
2.084673e+003	1.892698e-002
2.085637e+003	1.838126e-002
2.086602e+003	1.803743e-002
2.087566e+003	1.842558e-002
2.088530e+003	1.791200e-002
2.089494e+003	1.837413e-002
2.090458e+003	1.938547e-002
2.091423e+003	1.793450e-002
2.092387e+003	1.712873e-002
2.093351e+003	1.666301e-002
2.094315e+003	1.629000e-002
2.095280e+003	1.695639e-002
2.096244e+003	1.844864e-002
2.097208e+003	1.828346e-002
2.098172e+003	1.710842e-002
2.099136e+003	1.737437e-002
2.100101e+003	1.756234e-002
2.101065e+003	1.799757e-002
2.102029e+003	1.942890e-002
2.102993e+003	2.029178e-002
2.103958e+003	1.830408e-002
2.104922e+003	1.810081e-002
2.105886e+003	1.934962e-002
2.106850e+003	1.886412e-002
2.107814e+003	1.828549e-002
2.108779e+003	1.784241e-002
2.109743e+003	1.765496e-002
2.110707e+003	1.853220e-002
2.111671e+003	1.965855e-002
2.112636e+003	1.901786e-002
2.113600e+003	1.769315e-002
2.114564e+003	1.773567e-002
2.115528e+003	1.764176e-002
2.116493e+003	1.726925e-002
2.117457e+003	1.755831e-002
2.118421e+003	1.775622e-002
2.119385e+003	1.708352e-002
2.120350e+003	1.733969e-002
2.121314e+003	1.745394e-002
2.122278e+003	1.618833e-002
2.123242e+003	1.538938e-002
2.124207e+003	1.657615e-002
2.125171e+003	1.662558e-002
2.126135e+003	1.534434e-002
2.127099e+003	1.498924e-002
2.128063e+003	1.316246e-002
2.129028e+003	1.209943e-002
2.129992e+003	1.359859e-002
2.130956e+003	1.395327e-002
2.131920e+003	1.148607e-002
2.132885e+003	1.051424e-002
2.133849e+003	1.282501e-002
2.134813e+003	1.327734e-002
2.135777e+003	1.274967e-002
2.136742e+003	1.396295e-002
2.137706e+003	1.325214e-002
2.138670e+003	1.106689e-002
2.139634e+003	1.211592e-002
2.140599e+003	1.354106e-002
2.141563e+003	1.226660e-002
2.142527e+003	1.204174e-002
2.143491e+003	1.242137e-002
2.144456e+003	1.067070e-002
2.145420e+003	1.019654e-002
2.146384e+003	1.017728e-002
2.147348e+003	1.079029e-002
2.148313e+003	9.514277e-003
2.149277e+003	1.178124e-002
2.150241e+003	1.053646e-002
2.151205e+003	8.355966e-003
2.152169e+003	1.062405e-002
2.153134e+003	1.330693e-002
2.154098e+003	9.804135e-003
2.155062e+003	5.782159e-003
2.156026e+003	5.507678e-003
2.156990e+003	9.707790e-004
2.157955e+003	0.000000e+000
2.158919e+003	8.028436e-003
2.159883e+003	1.333295e-002
2.160847e+003	1.781959e-002
2.161812e+003	2.243160e-002
2.162776e+003	1.979795e-002
2.163740e+003	1.688684e-002
2.164704e+003	1.936289e-002
2.165668e+003	1.946626e-002
2.166633e+003	1.751535e-002
2.167597e+003	1.608302e-002
2.168561e+003	1.407117e-002
2.169525e+003	1.256705e-002
2.170490e+003	1.496236e-002
2.171454e+003	1.729001e-002
2.172418e+003	1.624271e-002
2.173382e+003	1.492587e-002
2.174347e+003	1.361353e-002
2.175311e+003	1.131732e-002
2.176275e+003	1.202921e-002
2.177239e+003	1.552266e-002
2.178204e+003	1.729605e-002
2.179168e+003	1.567799e-002
2.180132e+003	1.476184e-002
2.181096e+003	1.428036e-002
2.182061e+003	1.385893e-002
2.183025e+003	1.473467e-002
2.183989e+003	1.766853e-002
2.184953e+003	1.641820e-002
2.185917e+003	1.489960e-002
2.186882e+003	1.624415e-002
2.187846e+003	1.894906e-002
2.188810e+003	1.830569e-002
2.189774e+003	1.717344e-002
2.190739e+003	1.596007e-002
2.191703e+003	1.524224e-002
2.192667e+003	1.507805e-002
2.193631e+003	1.646791e-002
2.194596e+003	1.558235e-002
2.195560e+003	1.442926e-002
2.196524e+003	1.558484e-002
2.197488e+003	1.618315e-002
2.198453e+003	1.526246e-002
2.199417e+003	1.703417e-002
2.200381e+003	1.608520e-002
2.201345e+003	1.537869e-002
2.202310e+003	1.670426e-002
2.203274e+003	1.581077e-002
2.204238e+003	1.503415e-002
2.205202e+003	1.668114e-002
2.206167e+003	1.717380e-002
2.207131e+003	1.716002e-002
2.208095e+003	1.817589e-002
2.209059e+003	1.788460e-002
2.210023e+003	1.513652e-002
2.210988e+003	1.445026e-002
2.211952e+003	1.560065e-002
2.212916e+003	1.594169e-002
2.213880e+003	1.570933e-002
2.214844e+003	1.786231e-002
2.215809e+003	1.885508e-002
2.216773e+003	1.838666e-002
2.217737e+003	1.677455e-002
2.218701e+003	1.649209e-002
2.219666e+003	1.584041e-002
2.220630e+003	1.707788e-002
2.221594e+003	1.820873e-002
2.222558e+003	1.765801e-002
2.223522e+003	1.697739e-002
2.224487e+003	1.743273e-002
2.225451e+003	1.857422e-002
2.226415e+003	1.829970e-002
2.227379e+003	1.775172e-002
2.228344e+003	1.663573e-002
2.229308e+003	1.699385e-002
2.230272e+003	1.862916e-002
2.231236e+003	1.877071e-002
2.232201e+003	1.750148e-002
2.233165e+003	1.821419e-002
2.234129e+003	2.000461e-002
2.235093e+003	1.936401e-002
2.236058e+003	1.793023e-002
2.237022e+003	1.846001e-002
2.237986e+003	1.876663e-002
2.238950e+003	1.831746e-002
2.239915e+003	2.026848e-002
2.240879e+003	2.025230e-002
2.241843e+003	2.003084e-002
2.242807e+003	2.017010e-002
2.243771e+003	1.967913e-002
2.244736e+003	1.873471e-002
2.245700e+003	1.963243e-002
2.246664e+003	1.991335e-002
2.247628e+003	1.903652e-002
2.248593e+003	1.948343e-002
2.249557e+003	2.074537e-002
2.250521e+003	2.055060e-002
2.251485e+003	1.989939e-002
2.252450e+003	1.959120e-002
2.253414e+003	1.767018e-002
2.254378e+003	1.758228e-002
2.255342e+003	2.005331e-002
2.256307e+003	2.061092e-002
2.257271e+003	2.028903e-002
2.258235e+003	2.064990e-002
2.259199e+003	2.061369e-002
2.260164e+003	2.037301e-002
2.261128e+003	2.131336e-002
2.262092e+003	2.168827e-002
2.263056e+003	2.155880e-002
2.264021e+003	2.067460e-002
2.264985e+003	2.076834e-002
2.265949e+003	2.090888e-002
2.266913e+003	2.016456e-002
2.267877e+003	2.039341e-002
2.268842e+003	2.134287e-002
2.269806e+003	2.157632e-002
2.270770e+003	2.153458e-002
2.271734e+003	2.174639e-002
2.272698e+003	2.241269e-002
2.273663e+003	2.234617e-002
2.274627e+003	2.211281e-002
2.275591e+003	2.215969e-002
2.276555e+003	2.281798e-002
2.277520e+003	2.324277e-002
2.278484e+003	2.347234e-002
2.279448e+003	2.374073e-002
2.280412e+003	2.428840e-002
2.281376e+003	2.403785e-002
2.282341e+003	2.398683e-002
2.283305e+003	2.506776e-002
2.284269e+003	2.520380e-002
2.285233e+003	2.464348e-002
2.286198e+003	2.443640e-002
2.287162e+003	2.462892e-002
2.288126e+003	2.459625e-002
2.289090e+003	2.492027e-002
2.290055e+003	2.524021e-002
2.291019e+003	2.479069e-002
2.291983e+003	2.453808e-002
2.292947e+003	2.446675e-002
2.293912e+003	2.404112e-002
2.294876e+003	2.400746e-002
2.295840e+003	2.406047e-002
2.296804e+003	2.393373e-002
2.297769e+003	2.362252e-002
2.298733e+003	2.359577e-002
2.299697e+003	2.363253e-002
2.300661e+003	2.359093e-002
2.301625e+003	2.394345e-002
2.302590e+003	2.440244e-002
2.303554e+003	2.433170e-002
2.304518e+003	2.390748e-002
2.305482e+003	2.384907e-002
2.306447e+003	2.384763e-002
2.307411e+003	2.391884e-002
2.308375e+003	2.429977e-002
2.309339e+003	2.476846e-002
2.310304e+003	2.485107e-002
2.311268e+003	2.513451e-002
2.312232e+003	2.482512e-002
2.313196e+003	2.448887e-002
2.314161e+003	2.441221e-002
2.315125e+003	2.482090e-002
2.316089e+003	2.489972e-002
2.317053e+003	2.529890e-002
2.318018e+003	2.564909e-002
2.318982e+003	2.595359e-002
2.319946e+003	2.641811e-002
2.320910e+003	2.710198e-002
2.321875e+003	2.719830e-002
2.322839e+003	2.776035e-002
2.323803e+003	2.934668e-002
2.324767e+003	2.924274e-002
2.325731e+003	2.676057e-002
2.326696e+003	2.508521e-002
[truncated: 1,736 more rows]
