# Supplementary material for: Aqueous Depolymerization of Polyethylene at Ambient Temperature: In Situ Generation of Permanganate Using Ozone
Source: ACS Sustain Chem Eng. 2026 Mar 17;14(12):5995–6005. doi: 10.1021/acssuschemeng.5c12302 (PMC13040521; doi:10.1021/acssuschemeng.5c12302)
Supplement: Supplementary file 2 [file sc5c12302_si_002.zip › Supplemental_information_raw_data_and_code/Repeat experiment 1/ATR/@@@2MSB008-25.CSV]

3.991926e+002	0.000000e+000
4.001569e+002	0.000000e+000
4.011211e+002	0.000000e+000
4.020853e+002	0.000000e+000
4.030496e+002	0.000000e+000
4.040138e+002	0.000000e+000
4.049780e+002	0.000000e+000
4.059423e+002	0.000000e+000
4.069065e+002	0.000000e+000
4.078707e+002	0.000000e+000
4.088350e+002	0.000000e+000
4.097992e+002	0.000000e+000
4.107634e+002	0.000000e+000
4.117277e+002	0.000000e+000
4.126919e+002	0.000000e+000
4.136561e+002	0.000000e+000
4.146204e+002	0.000000e+000
4.155846e+002	0.000000e+000
4.165488e+002	0.000000e+000
4.175131e+002	0.000000e+000
4.184773e+002	0.000000e+000
4.194415e+002	0.000000e+000
4.204058e+002	0.000000e+000
4.213700e+002	0.000000e+000
4.223342e+002	0.000000e+000
4.232985e+002	0.000000e+000
4.242627e+002	0.000000e+000
4.252269e+002	0.000000e+000
4.261912e+002	0.000000e+000
4.271554e+002	0.000000e+000
4.281196e+002	0.000000e+000
4.290839e+002	0.000000e+000
4.300481e+002	0.000000e+000
4.310123e+002	0.000000e+000
4.319766e+002	0.000000e+000
4.329408e+002	0.000000e+000
4.339050e+002	0.000000e+000
4.348693e+002	0.000000e+000
4.358335e+002	0.000000e+000
4.367977e+002	0.000000e+000
4.377620e+002	0.000000e+000
4.387262e+002	0.000000e+000
4.396904e+002	0.000000e+000
4.406547e+002	0.000000e+000
4.416189e+002	0.000000e+000
4.425831e+002	0.000000e+000
4.435474e+002	0.000000e+000
4.445116e+002	0.000000e+000
4.454758e+002	0.000000e+000
4.464401e+002	0.000000e+000
4.474043e+002	0.000000e+000
4.483685e+002	0.000000e+000
4.493328e+002	0.000000e+000
4.502970e+002	0.000000e+000
4.512612e+002	0.000000e+000
4.522255e+002	0.000000e+000
4.531897e+002	0.000000e+000
4.541539e+002	0.000000e+000
4.551182e+002	0.000000e+000
4.560824e+002	0.000000e+000
4.570466e+002	0.000000e+000
4.580109e+002	0.000000e+000
4.589751e+002	0.000000e+000
4.599393e+002	0.000000e+000
4.609036e+002	0.000000e+000
4.618678e+002	0.000000e+000
4.628320e+002	0.000000e+000
4.637963e+002	0.000000e+000
4.647605e+002	0.000000e+000
4.657247e+002	0.000000e+000
4.666890e+002	0.000000e+000
4.676532e+002	0.000000e+000
4.686174e+002	0.000000e+000
4.695817e+002	0.000000e+000
4.705459e+002	0.000000e+000
4.715101e+002	0.000000e+000
4.724744e+002	0.000000e+000
4.734386e+002	0.000000e+000
4.744028e+002	0.000000e+000
4.753671e+002	0.000000e+000
4.763313e+002	0.000000e+000
4.772955e+002	0.000000e+000
4.782598e+002	0.000000e+000
4.792240e+002	0.000000e+000
4.801882e+002	0.000000e+000
4.811525e+002	0.000000e+000
4.821167e+002	0.000000e+000
4.830809e+002	0.000000e+000
4.840452e+002	0.000000e+000
4.850094e+002	0.000000e+000
4.859736e+002	0.000000e+000
4.869379e+002	0.000000e+000
4.879021e+002	0.000000e+000
4.888663e+002	0.000000e+000
4.898306e+002	0.000000e+000
4.907948e+002	0.000000e+000
4.917590e+002	0.000000e+000
4.927233e+002	0.000000e+000
4.936875e+002	0.000000e+000
4.946517e+002	0.000000e+000
4.956160e+002	0.000000e+000
4.965802e+002	0.000000e+000
4.975444e+002	0.000000e+000
4.985087e+002	0.000000e+000
4.994729e+002	0.000000e+000
5.004371e+002	0.000000e+000
5.014014e+002	0.000000e+000
5.023656e+002	0.000000e+000
5.033299e+002	0.000000e+000
5.042941e+002	0.000000e+000
5.052583e+002	0.000000e+000
5.062226e+002	0.000000e+000
5.071868e+002	0.000000e+000
5.081510e+002	0.000000e+000
5.091153e+002	0.000000e+000
5.100795e+002	0.000000e+000
5.110437e+002	0.000000e+000
5.120079e+002	0.000000e+000
5.129722e+002	0.000000e+000
5.139364e+002	0.000000e+000
5.149006e+002	0.000000e+000
5.158649e+002	0.000000e+000
5.168291e+002	0.000000e+000
5.177933e+002	0.000000e+000
5.187576e+002	0.000000e+000
5.197218e+002	0.000000e+000
5.206860e+002	0.000000e+000
5.216503e+002	0.000000e+000
5.226145e+002	0.000000e+000
5.235787e+002	0.000000e+000
5.245430e+002	1.046293e-002
5.255072e+002	1.089833e-002
5.264714e+002	1.099237e-002
5.274357e+002	1.085296e-002
5.283999e+002	1.083905e-002
5.293641e+002	1.109214e-002
5.303284e+002	1.119587e-002
5.312926e+002	1.135991e-002
5.322568e+002	1.113223e-002
5.332211e+002	1.114698e-002
5.341853e+002	1.114769e-002
5.351495e+002	1.136173e-002
5.361138e+002	1.138502e-002
5.370780e+002	1.130969e-002
5.380422e+002	1.118466e-002
5.390065e+002	1.128100e-002
5.399707e+002	1.140944e-002
5.409349e+002	1.166887e-002
5.418992e+002	1.175296e-002
5.428634e+002	1.155838e-002
5.438276e+002	1.167885e-002
5.447919e+002	1.175352e-002
5.457561e+002	1.157474e-002
5.467203e+002	1.173585e-002
5.476846e+002	1.146362e-002
5.486488e+002	1.112806e-002
5.496130e+002	1.112608e-002
5.505773e+002	1.135784e-002
5.515415e+002	1.143487e-002
5.525057e+002	1.140361e-002
5.534700e+002	1.134397e-002
5.544342e+002	1.069418e-002
5.553984e+002	1.022456e-002
5.563627e+002	1.035506e-002
5.573269e+002	1.046266e-002
5.582911e+002	1.071802e-002
5.592554e+002	1.101405e-002
5.602196e+002	1.114509e-002
5.611838e+002	1.078259e-002
5.621481e+002	1.097518e-002
5.631123e+002	1.129861e-002
5.640765e+002	1.114412e-002
5.650408e+002	1.106013e-002
5.660050e+002	1.128326e-002
5.669692e+002	1.125393e-002
5.679335e+002	1.125394e-002
5.688977e+002	1.125981e-002
5.698619e+002	1.077439e-002
5.708262e+002	1.024907e-002
5.717904e+002	1.037570e-002
5.727546e+002	1.055455e-002
5.737189e+002	1.072238e-002
5.746831e+002	1.089140e-002
5.756473e+002	1.064373e-002
5.766116e+002	1.057097e-002
5.775758e+002	1.103971e-002
5.785400e+002	1.115553e-002
5.795043e+002	1.103683e-002
5.804685e+002	1.121054e-002
5.814327e+002	1.125730e-002
5.823970e+002	1.140155e-002
5.833612e+002	1.157025e-002
5.843254e+002	1.141434e-002
5.852897e+002	1.127600e-002
5.862539e+002	1.131251e-002
5.872181e+002	1.168466e-002
5.881824e+002	1.204608e-002
5.891466e+002	1.177178e-002
5.901108e+002	1.158448e-002
5.910751e+002	1.178118e-002
5.920393e+002	1.172548e-002
5.930035e+002	1.155446e-002
5.939678e+002	1.149501e-002
5.949320e+002	1.165559e-002
5.958962e+002	1.156029e-002
5.968605e+002	1.142600e-002
5.978247e+002	1.148967e-002
5.987889e+002	1.165469e-002
5.997532e+002	1.195042e-002
6.007174e+002	1.192384e-002
6.016816e+002	1.180761e-002
6.026459e+002	1.202538e-002
6.036101e+002	1.239774e-002
6.045743e+002	1.268707e-002
6.055386e+002	1.288190e-002
6.065029e+002	1.288234e-002
6.074671e+002	1.277729e-002
6.084313e+002	1.270356e-002
6.093956e+002	1.255382e-002
6.103598e+002	1.241232e-002
6.113240e+002	1.260772e-002
6.122883e+002	1.288095e-002
6.132525e+002	1.276177e-002
6.142167e+002	1.271250e-002
6.151810e+002	1.270170e-002
6.161452e+002	1.263661e-002
6.171094e+002	1.247899e-002
6.180737e+002	1.269543e-002
6.190379e+002	1.312573e-002
6.200021e+002	1.309985e-002
6.209664e+002	1.303651e-002
6.219306e+002	1.319184e-002
6.228948e+002	1.323177e-002
6.238591e+002	1.317722e-002
6.248233e+002	1.319205e-002
6.257875e+002	1.330344e-002
6.267518e+002	1.341722e-002
6.277160e+002	1.349305e-002
6.286802e+002	1.341130e-002
6.296445e+002	1.331594e-002
6.306087e+002	1.324853e-002
6.315729e+002	1.333864e-002
6.325372e+002	1.356552e-002
6.335014e+002	1.373682e-002
6.344656e+002	1.358191e-002
6.354299e+002	1.338848e-002
6.363941e+002	1.340541e-002
6.373583e+002	1.356606e-002
6.383226e+002	1.350286e-002
6.392868e+002	1.345808e-002
6.402510e+002	1.357553e-002
6.412153e+002	1.363549e-002
6.421795e+002	1.355844e-002
6.431437e+002	1.363821e-002
6.441080e+002	1.364292e-002
6.450722e+002	1.351691e-002
6.460364e+002	1.354677e-002
6.470007e+002	1.362534e-002
6.479649e+002	1.359886e-002
6.489291e+002	1.352898e-002
6.498934e+002	1.364235e-002
6.508576e+002	1.381829e-002
6.518218e+002	1.407711e-002
6.527861e+002	1.409981e-002
6.537503e+002	1.413539e-002
6.547145e+002	1.424252e-002
6.556788e+002	1.416474e-002
6.566430e+002	1.421455e-002
6.576072e+002	1.411862e-002
6.585715e+002	1.381998e-002
6.595357e+002	1.369101e-002
6.604999e+002	1.368599e-002
6.614642e+002	1.367120e-002
6.624284e+002	1.357236e-002
6.633926e+002	1.377545e-002
6.643569e+002	1.384069e-002
6.653211e+002	1.375944e-002
6.662853e+002	1.374317e-002
6.672496e+002	1.395486e-002
6.682138e+002	1.429010e-002
6.691780e+002	1.416383e-002
6.701423e+002	1.413020e-002
6.711065e+002	1.426181e-002
6.720707e+002	1.439306e-002
6.730350e+002	1.468327e-002
6.739992e+002	1.481629e-002
6.749634e+002	1.460849e-002
6.759277e+002	1.469046e-002
6.768919e+002	1.467170e-002
6.778561e+002	1.463942e-002
6.788204e+002	1.492878e-002
6.797846e+002	1.480268e-002
6.807488e+002	1.478425e-002
6.817131e+002	1.482975e-002
6.826773e+002	1.457094e-002
6.836415e+002	1.434363e-002
6.846058e+002	1.424813e-002
6.855700e+002	1.426008e-002
6.865342e+002	1.432872e-002
6.874985e+002	1.434324e-002
6.884627e+002	1.414564e-002
6.894269e+002	1.396306e-002
6.903912e+002	1.410337e-002
6.913554e+002	1.419990e-002
6.923196e+002	1.401751e-002
6.932839e+002	1.397530e-002
6.942481e+002	1.418145e-002
6.952123e+002	1.415399e-002
6.961766e+002	1.413254e-002
6.971408e+002	1.401272e-002
6.981050e+002	1.406751e-002
6.990693e+002	1.412909e-002
7.000335e+002	1.403110e-002
7.009977e+002	1.416527e-002
7.019620e+002	1.441298e-002
7.029262e+002	1.478041e-002
7.038904e+002	1.497019e-002
7.048547e+002	1.520589e-002
7.058189e+002	1.586594e-002
7.067831e+002	1.622043e-002
7.077474e+002	1.667245e-002
7.087116e+002	1.764483e-002
7.096758e+002	1.858059e-002
7.106401e+002	1.966085e-002
7.116043e+002	2.141317e-002
7.125685e+002	2.413100e-002
7.135328e+002	2.837341e-002
7.144970e+002	3.506478e-002
7.154612e+002	4.404306e-002
7.164255e+002	5.332423e-002
7.173897e+002	6.125654e-002
7.183539e+002	6.970221e-002
7.193182e+002	7.638755e-002
7.202824e+002	7.269840e-002
7.212466e+002	6.109130e-002
7.222109e+002	5.152016e-002
7.231751e+002	4.540639e-002
7.241393e+002	4.172356e-002
7.251036e+002	3.979086e-002
7.260678e+002	3.953846e-002
7.270320e+002	4.101425e-002
7.279963e+002	4.486662e-002
7.289605e+002	5.103093e-002
7.299247e+002	5.780230e-002
7.308890e+002	5.917162e-002
7.318532e+002	5.112196e-002
7.328174e+002	3.936553e-002
7.337817e+002	3.074660e-002
7.347459e+002	2.578198e-002
7.357101e+002	2.292601e-002
7.366744e+002	2.101961e-002
7.376386e+002	1.976253e-002
7.386028e+002	1.891333e-002
7.395671e+002	1.804794e-002
7.405313e+002	1.727010e-002
7.414955e+002	1.687510e-002
7.424598e+002	1.669255e-002
7.434240e+002	1.649370e-002
7.443882e+002	1.622065e-002
7.453525e+002	1.608063e-002
7.463167e+002	1.583067e-002
7.472809e+002	1.563819e-002
7.482452e+002	1.549916e-002
7.492094e+002	1.531573e-002
7.501736e+002	1.528775e-002
7.511379e+002	1.523360e-002
7.521021e+002	1.516665e-002
7.530663e+002	1.504993e-002
7.540306e+002	1.497592e-002
7.549948e+002	1.499723e-002
7.559590e+002	1.500008e-002
7.569233e+002	1.495748e-002
7.578875e+002	1.496763e-002
7.588517e+002	1.504287e-002
7.598160e+002	1.514517e-002
7.607802e+002	1.525939e-002
7.617444e+002	1.540583e-002
7.627087e+002	1.546929e-002
7.636729e+002	1.538248e-002
7.646371e+002	1.527332e-002
7.656014e+002	1.524237e-002
7.665656e+002	1.532470e-002
7.675298e+002	1.544938e-002
7.684941e+002	1.555856e-002
7.694583e+002	1.552579e-002
7.704225e+002	1.537878e-002
7.713868e+002	1.527641e-002
7.723510e+002	1.539231e-002
7.733152e+002	1.563703e-002
7.742795e+002	1.568845e-002
7.752437e+002	1.563328e-002
7.762079e+002	1.569711e-002
7.771722e+002	1.596507e-002
7.781364e+002	1.607822e-002
7.791006e+002	1.615230e-002
7.800649e+002	1.629308e-002
7.810291e+002	1.636701e-002
7.819933e+002	1.642329e-002
7.829576e+002	1.640535e-002
7.839218e+002	1.646314e-002
7.848860e+002	1.644733e-002
7.858503e+002	1.638255e-002
7.868145e+002	1.638346e-002
7.877787e+002	1.646981e-002
7.887430e+002	1.664421e-002
7.897072e+002	1.665540e-002
7.906714e+002	1.662179e-002
7.916357e+002	1.667690e-002
7.925999e+002	1.674092e-002
7.935641e+002	1.681850e-002
7.945284e+002	1.683081e-002
7.954926e+002	1.689414e-002
7.964568e+002	1.690304e-002
7.974211e+002	1.706309e-002
7.983853e+002	1.715364e-002
7.993495e+002	1.707051e-002
8.003138e+002	1.718307e-002
8.012780e+002	1.747663e-002
8.022422e+002	1.747722e-002
8.032065e+002	1.747650e-002
8.041707e+002	1.753580e-002
8.051349e+002	1.753208e-002
8.060992e+002	1.749403e-002
8.070634e+002	1.751004e-002
8.080276e+002	1.747342e-002
8.089919e+002	1.736479e-002
8.099561e+002	1.730428e-002
8.109204e+002	1.725415e-002
8.118846e+002	1.714879e-002
8.128489e+002	1.708816e-002
8.138131e+002	1.719560e-002
8.147773e+002	1.731662e-002
8.157416e+002	1.745984e-002
8.167058e+002	1.748134e-002
8.176700e+002	1.737267e-002
8.186343e+002	1.742370e-002
8.195985e+002	1.739132e-002
8.205627e+002	1.730191e-002
8.215270e+002	1.731937e-002
8.224912e+002	1.749622e-002
8.234554e+002	1.757759e-002
8.244197e+002	1.759587e-002
8.253839e+002	1.766382e-002
8.263481e+002	1.777145e-002
8.273124e+002	1.769528e-002
8.282766e+002	1.756056e-002
8.292408e+002	1.757478e-002
8.302051e+002	1.772499e-002
8.311693e+002	1.767074e-002
8.321335e+002	1.756976e-002
8.330978e+002	1.757951e-002
8.340620e+002	1.762513e-002
8.350262e+002	1.763566e-002
8.359905e+002	1.771253e-002
8.369547e+002	1.787888e-002
8.379189e+002	1.801577e-002
8.388832e+002	1.791161e-002
8.398474e+002	1.796767e-002
8.408116e+002	1.812563e-002
8.417759e+002	1.814578e-002
8.427401e+002	1.815458e-002
8.437043e+002	1.827946e-002
8.446686e+002	1.841347e-002
8.456328e+002	1.848375e-002
8.465970e+002	1.862744e-002
8.475613e+002	1.875367e-002
8.485255e+002	1.871219e-002
8.494897e+002	1.867734e-002
8.504540e+002	1.860984e-002
8.514182e+002	1.862596e-002
8.523824e+002	1.875080e-002
8.533467e+002	1.881152e-002
8.543109e+002	1.882841e-002
8.552751e+002	1.873772e-002
8.562394e+002	1.873183e-002
8.572036e+002	1.896883e-002
8.581678e+002	1.924495e-002
8.591321e+002	1.922511e-002
8.600963e+002	1.908077e-002
8.610605e+002	1.919638e-002
8.620248e+002	1.935667e-002
8.629890e+002	1.945958e-002
8.639532e+002	1.958667e-002
8.649175e+002	1.971221e-002
8.658817e+002	1.980212e-002
8.668459e+002	2.000834e-002
8.678102e+002	1.991341e-002
8.687744e+002	1.997870e-002
8.697386e+002	1.991962e-002
8.707029e+002	1.965947e-002
8.716671e+002	1.973462e-002
8.726313e+002	1.987173e-002
8.735956e+002	2.010331e-002
8.745598e+002	2.032335e-002
8.755240e+002	2.031289e-002
8.764883e+002	2.029441e-002
8.774525e+002	2.047282e-002
8.784167e+002	2.050633e-002
8.793810e+002	2.051520e-002
8.803452e+002	2.060477e-002
8.813094e+002	2.067745e-002
8.822737e+002	2.087978e-002
8.832379e+002	2.105715e-002
8.842021e+002	2.126094e-002
8.851664e+002	2.148816e-002
8.861306e+002	2.163609e-002
8.870948e+002	2.160936e-002
8.880591e+002	2.169332e-002
8.890233e+002	2.186143e-002
8.899875e+002	2.206264e-002
8.909518e+002	2.218319e-002
8.919160e+002	2.218510e-002
8.928802e+002	2.221569e-002
8.938445e+002	2.249055e-002
8.948087e+002	2.264720e-002
8.957729e+002	2.272177e-002
8.967372e+002	2.292493e-002
8.977014e+002	2.286668e-002
8.986656e+002	2.296499e-002
8.996299e+002	2.317466e-002
9.005941e+002	2.300789e-002
9.015583e+002	2.308239e-002
9.025226e+002	2.332371e-002
9.034868e+002	2.341351e-002
9.044510e+002	2.341728e-002
9.054153e+002	2.353745e-002
9.063795e+002	2.358160e-002
9.073438e+002	2.369137e-002
9.083080e+002	2.386531e-002
9.092722e+002	2.394389e-002
9.102365e+002	2.400738e-002
9.112007e+002	2.424852e-002
9.121649e+002	2.448618e-002
9.131292e+002	2.464823e-002
9.140934e+002	2.483928e-002
9.150576e+002	2.501196e-002
9.160219e+002	2.500273e-002
9.169861e+002	2.528473e-002
9.179503e+002	2.562577e-002
9.189146e+002	2.577174e-002
9.198788e+002	2.588912e-002
9.208430e+002	2.602559e-002
9.218073e+002	2.626363e-002
9.227715e+002	2.642529e-002
9.237357e+002	2.664746e-002
9.247000e+002	2.694489e-002
9.256642e+002	2.703189e-002
9.266284e+002	2.710195e-002
9.275927e+002	2.745193e-002
9.285569e+002	2.774347e-002
9.295211e+002	2.785041e-002
9.304854e+002	2.827445e-002
9.314496e+002	2.879085e-002
9.324138e+002	2.885478e-002
9.333781e+002	2.875014e-002
9.343423e+002	2.880255e-002
9.353065e+002	2.907087e-002
9.362708e+002	2.943694e-002
9.372350e+002	2.966547e-002
9.381992e+002	2.969236e-002
9.391635e+002	2.976254e-002
9.401277e+002	2.981870e-002
9.410919e+002	2.983653e-002
9.420562e+002	2.979214e-002
9.430204e+002	2.990829e-002
9.439846e+002	2.985274e-002
9.449489e+002	2.980245e-002
9.459131e+002	2.978399e-002
9.468773e+002	2.963081e-002
9.478416e+002	2.953202e-002
9.488058e+002	2.961449e-002
9.497700e+002	2.970755e-002
9.507343e+002	2.979282e-002
9.516985e+002	2.971173e-002
9.526627e+002	2.937468e-002
9.536270e+002	2.930056e-002
9.545912e+002	2.939247e-002
9.555554e+002	2.916085e-002
9.565197e+002	2.891858e-002
9.574839e+002	2.883776e-002
9.584481e+002	2.864323e-002
9.594124e+002	2.873079e-002
9.603766e+002	2.832942e-002
9.613408e+002	2.838052e-002
9.623051e+002	2.858867e-002
9.632693e+002	2.861218e-002
9.642335e+002	2.836496e-002
9.651978e+002	2.778152e-002
9.661620e+002	2.745307e-002
9.671262e+002	2.729458e-002
9.680905e+002	2.717700e-002
9.690547e+002	2.698717e-002
9.700189e+002	2.655564e-002
9.709832e+002	2.602408e-002
9.719474e+002	2.588619e-002
9.729116e+002	2.581136e-002
9.738759e+002	2.556767e-002
9.748401e+002	2.533261e-002
9.758043e+002	2.520206e-002
9.767686e+002	2.502251e-002
9.777328e+002	2.476353e-002
9.786970e+002	2.458259e-002
9.796613e+002	2.449410e-002
9.806255e+002	2.431155e-002
9.815897e+002	2.398103e-002
9.825540e+002	2.376638e-002
9.835182e+002	2.349232e-002
9.844824e+002	2.327165e-002
9.854467e+002	2.321418e-002
9.864109e+002	2.316250e-002
9.873751e+002	2.304390e-002
9.883394e+002	2.280369e-002
9.893036e+002	2.255810e-002
9.902678e+002	2.250024e-002
9.912321e+002	2.250067e-002
9.921963e+002	2.250886e-002
9.931605e+002	2.241358e-002
9.941248e+002	2.228702e-002
9.950890e+002	2.209178e-002
9.960532e+002	2.205151e-002
9.970175e+002	2.199508e-002
9.979817e+002	2.209429e-002
9.989459e+002	2.213831e-002
9.999102e+002	2.199830e-002
1.000874e+003	2.192796e-002
1.001839e+003	2.180214e-002
1.002803e+003	2.175501e-002
1.003767e+003	2.176657e-002
1.004731e+003	2.178141e-002
1.005696e+003	2.175615e-002
1.006660e+003	2.171848e-002
1.007624e+003	2.175587e-002
1.008588e+003	2.172223e-002
1.009552e+003	2.180832e-002
1.010517e+003	2.188293e-002
1.011481e+003	2.199136e-002
1.012445e+003	2.213768e-002
1.013409e+003	2.209549e-002
1.014374e+003	2.205757e-002
1.015338e+003	2.215974e-002
1.016302e+003	2.216204e-002
1.017266e+003	2.213871e-002
1.018231e+003	2.221707e-002
1.019195e+003	2.214751e-002
1.020159e+003	2.218812e-002
1.021123e+003	2.222545e-002
1.022088e+003	2.219813e-002
1.023052e+003	2.224079e-002
1.024016e+003	2.224233e-002
1.024980e+003	2.219688e-002
1.025944e+003	2.208952e-002
1.026909e+003	2.213920e-002
1.027873e+003	2.203295e-002
1.028837e+003	2.199580e-002
1.029801e+003	2.216610e-002
1.030766e+003	2.223900e-002
1.031730e+003	2.224593e-002
1.032694e+003	2.226861e-002
1.033658e+003	2.215228e-002
1.034623e+003	2.216350e-002
1.035587e+003	2.219828e-002
1.036551e+003	2.218818e-002
1.037515e+003	2.217842e-002
1.038479e+003	2.223244e-002
1.039444e+003	2.233671e-002
1.040408e+003	2.235834e-002
1.041372e+003	2.234490e-002
1.042336e+003	2.251000e-002
1.043301e+003	2.271281e-002
1.044265e+003	2.280889e-002
1.045229e+003	2.269172e-002
1.046193e+003	2.268945e-002
1.047158e+003	2.274284e-002
1.048122e+003	2.263915e-002
1.049086e+003	2.270244e-002
1.050050e+003	2.287153e-002
1.051015e+003	2.303443e-002
1.051979e+003	2.321819e-002
1.052943e+003	2.310143e-002
1.053907e+003	2.308492e-002
1.054871e+003	2.318694e-002
1.055836e+003	2.331869e-002
1.056800e+003	2.334921e-002
1.057764e+003	2.349692e-002
1.058728e+003	2.369082e-002
1.059693e+003	2.367278e-002
1.060657e+003	2.379948e-002
1.061621e+003	2.395506e-002
1.062585e+003	2.399477e-002
1.063550e+003	2.409662e-002
1.064514e+003	2.423090e-002
1.065478e+003	2.428547e-002
1.066442e+003	2.434930e-002
1.067406e+003	2.436860e-002
1.068371e+003	2.434518e-002
1.069335e+003	2.435379e-002
1.070299e+003	2.428040e-002
1.071263e+003	2.445338e-002
1.072228e+003	2.459844e-002
1.073192e+003	2.455792e-002
1.074156e+003	2.463526e-002
1.075120e+003	2.468718e-002
1.076085e+003	2.476043e-002
1.077049e+003	2.497055e-002
1.078013e+003	2.515578e-002
1.078977e+003	2.526787e-002
1.079942e+003	2.541003e-002
1.080906e+003	2.559546e-002
1.081870e+003	2.570963e-002
1.082834e+003	2.592216e-002
1.083798e+003	2.626763e-002
1.084763e+003	2.650305e-002
1.085727e+003	2.666443e-002
1.086691e+003	2.692133e-002
1.087655e+003	2.722957e-002
1.088620e+003	2.740783e-002
1.089584e+003	2.757838e-002
1.090548e+003	2.799192e-002
1.091512e+003	2.833733e-002
1.092477e+003	2.854876e-002
1.093441e+003	2.861654e-002
1.094405e+003	2.873218e-002
1.095369e+003	2.905625e-002
1.096333e+003	2.926944e-002
1.097298e+003	2.927956e-002
1.098262e+003	2.943007e-002
1.099226e+003	2.958896e-002
1.100190e+003	2.964748e-002
1.101155e+003	2.972700e-002
1.102119e+003	2.984926e-002
1.103083e+003	2.991556e-002
1.104047e+003	2.999119e-002
1.105012e+003	3.010386e-002
1.105976e+003	3.019859e-002
1.106940e+003	3.014315e-002
1.107904e+003	3.007613e-002
1.108869e+003	3.008365e-002
1.109833e+003	3.018706e-002
1.110797e+003	3.015157e-002
1.111761e+003	2.997310e-002
1.112725e+003	2.990500e-002
1.113690e+003	2.980331e-002
1.114654e+003	2.972623e-002
1.115618e+003	2.949858e-002
1.116582e+003	2.927291e-002
1.117547e+003	2.912039e-002
1.118511e+003	2.896136e-002
1.119475e+003	2.875189e-002
1.120439e+003	2.856122e-002
1.121404e+003	2.843778e-002
1.122368e+003	2.834893e-002
1.123332e+003	2.824777e-002
1.124296e+003	2.813078e-002
1.125260e+003	2.801002e-002
1.126225e+003	2.797866e-002
1.127189e+003	2.795780e-002
1.128153e+003	2.793368e-002
1.129117e+003	2.777490e-002
1.130082e+003	2.766432e-002
1.131046e+003	2.777429e-002
1.132010e+003	2.783949e-002
1.132974e+003	2.789503e-002
1.133939e+003	2.790657e-002
1.134903e+003	2.788093e-002
1.135867e+003	2.802982e-002
1.136831e+003	2.830842e-002
1.137796e+003	2.861713e-002
1.138760e+003	2.883906e-002
1.139724e+003	2.903250e-002
1.140688e+003	2.941017e-002
1.141652e+003	2.982393e-002
1.142617e+003	3.011503e-002
1.143581e+003	3.039327e-002
1.144545e+003	3.078697e-002
1.145509e+003	3.119584e-002
1.146474e+003	3.156327e-002
1.147438e+003	3.204666e-002
1.148402e+003	3.253565e-002
1.149366e+003	3.293481e-002
1.150331e+003	3.334460e-002
1.151295e+003	3.384069e-002
1.152259e+003	3.435119e-002
1.153223e+003	3.482545e-002
1.154188e+003	3.533184e-002
1.155152e+003	3.594739e-002
1.156116e+003	3.654780e-002
1.157080e+003	3.702496e-002
1.158044e+003	3.758921e-002
1.159009e+003	3.822269e-002
1.159973e+003	3.865737e-002
1.160937e+003	3.903418e-002
1.161901e+003	3.951700e-002
1.162866e+003	3.990607e-002
1.163830e+003	4.034695e-002
1.164794e+003	4.077885e-002
1.165758e+003	4.109354e-002
1.166723e+003	4.142269e-002
1.167687e+003	4.170411e-002
1.168651e+003	4.183508e-002
1.169615e+003	4.199743e-002
1.170579e+003	4.220426e-002
1.171544e+003	4.232262e-002
1.172508e+003	4.248943e-002
1.173472e+003	4.268681e-002
1.174436e+003	4.274916e-002
1.175401e+003	4.267268e-002
1.176365e+003	4.264753e-002
1.177329e+003	4.281434e-002
1.178293e+003	4.291439e-002
1.179258e+003	4.294471e-002
1.180222e+003	4.300846e-002
1.181186e+003	4.312608e-002
1.182150e+003	4.323126e-002
1.183115e+003	4.315495e-002
1.184079e+003	4.318068e-002
1.185043e+003	4.334002e-002
1.186007e+003	4.337525e-002
1.186971e+003	4.343066e-002
1.187936e+003	4.354022e-002
1.188900e+003	4.373536e-002
1.189864e+003	4.394235e-002
1.190828e+003	4.406291e-002
1.191793e+003	4.407112e-002
1.192757e+003	4.423266e-002
1.193721e+003	4.438799e-002
1.194685e+003	4.452423e-002
1.195650e+003	4.465714e-002
1.196614e+003	4.475589e-002
1.197578e+003	4.486942e-002
1.198542e+003	4.499299e-002
1.199506e+003	4.498132e-002
1.200471e+003	4.497021e-002
1.201435e+003	4.509249e-002
1.202399e+003	4.515624e-002
1.203363e+003	4.509623e-002
1.204328e+003	4.513828e-002
1.205292e+003	4.529598e-002
1.206256e+003	4.534791e-002
1.207220e+003	4.534377e-002
1.208185e+003	4.544159e-002
1.209149e+003	4.554626e-002
1.210113e+003	4.559272e-002
1.211077e+003	4.556344e-002
1.212042e+003	4.549043e-002
1.213006e+003	4.552568e-002
1.213970e+003	4.550628e-002
1.214934e+003	4.540766e-002
1.215898e+003	4.537592e-002
1.216863e+003	4.536609e-002
1.217827e+003	4.531576e-002
1.218791e+003	4.520753e-002
1.219755e+003	4.523614e-002
1.220720e+003	4.517672e-002
1.221684e+003	4.512478e-002
1.222648e+003	4.505718e-002
1.223612e+003	4.491837e-002
1.224577e+003	4.477073e-002
1.225541e+003	4.470267e-002
1.226505e+003	4.470146e-002
1.227469e+003	4.467037e-002
1.228434e+003	4.460256e-002
1.229398e+003	4.455365e-002
1.230362e+003	4.458802e-002
1.231326e+003	4.469360e-002
1.232291e+003	4.466589e-002
1.233255e+003	4.463613e-002
1.234219e+003	4.465201e-002
1.235183e+003	4.465728e-002
1.236147e+003	4.461949e-002
1.237112e+003	4.454152e-002
1.238076e+003	4.450320e-002
1.239040e+003	4.448690e-002
1.240004e+003	4.443946e-002
1.240969e+003	4.445662e-002
1.241933e+003	4.448450e-002
1.242897e+003	4.437792e-002
1.243861e+003	4.423621e-002
1.244825e+003	4.422713e-002
1.245790e+003	4.422585e-002
1.246754e+003	4.428421e-002
1.247718e+003	4.418182e-002
1.248682e+003	4.409558e-002
1.249647e+003	4.399989e-002
1.250611e+003	4.387153e-002
1.251575e+003	4.388618e-002
1.252539e+003	4.400714e-002
1.253504e+003	4.395206e-002
1.254468e+003	4.381784e-002
1.255432e+003	4.376730e-002
1.256396e+003	4.381558e-002
1.257361e+003	4.380333e-002
1.258325e+003	4.376562e-002
1.259289e+003	4.376600e-002
1.260253e+003	4.375166e-002
1.261218e+003	4.375824e-002
1.262182e+003	4.374301e-002
1.263146e+003	4.362892e-002
1.264110e+003	4.361094e-002
1.265074e+003	4.368719e-002
1.266039e+003	4.368895e-002
1.267003e+003	4.362150e-002
1.267967e+003	4.363173e-002
1.268931e+003	4.368301e-002
1.269896e+003	4.376901e-002
1.270860e+003	4.389007e-002
1.271824e+003	4.403632e-002
1.272788e+003	4.404063e-002
1.273752e+003	4.427813e-002
1.274717e+003	4.450953e-002
1.275681e+003	4.461395e-002
1.276645e+003	4.482213e-002
1.277609e+003	4.501326e-002
1.278574e+003	4.514295e-002
1.279538e+003	4.529211e-002
1.280502e+003	4.550384e-002
1.281466e+003	4.569866e-002
1.282431e+003	4.592675e-002
1.283395e+003	4.620393e-002
1.284359e+003	4.629128e-002
1.285323e+003	4.635391e-002
1.286288e+003	4.647283e-002
1.287252e+003	4.665036e-002
1.288216e+003	4.674106e-002
1.289180e+003	4.685411e-002
1.290145e+003	4.691109e-002
1.291109e+003	4.690571e-002
1.292073e+003	4.688692e-002
1.293037e+003	4.685106e-002
1.294001e+003	4.674999e-002
1.294966e+003	4.657937e-002
1.295930e+003	4.653839e-002
1.296894e+003	4.650395e-002
1.297858e+003	4.620318e-002
1.298823e+003	4.595198e-002
1.299787e+003	4.565959e-002
1.300751e+003	4.533844e-002
1.301715e+003	4.489654e-002
1.302679e+003	4.443248e-002
1.303644e+003	4.405917e-002
1.304608e+003	4.364204e-002
1.305572e+003	4.316888e-002
1.306536e+003	4.262485e-002
1.307501e+003	4.212958e-002
1.308465e+003	4.178813e-002
1.309429e+003	4.132010e-002
1.310393e+003	4.073578e-002
1.311358e+003	4.024956e-002
1.312322e+003	3.985686e-002
1.313286e+003	3.929597e-002
1.314250e+003	3.879789e-002
1.315215e+003	3.829587e-002
1.316179e+003	3.786562e-002
1.317143e+003	3.745484e-002
1.318107e+003	3.704134e-002
1.319072e+003	3.661819e-002
1.320036e+003	3.627987e-002
1.321000e+003	3.598233e-002
1.321964e+003	3.572253e-002
1.322928e+003	3.542654e-002
1.323893e+003	3.523673e-002
1.324857e+003	3.503806e-002
1.325821e+003	3.484757e-002
1.326785e+003	3.465857e-002
1.327750e+003	3.448977e-002
1.328714e+003	3.420122e-002
1.329678e+003	3.391045e-002
1.330642e+003	3.373486e-002
1.331606e+003	3.365404e-002
1.332571e+003	3.363457e-002
1.333535e+003	3.350575e-002
1.334499e+003	3.333477e-002
1.335463e+003	3.332475e-002
1.336428e+003	3.329848e-002
1.337392e+003	3.327824e-002
1.338356e+003	3.322639e-002
1.339320e+003	3.326604e-002
1.340285e+003	3.348529e-002
1.341249e+003	3.363644e-002
1.342213e+003	3.373960e-002
1.343177e+003	3.405561e-002
1.344142e+003	3.433228e-002
1.345106e+003	3.446465e-002
1.346070e+003	3.467046e-002
1.347034e+003	3.485577e-002
1.347999e+003	3.498720e-002
1.348963e+003	3.520913e-002
1.349927e+003	3.538314e-002
1.350891e+003	3.547607e-002
1.351855e+003	3.565262e-002
1.352820e+003	3.592163e-002
1.353784e+003	3.610412e-002
1.354748e+003	3.630341e-002
1.355712e+003	3.647223e-002
1.356677e+003	3.671917e-002
1.357641e+003	3.686611e-002
1.358605e+003	3.702190e-002
1.359569e+003	3.735670e-002
1.360533e+003	3.781502e-002
1.361498e+003	3.817219e-002
1.362462e+003	3.846842e-002
1.363426e+003	3.896764e-002
1.364390e+003	3.930163e-002
1.365355e+003	3.962926e-002
1.366319e+003	4.008155e-002
1.367283e+003	4.057455e-002
1.368247e+003	4.112832e-002
1.369212e+003	4.181886e-002
1.370176e+003	4.234724e-002
1.371140e+003	4.278026e-002
1.372104e+003	4.327222e-002
1.373069e+003	4.378596e-002
1.374033e+003	4.425130e-002
1.374997e+003	4.455462e-002
1.375961e+003	4.458341e-002
1.376926e+003	4.439172e-002
1.377890e+003	4.392963e-002
1.378854e+003	4.317734e-002
1.379818e+003	4.227590e-002
1.380782e+003	4.133280e-002
1.381747e+003	4.039204e-002
1.382711e+003	3.938038e-002
1.383675e+003	3.844703e-002
1.384639e+003	3.766342e-002
1.385604e+003	3.711507e-002
1.386568e+003	3.653631e-002
1.387532e+003	3.593781e-002
1.388496e+003	3.560630e-002
1.389460e+003	3.556053e-002
1.390425e+003	3.565150e-002
1.391389e+003	3.582478e-002
1.392353e+003	3.608282e-002
1.393317e+003	3.633610e-002
1.394282e+003	3.692781e-002
1.395246e+003	3.788400e-002
1.396210e+003	3.861410e-002
1.397174e+003	3.938232e-002
1.398139e+003	4.021430e-002
1.399103e+003	4.151481e-002
1.400067e+003	4.303833e-002
1.401031e+003	4.450586e-002
1.401996e+003	4.609431e-002
1.402960e+003	4.782020e-002
1.403924e+003	4.947420e-002
1.404888e+003	5.148444e-002
1.405853e+003	5.336501e-002
1.406817e+003	5.467959e-002
1.407781e+003	5.605566e-002
1.408745e+003	5.735824e-002
1.409709e+003	5.847034e-002
1.410674e+003	5.924232e-002
1.411638e+003	5.943523e-002
1.412602e+003	5.900639e-002
1.413566e+003	5.796903e-002
1.414531e+003	5.664327e-002
1.415495e+003	5.510218e-002
1.416459e+003	5.354375e-002
1.417423e+003	5.197635e-002
1.418387e+003	5.077321e-002
1.419352e+003	4.923794e-002
1.420316e+003	4.807343e-002
1.421280e+003	4.725823e-002
1.422244e+003	4.647696e-002
1.423209e+003	4.578198e-002
1.424173e+003	4.531781e-002
1.425137e+003	4.487304e-002
1.426101e+003	4.450684e-002
1.427066e+003	4.413588e-002
1.428030e+003	4.388241e-002
1.428994e+003	4.358450e-002
1.429958e+003	4.344026e-002
1.430923e+003	4.330366e-002
1.431887e+003	4.324219e-002
1.432851e+003	4.314125e-002
1.433815e+003	4.306974e-002
1.434780e+003	4.280230e-002
1.435744e+003	4.254593e-002
1.436708e+003	4.211037e-002
1.437672e+003	4.192961e-002
1.438636e+003	4.152821e-002
1.439601e+003	4.117139e-002
1.440565e+003	4.078852e-002
1.441529e+003	4.041963e-002
1.442493e+003	3.998575e-002
1.443458e+003	3.969657e-002
1.444422e+003	3.946145e-002
1.445386e+003	3.941149e-002
1.446350e+003	3.928414e-002
1.447315e+003	3.940211e-002
1.448279e+003	3.973857e-002
1.449243e+003	4.008738e-002
1.450207e+003	4.039524e-002
1.451172e+003	4.116040e-002
1.452136e+003	4.233825e-002
1.453100e+003	4.383595e-002
1.454064e+003	4.508124e-002
1.455028e+003	4.644888e-002
1.455993e+003	4.756675e-002
1.456957e+003	5.064137e-002
1.457921e+003	5.379874e-002
1.458885e+003	5.916917e-002
1.459850e+003	6.762242e-002
1.460814e+003	8.214057e-002
1.461778e+003	1.051009e-001
1.462742e+003	1.213509e-001
1.463707e+003	1.200175e-001
1.464671e+003	1.058937e-001
1.465635e+003	9.325419e-002
1.466599e+003	8.989904e-002
1.467563e+003	8.923970e-002
1.468528e+003	9.178817e-002
1.469492e+003	9.900885e-002
1.470456e+003	1.120224e-001
1.471420e+003	1.343318e-001
1.472385e+003	1.780291e-001
1.473349e+003	1.732837e-001
1.474313e+003	1.247209e-001
1.475277e+003	9.464751e-002
1.476242e+003	6.191316e-002
1.477206e+003	4.523527e-002
1.478170e+003	3.811128e-002
1.479134e+003	3.346766e-002
1.480099e+003	2.994499e-002
1.481063e+003	2.780892e-002
1.482027e+003	2.568188e-002
1.482991e+003	2.461973e-002
1.483955e+003	2.343376e-002
1.484920e+003	2.270584e-002
1.485884e+003	2.182054e-002
1.486848e+003	2.149057e-002
1.487812e+003	2.080364e-002
1.488777e+003	2.049793e-002
1.489741e+003	1.968764e-002
1.490705e+003	1.971461e-002
1.491669e+003	1.955107e-002
1.492634e+003	1.943789e-002
1.493598e+003	1.899992e-002
1.494562e+003	1.895012e-002
1.495526e+003	1.881430e-002
1.496490e+003	1.879623e-002
1.497455e+003	1.834139e-002
1.498419e+003	1.816473e-002
1.499383e+003	1.780297e-002
1.500347e+003	1.762302e-002
1.501312e+003	1.735744e-002
1.502276e+003	1.748727e-002
1.503240e+003	1.755043e-002
1.504204e+003	1.758309e-002
1.505169e+003	1.723266e-002
1.506133e+003	1.713351e-002
1.507097e+003	1.680560e-002
1.508061e+003	1.711010e-002
1.509026e+003	1.689471e-002
1.509990e+003	1.702590e-002
1.510954e+003	1.687569e-002
1.511918e+003	1.701094e-002
1.512882e+003	1.697316e-002
1.513847e+003	1.694406e-002
1.514811e+003	1.677398e-002
1.515775e+003	1.670970e-002
1.516739e+003	1.668553e-002
1.517704e+003	1.682600e-002
1.518668e+003	1.658618e-002
1.519632e+003	1.642880e-002
1.520596e+003	1.616085e-002
1.521561e+003	1.655293e-002
1.522525e+003	1.648733e-002
1.523489e+003	1.651150e-002
1.524453e+003	1.634991e-002
1.525417e+003	1.648946e-002
1.526382e+003	1.633539e-002
1.527346e+003	1.648834e-002
1.528310e+003	1.658523e-002
1.529274e+003	1.670455e-002
1.530239e+003	1.657233e-002
1.531203e+003	1.640404e-002
1.532167e+003	1.611527e-002
1.533131e+003	1.622944e-002
1.534096e+003	1.656997e-002
1.535060e+003	1.651450e-002
1.536024e+003	1.639112e-002
1.536988e+003	1.636078e-002
1.537953e+003	1.616805e-002
1.538917e+003	1.626333e-002
1.539881e+003	1.709081e-002
1.540845e+003	1.699425e-002
1.541809e+003	1.630186e-002
1.542774e+003	1.633437e-002
1.543738e+003	1.643919e-002
1.544702e+003	1.667750e-002
1.545666e+003	1.683372e-002
1.546631e+003	1.672936e-002
1.547595e+003	1.650026e-002
1.548559e+003	1.648390e-002
1.549523e+003	1.659259e-002
1.550488e+003	1.679884e-002
1.551452e+003	1.666099e-002
1.552416e+003	1.655200e-002
1.553380e+003	1.629023e-002
1.554344e+003	1.653585e-002
1.555309e+003	1.682085e-002
1.556273e+003	1.691225e-002
1.557237e+003	1.691061e-002
1.558201e+003	1.694463e-002
1.559166e+003	1.608780e-002
1.560130e+003	1.690289e-002
1.561094e+003	1.687623e-002
1.562058e+003	1.684163e-002
1.563023e+003	1.686059e-002
1.563987e+003	1.692750e-002
1.564951e+003	1.718958e-002
1.565915e+003	1.734297e-002
1.566880e+003	1.726419e-002
1.567844e+003	1.705061e-002
1.568808e+003	1.675088e-002
1.569772e+003	1.740994e-002
1.570736e+003	1.756728e-002
1.571701e+003	1.756953e-002
1.572665e+003	1.754481e-002
1.573629e+003	1.752633e-002
1.574593e+003	1.741689e-002
1.575558e+003	1.765583e-002
1.576522e+003	1.823614e-002
1.577486e+003	1.805828e-002
1.578450e+003	1.789321e-002
1.579415e+003	1.784344e-002
1.580379e+003	1.784455e-002
1.581343e+003	1.800385e-002
1.582307e+003	1.807182e-002
1.583271e+003	1.813372e-002
1.584236e+003	1.811745e-002
1.585200e+003	1.816621e-002
1.586164e+003	1.822882e-002
1.587128e+003	1.834746e-002
1.588093e+003	1.852010e-002
1.589057e+003	1.864854e-002
1.590021e+003	1.865912e-002
1.590985e+003	1.870832e-002
1.591950e+003	1.881660e-002
1.592914e+003	1.894897e-002
1.593878e+003	1.901476e-002
1.594842e+003	1.922212e-002
1.595807e+003	1.929155e-002
1.596771e+003	1.939829e-002
1.597735e+003	1.944760e-002
1.598699e+003	1.962580e-002
1.599663e+003	1.970598e-002
1.600628e+003	1.974345e-002
1.601592e+003	1.983878e-002
1.602556e+003	2.007025e-002
1.603520e+003	2.025776e-002
1.604485e+003	2.035452e-002
1.605449e+003	2.046206e-002
1.606413e+003	2.057936e-002
1.607377e+003	2.071516e-002
1.608342e+003	2.089940e-002
1.609306e+003	2.106723e-002
1.610270e+003	2.114995e-002
1.611234e+003	2.120176e-002
1.612198e+003	2.136684e-002
1.613163e+003	2.149089e-002
1.614127e+003	2.165113e-002
1.615091e+003	2.166341e-002
1.616055e+003	2.156062e-002
1.617020e+003	2.187658e-002
1.617984e+003	2.204148e-002
1.618948e+003	2.209275e-002
1.619912e+003	2.219646e-002
1.620877e+003	2.224213e-002
1.621841e+003	2.252471e-002
1.622805e+003	2.292144e-002
1.623769e+003	2.338594e-002
1.624734e+003	2.313943e-002
1.625698e+003	2.307653e-002
1.626662e+003	2.306197e-002
1.627626e+003	2.327814e-002
1.628590e+003	2.332280e-002
1.629555e+003	2.336929e-002
1.630519e+003	2.344246e-002
1.631483e+003	2.371863e-002
1.632447e+003	2.404764e-002
1.633412e+003	2.428121e-002
1.634376e+003	2.414951e-002
1.635340e+003	2.452769e-002
1.636304e+003	2.466203e-002
1.637269e+003	2.478816e-002
1.638233e+003	2.486963e-002
1.639197e+003	2.498300e-002
1.640161e+003	2.512294e-002
1.641125e+003	2.532248e-002
1.642090e+003	2.549594e-002
1.643054e+003	2.565607e-002
1.644018e+003	2.572441e-002
1.644982e+003	2.582528e-002
1.645947e+003	2.578965e-002
1.646911e+003	2.594239e-002
1.647875e+003	2.644244e-002
1.648839e+003	2.690095e-002
1.649804e+003	2.712233e-002
1.650768e+003	2.735778e-002
1.651732e+003	2.710293e-002
1.652696e+003	2.756502e-002
1.653661e+003	2.839765e-002
1.654625e+003	2.863483e-002
1.655589e+003	2.883619e-002
1.656553e+003	2.915443e-002
1.657517e+003	2.962293e-002
1.658482e+003	3.011014e-002
1.659446e+003	3.045047e-002
1.660410e+003	3.086111e-002
1.661374e+003	3.116051e-002
1.662339e+003	3.168094e-002
1.663303e+003	3.238976e-002
1.664267e+003	3.277571e-002
1.665231e+003	3.325285e-002
1.666196e+003	3.387416e-002
1.667160e+003	3.437191e-002
1.668124e+003	3.479679e-002
1.669088e+003	3.586143e-002
1.670052e+003	3.703534e-002
1.671017e+003	3.767133e-002
1.671981e+003	3.881481e-002
1.672945e+003	3.958768e-002
1.673909e+003	4.024321e-002
1.674874e+003	4.136660e-002
1.675838e+003	4.335995e-002
1.676802e+003	4.408757e-002
1.677766e+003	4.511548e-002
1.678731e+003	4.641015e-002
1.679695e+003	4.788388e-002
1.680659e+003	4.981695e-002
1.681623e+003	5.134933e-002
1.682588e+003	5.245370e-002
1.683552e+003	5.357107e-002
1.684516e+003	5.774091e-002
1.685480e+003	6.148738e-002
1.686444e+003	6.360791e-002
1.687409e+003	6.635999e-002
1.688373e+003	7.027177e-002
1.689337e+003	7.442470e-002
1.690301e+003	7.955134e-002
1.691266e+003	8.501701e-002
1.692230e+003	9.047574e-002
1.693194e+003	9.679583e-002
1.694158e+003	1.027978e-001
1.695123e+003	1.077668e-001
1.696087e+003	1.187989e-001
1.697051e+003	1.266413e-001
1.698015e+003	1.322962e-001
1.698979e+003	1.373332e-001
1.699944e+003	1.414450e-001
1.700908e+003	1.530193e-001
1.701872e+003	1.594425e-001
1.702836e+003	1.653946e-001
1.703801e+003	1.722925e-001
1.704765e+003	1.799580e-001
1.705729e+003	1.874635e-001
1.706693e+003	1.945639e-001
1.707658e+003	2.008877e-001
1.708622e+003	2.061889e-001
1.709586e+003	2.110532e-001
1.710550e+003	2.139140e-001
1.711515e+003	2.160174e-001
1.712479e+003	2.161674e-001
1.713443e+003	2.150442e-001
1.714407e+003	2.110811e-001
1.715371e+003	2.035861e-001
1.716336e+003	1.991179e-001
1.717300e+003	1.940185e-001
1.718264e+003	1.799565e-001
1.719228e+003	1.704927e-001
1.720193e+003	1.630679e-001
1.721157e+003	1.540032e-001
1.722121e+003	1.444131e-001
1.723085e+003	1.350882e-001
1.724050e+003	1.259276e-001
1.725014e+003	1.189583e-001
1.725978e+003	1.126110e-001
1.726942e+003	1.071241e-001
1.727906e+003	1.028425e-001
1.728871e+003	1.001012e-001
1.729835e+003	9.765816e-002
1.730799e+003	9.560211e-002
1.731763e+003	9.429193e-002
1.732728e+003	9.334358e-002
1.733692e+003	9.198936e-002
1.734656e+003	9.050723e-002
1.735620e+003	9.009919e-002
1.736585e+003	8.966970e-002
1.737549e+003	8.846749e-002
1.738513e+003	8.735356e-002
1.739477e+003	8.533928e-002
1.740442e+003	8.267834e-002
1.741406e+003	8.064927e-002
1.742370e+003	7.863458e-002
1.743334e+003	7.549161e-002
1.744298e+003	7.285272e-002
1.745263e+003	7.044606e-002
1.746227e+003	6.781414e-002
1.747191e+003	6.536683e-002
1.748155e+003	6.295562e-002
1.749120e+003	6.003660e-002
1.750084e+003	5.815783e-002
1.751048e+003	5.618314e-002
1.752012e+003	5.424555e-002
1.752977e+003	5.276790e-002
1.753941e+003	5.132826e-002
1.754905e+003	4.991313e-002
1.755869e+003	4.878891e-002
1.756833e+003	4.708594e-002
1.757798e+003	4.603034e-002
1.758762e+003	4.518736e-002
1.759726e+003	4.444420e-002
1.760690e+003	4.372788e-002
1.761655e+003	4.326339e-002
1.762619e+003	4.249506e-002
1.763583e+003	4.184172e-002
1.764547e+003	4.106945e-002
1.765512e+003	4.031853e-002
1.766476e+003	3.978267e-002
1.767440e+003	3.938954e-002
1.768404e+003	3.904267e-002
1.769369e+003	3.856757e-002
1.770333e+003	3.785001e-002
1.771297e+003	3.713681e-002
1.772261e+003	3.653277e-002
1.773225e+003	3.582742e-002
1.774190e+003	3.532128e-002
1.775154e+003	3.468443e-002
1.776118e+003	3.374432e-002
1.777082e+003	3.318089e-002
1.778047e+003	3.285903e-002
1.779011e+003	3.250552e-002
1.779975e+003	3.163682e-002
1.780939e+003	3.076316e-002
1.781904e+003	2.978640e-002
1.782868e+003	2.881669e-002
1.783832e+003	2.807150e-002
1.784796e+003	2.775143e-002
1.785760e+003	2.705872e-002
1.786725e+003	2.650507e-002
1.787689e+003	2.593352e-002
1.788653e+003	2.543078e-002
1.789617e+003	2.498214e-002
1.790582e+003	2.450851e-002
1.791546e+003	2.370169e-002
1.792510e+003	2.306181e-002
1.793474e+003	2.289835e-002
1.794439e+003	2.265822e-002
1.795403e+003	2.241118e-002
1.796367e+003	2.201609e-002
1.797331e+003	2.169241e-002
1.798296e+003	2.135747e-002
1.799260e+003	2.111512e-002
1.800224e+003	2.087520e-002
1.801188e+003	2.025408e-002
1.802152e+003	2.000763e-002
1.803117e+003	2.002373e-002
1.804081e+003	1.960797e-002
1.805045e+003	1.920634e-002
1.806009e+003	1.908586e-002
1.806974e+003	1.908916e-002
1.807938e+003	1.887990e-002
1.808902e+003	1.858434e-002
1.809866e+003	1.832481e-002
1.810831e+003	1.804211e-002
1.811795e+003	1.789446e-002
1.812759e+003	1.780556e-002
1.813723e+003	1.771729e-002
1.814688e+003	1.760110e-002
1.815652e+003	1.709799e-002
1.816616e+003	1.656881e-002
1.817580e+003	1.682380e-002
1.818544e+003	1.719121e-002
1.819509e+003	1.721971e-002
1.820473e+003	1.696393e-002
1.821437e+003	1.689506e-002
1.822401e+003	1.658980e-002
1.823366e+003	1.636506e-002
1.824330e+003	1.567603e-002
1.825294e+003	1.526179e-002
1.826258e+003	1.572756e-002
1.827223e+003	1.580990e-002
1.828187e+003	1.557601e-002
1.829151e+003	1.598941e-002
1.830115e+003	1.621746e-002
1.831079e+003	1.565670e-002
1.832044e+003	1.539982e-002
1.833008e+003	1.546355e-002
1.833972e+003	1.571957e-002
1.834936e+003	1.576925e-002
1.835901e+003	1.513122e-002
1.836865e+003	1.490893e-002
1.837829e+003	1.518768e-002
1.838793e+003	1.491654e-002
1.839758e+003	1.437962e-002
1.840722e+003	1.451761e-002
1.841686e+003	1.510570e-002
1.842650e+003	1.500824e-002
1.843615e+003	1.424842e-002
1.844579e+003	1.437165e-002
1.845543e+003	1.445733e-002
1.846507e+003	1.476188e-002
1.847471e+003	1.486325e-002
1.848436e+003	1.488440e-002
1.849400e+003	1.482434e-002
1.850364e+003	1.477065e-002
1.851328e+003	1.478828e-002
1.852293e+003	1.495660e-002
1.853257e+003	1.464303e-002
1.854221e+003	1.442765e-002
1.855185e+003	1.431825e-002
1.856150e+003	1.437043e-002
1.857114e+003	1.429903e-002
1.858078e+003	1.403811e-002
1.859042e+003	1.426721e-002
1.860006e+003	1.463262e-002
1.860971e+003	1.448502e-002
1.861935e+003	1.433183e-002
1.862899e+003	1.421751e-002
1.863863e+003	1.394408e-002
1.864828e+003	1.442103e-002
1.865792e+003	1.470269e-002
1.866756e+003	1.406636e-002
1.867720e+003	1.383843e-002
1.868685e+003	1.395302e-002
1.869649e+003	1.389219e-002
1.870613e+003	1.418139e-002
1.871577e+003	1.433141e-002
1.872542e+003	1.402577e-002
1.873506e+003	1.364218e-002
1.874470e+003	1.376222e-002
1.875434e+003	1.382075e-002
1.876398e+003	1.361727e-002
1.877363e+003	1.356850e-002
1.878327e+003	1.345446e-002
1.879291e+003	1.327778e-002
1.880255e+003	1.368888e-002
1.881220e+003	1.377693e-002
1.882184e+003	1.370360e-002
1.883148e+003	1.371061e-002
1.884112e+003	1.349317e-002
1.885077e+003	1.343677e-002
1.886041e+003	1.374412e-002
1.887005e+003	1.399923e-002
1.887969e+003	1.365101e-002
1.888933e+003	1.355598e-002
1.889898e+003	1.442131e-002
1.890862e+003	1.432523e-002
1.891826e+003	1.385552e-002
1.892790e+003	1.358608e-002
1.893755e+003	1.349437e-002
1.894719e+003	1.399398e-002
1.895683e+003	1.428215e-002
1.896647e+003	1.389848e-002
1.897612e+003	1.363998e-002
1.898576e+003	1.372928e-002
1.899540e+003	1.379011e-002
1.900504e+003	1.382378e-002
1.901469e+003	1.397611e-002
1.902433e+003	1.412523e-002
1.903397e+003	1.373070e-002
1.904361e+003	1.428085e-002
1.905325e+003	1.465142e-002
1.906290e+003	1.431930e-002
1.907254e+003	1.348124e-002
1.908218e+003	1.282648e-002
1.909182e+003	1.229171e-002
1.910147e+003	1.312531e-002
1.911111e+003	1.340093e-002
1.912075e+003	1.322810e-002
1.913039e+003	1.289106e-002
1.914004e+003	1.250307e-002
1.914968e+003	1.252085e-002
1.915932e+003	1.285763e-002
1.916896e+003	1.326319e-002
1.917860e+003	1.380369e-002
1.918825e+003	1.375620e-002
1.919789e+003	1.316687e-002
1.920753e+003	1.236793e-002
1.921717e+003	1.171716e-002
1.922682e+003	1.153046e-002
1.923646e+003	1.165996e-002
1.924610e+003	1.149004e-002
1.925574e+003	1.140070e-002
1.926539e+003	1.120060e-002
1.927503e+003	1.156193e-002
1.928467e+003	1.244121e-002
1.929431e+003	1.258134e-002
1.930396e+003	1.214188e-002
1.931360e+003	1.138366e-002
1.932324e+003	1.105958e-002
1.933288e+003	1.121003e-002
1.934252e+003	1.088641e-002
1.935217e+003	1.075117e-002
1.936181e+003	1.154657e-002
1.937145e+003	1.142537e-002
1.938109e+003	1.181509e-002
1.939074e+003	1.217418e-002
1.940038e+003	1.091605e-002
1.941002e+003	1.004705e-002
1.941966e+003	1.039379e-002
1.942931e+003	1.062927e-002
1.943895e+003	1.148607e-002
1.944859e+003	1.151503e-002
1.945823e+003	1.049895e-002
1.946787e+003	9.528806e-003
1.947752e+003	1.014587e-002
1.948716e+003	1.060169e-002
1.949680e+003	1.041718e-002
1.950644e+003	1.059436e-002
1.951609e+003	1.080738e-002
1.952573e+003	1.087945e-002
1.953537e+003	1.057882e-002
1.954501e+003	9.982450e-003
1.955466e+003	9.005453e-003
1.956430e+003	8.089799e-003
1.957394e+003	8.738536e-003
1.958358e+003	9.870767e-003
1.959323e+003	9.307120e-003
1.960287e+003	9.023597e-003
1.961251e+003	1.163049e-002
1.962215e+003	1.236998e-002
1.963179e+003	1.124777e-002
1.964144e+003	9.241576e-003
1.965108e+003	9.037066e-003
1.966072e+003	1.273608e-002
1.967036e+003	1.161105e-002
1.968001e+003	1.183061e-002
1.968965e+003	1.078000e-002
1.969929e+003	7.778257e-003
1.970893e+003	7.392827e-003
1.971858e+003	8.837469e-003
1.972822e+003	8.089742e-003
1.973786e+003	6.732392e-003
1.974750e+003	6.453631e-003
1.975714e+003	5.885509e-003
1.976679e+003	5.015701e-003
1.977643e+003	5.223181e-003
1.978607e+003	1.227173e-002
1.979571e+003	1.560598e-002
1.980536e+003	1.313156e-002
1.981500e+003	1.186682e-002
1.982464e+003	1.296869e-002
1.983428e+003	1.238280e-002
1.984393e+003	1.027280e-002
1.985357e+003	9.864442e-003
1.986321e+003	1.139747e-002
1.987285e+003	1.241151e-002
1.988250e+003	1.279441e-002
1.989214e+003	1.337416e-002
1.990178e+003	1.336225e-002
1.991142e+003	1.320466e-002
1.992106e+003	1.046307e-002
1.993071e+003	1.064738e-002
1.994035e+003	1.255352e-002
1.994999e+003	1.212325e-002
1.995963e+003	1.097707e-002
1.996928e+003	1.143651e-002
1.997892e+003	1.210540e-002
1.998856e+003	1.083378e-002
1.999820e+003	9.095792e-003
2.000785e+003	1.043437e-002
2.001749e+003	8.460155e-003
2.002713e+003	6.970839e-003
2.003677e+003	9.757118e-003
2.004641e+003	1.020810e-002
2.005606e+003	8.114181e-003
2.006570e+003	7.759983e-003
2.007534e+003	8.410881e-003
2.008498e+003	9.883002e-003
2.009463e+003	9.322966e-003
2.010427e+003	8.811563e-003
2.011391e+003	8.336278e-003
2.012355e+003	7.328034e-003
2.013320e+003	8.404372e-003
2.014284e+003	1.082164e-002
2.015248e+003	1.109353e-002
2.016212e+003	8.960400e-003
2.017177e+003	9.990635e-003
2.018141e+003	1.165275e-002
2.019105e+003	1.182558e-002
2.020069e+003	1.098200e-002
2.021033e+003	9.122927e-003
2.021998e+003	7.694731e-003
2.022962e+003	9.392224e-003
2.023926e+003	1.181481e-002
2.024890e+003	1.374119e-002
2.025855e+003	1.450741e-002
2.026819e+003	1.110415e-002
2.027783e+003	8.172536e-003
2.028747e+003	9.100996e-003
2.029712e+003	9.568973e-003
2.030676e+003	9.304307e-003
2.031640e+003	1.039917e-002
2.032604e+003	1.135600e-002
2.033568e+003	1.398394e-002
2.034533e+003	1.245334e-002
2.035497e+003	9.481489e-003
2.036461e+003	1.011051e-002
2.037425e+003	1.096561e-002
2.038390e+003	1.067240e-002
2.039354e+003	9.480313e-003
2.040318e+003	8.788473e-003
2.041282e+003	8.210942e-003
2.042247e+003	1.177970e-002
2.043211e+003	1.490912e-002
2.044175e+003	1.436826e-002
2.045139e+003	1.542404e-002
2.046104e+003	1.516790e-002
2.047068e+003	1.308926e-002
2.048032e+003	1.181879e-002
2.048996e+003	1.088850e-002
2.049960e+003	1.324696e-002
2.050925e+003	1.564076e-002
2.051889e+003	1.232332e-002
2.052853e+003	9.839130e-003
2.053817e+003	1.100703e-002
2.054782e+003	1.355256e-002
2.055746e+003	1.393938e-002
2.056710e+003	1.322824e-002
2.057674e+003	1.241978e-002
2.058639e+003	1.139992e-002
2.059603e+003	9.740788e-003
2.060567e+003	1.044759e-002
2.061531e+003	1.247979e-002
2.062496e+003	1.308770e-002
2.063460e+003	1.347703e-002
2.064424e+003	1.384561e-002
2.065388e+003	1.316563e-002
2.066353e+003	1.273110e-002
2.067317e+003	1.224165e-002
2.068281e+003	1.241933e-002
2.069245e+003	1.326913e-002
2.070209e+003	1.407769e-002
2.071174e+003	1.394189e-002
2.072138e+003	1.375322e-002
2.073102e+003	1.269365e-002
2.074066e+003	1.310006e-002
2.075031e+003	1.362183e-002
2.075995e+003	1.283802e-002
2.076959e+003	1.222772e-002
2.077923e+003	1.318082e-002
2.078888e+003	1.377369e-002
2.079852e+003	1.428349e-002
2.080816e+003	1.507727e-002
2.081780e+003	1.393701e-002
2.082745e+003	1.251149e-002
2.083709e+003	1.172748e-002
2.084673e+003	1.252218e-002
2.085637e+003	1.414950e-002
2.086602e+003	1.408648e-002
2.087566e+003	1.325582e-002
2.088530e+003	1.321298e-002
2.089494e+003	1.287201e-002
2.090458e+003	1.261097e-002
2.091423e+003	1.203095e-002
2.092387e+003	1.186601e-002
2.093351e+003	1.178248e-002
2.094315e+003	1.226442e-002
2.095280e+003	1.238697e-002
2.096244e+003	1.227651e-002
2.097208e+003	1.275547e-002
2.098172e+003	1.330335e-002
2.099136e+003	1.335204e-002
2.100101e+003	1.353241e-002
2.101065e+003	1.341160e-002
2.102029e+003	1.343898e-002
2.102993e+003	1.331939e-002
2.103958e+003	1.245788e-002
2.104922e+003	1.222007e-002
2.105886e+003	1.360681e-002
2.106850e+003	1.370598e-002
2.107814e+003	1.314294e-002
2.108779e+003	1.265824e-002
2.109743e+003	1.314365e-002
2.110707e+003	1.455497e-002
2.111671e+003	1.449769e-002
2.112636e+003	1.352594e-002
2.113600e+003	1.289519e-002
2.114564e+003	1.292954e-002
2.115528e+003	1.278172e-002
2.116493e+003	1.266306e-002
2.117457e+003	1.283161e-002
2.118421e+003	1.260609e-002
2.119385e+003	1.209076e-002
2.120350e+003	1.235457e-002
2.121314e+003	1.285959e-002
2.122278e+003	1.264088e-002
2.123242e+003	1.173871e-002
2.124207e+003	1.227588e-002
2.125171e+003	1.188330e-002
2.126135e+003	1.142435e-002
2.127099e+003	1.111172e-002
2.128063e+003	9.335654e-003
2.129028e+003	9.679552e-003
2.129992e+003	1.078783e-002
2.130956e+003	1.104310e-002
2.131920e+003	9.150727e-003
2.132885e+003	6.877843e-003
2.133849e+003	7.866940e-003
2.134813e+003	9.527251e-003
2.135777e+003	1.049442e-002
2.136742e+003	1.017475e-002
2.137706e+003	8.786164e-003
2.138670e+003	7.772466e-003
2.139634e+003	6.549040e-003
2.140599e+003	7.140216e-003
2.141563e+003	7.787313e-003
2.142527e+003	7.308697e-003
2.143491e+003	6.416180e-003
2.144456e+003	7.290557e-003
2.145420e+003	8.021162e-003
2.146384e+003	7.294537e-003
2.147348e+003	8.208655e-003
2.148313e+003	7.920001e-003
2.149277e+003	7.550690e-003
2.150241e+003	6.383623e-003
2.151205e+003	5.726613e-003
2.152169e+003	6.597292e-003
2.153134e+003	7.468867e-003
2.154098e+003	3.433513e-003
2.155062e+003	1.131331e-003
2.156026e+003	2.970427e-003
2.156990e+003	1.164257e-003
2.157955e+003	0.000000e+000
2.158919e+003	6.346969e-003
2.159883e+003	1.117321e-002
2.160847e+003	1.071929e-002
2.161812e+003	1.011057e-002
2.162776e+003	1.093347e-002
2.163740e+003	1.179847e-002
2.164704e+003	1.326446e-002
2.165668e+003	1.265913e-002
2.166633e+003	1.303649e-002
2.167597e+003	1.376093e-002
2.168561e+003	1.098812e-002
2.169525e+003	8.862169e-003
2.170490e+003	9.878471e-003
2.171454e+003	9.735570e-003
2.172418e+003	9.737708e-003
2.173382e+003	9.763413e-003
2.174347e+003	6.518571e-003
2.175311e+003	5.572159e-003
2.176275e+003	8.484621e-003
2.177239e+003	8.947259e-003
2.178204e+003	9.389582e-003
2.179168e+003	9.717965e-003
2.180132e+003	1.163065e-002
2.181096e+003	9.513227e-003
2.182061e+003	9.388007e-003
2.183025e+003	1.166477e-002
2.183989e+003	1.214043e-002
2.184953e+003	1.114737e-002
2.185917e+003	1.000615e-002
2.186882e+003	7.715818e-003
2.187846e+003	9.994244e-003
2.188810e+003	1.211990e-002
2.189774e+003	1.281925e-002
2.190739e+003	1.240844e-002
2.191703e+003	1.317955e-002
2.192667e+003	1.228048e-002
2.193631e+003	1.028540e-002
2.194596e+003	1.074908e-002
2.195560e+003	1.137570e-002
2.196524e+003	1.162224e-002
2.197488e+003	1.167009e-002
2.198453e+003	1.133290e-002
2.199417e+003	1.106540e-002
2.200381e+003	1.081409e-002
2.201345e+003	1.261916e-002
2.202310e+003	1.311137e-002
2.203274e+003	1.205978e-002
2.204238e+003	1.234472e-002
2.205202e+003	1.156023e-002
2.206167e+003	1.065275e-002
2.207131e+003	1.203031e-002
2.208095e+003	1.328178e-002
2.209059e+003	1.252995e-002
2.210023e+003	1.016029e-002
2.210988e+003	9.118722e-003
2.211952e+003	8.835441e-003
2.212916e+003	9.930750e-003
2.213880e+003	9.999745e-003
2.214844e+003	1.120751e-002
2.215809e+003	1.233059e-002
2.216773e+003	1.259144e-002
2.217737e+003	1.208562e-002
2.218701e+003	1.278096e-002
2.219666e+003	1.160586e-002
2.220630e+003	1.017112e-002
2.221594e+003	1.016586e-002
2.222558e+003	1.168224e-002
2.223522e+003	1.319028e-002
2.224487e+003	1.384843e-002
2.225451e+003	1.376107e-002
2.226415e+003	1.244873e-002
2.227379e+003	1.153598e-002
2.228344e+003	1.122209e-002
2.229308e+003	1.173674e-002
2.230272e+003	1.228081e-002
2.231236e+003	1.252268e-002
2.232201e+003	1.213588e-002
2.233165e+003	1.273610e-002
2.234129e+003	1.418683e-002
2.235093e+003	1.284408e-002
2.236058e+003	1.102794e-002
2.237022e+003	1.169103e-002
2.237986e+003	1.228735e-002
2.238950e+003	1.209466e-002
2.239915e+003	1.286612e-002
2.240879e+003	1.299321e-002
2.241843e+003	1.358978e-002
2.242807e+003	1.358531e-002
2.243771e+003	1.386600e-002
2.244736e+003	1.409363e-002
2.245700e+003	1.483604e-002
2.246664e+003	1.474898e-002
2.247628e+003	1.396916e-002
2.248593e+003	1.408610e-002
2.249557e+003	1.409171e-002
2.250521e+003	1.344695e-002
2.251485e+003	1.321350e-002
2.252450e+003	1.264111e-002
2.253414e+003	1.216852e-002
2.254378e+003	1.298781e-002
2.255342e+003	1.398131e-002
2.256307e+003	1.477366e-002
2.257271e+003	1.474367e-002
2.258235e+003	1.462989e-002
2.259199e+003	1.448137e-002
2.260164e+003	1.404515e-002
2.261128e+003	1.428234e-002
2.262092e+003	1.432205e-002
2.263056e+003	1.521359e-002
2.264021e+003	1.500107e-002
2.264985e+003	1.435890e-002
2.265949e+003	1.432742e-002
2.266913e+003	1.431965e-002
2.267877e+003	1.453020e-002
2.268842e+003	1.511432e-002
2.269806e+003	1.517487e-002
2.270770e+003	1.457455e-002
2.271734e+003	1.484276e-002
2.272698e+003	1.596108e-002
2.273663e+003	1.611950e-002
2.274627e+003	1.575568e-002
2.275591e+003	1.545295e-002
2.276555e+003	1.603518e-002
2.277520e+003	1.618845e-002
2.278484e+003	1.684879e-002
2.279448e+003	1.734362e-002
2.280412e+003	1.753300e-002
2.281376e+003	1.740652e-002
2.282341e+003	1.750708e-002
2.283305e+003	1.782215e-002
2.284269e+003	1.811623e-002
2.285233e+003	1.761495e-002
2.286198e+003	1.759437e-002
2.287162e+003	1.795622e-002
2.288126e+003	1.773945e-002
2.289090e+003	1.769664e-002
2.290055e+003	1.757213e-002
2.291019e+003	1.748277e-002
2.291983e+003	1.740262e-002
2.292947e+003	1.712896e-002
2.293912e+003	1.715862e-002
2.294876e+003	1.706943e-002
2.295840e+003	1.681896e-002
2.296804e+003	1.690695e-002
2.297769e+003	1.712875e-002
2.298733e+003	1.711660e-002
2.299697e+003	1.727295e-002
2.300661e+003	1.726818e-002
2.301625e+003	1.708980e-002
2.302590e+003	1.747470e-002
2.303554e+003	1.778423e-002
2.304518e+003	1.743527e-002
2.305482e+003	1.710699e-002
2.306447e+003	1.691469e-002
2.307411e+003	1.725458e-002
2.308375e+003	1.770386e-002
2.309339e+003	1.814723e-002
2.310304e+003	1.828655e-002
2.311268e+003	1.830161e-002
2.312232e+003	1.797030e-002
2.313196e+003	1.773156e-002
2.314161e+003	1.769916e-002
2.315125e+003	1.787925e-002
2.316089e+003	1.805747e-002
2.317053e+003	1.862670e-002
2.318018e+003	1.888128e-002
2.318982e+003	1.895648e-002
2.319946e+003	1.917826e-002
2.320910e+003	1.938939e-002
2.321875e+003	1.940691e-002
2.322839e+003	2.013654e-002
2.323803e+003	2.140948e-002
2.324767e+003	2.118415e-002
2.325731e+003	1.940103e-002
2.326696e+003	1.805321e-002
[truncated: 1,736 more rows]
