# Supplementary material for: Aqueous Depolymerization of Polyethylene at Ambient Temperature: In Situ Generation of Permanganate Using Ozone
Source: ACS Sustain Chem Eng. 2026 Mar 17;14(12):5995–6005. doi: 10.1021/acssuschemeng.5c12302 (PMC13040521; doi:10.1021/acssuschemeng.5c12302)
Supplement: Supplementary file 2 [file sc5c12302_si_002.zip › Supplemental_information_raw_data_and_code/Repeat experiment 1/ATR/@@@2MSB008-50.CSV]

3.991926e+002	0.000000e+000
4.001569e+002	0.000000e+000
4.011211e+002	0.000000e+000
4.020853e+002	0.000000e+000
4.030496e+002	0.000000e+000
4.040138e+002	0.000000e+000
4.049780e+002	0.000000e+000
4.059423e+002	0.000000e+000
4.069065e+002	0.000000e+000
4.078707e+002	0.000000e+000
4.088350e+002	0.000000e+000
4.097992e+002	0.000000e+000
4.107634e+002	0.000000e+000
4.117277e+002	0.000000e+000
4.126919e+002	0.000000e+000
4.136561e+002	0.000000e+000
4.146204e+002	0.000000e+000
4.155846e+002	0.000000e+000
4.165488e+002	0.000000e+000
4.175131e+002	0.000000e+000
4.184773e+002	0.000000e+000
4.194415e+002	0.000000e+000
4.204058e+002	0.000000e+000
4.213700e+002	0.000000e+000
4.223342e+002	0.000000e+000
4.232985e+002	0.000000e+000
4.242627e+002	0.000000e+000
4.252269e+002	0.000000e+000
4.261912e+002	0.000000e+000
4.271554e+002	0.000000e+000
4.281196e+002	0.000000e+000
4.290839e+002	0.000000e+000
4.300481e+002	0.000000e+000
4.310123e+002	0.000000e+000
4.319766e+002	0.000000e+000
4.329408e+002	0.000000e+000
4.339050e+002	0.000000e+000
4.348693e+002	0.000000e+000
4.358335e+002	0.000000e+000
4.367977e+002	0.000000e+000
4.377620e+002	0.000000e+000
4.387262e+002	0.000000e+000
4.396904e+002	0.000000e+000
4.406547e+002	0.000000e+000
4.416189e+002	0.000000e+000
4.425831e+002	0.000000e+000
4.435474e+002	0.000000e+000
4.445116e+002	0.000000e+000
4.454758e+002	0.000000e+000
4.464401e+002	0.000000e+000
4.474043e+002	0.000000e+000
4.483685e+002	0.000000e+000
4.493328e+002	0.000000e+000
4.502970e+002	0.000000e+000
4.512612e+002	0.000000e+000
4.522255e+002	0.000000e+000
4.531897e+002	0.000000e+000
4.541539e+002	0.000000e+000
4.551182e+002	0.000000e+000
4.560824e+002	0.000000e+000
4.570466e+002	0.000000e+000
4.580109e+002	0.000000e+000
4.589751e+002	0.000000e+000
4.599393e+002	0.000000e+000
4.609036e+002	0.000000e+000
4.618678e+002	0.000000e+000
4.628320e+002	0.000000e+000
4.637963e+002	0.000000e+000
4.647605e+002	0.000000e+000
4.657247e+002	0.000000e+000
4.666890e+002	0.000000e+000
4.676532e+002	0.000000e+000
4.686174e+002	0.000000e+000
4.695817e+002	0.000000e+000
4.705459e+002	0.000000e+000
4.715101e+002	0.000000e+000
4.724744e+002	0.000000e+000
4.734386e+002	0.000000e+000
4.744028e+002	0.000000e+000
4.753671e+002	0.000000e+000
4.763313e+002	0.000000e+000
4.772955e+002	0.000000e+000
4.782598e+002	0.000000e+000
4.792240e+002	0.000000e+000
4.801882e+002	0.000000e+000
4.811525e+002	0.000000e+000
4.821167e+002	0.000000e+000
4.830809e+002	0.000000e+000
4.840452e+002	0.000000e+000
4.850094e+002	0.000000e+000
4.859736e+002	0.000000e+000
4.869379e+002	0.000000e+000
4.879021e+002	0.000000e+000
4.888663e+002	0.000000e+000
4.898306e+002	0.000000e+000
4.907948e+002	0.000000e+000
4.917590e+002	0.000000e+000
4.927233e+002	0.000000e+000
4.936875e+002	0.000000e+000
4.946517e+002	0.000000e+000
4.956160e+002	0.000000e+000
4.965802e+002	0.000000e+000
4.975444e+002	0.000000e+000
4.985087e+002	0.000000e+000
4.994729e+002	0.000000e+000
5.004371e+002	0.000000e+000
5.014014e+002	0.000000e+000
5.023656e+002	0.000000e+000
5.033299e+002	0.000000e+000
5.042941e+002	0.000000e+000
5.052583e+002	0.000000e+000
5.062226e+002	0.000000e+000
5.071868e+002	0.000000e+000
5.081510e+002	0.000000e+000
5.091153e+002	0.000000e+000
5.100795e+002	0.000000e+000
5.110437e+002	0.000000e+000
5.120079e+002	0.000000e+000
5.129722e+002	0.000000e+000
5.139364e+002	0.000000e+000
5.149006e+002	0.000000e+000
5.158649e+002	0.000000e+000
5.168291e+002	0.000000e+000
5.177933e+002	0.000000e+000
5.187576e+002	0.000000e+000
5.197218e+002	0.000000e+000
5.206860e+002	0.000000e+000
5.216503e+002	0.000000e+000
5.226145e+002	0.000000e+000
5.235787e+002	0.000000e+000
5.245430e+002	1.591494e-002
5.255072e+002	1.632320e-002
5.264714e+002	1.643400e-002
5.274357e+002	1.673336e-002
5.283999e+002	1.656809e-002
5.293641e+002	1.675297e-002
5.303284e+002	1.697164e-002
5.312926e+002	1.734423e-002
5.322568e+002	1.738249e-002
5.332211e+002	1.717786e-002
5.341853e+002	1.729556e-002
5.351495e+002	1.755228e-002
5.361138e+002	1.759293e-002
5.370780e+002	1.733512e-002
5.380422e+002	1.707292e-002
5.390065e+002	1.734269e-002
5.399707e+002	1.746702e-002
5.409349e+002	1.749871e-002
5.418992e+002	1.737457e-002
5.428634e+002	1.755465e-002
5.438276e+002	1.774466e-002
5.447919e+002	1.762844e-002
5.457561e+002	1.737842e-002
5.467203e+002	1.731819e-002
5.476846e+002	1.735561e-002
5.486488e+002	1.731731e-002
5.496130e+002	1.723884e-002
5.505773e+002	1.694313e-002
5.515415e+002	1.706117e-002
5.525057e+002	1.712585e-002
5.534700e+002	1.670140e-002
5.544342e+002	1.641091e-002
5.553984e+002	1.645843e-002
5.563627e+002	1.673930e-002
5.573269e+002	1.685470e-002
5.582911e+002	1.695926e-002
5.592554e+002	1.687343e-002
5.602196e+002	1.679104e-002
5.611838e+002	1.651726e-002
5.621481e+002	1.672446e-002
5.631123e+002	1.692926e-002
5.640765e+002	1.677423e-002
5.650408e+002	1.665433e-002
5.660050e+002	1.677087e-002
5.669692e+002	1.673107e-002
5.679335e+002	1.656644e-002
5.688977e+002	1.668034e-002
5.698619e+002	1.670434e-002
5.708262e+002	1.659551e-002
5.717904e+002	1.637776e-002
5.727546e+002	1.631963e-002
5.737189e+002	1.662467e-002
5.746831e+002	1.704952e-002
5.756473e+002	1.661259e-002
5.766116e+002	1.643267e-002
5.775758e+002	1.664058e-002
5.785400e+002	1.660424e-002
5.795043e+002	1.665206e-002
5.804685e+002	1.717391e-002
5.814327e+002	1.732099e-002
5.823970e+002	1.682369e-002
5.833612e+002	1.653767e-002
5.843254e+002	1.674445e-002
5.852897e+002	1.687472e-002
5.862539e+002	1.690581e-002
5.872181e+002	1.715444e-002
5.881824e+002	1.730387e-002
5.891466e+002	1.716820e-002
5.901108e+002	1.700800e-002
5.910751e+002	1.717759e-002
5.920393e+002	1.733767e-002
5.930035e+002	1.730815e-002
5.939678e+002	1.718559e-002
5.949320e+002	1.746740e-002
5.958962e+002	1.765380e-002
5.968605e+002	1.758838e-002
5.978247e+002	1.739591e-002
5.987889e+002	1.744792e-002
5.997532e+002	1.754269e-002
6.007174e+002	1.744242e-002
6.016816e+002	1.750396e-002
6.026459e+002	1.783165e-002
6.036101e+002	1.821963e-002
6.045743e+002	1.841437e-002
6.055386e+002	1.843653e-002
6.065029e+002	1.834056e-002
6.074671e+002	1.830675e-002
6.084313e+002	1.832962e-002
6.093956e+002	1.833023e-002
6.103598e+002	1.842067e-002
6.113240e+002	1.863991e-002
6.122883e+002	1.882192e-002
6.132525e+002	1.869751e-002
6.142167e+002	1.866864e-002
6.151810e+002	1.867813e-002
6.161452e+002	1.898921e-002
6.171094e+002	1.901658e-002
6.180737e+002	1.895213e-002
6.190379e+002	1.924397e-002
6.200021e+002	1.915622e-002
6.209664e+002	1.912796e-002
6.219306e+002	1.927294e-002
6.228948e+002	1.918699e-002
6.238591e+002	1.919762e-002
6.248233e+002	1.921198e-002
6.257875e+002	1.922632e-002
6.267518e+002	1.933201e-002
6.277160e+002	1.963115e-002
6.286802e+002	1.967983e-002
6.296445e+002	1.965052e-002
6.306087e+002	1.967338e-002
6.315729e+002	1.972371e-002
6.325372e+002	1.977302e-002
6.335014e+002	1.993417e-002
6.344656e+002	1.995738e-002
6.354299e+002	1.977503e-002
6.363941e+002	1.981872e-002
6.373583e+002	1.984153e-002
6.383226e+002	1.953207e-002
6.392868e+002	1.952089e-002
6.402510e+002	1.973009e-002
6.412153e+002	1.981637e-002
6.421795e+002	1.979030e-002
6.431437e+002	1.983582e-002
6.441080e+002	1.973451e-002
6.450722e+002	1.958494e-002
6.460364e+002	1.957411e-002
6.470007e+002	1.965043e-002
6.479649e+002	1.973835e-002
6.489291e+002	1.983763e-002
6.498934e+002	1.990025e-002
6.508576e+002	1.993700e-002
6.518218e+002	2.002522e-002
6.527861e+002	2.013620e-002
6.537503e+002	2.034683e-002
6.547145e+002	2.031977e-002
6.556788e+002	2.027991e-002
6.566430e+002	2.027318e-002
6.576072e+002	2.025058e-002
6.585715e+002	2.029381e-002
6.595357e+002	2.023925e-002
6.604999e+002	2.007423e-002
6.614642e+002	2.000901e-002
6.624284e+002	2.012259e-002
6.633926e+002	2.039276e-002
6.643569e+002	2.049592e-002
6.653211e+002	2.030761e-002
6.662853e+002	2.020922e-002
6.672496e+002	2.030694e-002
6.682138e+002	2.053230e-002
6.691780e+002	2.062134e-002
6.701423e+002	2.071269e-002
6.711065e+002	2.094614e-002
6.720707e+002	2.113039e-002
6.730350e+002	2.112298e-002
6.739992e+002	2.111802e-002
6.749634e+002	2.132457e-002
6.759277e+002	2.160638e-002
6.768919e+002	2.156917e-002
6.778561e+002	2.158482e-002
6.788204e+002	2.173015e-002
6.797846e+002	2.175471e-002
6.807488e+002	2.177920e-002
6.817131e+002	2.181506e-002
6.826773e+002	2.174009e-002
6.836415e+002	2.167354e-002
6.846058e+002	2.148924e-002
6.855700e+002	2.142108e-002
6.865342e+002	2.154555e-002
6.874985e+002	2.156379e-002
6.884627e+002	2.134468e-002
6.894269e+002	2.110125e-002
6.903912e+002	2.092011e-002
6.913554e+002	2.092515e-002
6.923196e+002	2.084380e-002
6.932839e+002	2.066754e-002
6.942481e+002	2.058757e-002
6.952123e+002	2.046474e-002
6.961766e+002	2.051808e-002
6.971408e+002	2.046663e-002
6.981050e+002	2.029457e-002
6.990693e+002	2.037262e-002
7.000335e+002	2.055091e-002
7.009977e+002	2.063546e-002
7.019620e+002	2.061462e-002
7.029262e+002	2.083808e-002
7.038904e+002	2.118417e-002
7.048547e+002	2.146776e-002
7.058189e+002	2.176554e-002
7.067831e+002	2.226700e-002
7.077474e+002	2.289081e-002
7.087116e+002	2.366434e-002
7.096758e+002	2.475714e-002
7.106401e+002	2.602101e-002
7.116043e+002	2.796672e-002
7.125685e+002	3.102880e-002
7.135328e+002	3.603734e-002
7.144970e+002	4.367565e-002
7.154612e+002	5.355763e-002
7.164255e+002	6.343176e-002
7.173897e+002	7.138176e-002
7.183539e+002	7.942645e-002
7.193182e+002	8.583056e-002
7.202824e+002	8.204778e-002
7.212466e+002	7.018611e-002
7.222109e+002	5.981379e-002
7.231751e+002	5.308982e-002
7.241393e+002	4.909737e-002
7.251036e+002	4.712792e-002
7.260678e+002	4.700259e-002
7.270320e+002	4.874709e-002
7.279963e+002	5.287964e-002
7.289605e+002	5.964219e-002
7.299247e+002	6.703752e-002
7.308890e+002	6.880532e-002
7.318532e+002	6.051404e-002
7.328174e+002	4.804965e-002
7.337817e+002	3.850369e-002
7.347459e+002	3.271135e-002
7.357101e+002	2.938691e-002
7.366744e+002	2.729182e-002
7.376386e+002	2.577021e-002
7.386028e+002	2.465671e-002
7.395671e+002	2.365913e-002
7.405313e+002	2.299285e-002
7.414955e+002	2.261599e-002
7.424598e+002	2.235760e-002
7.434240e+002	2.207999e-002
7.443882e+002	2.168399e-002
7.453525e+002	2.158801e-002
7.463167e+002	2.139483e-002
7.472809e+002	2.113042e-002
7.482452e+002	2.115475e-002
7.492094e+002	2.118165e-002
7.501736e+002	2.101509e-002
7.511379e+002	2.091486e-002
7.521021e+002	2.094525e-002
7.530663e+002	2.077204e-002
7.540306e+002	2.070786e-002
7.549948e+002	2.059893e-002
7.559590e+002	2.065581e-002
7.569233e+002	2.071156e-002
7.578875e+002	2.069844e-002
7.588517e+002	2.071651e-002
7.598160e+002	2.068025e-002
7.607802e+002	2.082037e-002
7.617444e+002	2.114606e-002
7.627087e+002	2.112618e-002
7.636729e+002	2.081275e-002
7.646371e+002	2.062554e-002
7.656014e+002	2.087956e-002
7.665656e+002	2.115722e-002
7.675298e+002	2.107508e-002
7.684941e+002	2.101485e-002
7.694583e+002	2.107098e-002
7.704225e+002	2.110665e-002
7.713868e+002	2.112594e-002
7.723510e+002	2.117353e-002
7.733152e+002	2.125641e-002
7.742795e+002	2.137304e-002
7.752437e+002	2.145393e-002
7.762079e+002	2.148235e-002
7.771722e+002	2.140792e-002
7.781364e+002	2.140217e-002
7.791006e+002	2.169343e-002
7.800649e+002	2.201014e-002
7.810291e+002	2.202440e-002
7.819933e+002	2.197987e-002
7.829576e+002	2.189165e-002
7.839218e+002	2.187653e-002
7.848860e+002	2.192549e-002
7.858503e+002	2.206199e-002
7.868145e+002	2.223986e-002
7.877787e+002	2.248297e-002
7.887430e+002	2.258945e-002
7.897072e+002	2.263122e-002
7.906714e+002	2.268429e-002
7.916357e+002	2.275823e-002
7.925999e+002	2.282822e-002
7.935641e+002	2.289014e-002
7.945284e+002	2.305323e-002
7.954926e+002	2.312605e-002
7.964568e+002	2.327959e-002
7.974211e+002	2.344137e-002
7.983853e+002	2.347013e-002
7.993495e+002	2.334691e-002
8.003138e+002	2.346023e-002
8.012780e+002	2.363707e-002
8.022422e+002	2.369673e-002
8.032065e+002	2.382784e-002
8.041707e+002	2.392985e-002
8.051349e+002	2.391109e-002
8.060992e+002	2.378442e-002
8.070634e+002	2.372349e-002
8.080276e+002	2.372551e-002
8.089919e+002	2.373335e-002
8.099561e+002	2.370810e-002
8.109204e+002	2.380400e-002
8.118846e+002	2.380793e-002
8.128489e+002	2.367470e-002
8.138131e+002	2.364084e-002
8.147773e+002	2.393028e-002
8.157416e+002	2.401714e-002
8.167058e+002	2.388038e-002
8.176700e+002	2.389037e-002
8.186343e+002	2.388767e-002
8.195985e+002	2.375841e-002
8.205627e+002	2.379691e-002
8.215270e+002	2.393511e-002
8.224912e+002	2.397614e-002
8.234554e+002	2.396004e-002
8.244197e+002	2.409626e-002
8.253839e+002	2.425685e-002
8.263481e+002	2.432989e-002
8.273124e+002	2.422565e-002
8.282766e+002	2.410532e-002
8.292408e+002	2.402784e-002
8.302051e+002	2.413416e-002
8.311693e+002	2.401166e-002
8.321335e+002	2.409169e-002
8.330978e+002	2.425659e-002
8.340620e+002	2.415981e-002
8.350262e+002	2.426169e-002
8.359905e+002	2.436253e-002
8.369547e+002	2.436616e-002
8.379189e+002	2.444839e-002
8.388832e+002	2.447096e-002
8.398474e+002	2.457067e-002
8.408116e+002	2.466267e-002
8.417759e+002	2.470706e-002
8.427401e+002	2.467593e-002
8.437043e+002	2.477054e-002
8.446686e+002	2.506303e-002
8.456328e+002	2.521891e-002
8.465970e+002	2.509267e-002
8.475613e+002	2.497441e-002
8.485255e+002	2.494258e-002
8.494897e+002	2.510763e-002
8.504540e+002	2.523424e-002
8.514182e+002	2.528616e-002
8.523824e+002	2.539181e-002
8.533467e+002	2.535526e-002
8.543109e+002	2.531829e-002
8.552751e+002	2.537385e-002
8.562394e+002	2.529463e-002
8.572036e+002	2.542403e-002
8.581678e+002	2.571482e-002
8.591321e+002	2.589511e-002
8.600963e+002	2.591290e-002
8.610605e+002	2.594034e-002
8.620248e+002	2.600368e-002
8.629890e+002	2.604225e-002
8.639532e+002	2.615344e-002
8.649175e+002	2.633531e-002
8.658817e+002	2.641726e-002
8.668459e+002	2.655155e-002
8.678102e+002	2.664170e-002
8.687744e+002	2.673493e-002
8.697386e+002	2.686765e-002
8.707029e+002	2.680578e-002
8.716671e+002	2.687388e-002
8.726313e+002	2.689255e-002
8.735956e+002	2.698871e-002
8.745598e+002	2.729902e-002
8.755240e+002	2.744657e-002
8.764883e+002	2.753461e-002
8.774525e+002	2.756047e-002
8.784167e+002	2.775481e-002
8.793810e+002	2.796466e-002
8.803452e+002	2.803764e-002
8.813094e+002	2.805914e-002
8.822737e+002	2.830517e-002
8.832379e+002	2.850250e-002
8.842021e+002	2.876056e-002
8.851664e+002	2.894263e-002
8.861306e+002	2.904131e-002
8.870948e+002	2.914356e-002
8.880591e+002	2.932971e-002
8.890233e+002	2.957542e-002
8.899875e+002	2.983483e-002
8.909518e+002	2.986620e-002
8.919160e+002	2.999241e-002
8.928802e+002	3.013172e-002
8.938445e+002	3.022640e-002
8.948087e+002	3.051474e-002
8.957729e+002	3.066185e-002
8.967372e+002	3.085309e-002
8.977014e+002	3.085577e-002
8.986656e+002	3.082593e-002
8.996299e+002	3.100822e-002
9.005941e+002	3.108989e-002
9.015583e+002	3.124349e-002
9.025226e+002	3.149025e-002
9.034868e+002	3.167750e-002
9.044510e+002	3.173782e-002
9.054153e+002	3.187204e-002
9.063795e+002	3.207489e-002
9.073438e+002	3.226529e-002
9.083080e+002	3.235960e-002
9.092722e+002	3.245628e-002
9.102365e+002	3.257887e-002
9.112007e+002	3.278327e-002
9.121649e+002	3.295616e-002
9.131292e+002	3.313965e-002
9.140934e+002	3.338660e-002
9.150576e+002	3.361902e-002
9.160219e+002	3.377956e-002
9.169861e+002	3.404786e-002
9.179503e+002	3.438894e-002
9.189146e+002	3.451473e-002
9.198788e+002	3.480250e-002
9.208430e+002	3.505847e-002
9.218073e+002	3.537040e-002
9.227715e+002	3.575941e-002
9.237357e+002	3.537383e-002
9.247000e+002	3.538260e-002
9.256642e+002	3.567761e-002
9.266284e+002	3.602669e-002
9.275927e+002	3.679756e-002
9.285569e+002	3.724704e-002
9.295211e+002	3.757993e-002
9.304854e+002	3.764065e-002
9.314496e+002	3.753485e-002
9.324138e+002	3.784255e-002
9.333781e+002	3.821232e-002
9.343423e+002	3.840561e-002
9.353065e+002	3.854181e-002
9.362708e+002	3.880895e-002
9.372350e+002	3.902072e-002
9.381992e+002	3.888229e-002
9.391635e+002	3.898551e-002
9.401277e+002	3.930786e-002
9.410919e+002	3.931490e-002
9.420562e+002	3.936946e-002
9.430204e+002	3.932766e-002
9.439846e+002	3.914274e-002
9.449489e+002	3.906962e-002
9.459131e+002	3.923100e-002
9.468773e+002	3.914984e-002
9.478416e+002	3.898801e-002
9.488058e+002	3.890496e-002
9.497700e+002	3.896711e-002
9.507343e+002	3.870333e-002
9.516985e+002	3.849243e-002
9.526627e+002	3.852402e-002
9.536270e+002	3.823787e-002
9.545912e+002	3.773943e-002
9.555554e+002	3.746527e-002
9.565197e+002	3.738003e-002
9.574839e+002	3.734687e-002
9.584481e+002	3.719638e-002
9.594124e+002	3.705829e-002
9.603766e+002	3.700297e-002
9.613408e+002	3.685436e-002
9.623051e+002	3.690226e-002
9.632693e+002	3.675825e-002
9.642335e+002	3.636355e-002
9.651978e+002	3.611423e-002
9.661620e+002	3.552973e-002
9.671262e+002	3.499488e-002
9.680905e+002	3.497298e-002
9.690547e+002	3.478704e-002
9.700189e+002	3.438528e-002
9.709832e+002	3.398356e-002
9.719474e+002	3.377737e-002
9.729116e+002	3.364645e-002
9.738759e+002	3.323955e-002
9.748401e+002	3.311052e-002
9.758043e+002	3.300885e-002
9.767686e+002	3.270582e-002
9.777328e+002	3.236202e-002
9.786970e+002	3.196575e-002
9.796613e+002	3.164536e-002
9.806255e+002	3.140109e-002
9.815897e+002	3.108944e-002
9.825540e+002	3.082539e-002
9.835182e+002	3.049841e-002
9.844824e+002	3.024171e-002
9.854467e+002	3.006632e-002
9.864109e+002	3.001552e-002
9.873751e+002	2.982594e-002
9.883394e+002	2.947716e-002
9.893036e+002	2.920762e-002
9.902678e+002	2.911121e-002
9.912321e+002	2.897973e-002
9.921963e+002	2.875796e-002
9.931605e+002	2.862503e-002
9.941248e+002	2.866963e-002
9.950890e+002	2.861917e-002
9.960532e+002	2.853693e-002
9.970175e+002	2.848252e-002
9.979817e+002	2.849026e-002
9.989459e+002	2.841595e-002
9.999102e+002	2.838335e-002
1.000874e+003	2.835662e-002
1.001839e+003	2.821319e-002
1.002803e+003	2.811629e-002
1.003767e+003	2.805493e-002
1.004731e+003	2.809542e-002
1.005696e+003	2.804901e-002
1.006660e+003	2.795365e-002
1.007624e+003	2.802061e-002
1.008588e+003	2.807244e-002
1.009552e+003	2.805653e-002
1.010517e+003	2.808975e-002
1.011481e+003	2.829723e-002
1.012445e+003	2.830094e-002
1.013409e+003	2.823620e-002
1.014374e+003	2.824820e-002
1.015338e+003	2.828369e-002
1.016302e+003	2.833136e-002
1.017266e+003	2.843999e-002
1.018231e+003	2.850236e-002
1.019195e+003	2.844368e-002
1.020159e+003	2.852171e-002
1.021123e+003	2.855060e-002
1.022088e+003	2.833335e-002
1.023052e+003	2.829482e-002
1.024016e+003	2.832640e-002
1.024980e+003	2.822676e-002
1.025944e+003	2.800545e-002
1.026909e+003	2.809010e-002
1.027873e+003	2.815548e-002
1.028837e+003	2.816678e-002
1.029801e+003	2.818907e-002
1.030766e+003	2.801500e-002
1.031730e+003	2.801055e-002
1.032694e+003	2.828147e-002
1.033658e+003	2.828987e-002
1.034623e+003	2.806178e-002
1.035587e+003	2.792250e-002
1.036551e+003	2.783537e-002
1.037515e+003	2.801070e-002
1.038479e+003	2.831098e-002
1.039444e+003	2.827652e-002
1.040408e+003	2.812675e-002
1.041372e+003	2.819520e-002
1.042336e+003	2.837124e-002
1.043301e+003	2.840792e-002
1.044265e+003	2.836263e-002
1.045229e+003	2.839174e-002
1.046193e+003	2.855450e-002
1.047158e+003	2.854814e-002
1.048122e+003	2.848312e-002
1.049086e+003	2.861441e-002
1.050050e+003	2.873294e-002
1.051015e+003	2.867530e-002
1.051979e+003	2.870080e-002
1.052943e+003	2.863936e-002
1.053907e+003	2.876258e-002
1.054871e+003	2.902730e-002
1.055836e+003	2.914634e-002
1.056800e+003	2.917972e-002
1.057764e+003	2.923465e-002
1.058728e+003	2.936047e-002
1.059693e+003	2.952672e-002
1.060657e+003	2.966300e-002
1.061621e+003	2.973514e-002
1.062585e+003	2.970335e-002
1.063550e+003	2.972507e-002
1.064514e+003	2.982048e-002
1.065478e+003	2.977218e-002
1.066442e+003	2.970568e-002
1.067406e+003	2.970438e-002
1.068371e+003	2.974393e-002
1.069335e+003	2.987602e-002
1.070299e+003	3.004427e-002
1.071263e+003	3.017718e-002
1.072228e+003	3.025586e-002
1.073192e+003	3.023194e-002
1.074156e+003	3.013637e-002
1.075120e+003	3.013412e-002
1.076085e+003	3.034994e-002
1.077049e+003	3.060089e-002
1.078013e+003	3.078249e-002
1.078977e+003	3.108643e-002
1.079942e+003	3.125672e-002
1.080906e+003	3.126832e-002
1.081870e+003	3.140274e-002
1.082834e+003	3.180240e-002
1.083798e+003	3.214684e-002
1.084763e+003	3.238121e-002
1.085727e+003	3.268998e-002
1.086691e+003	3.304291e-002
1.087655e+003	3.345092e-002
1.088620e+003	3.381759e-002
1.089584e+003	3.427411e-002
1.090548e+003	3.476309e-002
1.091512e+003	3.516125e-002
1.092477e+003	3.553212e-002
1.093441e+003	3.576844e-002
1.094405e+003	3.592200e-002
1.095369e+003	3.612710e-002
1.096333e+003	3.639195e-002
1.097298e+003	3.649952e-002
1.098262e+003	3.652046e-002
1.099226e+003	3.658083e-002
1.100190e+003	3.659265e-002
1.101155e+003	3.654215e-002
1.102119e+003	3.653318e-002
1.103083e+003	3.658608e-002
1.104047e+003	3.659786e-002
1.105012e+003	3.665146e-002
1.105976e+003	3.668459e-002
1.106940e+003	3.666646e-002
1.107904e+003	3.659861e-002
1.108869e+003	3.649095e-002
1.109833e+003	3.654420e-002
1.110797e+003	3.658651e-002
1.111761e+003	3.645365e-002
1.112725e+003	3.633404e-002
1.113690e+003	3.615733e-002
1.114654e+003	3.590339e-002
1.115618e+003	3.559334e-002
1.116582e+003	3.528268e-002
1.117547e+003	3.515085e-002
1.118511e+003	3.480590e-002
1.119475e+003	3.450800e-002
1.120439e+003	3.427500e-002
1.121404e+003	3.397138e-002
1.122368e+003	3.364138e-002
1.123332e+003	3.343707e-002
1.124296e+003	3.325876e-002
1.125260e+003	3.310175e-002
1.126225e+003	3.302225e-002
1.127189e+003	3.290927e-002
1.128153e+003	3.276103e-002
1.129117e+003	3.254800e-002
1.130082e+003	3.235913e-002
1.131046e+003	3.241795e-002
1.132010e+003	3.243399e-002
1.132974e+003	3.247136e-002
1.133939e+003	3.249939e-002
1.134903e+003	3.251432e-002
1.135867e+003	3.277655e-002
1.136831e+003	3.309355e-002
1.137796e+003	3.336773e-002
1.138760e+003	3.360521e-002
1.139724e+003	3.384718e-002
1.140688e+003	3.428507e-002
1.141652e+003	3.477828e-002
1.142617e+003	3.510878e-002
1.143581e+003	3.542101e-002
1.144545e+003	3.584659e-002
1.145509e+003	3.631029e-002
1.146474e+003	3.681619e-002
1.147438e+003	3.746490e-002
1.148402e+003	3.808483e-002
1.149366e+003	3.858689e-002
1.150331e+003	3.911603e-002
1.151295e+003	3.964273e-002
1.152259e+003	4.028469e-002
1.153223e+003	4.095209e-002
1.154188e+003	4.160746e-002
1.155152e+003	4.219856e-002
1.156116e+003	4.287807e-002
1.157080e+003	4.350041e-002
1.158044e+003	4.414809e-002
1.159009e+003	4.479472e-002
1.159973e+003	4.536448e-002
1.160937e+003	4.588924e-002
1.161901e+003	4.649855e-002
1.162866e+003	4.699071e-002
1.163830e+003	4.749378e-002
1.164794e+003	4.797540e-002
1.165758e+003	4.833575e-002
1.166723e+003	4.871077e-002
1.167687e+003	4.916204e-002
1.168651e+003	4.945822e-002
1.169615e+003	4.971873e-002
1.170579e+003	4.995438e-002
1.171544e+003	5.014479e-002
1.172508e+003	5.032979e-002
1.173472e+003	5.056217e-002
1.174436e+003	5.066686e-002
1.175401e+003	5.065500e-002
1.176365e+003	5.071906e-002
1.177329e+003	5.084161e-002
1.178293e+003	5.103303e-002
1.179258e+003	5.130251e-002
1.180222e+003	5.146548e-002
1.181186e+003	5.158873e-002
1.182150e+003	5.170900e-002
1.183115e+003	5.180243e-002
1.184079e+003	5.198871e-002
1.185043e+003	5.222386e-002
1.186007e+003	5.240927e-002
1.186971e+003	5.257685e-002
1.187936e+003	5.270339e-002
1.188900e+003	5.298393e-002
1.189864e+003	5.321637e-002
1.190828e+003	5.338572e-002
1.191793e+003	5.356462e-002
1.192757e+003	5.385826e-002
1.193721e+003	5.404963e-002
1.194685e+003	5.425356e-002
1.195650e+003	5.450953e-002
1.196614e+003	5.470761e-002
1.197578e+003	5.482203e-002
1.198542e+003	5.493040e-002
1.199506e+003	5.500495e-002
1.200471e+003	5.517921e-002
1.201435e+003	5.543653e-002
1.202399e+003	5.555154e-002
1.203363e+003	5.556709e-002
1.204328e+003	5.573102e-002
1.205292e+003	5.587000e-002
1.206256e+003	5.596966e-002
1.207220e+003	5.602285e-002
1.208185e+003	5.606806e-002
1.209149e+003	5.613856e-002
1.210113e+003	5.622796e-002
1.211077e+003	5.625023e-002
1.212042e+003	5.627276e-002
1.213006e+003	5.632516e-002
1.213970e+003	5.627996e-002
1.214934e+003	5.613399e-002
1.215898e+003	5.598643e-002
1.216863e+003	5.591555e-002
1.217827e+003	5.588714e-002
1.218791e+003	5.574004e-002
1.219755e+003	5.562815e-002
1.220720e+003	5.557195e-002
1.221684e+003	5.551935e-002
1.222648e+003	5.535915e-002
1.223612e+003	5.512177e-002
1.224577e+003	5.503989e-002
1.225541e+003	5.503894e-002
1.226505e+003	5.490277e-002
1.227469e+003	5.477696e-002
1.228434e+003	5.475885e-002
1.229398e+003	5.470070e-002
1.230362e+003	5.462577e-002
1.231326e+003	5.467410e-002
1.232291e+003	5.463735e-002
1.233255e+003	5.459746e-002
1.234219e+003	5.460780e-002
1.235183e+003	5.454254e-002
1.236147e+003	5.438250e-002
1.237112e+003	5.425490e-002
1.238076e+003	5.419657e-002
1.239040e+003	5.424891e-002
1.240004e+003	5.421742e-002
1.240969e+003	5.417240e-002
1.241933e+003	5.422464e-002
1.242897e+003	5.426240e-002
1.243861e+003	5.412440e-002
1.244825e+003	5.405446e-002
1.245790e+003	5.408611e-002
1.246754e+003	5.415978e-002
1.247718e+003	5.411603e-002
1.248682e+003	5.408458e-002
1.249647e+003	5.407083e-002
1.250611e+003	5.404207e-002
1.251575e+003	5.403348e-002
1.252539e+003	5.408605e-002
1.253504e+003	5.411749e-002
1.254468e+003	5.416162e-002
1.255432e+003	5.423513e-002
1.256396e+003	5.430960e-002
1.257361e+003	5.437976e-002
1.258325e+003	5.446052e-002
1.259289e+003	5.456582e-002
1.260253e+003	5.467891e-002
1.261218e+003	5.472378e-002
1.262182e+003	5.485508e-002
1.263146e+003	5.486989e-002
1.264110e+003	5.487155e-002
1.265074e+003	5.483060e-002
1.266039e+003	5.481809e-002
1.267003e+003	5.483750e-002
1.267967e+003	5.485349e-002
1.268931e+003	5.490814e-002
1.269896e+003	5.503996e-002
1.270860e+003	5.516596e-002
1.271824e+003	5.542847e-002
1.272788e+003	5.574022e-002
1.273752e+003	5.602600e-002
1.274717e+003	5.613171e-002
1.275681e+003	5.621665e-002
1.276645e+003	5.655016e-002
1.277609e+003	5.686618e-002
1.278574e+003	5.706485e-002
1.279538e+003	5.732408e-002
1.280502e+003	5.752977e-002
1.281466e+003	5.775651e-002
1.282431e+003	5.805151e-002
1.283395e+003	5.837039e-002
1.284359e+003	5.853633e-002
1.285323e+003	5.865289e-002
1.286288e+003	5.887428e-002
1.287252e+003	5.910052e-002
1.288216e+003	5.918349e-002
1.289180e+003	5.928044e-002
1.290145e+003	5.932458e-002
1.291109e+003	5.940546e-002
1.292073e+003	5.941579e-002
1.293037e+003	5.943771e-002
1.294001e+003	5.943149e-002
1.294966e+003	5.936323e-002
1.295930e+003	5.934977e-002
1.296894e+003	5.928041e-002
1.297858e+003	5.893303e-002
1.298823e+003	5.867884e-002
1.299787e+003	5.838965e-002
1.300751e+003	5.801827e-002
1.301715e+003	5.744975e-002
1.302679e+003	5.694535e-002
1.303644e+003	5.643447e-002
1.304608e+003	5.581417e-002
1.305572e+003	5.517882e-002
1.306536e+003	5.457262e-002
1.307501e+003	5.393275e-002
1.308465e+003	5.336634e-002
1.309429e+003	5.272779e-002
1.310393e+003	5.205318e-002
1.311358e+003	5.137834e-002
1.312322e+003	5.081330e-002
1.313286e+003	5.020828e-002
1.314250e+003	4.955267e-002
1.315215e+003	4.896899e-002
1.316179e+003	4.836590e-002
1.317143e+003	4.763113e-002
1.318107e+003	4.702418e-002
1.319072e+003	4.645849e-002
1.320036e+003	4.597989e-002
1.321000e+003	4.550692e-002
1.321964e+003	4.515724e-002
1.322928e+003	4.483729e-002
1.323893e+003	4.443458e-002
1.324857e+003	4.393495e-002
1.325821e+003	4.359865e-002
1.326785e+003	4.322229e-002
1.327750e+003	4.292234e-002
1.328714e+003	4.257724e-002
1.329678e+003	4.224209e-002
1.330642e+003	4.204211e-002
1.331606e+003	4.187921e-002
1.332571e+003	4.170352e-002
1.333535e+003	4.151004e-002
1.334499e+003	4.132573e-002
1.335463e+003	4.115145e-002
1.336428e+003	4.096891e-002
1.337392e+003	4.088490e-002
1.338356e+003	4.078203e-002
1.339320e+003	4.083798e-002
1.340285e+003	4.111654e-002
1.341249e+003	4.127154e-002
1.342213e+003	4.127248e-002
1.343177e+003	4.145832e-002
1.344142e+003	4.164867e-002
1.345106e+003	4.180526e-002
1.346070e+003	4.192344e-002
1.347034e+003	4.196016e-002
1.347999e+003	4.202505e-002
1.348963e+003	4.219867e-002
1.349927e+003	4.236551e-002
1.350891e+003	4.246813e-002
1.351855e+003	4.255307e-002
1.352820e+003	4.279930e-002
1.353784e+003	4.292925e-002
1.354748e+003	4.306891e-002
1.355712e+003	4.321843e-002
1.356677e+003	4.341906e-002
1.357641e+003	4.354316e-002
1.358605e+003	4.370424e-002
1.359569e+003	4.392736e-002
1.360533e+003	4.427881e-002
1.361498e+003	4.458342e-002
1.362462e+003	4.481082e-002
1.363426e+003	4.522077e-002
1.364390e+003	4.564638e-002
1.365355e+003	4.605535e-002
1.366319e+003	4.655632e-002
1.367283e+003	4.710626e-002
1.368247e+003	4.760888e-002
1.369212e+003	4.822537e-002
1.370176e+003	4.882906e-002
1.371140e+003	4.936518e-002
1.372104e+003	4.981203e-002
1.373069e+003	5.028097e-002
1.374033e+003	5.088558e-002
1.374997e+003	5.125599e-002
1.375961e+003	5.126246e-002
1.376926e+003	5.099116e-002
1.377890e+003	5.064139e-002
1.378854e+003	5.003574e-002
1.379818e+003	4.919939e-002
1.380782e+003	4.835355e-002
1.381747e+003	4.748118e-002
1.382711e+003	4.663586e-002
1.383675e+003	4.592782e-002
1.384639e+003	4.521844e-002
1.385604e+003	4.460564e-002
1.386568e+003	4.394962e-002
1.387532e+003	4.356337e-002
1.388496e+003	4.352720e-002
1.389460e+003	4.353946e-002
1.390425e+003	4.358414e-002
1.391389e+003	4.383258e-002
1.392353e+003	4.425446e-002
1.393317e+003	4.465988e-002
1.394282e+003	4.551362e-002
1.395246e+003	4.670759e-002
1.396210e+003	4.751208e-002
1.397174e+003	4.838029e-002
1.398139e+003	4.943611e-002
1.399103e+003	5.122605e-002
1.400067e+003	5.320335e-002
1.401031e+003	5.500668e-002
1.401996e+003	5.702297e-002
1.402960e+003	5.911667e-002
1.403924e+003	6.112605e-002
1.404888e+003	6.367216e-002
1.405853e+003	6.605566e-002
1.406817e+003	6.779043e-002
1.407781e+003	6.943156e-002
1.408745e+003	7.085355e-002
1.409709e+003	7.219306e-002
1.410674e+003	7.311811e-002
1.411638e+003	7.331187e-002
1.412602e+003	7.289402e-002
1.413566e+003	7.182965e-002
1.414531e+003	7.024917e-002
1.415495e+003	6.849096e-002
1.416459e+003	6.683445e-002
1.417423e+003	6.509703e-002
1.418387e+003	6.357263e-002
1.419352e+003	6.176882e-002
1.420316e+003	6.059278e-002
1.421280e+003	5.973543e-002
1.422244e+003	5.886549e-002
1.423209e+003	5.799498e-002
1.424173e+003	5.737129e-002
1.425137e+003	5.684721e-002
1.426101e+003	5.640088e-002
1.427066e+003	5.590199e-002
1.428030e+003	5.551205e-002
1.428994e+003	5.499656e-002
1.429958e+003	5.459224e-002
1.430923e+003	5.425918e-002
1.431887e+003	5.402119e-002
1.432851e+003	5.364949e-002
1.433815e+003	5.323137e-002
1.434780e+003	5.256499e-002
1.435744e+003	5.192772e-002
1.436708e+003	5.115633e-002
1.437672e+003	5.077083e-002
1.438636e+003	5.016260e-002
1.439601e+003	4.945504e-002
1.440565e+003	4.860136e-002
1.441529e+003	4.792445e-002
1.442493e+003	4.727012e-002
1.443458e+003	4.674089e-002
1.444422e+003	4.610297e-002
1.445386e+003	4.563725e-002
1.446350e+003	4.517027e-002
1.447315e+003	4.497473e-002
1.448279e+003	4.493492e-002
1.449243e+003	4.511452e-002
1.450207e+003	4.519473e-002
1.451172e+003	4.564058e-002
1.452136e+003	4.646756e-002
1.453100e+003	4.758700e-002
1.454064e+003	4.838814e-002
1.455028e+003	4.942257e-002
1.455993e+003	5.020510e-002
1.456957e+003	5.315860e-002
1.457921e+003	5.621255e-002
1.458885e+003	6.203929e-002
1.459850e+003	7.109776e-002
1.460814e+003	8.645055e-002
1.461778e+003	1.105625e-001
1.462742e+003	1.279491e-001
1.463707e+003	1.268364e-001
1.464671e+003	1.121277e-001
1.465635e+003	9.898983e-002
1.466599e+003	9.557398e-002
1.467563e+003	9.534664e-002
1.468528e+003	9.903860e-002
1.469492e+003	1.082683e-001
1.470456e+003	1.239822e-001
1.471420e+003	1.496620e-001
1.472385e+003	2.005383e-001
1.473349e+003	1.980092e-001
1.474313e+003	1.451690e-001
1.475277e+003	1.114226e-001
1.476242e+003	7.369519e-002
1.477206e+003	5.436531e-002
1.478170e+003	4.612305e-002
1.479134e+003	4.074491e-002
1.480099e+003	3.677973e-002
1.481063e+003	3.440388e-002
1.482027e+003	3.205255e-002
1.482991e+003	3.084738e-002
1.483955e+003	2.942728e-002
1.484920e+003	2.868101e-002
1.485884e+003	2.773560e-002
1.486848e+003	2.733691e-002
1.487812e+003	2.659324e-002
1.488777e+003	2.616106e-002
1.489741e+003	2.530557e-002
1.490705e+003	2.544729e-002
1.491669e+003	2.507370e-002
1.492634e+003	2.494971e-002
1.493598e+003	2.459915e-002
1.494562e+003	2.456841e-002
1.495526e+003	2.423578e-002
1.496490e+003	2.412433e-002
1.497455e+003	2.367488e-002
1.498419e+003	2.342213e-002
1.499383e+003	2.322789e-002
1.500347e+003	2.318703e-002
1.501312e+003	2.301479e-002
1.502276e+003	2.315471e-002
1.503240e+003	2.311671e-002
1.504204e+003	2.300338e-002
1.505169e+003	2.243665e-002
1.506133e+003	2.216736e-002
1.507097e+003	2.192497e-002
1.508061e+003	2.226257e-002
1.509026e+003	2.200407e-002
1.509990e+003	2.221829e-002
1.510954e+003	2.219448e-002
1.511918e+003	2.227804e-002
1.512882e+003	2.221100e-002
1.513847e+003	2.217752e-002
1.514811e+003	2.191370e-002
1.515775e+003	2.166931e-002
1.516739e+003	2.144342e-002
1.517704e+003	2.181472e-002
1.518668e+003	2.167743e-002
1.519632e+003	2.148771e-002
1.520596e+003	2.118033e-002
1.521561e+003	2.173769e-002
1.522525e+003	2.179201e-002
1.523489e+003	2.166520e-002
1.524453e+003	2.130407e-002
1.525417e+003	2.152827e-002
1.526382e+003	2.160421e-002
1.527346e+003	2.172324e-002
1.528310e+003	2.169291e-002
1.529274e+003	2.182627e-002
1.530239e+003	2.170528e-002
1.531203e+003	2.148899e-002
1.532167e+003	2.110272e-002
1.533131e+003	2.104616e-002
1.534096e+003	2.147093e-002
1.535060e+003	2.158653e-002
1.536024e+003	2.148957e-002
1.536988e+003	2.133024e-002
1.537953e+003	2.094474e-002
1.538917e+003	2.069248e-002
1.539881e+003	2.131720e-002
1.540845e+003	2.156207e-002
1.541809e+003	2.096681e-002
1.542774e+003	2.104199e-002
1.543738e+003	2.110390e-002
1.544702e+003	2.130389e-002
1.545666e+003	2.155023e-002
1.546631e+003	2.153133e-002
1.547595e+003	2.133309e-002
1.548559e+003	2.130923e-002
1.549523e+003	2.138951e-002
1.550488e+003	2.163675e-002
1.551452e+003	2.150920e-002
1.552416e+003	2.146886e-002
1.553380e+003	2.122629e-002
1.554344e+003	2.136068e-002
1.555309e+003	2.159752e-002
1.556273e+003	2.157620e-002
1.557237e+003	2.103329e-002
1.558201e+003	2.059237e-002
1.559166e+003	2.028005e-002
1.560130e+003	2.131552e-002
1.561094e+003	2.176564e-002
1.562058e+003	2.176216e-002
1.563023e+003	2.165660e-002
1.563987e+003	2.168573e-002
1.564951e+003	2.193932e-002
1.565915e+003	2.212976e-002
1.566880e+003	2.201338e-002
1.567844e+003	2.178499e-002
1.568808e+003	2.147501e-002
1.569772e+003	2.214959e-002
1.570736e+003	2.243505e-002
1.571701e+003	2.240122e-002
1.572665e+003	2.226746e-002
1.573629e+003	2.231979e-002
1.574593e+003	2.226666e-002
1.575558e+003	2.246050e-002
1.576522e+003	2.285486e-002
1.577486e+003	2.269297e-002
1.578450e+003	2.255489e-002
1.579415e+003	2.258992e-002
1.580379e+003	2.266288e-002
1.581343e+003	2.287835e-002
1.582307e+003	2.294075e-002
1.583271e+003	2.297000e-002
1.584236e+003	2.303251e-002
1.585200e+003	2.309713e-002
1.586164e+003	2.295965e-002
1.587128e+003	2.308257e-002
1.588093e+003	2.333717e-002
1.589057e+003	2.338722e-002
1.590021e+003	2.339287e-002
1.590985e+003	2.352508e-002
1.591950e+003	2.361791e-002
1.592914e+003	2.374838e-002
1.593878e+003	2.374419e-002
1.594842e+003	2.391175e-002
1.595807e+003	2.401632e-002
1.596771e+003	2.413114e-002
1.597735e+003	2.421382e-002
1.598699e+003	2.439092e-002
1.599663e+003	2.455239e-002
1.600628e+003	2.463228e-002
1.601592e+003	2.467777e-002
1.602556e+003	2.492325e-002
1.603520e+003	2.506891e-002
1.604485e+003	2.521458e-002
1.605449e+003	2.534307e-002
1.606413e+003	2.545574e-002
1.607377e+003	2.561279e-002
1.608342e+003	2.577372e-002
1.609306e+003	2.593466e-002
1.610270e+003	2.611806e-002
1.611234e+003	2.627230e-002
1.612198e+003	2.649038e-002
1.613163e+003	2.662584e-002
1.614127e+003	2.681300e-002
1.615091e+003	2.685367e-002
1.616055e+003	2.674054e-002
1.617020e+003	2.715201e-002
1.617984e+003	2.745434e-002
1.618948e+003	2.755904e-002
1.619912e+003	2.775864e-002
1.620877e+003	2.782262e-002
1.621841e+003	2.799435e-002
1.622805e+003	2.831691e-002
1.623769e+003	2.903281e-002
1.624734e+003	2.899193e-002
1.625698e+003	2.895235e-002
1.626662e+003	2.887665e-002
1.627626e+003	2.912753e-002
1.628590e+003	2.933858e-002
1.629555e+003	2.947677e-002
1.630519e+003	2.965167e-002
1.631483e+003	2.996011e-002
1.632447e+003	3.026478e-002
1.633412e+003	3.045579e-002
1.634376e+003	3.033095e-002
1.635340e+003	3.109843e-002
1.636304e+003	3.133448e-002
1.637269e+003	3.127464e-002
1.638233e+003	3.135260e-002
1.639197e+003	3.163505e-002
1.640161e+003	3.185712e-002
1.641125e+003	3.210118e-002
1.642090e+003	3.236916e-002
1.643054e+003	3.258904e-002
1.644018e+003	3.259952e-002
1.644982e+003	3.268586e-002
1.645947e+003	3.281233e-002
1.646911e+003	3.297391e-002
1.647875e+003	3.337681e-002
1.648839e+003	3.396836e-002
1.649804e+003	3.418876e-002
1.650768e+003	3.440544e-002
1.651732e+003	3.433786e-002
1.652696e+003	3.548599e-002
1.653661e+003	3.623963e-002
1.654625e+003	3.640597e-002
1.655589e+003	3.652427e-002
1.656553e+003	3.679661e-002
1.657517e+003	3.729941e-002
1.658482e+003	3.785938e-002
1.659446e+003	3.830842e-002
1.660410e+003	3.877727e-002
1.661374e+003	3.907521e-002
1.662339e+003	3.956499e-002
1.663303e+003	4.062328e-002
1.664267e+003	4.116610e-002
1.665231e+003	4.172762e-002
1.666196e+003	4.251941e-002
1.667160e+003	4.321297e-002
1.668124e+003	4.368645e-002
1.669088e+003	4.502747e-002
1.670052e+003	4.653516e-002
1.671017e+003	4.752986e-002
1.671981e+003	4.901885e-002
1.672945e+003	4.992351e-002
1.673909e+003	5.064235e-002
1.674874e+003	5.197026e-002
1.675838e+003	5.467375e-002
1.676802e+003	5.589170e-002
1.677766e+003	5.725713e-002
1.678731e+003	5.879521e-002
1.679695e+003	6.063656e-002
1.680659e+003	6.337748e-002
1.681623e+003	6.539209e-002
1.682588e+003	6.670995e-002
1.683552e+003	6.755762e-002
1.684516e+003	7.336442e-002
1.685480e+003	7.886348e-002
1.686444e+003	8.188876e-002
1.687409e+003	8.550722e-002
1.688373e+003	9.091257e-002
1.689337e+003	9.658863e-002
1.690301e+003	1.034211e-001
1.691266e+003	1.107396e-001
1.692230e+003	1.182770e-001
1.693194e+003	1.266624e-001
1.694158e+003	1.342739e-001
1.695123e+003	1.401281e-001
1.696087e+003	1.539135e-001
1.697051e+003	1.640899e-001
1.698015e+003	1.707476e-001
1.698979e+003	1.764622e-001
1.699944e+003	1.802659e-001
1.700908e+003	1.939295e-001
1.701872e+003	2.014542e-001
1.702836e+003	2.078349e-001
1.703801e+003	2.153930e-001
1.704765e+003	2.241532e-001
1.705729e+003	2.327772e-001
1.706693e+003	2.411372e-001
1.707658e+003	2.486359e-001
1.708622e+003	2.547590e-001
1.709586e+003	2.601837e-001
1.710550e+003	2.634543e-001
1.711515e+003	2.655237e-001
1.712479e+003	2.651818e-001
1.713443e+003	2.633940e-001
1.714407e+003	2.589134e-001
1.715371e+003	2.497598e-001
1.716336e+003	2.433803e-001
1.717300e+003	2.371460e-001
1.718264e+003	2.205004e-001
1.719228e+003	2.088912e-001
1.720193e+003	1.997039e-001
1.721157e+003	1.887212e-001
1.722121e+003	1.774211e-001
1.723085e+003	1.666360e-001
1.724050e+003	1.558726e-001
1.725014e+003	1.471555e-001
1.725978e+003	1.392892e-001
1.726942e+003	1.324428e-001
1.727906e+003	1.268264e-001
1.728871e+003	1.229342e-001
1.729835e+003	1.192255e-001
1.730799e+003	1.162323e-001
1.731763e+003	1.142967e-001
1.732728e+003	1.128312e-001
1.733692e+003	1.107457e-001
1.734656e+003	1.086025e-001
1.735620e+003	1.074813e-001
1.736585e+003	1.064980e-001
1.737549e+003	1.049382e-001
1.738513e+003	1.032845e-001
1.739477e+003	1.007632e-001
1.740442e+003	9.802543e-002
1.741406e+003	9.578107e-002
1.742370e+003	9.345511e-002
1.743334e+003	9.006844e-002
1.744298e+003	8.710821e-002
1.745263e+003	8.413148e-002
1.746227e+003	8.113739e-002
1.747191e+003	7.834093e-002
1.748155e+003	7.531874e-002
1.749120e+003	7.228582e-002
1.750084e+003	7.037773e-002
1.751048e+003	6.768812e-002
1.752012e+003	6.557537e-002
1.752977e+003	6.414016e-002
1.753941e+003	6.264492e-002
1.754905e+003	6.101820e-002
1.755869e+003	5.955484e-002
1.756833e+003	5.772400e-002
1.757798e+003	5.672123e-002
1.758762e+003	5.554372e-002
1.759726e+003	5.429536e-002
1.760690e+003	5.305023e-002
1.761655e+003	5.202894e-002
1.762619e+003	5.130973e-002
1.763583e+003	5.068208e-002
1.764547e+003	4.990811e-002
1.765512e+003	4.908340e-002
1.766476e+003	4.828079e-002
1.767440e+003	4.765273e-002
1.768404e+003	4.713831e-002
1.769369e+003	4.654937e-002
1.770333e+003	4.578375e-002
1.771297e+003	4.500154e-002
1.772261e+003	4.428989e-002
1.773225e+003	4.352248e-002
1.774190e+003	4.288075e-002
1.775154e+003	4.228432e-002
1.776118e+003	4.138272e-002
1.777082e+003	4.080009e-002
1.778047e+003	4.027137e-002
1.779011e+003	3.990690e-002
1.779975e+003	3.914346e-002
1.780939e+003	3.823937e-002
1.781904e+003	3.739142e-002
1.782868e+003	3.654929e-002
1.783832e+003	3.583207e-002
1.784796e+003	3.552927e-002
1.785760e+003	3.485318e-002
1.786725e+003	3.413799e-002
1.787689e+003	3.368640e-002
1.788653e+003	3.311727e-002
1.789617e+003	3.226920e-002
1.790582e+003	3.191091e-002
1.791546e+003	3.155160e-002
1.792510e+003	3.079655e-002
1.793474e+003	3.031489e-002
1.794439e+003	3.013001e-002
1.795403e+003	2.978183e-002
1.796367e+003	2.928276e-002
1.797331e+003	2.892386e-002
1.798296e+003	2.865453e-002
1.799260e+003	2.820637e-002
1.800224e+003	2.778529e-002
1.801188e+003	2.738186e-002
1.802152e+003	2.725037e-002
1.803117e+003	2.718883e-002
1.804081e+003	2.684289e-002
1.805045e+003	2.656996e-002
1.806009e+003	2.652405e-002
1.806974e+003	2.606928e-002
1.807938e+003	2.575208e-002
1.808902e+003	2.561202e-002
1.809866e+003	2.522144e-002
1.810831e+003	2.487627e-002
1.811795e+003	2.449241e-002
1.812759e+003	2.431365e-002
1.813723e+003	2.439754e-002
1.814688e+003	2.423721e-002
1.815652e+003	2.359644e-002
1.816616e+003	2.280319e-002
1.817580e+003	2.315412e-002
1.818544e+003	2.331461e-002
1.819509e+003	2.314671e-002
1.820473e+003	2.308664e-002
1.821437e+003	2.304583e-002
1.822401e+003	2.281452e-002
1.823366e+003	2.258435e-002
1.824330e+003	2.210176e-002
1.825294e+003	2.213388e-002
1.826258e+003	2.237167e-002
1.827223e+003	2.212867e-002
1.828187e+003	2.202848e-002
1.829151e+003	2.246232e-002
1.830115e+003	2.251069e-002
1.831079e+003	2.216681e-002
1.832044e+003	2.203052e-002
1.833008e+003	2.196925e-002
1.833972e+003	2.173631e-002
1.834936e+003	2.157038e-002
1.835901e+003	2.134709e-002
1.836865e+003	2.129946e-002
1.837829e+003	2.181040e-002
1.838793e+003	2.166839e-002
1.839758e+003	2.113641e-002
1.840722e+003	2.123603e-002
1.841686e+003	2.140837e-002
1.842650e+003	2.086103e-002
1.843615e+003	1.985115e-002
1.844579e+003	2.033068e-002
1.845543e+003	2.084557e-002
1.846507e+003	2.103325e-002
1.847471e+003	2.126799e-002
1.848436e+003	2.137291e-002
1.849400e+003	2.097791e-002
1.850364e+003	2.053614e-002
1.851328e+003	2.073657e-002
1.852293e+003	2.127228e-002
1.853257e+003	2.105331e-002
1.854221e+003	2.100373e-002
1.855185e+003	2.108740e-002
1.856150e+003	2.093732e-002
1.857114e+003	2.061059e-002
1.858078e+003	2.064099e-002
1.859042e+003	2.105301e-002
1.860006e+003	2.127491e-002
1.860971e+003	2.088321e-002
1.861935e+003	2.048689e-002
1.862899e+003	2.033318e-002
1.863863e+003	2.038583e-002
1.864828e+003	2.058399e-002
1.865792e+003	2.063216e-002
1.866756e+003	2.007709e-002
1.867720e+003	1.987816e-002
1.868685e+003	1.940169e-002
1.869649e+003	1.955684e-002
1.870613e+003	2.046102e-002
1.871577e+003	2.080609e-002
1.872542e+003	2.018591e-002
1.873506e+003	1.958913e-002
1.874470e+003	1.972481e-002
1.875434e+003	2.010641e-002
1.876398e+003	1.996201e-002
1.877363e+003	1.956479e-002
1.878327e+003	1.942928e-002
1.879291e+003	1.931953e-002
1.880255e+003	1.978994e-002
1.881220e+003	2.002427e-002
1.882184e+003	1.968140e-002
1.883148e+003	1.960894e-002
1.884112e+003	1.975734e-002
1.885077e+003	1.977799e-002
1.886041e+003	1.932221e-002
1.887005e+003	1.939502e-002
1.887969e+003	1.919830e-002
1.888933e+003	1.890605e-002
1.889898e+003	1.940170e-002
1.890862e+003	1.967897e-002
1.891826e+003	1.969524e-002
1.892790e+003	1.965333e-002
1.893755e+003	1.930546e-002
1.894719e+003	1.951055e-002
1.895683e+003	1.984732e-002
1.896647e+003	1.938459e-002
1.897612e+003	1.951741e-002
1.898576e+003	1.993720e-002
1.899540e+003	1.991495e-002
1.900504e+003	1.968906e-002
1.901469e+003	1.955419e-002
1.902433e+003	1.910806e-002
1.903397e+003	1.890277e-002
1.904361e+003	1.952754e-002
1.905325e+003	1.966792e-002
1.906290e+003	1.966672e-002
1.907254e+003	1.937478e-002
1.908218e+003	1.915064e-002
1.909182e+003	1.883924e-002
1.910147e+003	1.857605e-002
1.911111e+003	1.837022e-002
1.912075e+003	1.820294e-002
1.913039e+003	1.876647e-002
1.914004e+003	1.909782e-002
1.914968e+003	1.874203e-002
1.915932e+003	1.894985e-002
1.916896e+003	1.984141e-002
1.917860e+003	2.082128e-002
1.918825e+003	1.988746e-002
1.919789e+003	1.875878e-002
1.920753e+003	1.747922e-002
1.921717e+003	1.682367e-002
1.922682e+003	1.719109e-002
1.923646e+003	1.705119e-002
1.924610e+003	1.641203e-002
1.925574e+003	1.697669e-002
1.926539e+003	1.744136e-002
1.927503e+003	1.776823e-002
1.928467e+003	1.817815e-002
1.929431e+003	1.808860e-002
1.930396e+003	1.736655e-002
1.931360e+003	1.676259e-002
1.932324e+003	1.613088e-002
1.933288e+003	1.622050e-002
1.934252e+003	1.607630e-002
1.935217e+003	1.552767e-002
1.936181e+003	1.690483e-002
1.937145e+003	1.794112e-002
1.938109e+003	1.706477e-002
1.939074e+003	1.624453e-002
1.940038e+003	1.576531e-002
1.941002e+003	1.574604e-002
1.941966e+003	1.604561e-002
1.942931e+003	1.565347e-002
1.943895e+003	1.562718e-002
1.944859e+003	1.494064e-002
1.945823e+003	1.444950e-002
1.946787e+003	1.497202e-002
1.947752e+003	1.541047e-002
1.948716e+003	1.566744e-002
1.949680e+003	1.528160e-002
1.950644e+003	1.525881e-002
1.951609e+003	1.473759e-002
1.952573e+003	1.523469e-002
1.953537e+003	1.628065e-002
1.954501e+003	1.498338e-002
1.955466e+003	1.271340e-002
1.956430e+003	1.244441e-002
1.957394e+003	1.232469e-002
1.958358e+003	1.301091e-002
1.959323e+003	1.259723e-002
1.960287e+003	1.102920e-002
1.961251e+003	1.295273e-002
1.962215e+003	1.386216e-002
1.963179e+003	1.340612e-002
1.964144e+003	1.271707e-002
1.965108e+003	1.176936e-002
1.966072e+003	1.394920e-002
1.967036e+003	1.595777e-002
1.968001e+003	1.659208e-002
1.968965e+003	1.598011e-002
1.969929e+003	1.510036e-002
1.970893e+003	1.697575e-002
1.971858e+003	1.646552e-002
1.972822e+003	1.338108e-002
1.973786e+003	1.117601e-002
1.974750e+003	1.099468e-002
1.975714e+003	1.110355e-002
1.976679e+003	1.156192e-002
1.977643e+003	1.477176e-002
1.978607e+003	2.133470e-002
1.979571e+003	2.163542e-002
1.980536e+003	1.836739e-002
1.981500e+003	1.587707e-002
1.982464e+003	1.622046e-002
1.983428e+003	1.721919e-002
1.984393e+003	1.559282e-002
1.985357e+003	1.483823e-002
1.986321e+003	1.630513e-002
1.987285e+003	1.785914e-002
1.988250e+003	1.868647e-002
1.989214e+003	1.763691e-002
1.990178e+003	1.704768e-002
1.991142e+003	1.752370e-002
1.992106e+003	1.596345e-002
1.993071e+003	1.669336e-002
1.994035e+003	1.758572e-002
1.994999e+003	1.555074e-002
1.995963e+003	1.301584e-002
1.996928e+003	1.476857e-002
1.997892e+003	1.550885e-002
1.998856e+003	1.372229e-002
1.999820e+003	1.426100e-002
2.000785e+003	1.493365e-002
2.001749e+003	1.307632e-002
2.002713e+003	1.253889e-002
2.003677e+003	1.560221e-002
2.004641e+003	1.476475e-002
2.005606e+003	1.135230e-002
2.006570e+003	1.008376e-002
2.007534e+003	9.684492e-003
2.008498e+003	1.117986e-002
2.009463e+003	1.314160e-002
2.010427e+003	1.466306e-002
2.011391e+003	1.445510e-002
2.012355e+003	1.227960e-002
2.013320e+003	1.334135e-002
2.014284e+003	1.536452e-002
2.015248e+003	1.382080e-002
2.016212e+003	1.160628e-002
2.017177e+003	1.130687e-002
2.018141e+003	1.367755e-002
2.019105e+003	1.661191e-002
2.020069e+003	1.502641e-002
2.021033e+003	9.512208e-003
2.021998e+003	7.976821e-003
2.022962e+003	1.191859e-002
2.023926e+003	1.424787e-002
2.024890e+003	1.711456e-002
2.025855e+003	1.867234e-002
2.026819e+003	1.494030e-002
2.027783e+003	1.139958e-002
2.028747e+003	1.216737e-002
2.029712e+003	1.404483e-002
2.030676e+003	1.476532e-002
2.031640e+003	1.528644e-002
2.032604e+003	1.532815e-002
2.033568e+003	1.471698e-002
2.034533e+003	1.297869e-002
2.035497e+003	1.321503e-002
2.036461e+003	1.518163e-002
2.037425e+003	1.456754e-002
2.038390e+003	1.395407e-002
2.039354e+003	1.546349e-002
2.040318e+003	1.567037e-002
2.041282e+003	1.364600e-002
2.042247e+003	1.652801e-002
2.043211e+003	1.977557e-002
2.044175e+003	1.824483e-002
2.045139e+003	1.593000e-002
2.046104e+003	1.612903e-002
2.047068e+003	1.649515e-002
2.048032e+003	1.714292e-002
2.048996e+003	1.677470e-002
2.049960e+003	1.745687e-002
2.050925e+003	2.075594e-002
2.051889e+003	1.925723e-002
2.052853e+003	1.539777e-002
2.053817e+003	1.530325e-002
2.054782e+003	1.768630e-002
2.055746e+003	1.890707e-002
2.056710e+003	1.765850e-002
2.057674e+003	1.615572e-002
2.058639e+003	1.462189e-002
2.059603e+003	1.495640e-002
2.060567e+003	1.799386e-002
2.061531e+003	1.937912e-002
2.062496e+003	1.846869e-002
2.063460e+003	1.722402e-002
2.064424e+003	1.797283e-002
2.065388e+003	1.916815e-002
2.066353e+003	1.838390e-002
2.067317e+003	1.776402e-002
2.068281e+003	1.890741e-002
2.069245e+003	1.967382e-002
2.070209e+003	2.050743e-002
2.071174e+003	1.991865e-002
2.072138e+003	1.849330e-002
2.073102e+003	1.769054e-002
2.074066e+003	1.836754e-002
2.075031e+003	1.891346e-002
2.075995e+003	1.840648e-002
2.076959e+003	1.829760e-002
2.077923e+003	1.878284e-002
2.078888e+003	1.890685e-002
2.079852e+003	2.008003e-002
2.080816e+003	2.066170e-002
2.081780e+003	1.966564e-002
2.082745e+003	1.808092e-002
2.083709e+003	1.758279e-002
2.084673e+003	1.910512e-002
2.085637e+003	1.943298e-002
2.086602e+003	1.902009e-002
2.087566e+003	1.871198e-002
2.088530e+003	1.854091e-002
2.089494e+003	1.831935e-002
2.090458e+003	1.846186e-002
2.091423e+003	1.810250e-002
2.092387e+003	1.749413e-002
2.093351e+003	1.694120e-002
2.094315e+003	1.743065e-002
2.095280e+003	1.806692e-002
2.096244e+003	1.860755e-002
2.097208e+003	1.894672e-002
2.098172e+003	1.826718e-002
2.099136e+003	1.842279e-002
2.100101e+003	1.867928e-002
2.101065e+003	1.902871e-002
2.102029e+003	1.957879e-002
2.102993e+003	1.928512e-002
2.103958e+003	1.808165e-002
2.104922e+003	1.749807e-002
2.105886e+003	1.812079e-002
2.106850e+003	1.929498e-002
2.107814e+003	1.940563e-002
2.108779e+003	1.844226e-002
2.109743e+003	1.799547e-002
2.110707e+003	1.931077e-002
2.111671e+003	2.066643e-002
2.112636e+003	1.960421e-002
2.113600e+003	1.797159e-002
2.114564e+003	1.732958e-002
2.115528e+003	1.754272e-002
2.116493e+003	1.788530e-002
2.117457e+003	1.806372e-002
2.118421e+003	1.798308e-002
2.119385e+003	1.759541e-002
2.120350e+003	1.749673e-002
2.121314e+003	1.731940e-002
2.122278e+003	1.691489e-002
2.123242e+003	1.687816e-002
2.124207e+003	1.805093e-002
2.125171e+003	1.760378e-002
2.126135e+003	1.626483e-002
2.127099e+003	1.630765e-002
2.128063e+003	1.496068e-002
2.129028e+003	1.360674e-002
2.129992e+003	1.361453e-002
2.130956e+003	1.253319e-002
2.131920e+003	1.139661e-002
2.132885e+003	1.162067e-002
2.133849e+003	1.329331e-002
2.134813e+003	1.398457e-002
2.135777e+003	1.390343e-002
2.136742e+003	1.436336e-002
2.137706e+003	1.374180e-002
2.138670e+003	1.209680e-002
2.139634e+003	1.327359e-002
2.140599e+003	1.520669e-002
2.141563e+003	1.393039e-002
2.142527e+003	1.323749e-002
2.143491e+003	1.360015e-002
2.144456e+003	1.335396e-002
2.145420e+003	1.357405e-002
2.146384e+003	1.256424e-002
2.147348e+003	1.242561e-002
2.148313e+003	1.234957e-002
2.149277e+003	1.191652e-002
2.150241e+003	1.078393e-002
2.151205e+003	1.029868e-002
2.152169e+003	1.149276e-002
2.153134e+003	1.030046e-002
2.154098e+003	5.925279e-003
2.155062e+003	4.465768e-003
2.156026e+003	4.511809e-003
2.156990e+003	4.910398e-004
2.157955e+003	0.000000e+000
2.158919e+003	8.839893e-003
2.159883e+003	1.480681e-002
2.160847e+003	1.617665e-002
2.161812e+003	1.687380e-002
2.162776e+003	1.643199e-002
2.163740e+003	1.742912e-002
2.164704e+003	1.807597e-002
2.165668e+003	1.425091e-002
2.166633e+003	1.690976e-002
2.167597e+003	1.840717e-002
2.168561e+003	1.565009e-002
2.169525e+003	1.401622e-002
2.170490e+003	1.486399e-002
2.171454e+003	1.502715e-002
2.172418e+003	1.354675e-002
2.173382e+003	1.385439e-002
2.174347e+003	1.457835e-002
2.175311e+003	1.251162e-002
2.176275e+003	1.251286e-002
2.177239e+003	1.382217e-002
2.178204e+003	1.419332e-002
2.179168e+003	1.593391e-002
2.180132e+003	1.506993e-002
2.181096e+003	1.231485e-002
2.182061e+003	1.267831e-002
2.183025e+003	1.460443e-002
2.183989e+003	1.643345e-002
2.184953e+003	1.540224e-002
2.185917e+003	1.421958e-002
2.186882e+003	1.540314e-002
2.187846e+003	1.800011e-002
2.188810e+003	1.873668e-002
2.189774e+003	1.910995e-002
2.190739e+003	1.899267e-002
2.191703e+003	1.853911e-002
2.192667e+003	1.682886e-002
2.193631e+003	1.481764e-002
2.194596e+003	1.599587e-002
2.195560e+003	1.700496e-002
2.196524e+003	1.795483e-002
2.197488e+003	1.826914e-002
2.198453e+003	1.683835e-002
2.199417e+003	1.698334e-002
2.200381e+003	1.756763e-002
2.201345e+003	1.802767e-002
2.202310e+003	1.663209e-002
2.203274e+003	1.597123e-002
2.204238e+003	1.818728e-002
2.205202e+003	1.707115e-002
2.206167e+003	1.563498e-002
2.207131e+003	1.756099e-002
2.208095e+003	1.795359e-002
2.209059e+003	1.752614e-002
2.210023e+003	1.753317e-002
2.210988e+003	1.743346e-002
2.211952e+003	1.723950e-002
2.212916e+003	1.680117e-002
2.213880e+003	1.698439e-002
2.214844e+003	1.790783e-002
2.215809e+003	1.903018e-002
2.216773e+003	1.838284e-002
2.217737e+003	1.648732e-002
2.218701e+003	1.744859e-002
2.219666e+003	1.821609e-002
2.220630e+003	1.878342e-002
2.221594e+003	1.795519e-002
2.222558e+003	1.750746e-002
2.223522e+003	1.757109e-002
2.224487e+003	1.845621e-002
2.225451e+003	1.930960e-002
2.226415e+003	1.799255e-002
2.227379e+003	1.724848e-002
2.228344e+003	1.803454e-002
2.229308e+003	1.842167e-002
2.230272e+003	1.800317e-002
2.231236e+003	1.794764e-002
2.232201e+003	1.843510e-002
2.233165e+003	1.837134e-002
2.234129e+003	1.875603e-002
2.235093e+003	1.811438e-002
2.236058e+003	1.781464e-002
2.237022e+003	1.893712e-002
2.237986e+003	1.944888e-002
2.238950e+003	1.907415e-002
2.239915e+003	1.953621e-002
2.240879e+003	1.945097e-002
2.241843e+003	1.894342e-002
2.242807e+003	1.824843e-002
2.243771e+003	1.810674e-002
2.244736e+003	1.899066e-002
2.245700e+003	2.111967e-002
2.246664e+003	2.151743e-002
2.247628e+003	2.054888e-002
2.248593e+003	1.997897e-002
2.249557e+003	2.012666e-002
2.250521e+003	2.046299e-002
2.251485e+003	2.034511e-002
2.252450e+003	1.897452e-002
2.253414e+003	1.786364e-002
2.254378e+003	1.878667e-002
2.255342e+003	2.015504e-002
2.256307e+003	2.066724e-002
2.257271e+003	2.090267e-002
2.258235e+003	2.066281e-002
2.259199e+003	2.073266e-002
2.260164e+003	2.152587e-002
2.261128e+003	2.211202e-002
2.262092e+003	2.129425e-002
2.263056e+003	2.081089e-002
2.264021e+003	2.009228e-002
2.264985e+003	2.041704e-002
2.265949e+003	2.067121e-002
2.266913e+003	2.043963e-002
2.267877e+003	2.054693e-002
2.268842e+003	2.117239e-002
2.269806e+003	2.145592e-002
2.270770e+003	2.097940e-002
2.271734e+003	2.106259e-002
2.272698e+003	2.188301e-002
2.273663e+003	2.190776e-002
2.274627e+003	2.191439e-002
2.275591e+003	2.229925e-002
2.276555e+003	2.301719e-002
2.277520e+003	2.285252e-002
2.278484e+003	2.327755e-002
2.279448e+003	2.411068e-002
2.280412e+003	2.450332e-002
2.281376e+003	2.372087e-002
2.282341e+003	2.322579e-002
2.283305e+003	2.418976e-002
2.284269e+003	2.433036e-002
2.285233e+003	2.376770e-002
2.286198e+003	2.379471e-002
2.287162e+003	2.385060e-002
2.288126e+003	2.387624e-002
2.289090e+003	2.419534e-002
2.290055e+003	2.404828e-002
2.291019e+003	2.384098e-002
2.291983e+003	2.372887e-002
2.292947e+003	2.354488e-002
2.293912e+003	2.350666e-002
2.294876e+003	2.341845e-002
2.295840e+003	2.342012e-002
2.296804e+003	2.343780e-002
2.297769e+003	2.332790e-002
2.298733e+003	2.310296e-002
2.299697e+003	2.299614e-002
2.300661e+003	2.307564e-002
2.301625e+003	2.317053e-002
2.302590e+003	2.357031e-002
2.303554e+003	2.385429e-002
2.304518e+003	2.364729e-002
2.305482e+003	2.364822e-002
2.306447e+003	2.373287e-002
2.307411e+003	2.378011e-002
2.308375e+003	2.380674e-002
2.309339e+003	2.393172e-002
2.310304e+003	2.399967e-002
2.311268e+003	2.439941e-002
2.312232e+003	2.459793e-002
2.313196e+003	2.465751e-002
2.314161e+003	2.439525e-002
2.315125e+003	2.426119e-002
2.316089e+003	2.447126e-002
2.317053e+003	2.497592e-002
2.318018e+003	2.510003e-002
2.318982e+003	2.548165e-002
2.319946e+003	2.584210e-002
2.320910e+003	2.616801e-002
2.321875e+003	2.646660e-002
2.322839e+003	2.707156e-002
2.323803e+003	2.789694e-002
2.324767e+003	2.766514e-002
2.325731e+003	2.603094e-002
2.326696e+003	2.448719e-002
[truncated: 1,736 more rows]
