# Supplementary material for: Aqueous Depolymerization of Polyethylene at Ambient Temperature: In Situ Generation of Permanganate Using Ozone
Source: ACS Sustain Chem Eng. 2026 Mar 17;14(12):5995–6005. doi: 10.1021/acssuschemeng.5c12302 (PMC13040521; doi:10.1021/acssuschemeng.5c12302)
Supplement: Supplementary file 2 [file sc5c12302_si_002.zip › Supplemental_information_raw_data_and_code/Repeat experiment 1/ATR/@@@2MSB008-73.CSV]

3.991926e+002	0.000000e+000
4.001569e+002	0.000000e+000
4.011211e+002	0.000000e+000
4.020853e+002	0.000000e+000
4.030496e+002	0.000000e+000
4.040138e+002	0.000000e+000
4.049780e+002	0.000000e+000
4.059423e+002	0.000000e+000
4.069065e+002	0.000000e+000
4.078707e+002	0.000000e+000
4.088350e+002	0.000000e+000
4.097992e+002	0.000000e+000
4.107634e+002	0.000000e+000
4.117277e+002	0.000000e+000
4.126919e+002	0.000000e+000
4.136561e+002	0.000000e+000
4.146204e+002	0.000000e+000
4.155846e+002	0.000000e+000
4.165488e+002	0.000000e+000
4.175131e+002	0.000000e+000
4.184773e+002	0.000000e+000
4.194415e+002	0.000000e+000
4.204058e+002	0.000000e+000
4.213700e+002	0.000000e+000
4.223342e+002	0.000000e+000
4.232985e+002	0.000000e+000
4.242627e+002	0.000000e+000
4.252269e+002	0.000000e+000
4.261912e+002	0.000000e+000
4.271554e+002	0.000000e+000
4.281196e+002	0.000000e+000
4.290839e+002	0.000000e+000
4.300481e+002	0.000000e+000
4.310123e+002	0.000000e+000
4.319766e+002	0.000000e+000
4.329408e+002	0.000000e+000
4.339050e+002	0.000000e+000
4.348693e+002	0.000000e+000
4.358335e+002	0.000000e+000
4.367977e+002	0.000000e+000
4.377620e+002	0.000000e+000
4.387262e+002	0.000000e+000
4.396904e+002	0.000000e+000
4.406547e+002	0.000000e+000
4.416189e+002	0.000000e+000
4.425831e+002	0.000000e+000
4.435474e+002	0.000000e+000
4.445116e+002	0.000000e+000
4.454758e+002	0.000000e+000
4.464401e+002	0.000000e+000
4.474043e+002	0.000000e+000
4.483685e+002	0.000000e+000
4.493328e+002	0.000000e+000
4.502970e+002	0.000000e+000
4.512612e+002	0.000000e+000
4.522255e+002	0.000000e+000
4.531897e+002	0.000000e+000
4.541539e+002	0.000000e+000
4.551182e+002	0.000000e+000
4.560824e+002	0.000000e+000
4.570466e+002	0.000000e+000
4.580109e+002	0.000000e+000
4.589751e+002	0.000000e+000
4.599393e+002	0.000000e+000
4.609036e+002	0.000000e+000
4.618678e+002	0.000000e+000
4.628320e+002	0.000000e+000
4.637963e+002	0.000000e+000
4.647605e+002	0.000000e+000
4.657247e+002	0.000000e+000
4.666890e+002	0.000000e+000
4.676532e+002	0.000000e+000
4.686174e+002	0.000000e+000
4.695817e+002	0.000000e+000
4.705459e+002	0.000000e+000
4.715101e+002	0.000000e+000
4.724744e+002	0.000000e+000
4.734386e+002	0.000000e+000
4.744028e+002	0.000000e+000
4.753671e+002	0.000000e+000
4.763313e+002	0.000000e+000
4.772955e+002	0.000000e+000
4.782598e+002	0.000000e+000
4.792240e+002	0.000000e+000
4.801882e+002	0.000000e+000
4.811525e+002	0.000000e+000
4.821167e+002	0.000000e+000
4.830809e+002	0.000000e+000
4.840452e+002	0.000000e+000
4.850094e+002	0.000000e+000
4.859736e+002	0.000000e+000
4.869379e+002	0.000000e+000
4.879021e+002	0.000000e+000
4.888663e+002	0.000000e+000
4.898306e+002	0.000000e+000
4.907948e+002	0.000000e+000
4.917590e+002	0.000000e+000
4.927233e+002	0.000000e+000
4.936875e+002	0.000000e+000
4.946517e+002	0.000000e+000
4.956160e+002	0.000000e+000
4.965802e+002	0.000000e+000
4.975444e+002	0.000000e+000
4.985087e+002	0.000000e+000
4.994729e+002	0.000000e+000
5.004371e+002	0.000000e+000
5.014014e+002	0.000000e+000
5.023656e+002	0.000000e+000
5.033299e+002	0.000000e+000
5.042941e+002	0.000000e+000
5.052583e+002	0.000000e+000
5.062226e+002	0.000000e+000
5.071868e+002	0.000000e+000
5.081510e+002	0.000000e+000
5.091153e+002	0.000000e+000
5.100795e+002	0.000000e+000
5.110437e+002	0.000000e+000
5.120079e+002	0.000000e+000
5.129722e+002	0.000000e+000
5.139364e+002	0.000000e+000
5.149006e+002	0.000000e+000
5.158649e+002	0.000000e+000
5.168291e+002	0.000000e+000
5.177933e+002	0.000000e+000
5.187576e+002	0.000000e+000
5.197218e+002	0.000000e+000
5.206860e+002	0.000000e+000
5.216503e+002	0.000000e+000
5.226145e+002	0.000000e+000
5.235787e+002	0.000000e+000
5.245430e+002	1.864769e-002
5.255072e+002	1.911991e-002
5.264714e+002	1.931139e-002
5.274357e+002	1.932331e-002
5.283999e+002	1.932641e-002
5.293641e+002	1.945603e-002
5.303284e+002	1.971706e-002
5.312926e+002	1.985629e-002
5.322568e+002	1.969305e-002
5.332211e+002	1.984752e-002
5.341853e+002	1.996797e-002
5.351495e+002	2.020450e-002
5.361138e+002	2.008772e-002
5.370780e+002	1.990486e-002
5.380422e+002	1.992804e-002
5.390065e+002	2.011485e-002
5.399707e+002	2.037365e-002
5.409349e+002	2.052561e-002
5.418992e+002	2.045097e-002
5.428634e+002	2.039470e-002
5.438276e+002	2.052206e-002
5.447919e+002	2.012006e-002
5.457561e+002	1.984033e-002
5.467203e+002	2.000747e-002
5.476846e+002	1.954822e-002
5.486488e+002	1.939945e-002
5.496130e+002	1.993595e-002
5.505773e+002	1.964765e-002
5.515415e+002	1.927628e-002
5.525057e+002	1.976345e-002
5.534700e+002	1.999922e-002
5.544342e+002	1.972196e-002
5.553984e+002	1.931540e-002
5.563627e+002	1.897474e-002
5.573269e+002	1.864015e-002
5.582911e+002	1.887525e-002
5.592554e+002	1.907656e-002
5.602196e+002	1.921721e-002
5.611838e+002	1.914415e-002
5.621481e+002	1.896022e-002
5.631123e+002	1.909346e-002
5.640765e+002	1.897462e-002
5.650408e+002	1.894979e-002
5.660050e+002	1.908167e-002
5.669692e+002	1.901135e-002
5.679335e+002	1.907811e-002
5.688977e+002	1.913767e-002
5.698619e+002	1.886010e-002
5.708262e+002	1.878928e-002
5.717904e+002	1.914763e-002
5.727546e+002	1.902401e-002
5.737189e+002	1.867482e-002
5.746831e+002	1.895064e-002
5.756473e+002	1.910814e-002
5.766116e+002	1.900658e-002
5.775758e+002	1.934028e-002
5.785400e+002	1.927562e-002
5.795043e+002	1.916438e-002
5.804685e+002	1.929607e-002
5.814327e+002	1.948301e-002
5.823970e+002	1.915525e-002
5.833612e+002	1.902172e-002
5.843254e+002	1.924034e-002
5.852897e+002	1.928076e-002
5.862539e+002	1.932050e-002
5.872181e+002	1.933574e-002
5.881824e+002	1.961712e-002
5.891466e+002	1.972107e-002
5.901108e+002	1.945709e-002
5.910751e+002	1.948180e-002
5.920393e+002	1.971148e-002
5.930035e+002	1.965623e-002
5.939678e+002	1.968355e-002
5.949320e+002	1.994361e-002
5.958962e+002	1.988953e-002
5.968605e+002	1.982621e-002
5.978247e+002	1.975633e-002
5.987889e+002	1.989079e-002
5.997532e+002	1.992512e-002
6.007174e+002	1.968284e-002
6.016816e+002	1.965524e-002
6.026459e+002	2.007666e-002
6.036101e+002	2.052632e-002
6.045743e+002	2.067455e-002
6.055386e+002	2.054974e-002
6.065029e+002	2.059365e-002
6.074671e+002	2.065464e-002
6.084313e+002	2.058477e-002
6.093956e+002	2.074296e-002
6.103598e+002	2.075213e-002
6.113240e+002	2.083050e-002
6.122883e+002	2.111062e-002
6.132525e+002	2.102002e-002
6.142167e+002	2.106380e-002
6.151810e+002	2.108355e-002
6.161452e+002	2.121264e-002
6.171094e+002	2.126704e-002
6.180737e+002	2.124403e-002
6.190379e+002	2.146692e-002
6.200021e+002	2.144263e-002
6.209664e+002	2.140025e-002
6.219306e+002	2.150288e-002
6.228948e+002	2.160195e-002
6.238591e+002	2.162360e-002
6.248233e+002	2.148910e-002
6.257875e+002	2.149441e-002
6.267518e+002	2.167452e-002
6.277160e+002	2.195076e-002
6.286802e+002	2.203159e-002
6.296445e+002	2.197617e-002
6.306087e+002	2.194534e-002
6.315729e+002	2.198032e-002
6.325372e+002	2.198475e-002
6.335014e+002	2.197928e-002
6.344656e+002	2.194169e-002
6.354299e+002	2.189500e-002
6.363941e+002	2.188356e-002
6.373583e+002	2.186545e-002
6.383226e+002	2.164614e-002
6.392868e+002	2.163386e-002
6.402510e+002	2.195276e-002
6.412153e+002	2.195266e-002
6.421795e+002	2.193461e-002
6.431437e+002	2.216304e-002
6.441080e+002	2.213738e-002
6.450722e+002	2.198730e-002
6.460364e+002	2.194166e-002
6.470007e+002	2.200110e-002
6.479649e+002	2.196927e-002
6.489291e+002	2.196030e-002
6.498934e+002	2.197926e-002
6.508576e+002	2.199589e-002
6.518218e+002	2.215829e-002
6.527861e+002	2.215547e-002
6.537503e+002	2.229244e-002
6.547145e+002	2.254427e-002
6.556788e+002	2.259859e-002
6.566430e+002	2.257356e-002
6.576072e+002	2.257626e-002
6.585715e+002	2.264426e-002
6.595357e+002	2.246988e-002
6.604999e+002	2.231747e-002
6.614642e+002	2.224702e-002
6.624284e+002	2.230133e-002
6.633926e+002	2.250301e-002
6.643569e+002	2.273732e-002
6.653211e+002	2.264323e-002
6.662853e+002	2.259440e-002
6.672496e+002	2.255761e-002
6.682138e+002	2.274138e-002
6.691780e+002	2.298490e-002
6.701423e+002	2.305206e-002
6.711065e+002	2.323275e-002
6.720707e+002	2.357731e-002
6.730350e+002	2.370161e-002
6.739992e+002	2.351502e-002
6.749634e+002	2.362888e-002
6.759277e+002	2.399607e-002
6.768919e+002	2.411715e-002
6.778561e+002	2.412372e-002
6.788204e+002	2.431160e-002
6.797846e+002	2.431980e-002
6.807488e+002	2.430664e-002
6.817131e+002	2.423069e-002
6.826773e+002	2.413820e-002
6.836415e+002	2.414508e-002
6.846058e+002	2.401406e-002
6.855700e+002	2.390942e-002
6.865342e+002	2.386903e-002
6.874985e+002	2.377808e-002
6.884627e+002	2.364628e-002
6.894269e+002	2.340064e-002
6.903912e+002	2.338900e-002
6.913554e+002	2.354911e-002
6.923196e+002	2.344849e-002
6.932839e+002	2.316900e-002
6.942481e+002	2.302286e-002
6.952123e+002	2.297892e-002
6.961766e+002	2.291470e-002
6.971408e+002	2.288342e-002
6.981050e+002	2.302227e-002
6.990693e+002	2.313621e-002
7.000335e+002	2.312541e-002
7.009977e+002	2.317458e-002
7.019620e+002	2.335428e-002
7.029262e+002	2.344710e-002
7.038904e+002	2.369195e-002
7.048547e+002	2.399297e-002
7.058189e+002	2.432851e-002
7.067831e+002	2.466718e-002
7.077474e+002	2.523040e-002
7.087116e+002	2.591463e-002
7.096758e+002	2.684149e-002
7.106401e+002	2.811567e-002
7.116043e+002	2.989128e-002
7.125685e+002	3.272989e-002
7.135328e+002	3.733448e-002
7.144970e+002	4.435498e-002
7.154612e+002	5.335016e-002
7.164255e+002	6.222096e-002
7.173897e+002	6.964564e-002
7.183539e+002	7.719346e-002
7.193182e+002	8.230989e-002
7.202824e+002	7.830983e-002
7.212466e+002	6.778767e-002
7.222109e+002	5.877692e-002
7.231751e+002	5.284374e-002
7.241393e+002	4.925921e-002
7.251036e+002	4.732124e-002
7.260678e+002	4.716583e-002
7.270320e+002	4.873686e-002
7.279963e+002	5.228420e-002
7.289605e+002	5.772699e-002
7.299247e+002	6.392176e-002
7.308890e+002	6.543737e-002
7.318532e+002	5.830804e-002
7.328174e+002	4.718762e-002
7.337817e+002	3.865998e-002
7.347459e+002	3.349781e-002
7.357101e+002	3.045768e-002
7.366744e+002	2.858568e-002
7.376386e+002	2.739072e-002
7.386028e+002	2.643254e-002
7.395671e+002	2.555324e-002
7.405313e+002	2.497864e-002
7.414955e+002	2.459840e-002
7.424598e+002	2.439395e-002
7.434240e+002	2.416235e-002
7.443882e+002	2.402613e-002
7.453525e+002	2.385493e-002
7.463167e+002	2.357665e-002
7.472809e+002	2.345328e-002
7.482452e+002	2.344256e-002
7.492094e+002	2.340753e-002
7.501736e+002	2.338975e-002
7.511379e+002	2.334661e-002
7.521021e+002	2.316113e-002
7.530663e+002	2.286349e-002
7.540306e+002	2.279858e-002
7.549948e+002	2.299455e-002
7.559590e+002	2.309962e-002
7.569233e+002	2.292324e-002
7.578875e+002	2.286198e-002
7.588517e+002	2.288052e-002
7.598160e+002	2.280653e-002
7.607802e+002	2.282988e-002
7.617444e+002	2.296855e-002
7.627087e+002	2.318715e-002
7.636729e+002	2.325182e-002
7.646371e+002	2.314991e-002
7.656014e+002	2.318494e-002
7.665656e+002	2.324447e-002
7.675298e+002	2.338350e-002
7.684941e+002	2.348466e-002
7.694583e+002	2.348459e-002
7.704225e+002	2.347428e-002
7.713868e+002	2.324034e-002
7.723510e+002	2.333358e-002
7.733152e+002	2.356868e-002
7.742795e+002	2.363909e-002
7.752437e+002	2.381231e-002
7.762079e+002	2.387588e-002
7.771722e+002	2.385162e-002
7.781364e+002	2.393829e-002
7.791006e+002	2.400149e-002
7.800649e+002	2.398955e-002
7.810291e+002	2.406939e-002
7.819933e+002	2.417944e-002
7.829576e+002	2.428262e-002
7.839218e+002	2.438580e-002
7.848860e+002	2.441351e-002
7.858503e+002	2.453461e-002
7.868145e+002	2.460225e-002
7.877787e+002	2.462429e-002
7.887430e+002	2.474392e-002
7.897072e+002	2.482375e-002
7.906714e+002	2.492437e-002
7.916357e+002	2.505314e-002
7.925999e+002	2.506755e-002
7.935641e+002	2.504802e-002
7.945284e+002	2.521362e-002
7.954926e+002	2.525510e-002
7.964568e+002	2.533866e-002
7.974211e+002	2.550407e-002
7.983853e+002	2.558870e-002
7.993495e+002	2.565894e-002
8.003138e+002	2.581549e-002
8.012780e+002	2.594375e-002
8.022422e+002	2.598060e-002
8.032065e+002	2.603612e-002
8.041707e+002	2.609688e-002
8.051349e+002	2.614997e-002
8.060992e+002	2.614018e-002
8.070634e+002	2.609644e-002
8.080276e+002	2.600791e-002
8.089919e+002	2.588989e-002
8.099561e+002	2.595026e-002
8.109204e+002	2.609468e-002
8.118846e+002	2.605597e-002
8.128489e+002	2.591698e-002
8.138131e+002	2.588753e-002
8.147773e+002	2.596989e-002
8.157416e+002	2.605329e-002
8.167058e+002	2.615712e-002
8.176700e+002	2.622211e-002
8.186343e+002	2.616794e-002
8.195985e+002	2.599104e-002
8.205627e+002	2.597672e-002
8.215270e+002	2.603552e-002
8.224912e+002	2.613841e-002
8.234554e+002	2.600995e-002
8.244197e+002	2.600241e-002
8.253839e+002	2.629636e-002
8.263481e+002	2.638911e-002
8.273124e+002	2.612531e-002
8.282766e+002	2.606429e-002
8.292408e+002	2.634057e-002
8.302051e+002	2.651155e-002
8.311693e+002	2.636669e-002
8.321335e+002	2.618079e-002
8.330978e+002	2.610607e-002
8.340620e+002	2.617083e-002
8.350262e+002	2.622519e-002
8.359905e+002	2.627741e-002
8.369547e+002	2.647371e-002
8.379189e+002	2.664533e-002
8.388832e+002	2.666663e-002
8.398474e+002	2.667836e-002
8.408116e+002	2.663714e-002
8.417759e+002	2.662513e-002
8.427401e+002	2.680825e-002
8.437043e+002	2.689678e-002
8.446686e+002	2.700649e-002
8.456328e+002	2.713672e-002
8.465970e+002	2.712980e-002
8.475613e+002	2.723824e-002
8.485255e+002	2.723477e-002
8.494897e+002	2.729292e-002
8.504540e+002	2.729063e-002
8.514182e+002	2.714269e-002
8.523824e+002	2.723454e-002
8.533467e+002	2.732478e-002
8.543109e+002	2.751210e-002
8.552751e+002	2.773422e-002
8.562394e+002	2.776278e-002
8.572036e+002	2.783968e-002
8.581678e+002	2.801029e-002
8.591321e+002	2.804743e-002
8.600963e+002	2.792757e-002
8.610605e+002	2.790817e-002
8.620248e+002	2.801700e-002
8.629890e+002	2.823437e-002
8.639532e+002	2.835300e-002
8.649175e+002	2.848094e-002
8.658817e+002	2.860752e-002
8.668459e+002	2.863400e-002
8.678102e+002	2.864666e-002
8.687744e+002	2.888980e-002
8.697386e+002	2.894090e-002
8.707029e+002	2.891740e-002
8.716671e+002	2.899656e-002
8.726313e+002	2.893687e-002
8.735956e+002	2.909055e-002
8.745598e+002	2.946872e-002
8.755240e+002	2.959064e-002
8.764883e+002	2.955265e-002
8.774525e+002	2.970290e-002
8.784167e+002	2.983192e-002
8.793810e+002	2.987010e-002
8.803452e+002	3.000977e-002
8.813094e+002	3.006969e-002
8.822737e+002	3.010387e-002
8.832379e+002	3.033207e-002
8.842021e+002	3.070628e-002
8.851664e+002	3.112907e-002
8.861306e+002	3.122569e-002
8.870948e+002	3.127204e-002
8.880591e+002	3.134544e-002
8.890233e+002	3.156438e-002
8.899875e+002	3.199906e-002
8.909518e+002	3.219698e-002
8.919160e+002	3.218565e-002
8.928802e+002	3.217492e-002
8.938445e+002	3.240887e-002
8.948087e+002	3.238017e-002
8.957729e+002	3.230540e-002
8.967372e+002	3.249120e-002
8.977014e+002	3.270876e-002
8.986656e+002	3.281685e-002
8.996299e+002	3.297874e-002
9.005941e+002	3.322906e-002
9.015583e+002	3.322859e-002
9.025226e+002	3.326652e-002
9.034868e+002	3.346460e-002
9.044510e+002	3.354142e-002
9.054153e+002	3.380658e-002
9.063795e+002	3.406083e-002
9.073438e+002	3.409734e-002
9.083080e+002	3.426500e-002
9.092722e+002	3.433269e-002
9.102365e+002	3.437690e-002
9.112007e+002	3.469661e-002
9.121649e+002	3.497327e-002
9.131292e+002	3.521581e-002
9.140934e+002	3.538070e-002
9.150576e+002	3.543628e-002
9.160219e+002	3.559363e-002
9.169861e+002	3.582468e-002
9.179503e+002	3.610457e-002
9.189146e+002	3.643946e-002
9.198788e+002	3.665888e-002
9.208430e+002	3.683438e-002
9.218073e+002	3.717180e-002
9.227715e+002	3.773716e-002
9.237357e+002	3.796977e-002
9.247000e+002	3.808624e-002
9.256642e+002	3.844739e-002
9.266284e+002	3.806261e-002
9.275927e+002	3.831632e-002
9.285569e+002	3.864755e-002
9.295211e+002	3.860303e-002
9.304854e+002	3.917211e-002
9.314496e+002	3.966881e-002
9.324138e+002	3.995388e-002
9.333781e+002	4.006807e-002
9.343423e+002	4.000926e-002
9.353065e+002	4.003404e-002
9.362708e+002	4.016957e-002
9.372350e+002	4.042362e-002
9.381992e+002	4.060440e-002
9.391635e+002	4.070590e-002
9.401277e+002	4.089125e-002
9.410919e+002	4.094427e-002
9.420562e+002	4.094382e-002
9.430204e+002	4.073637e-002
9.439846e+002	4.065995e-002
9.449489e+002	4.058320e-002
9.459131e+002	4.050564e-002
9.468773e+002	4.030941e-002
9.478416e+002	4.030657e-002
9.488058e+002	4.035778e-002
9.497700e+002	4.047161e-002
9.507343e+002	4.019480e-002
9.516985e+002	4.014258e-002
9.526627e+002	4.003388e-002
9.536270e+002	3.964436e-002
9.545912e+002	3.923097e-002
9.555554e+002	3.898910e-002
9.565197e+002	3.866611e-002
9.574839e+002	3.853272e-002
9.584481e+002	3.841053e-002
9.594124e+002	3.834461e-002
9.603766e+002	3.833085e-002
9.613408e+002	3.860418e-002
9.623051e+002	3.881614e-002
9.632693e+002	3.842037e-002
9.642335e+002	3.766496e-002
9.651978e+002	3.711309e-002
9.661620e+002	3.637118e-002
9.671262e+002	3.593140e-002
9.680905e+002	3.606203e-002
9.690547e+002	3.591610e-002
9.700189e+002	3.532378e-002
9.709832e+002	3.500268e-002
9.719474e+002	3.483738e-002
9.729116e+002	3.471233e-002
9.738759e+002	3.430054e-002
9.748401e+002	3.409962e-002
9.758043e+002	3.396431e-002
9.767686e+002	3.360450e-002
9.777328e+002	3.329802e-002
9.786970e+002	3.308151e-002
9.796613e+002	3.289298e-002
9.806255e+002	3.258170e-002
9.815897e+002	3.225438e-002
9.825540e+002	3.212978e-002
9.835182e+002	3.186051e-002
9.844824e+002	3.161870e-002
9.854467e+002	3.145572e-002
9.864109e+002	3.137592e-002
9.873751e+002	3.126828e-002
9.883394e+002	3.099299e-002
9.893036e+002	3.077285e-002
9.902678e+002	3.058960e-002
9.912321e+002	3.037247e-002
9.921963e+002	3.026537e-002
9.931605e+002	3.012336e-002
9.941248e+002	3.000502e-002
9.950890e+002	2.978861e-002
9.960532e+002	2.968867e-002
9.970175e+002	2.967367e-002
9.979817e+002	2.960766e-002
9.989459e+002	2.952953e-002
9.999102e+002	2.954165e-002
1.000874e+003	2.959062e-002
1.001839e+003	2.947725e-002
1.002803e+003	2.936849e-002
1.003767e+003	2.935167e-002
1.004731e+003	2.945744e-002
1.005696e+003	2.944380e-002
1.006660e+003	2.935255e-002
1.007624e+003	2.947231e-002
1.008588e+003	2.932662e-002
1.009552e+003	2.919911e-002
1.010517e+003	2.942086e-002
1.011481e+003	2.952327e-002
1.012445e+003	2.942531e-002
1.013409e+003	2.937723e-002
1.014374e+003	2.937590e-002
1.015338e+003	2.942856e-002
1.016302e+003	2.949240e-002
1.017266e+003	2.958582e-002
1.018231e+003	2.967512e-002
1.019195e+003	2.956003e-002
1.020159e+003	2.957898e-002
1.021123e+003	2.967299e-002
1.022088e+003	2.947527e-002
1.023052e+003	2.938486e-002
1.024016e+003	2.959626e-002
1.024980e+003	2.960669e-002
1.025944e+003	2.935744e-002
1.026909e+003	2.936506e-002
1.027873e+003	2.937476e-002
1.028837e+003	2.930714e-002
1.029801e+003	2.925866e-002
1.030766e+003	2.923330e-002
1.031730e+003	2.931134e-002
1.032694e+003	2.929025e-002
1.033658e+003	2.921792e-002
1.034623e+003	2.915030e-002
1.035587e+003	2.905262e-002
1.036551e+003	2.914134e-002
1.037515e+003	2.935482e-002
1.038479e+003	2.958554e-002
1.039444e+003	2.957068e-002
1.040408e+003	2.929687e-002
1.041372e+003	2.919044e-002
1.042336e+003	2.932624e-002
1.043301e+003	2.950407e-002
1.044265e+003	2.951614e-002
1.045229e+003	2.939126e-002
1.046193e+003	2.931201e-002
1.047158e+003	2.935337e-002
1.048122e+003	2.940744e-002
1.049086e+003	2.951091e-002
1.050050e+003	2.977866e-002
1.051015e+003	2.986599e-002
1.051979e+003	2.979220e-002
1.052943e+003	2.971478e-002
1.053907e+003	2.979859e-002
1.054871e+003	2.989471e-002
1.055836e+003	2.997318e-002
1.056800e+003	3.009215e-002
1.057764e+003	3.019895e-002
1.058728e+003	3.039609e-002
1.059693e+003	3.054782e-002
1.060657e+003	3.055391e-002
1.061621e+003	3.062465e-002
1.062585e+003	3.065934e-002
1.063550e+003	3.063822e-002
1.064514e+003	3.072255e-002
1.065478e+003	3.083090e-002
1.066442e+003	3.079640e-002
1.067406e+003	3.092238e-002
1.068371e+003	3.114359e-002
1.069335e+003	3.108253e-002
1.070299e+003	3.095561e-002
1.071263e+003	3.110670e-002
1.072228e+003	3.126885e-002
1.073192e+003	3.122323e-002
1.074156e+003	3.119586e-002
1.075120e+003	3.134694e-002
1.076085e+003	3.145387e-002
1.077049e+003	3.157007e-002
1.078013e+003	3.181908e-002
1.078977e+003	3.207475e-002
1.079942e+003	3.213200e-002
1.080906e+003	3.221798e-002
1.081870e+003	3.241895e-002
1.082834e+003	3.273534e-002
1.083798e+003	3.307077e-002
1.084763e+003	3.330518e-002
1.085727e+003	3.360203e-002
1.086691e+003	3.397634e-002
1.087655e+003	3.446411e-002
1.088620e+003	3.491070e-002
1.089584e+003	3.523032e-002
1.090548e+003	3.563476e-002
1.091512e+003	3.591562e-002
1.092477e+003	3.625592e-002
1.093441e+003	3.643812e-002
1.094405e+003	3.668012e-002
1.095369e+003	3.690138e-002
1.096333e+003	3.701452e-002
1.097298e+003	3.697302e-002
1.098262e+003	3.702569e-002
1.099226e+003	3.704941e-002
1.100190e+003	3.702044e-002
1.101155e+003	3.713647e-002
1.102119e+003	3.707433e-002
1.103083e+003	3.703504e-002
1.104047e+003	3.714862e-002
1.105012e+003	3.716368e-002
1.105976e+003	3.716149e-002
1.106940e+003	3.715086e-002
1.107904e+003	3.704455e-002
1.108869e+003	3.693429e-002
1.109833e+003	3.704997e-002
1.110797e+003	3.711198e-002
1.111761e+003	3.707398e-002
1.112725e+003	3.695685e-002
1.113690e+003	3.683841e-002
1.114654e+003	3.666760e-002
1.115618e+003	3.625019e-002
1.116582e+003	3.596108e-002
1.117547e+003	3.584504e-002
1.118511e+003	3.563719e-002
1.119475e+003	3.537868e-002
1.120439e+003	3.505258e-002
1.121404e+003	3.481940e-002
1.122368e+003	3.446816e-002
1.123332e+003	3.421900e-002
1.124296e+003	3.408480e-002
1.125260e+003	3.389553e-002
1.126225e+003	3.374945e-002
1.127189e+003	3.368589e-002
1.128153e+003	3.360536e-002
1.129117e+003	3.344947e-002
1.130082e+003	3.327595e-002
1.131046e+003	3.325579e-002
1.132010e+003	3.328069e-002
1.132974e+003	3.334032e-002
1.133939e+003	3.345779e-002
1.134903e+003	3.349223e-002
1.135867e+003	3.366500e-002
1.136831e+003	3.391981e-002
1.137796e+003	3.406164e-002
1.138760e+003	3.432405e-002
1.139724e+003	3.465281e-002
1.140688e+003	3.498029e-002
1.141652e+003	3.531795e-002
1.142617e+003	3.572939e-002
1.143581e+003	3.607092e-002
1.144545e+003	3.652776e-002
1.145509e+003	3.698162e-002
1.146474e+003	3.737402e-002
1.147438e+003	3.790031e-002
1.148402e+003	3.842762e-002
1.149366e+003	3.889155e-002
1.150331e+003	3.936798e-002
1.151295e+003	3.983440e-002
1.152259e+003	4.036754e-002
1.153223e+003	4.095443e-002
1.154188e+003	4.151289e-002
1.155152e+003	4.213315e-002
1.156116e+003	4.281062e-002
1.157080e+003	4.326596e-002
1.158044e+003	4.377329e-002
1.159009e+003	4.438876e-002
1.159973e+003	4.493769e-002
1.160937e+003	4.536629e-002
1.161901e+003	4.585988e-002
1.162866e+003	4.635864e-002
1.163830e+003	4.680153e-002
1.164794e+003	4.721622e-002
1.165758e+003	4.749601e-002
1.166723e+003	4.785356e-002
1.167687e+003	4.827044e-002
1.168651e+003	4.847045e-002
1.169615e+003	4.867284e-002
1.170579e+003	4.887871e-002
1.171544e+003	4.900861e-002
1.172508e+003	4.913771e-002
1.173472e+003	4.927028e-002
1.174436e+003	4.937416e-002
1.175401e+003	4.947813e-002
1.176365e+003	4.956270e-002
1.177329e+003	4.969555e-002
1.178293e+003	4.983214e-002
1.179258e+003	4.996588e-002
1.180222e+003	5.016930e-002
1.181186e+003	5.040105e-002
1.182150e+003	5.053289e-002
1.183115e+003	5.055881e-002
1.184079e+003	5.085494e-002
1.185043e+003	5.115043e-002
1.186007e+003	5.124543e-002
1.186971e+003	5.146894e-002
1.187936e+003	5.171030e-002
1.188900e+003	5.199341e-002
1.189864e+003	5.222228e-002
1.190828e+003	5.238650e-002
1.191793e+003	5.256718e-002
1.192757e+003	5.282670e-002
1.193721e+003	5.295569e-002
1.194685e+003	5.313658e-002
1.195650e+003	5.331315e-002
1.196614e+003	5.344809e-002
1.197578e+003	5.359162e-002
1.198542e+003	5.380549e-002
1.199506e+003	5.387096e-002
1.200471e+003	5.397534e-002
1.201435e+003	5.419870e-002
1.202399e+003	5.426009e-002
1.203363e+003	5.434773e-002
1.204328e+003	5.454786e-002
1.205292e+003	5.469322e-002
1.206256e+003	5.485969e-002
1.207220e+003	5.494905e-002
1.208185e+003	5.498293e-002
1.209149e+003	5.507940e-002
1.210113e+003	5.519848e-002
1.211077e+003	5.521201e-002
1.212042e+003	5.522514e-002
1.213006e+003	5.534662e-002
1.213970e+003	5.534229e-002
1.214934e+003	5.525869e-002
1.215898e+003	5.521964e-002
1.216863e+003	5.519977e-002
1.217827e+003	5.508871e-002
1.218791e+003	5.503304e-002
1.219755e+003	5.498727e-002
1.220720e+003	5.482174e-002
1.221684e+003	5.469495e-002
1.222648e+003	5.457726e-002
1.223612e+003	5.441939e-002
1.224577e+003	5.430784e-002
1.225541e+003	5.423568e-002
1.226505e+003	5.411258e-002
1.227469e+003	5.403250e-002
1.228434e+003	5.391101e-002
1.229398e+003	5.381679e-002
1.230362e+003	5.376362e-002
1.231326e+003	5.368809e-002
1.232291e+003	5.361586e-002
1.233255e+003	5.351323e-002
1.234219e+003	5.346362e-002
1.235183e+003	5.347708e-002
1.236147e+003	5.340341e-002
1.237112e+003	5.330615e-002
1.238076e+003	5.328856e-002
1.239040e+003	5.334807e-002
1.240004e+003	5.325650e-002
1.240969e+003	5.320300e-002
1.241933e+003	5.325761e-002
1.242897e+003	5.326296e-002
1.243861e+003	5.307866e-002
1.244825e+003	5.308980e-002
1.245790e+003	5.315361e-002
1.246754e+003	5.317407e-002
1.247718e+003	5.309886e-002
1.248682e+003	5.306658e-002
1.249647e+003	5.302764e-002
1.250611e+003	5.294042e-002
1.251575e+003	5.295973e-002
1.252539e+003	5.307717e-002
1.253504e+003	5.316752e-002
1.254468e+003	5.322470e-002
1.255432e+003	5.328792e-002
1.256396e+003	5.342338e-002
1.257361e+003	5.352434e-002
1.258325e+003	5.360201e-002
1.259289e+003	5.364335e-002
1.260253e+003	5.373069e-002
1.261218e+003	5.386929e-002
1.262182e+003	5.401380e-002
1.263146e+003	5.402603e-002
1.264110e+003	5.407109e-002
1.265074e+003	5.412567e-002
1.266039e+003	5.421957e-002
1.267003e+003	5.425999e-002
1.267967e+003	5.431367e-002
1.268931e+003	5.443639e-002
1.269896e+003	5.458549e-002
1.270860e+003	5.469410e-002
1.271824e+003	5.490182e-002
1.272788e+003	5.509474e-002
1.273752e+003	5.538379e-002
1.274717e+003	5.563700e-002
1.275681e+003	5.580077e-002
1.276645e+003	5.606027e-002
1.277609e+003	5.634772e-002
1.278574e+003	5.663379e-002
1.279538e+003	5.695200e-002
1.280502e+003	5.718586e-002
1.281466e+003	5.739237e-002
1.282431e+003	5.766442e-002
1.283395e+003	5.800969e-002
1.284359e+003	5.813859e-002
1.285323e+003	5.826811e-002
1.286288e+003	5.840489e-002
1.287252e+003	5.855568e-002
1.288216e+003	5.874404e-002
1.289180e+003	5.883235e-002
1.290145e+003	5.885960e-002
1.291109e+003	5.891670e-002
1.292073e+003	5.894933e-002
1.293037e+003	5.906186e-002
1.294001e+003	5.906793e-002
1.294966e+003	5.891764e-002
1.295930e+003	5.890179e-002
1.296894e+003	5.890603e-002
1.297858e+003	5.866891e-002
1.298823e+003	5.840818e-002
1.299787e+003	5.815586e-002
1.300751e+003	5.782762e-002
1.301715e+003	5.731512e-002
1.302679e+003	5.676886e-002
1.303644e+003	5.633856e-002
1.304608e+003	5.580257e-002
1.305572e+003	5.515783e-002
1.306536e+003	5.450480e-002
1.307501e+003	5.388796e-002
1.308465e+003	5.342560e-002
1.309429e+003	5.292864e-002
1.310393e+003	5.226810e-002
1.311358e+003	5.156181e-002
1.312322e+003	5.096845e-002
1.313286e+003	5.035477e-002
1.314250e+003	4.972724e-002
1.315215e+003	4.906809e-002
1.316179e+003	4.854975e-002
1.317143e+003	4.795066e-002
1.318107e+003	4.735915e-002
1.319072e+003	4.683902e-002
1.320036e+003	4.635163e-002
1.321000e+003	4.589112e-002
1.321964e+003	4.550302e-002
1.322928e+003	4.506725e-002
1.323893e+003	4.467707e-002
1.324857e+003	4.429427e-002
1.325821e+003	4.392848e-002
1.326785e+003	4.357863e-002
1.327750e+003	4.338244e-002
1.328714e+003	4.305336e-002
1.329678e+003	4.272549e-002
1.330642e+003	4.245465e-002
1.331606e+003	4.224642e-002
1.332571e+003	4.207317e-002
1.333535e+003	4.188868e-002
1.334499e+003	4.174387e-002
1.335463e+003	4.157391e-002
1.336428e+003	4.145633e-002
1.337392e+003	4.138092e-002
1.338356e+003	4.125606e-002
1.339320e+003	4.133861e-002
1.340285e+003	4.145230e-002
1.341249e+003	4.148025e-002
1.342213e+003	4.146980e-002
1.343177e+003	4.159747e-002
1.344142e+003	4.175363e-002
1.345106e+003	4.193111e-002
1.346070e+003	4.208675e-002
1.347034e+003	4.219861e-002
1.347999e+003	4.229519e-002
1.348963e+003	4.241368e-002
1.349927e+003	4.242672e-002
1.350891e+003	4.241191e-002
1.351855e+003	4.252287e-002
1.352820e+003	4.281734e-002
1.353784e+003	4.298320e-002
1.354748e+003	4.302971e-002
1.355712e+003	4.309263e-002
1.356677e+003	4.331718e-002
1.357641e+003	4.346349e-002
1.358605e+003	4.359845e-002
1.359569e+003	4.382036e-002
1.360533e+003	4.407359e-002
1.361498e+003	4.417050e-002
1.362462e+003	4.437435e-002
1.363426e+003	4.488590e-002
1.364390e+003	4.525945e-002
1.365355e+003	4.556003e-002
1.366319e+003	4.587286e-002
1.367283e+003	4.631829e-002
1.368247e+003	4.686137e-002
1.369212e+003	4.751004e-002
1.370176e+003	4.796834e-002
1.371140e+003	4.841227e-002
1.372104e+003	4.893124e-002
1.373069e+003	4.940260e-002
1.374033e+003	4.991266e-002
1.374997e+003	5.011689e-002
1.375961e+003	5.007076e-002
1.376926e+003	4.988199e-002
1.377890e+003	4.955303e-002
1.378854e+003	4.904020e-002
1.379818e+003	4.841430e-002
1.380782e+003	4.761851e-002
1.381747e+003	4.683252e-002
1.382711e+003	4.611639e-002
1.383675e+003	4.554091e-002
1.384639e+003	4.495546e-002
1.385604e+003	4.440828e-002
1.386568e+003	4.395853e-002
1.387532e+003	4.372774e-002
1.388496e+003	4.354801e-002
1.389460e+003	4.356322e-002
1.390425e+003	4.374518e-002
1.391389e+003	4.398525e-002
1.392353e+003	4.437492e-002
1.393317e+003	4.487868e-002
1.394282e+003	4.571700e-002
1.395246e+003	4.672501e-002
1.396210e+003	4.750446e-002
1.397174e+003	4.842778e-002
1.398139e+003	4.937860e-002
1.399103e+003	5.095999e-002
1.400067e+003	5.279162e-002
1.401031e+003	5.441806e-002
1.401996e+003	5.628137e-002
1.402960e+003	5.835883e-002
1.403924e+003	6.040964e-002
1.404888e+003	6.284553e-002
1.405853e+003	6.507194e-002
1.406817e+003	6.670750e-002
1.407781e+003	6.816936e-002
1.408745e+003	6.941149e-002
1.409709e+003	7.060232e-002
1.410674e+003	7.155087e-002
1.411638e+003	7.178587e-002
1.412602e+003	7.119076e-002
1.413566e+003	7.015611e-002
1.414531e+003	6.885027e-002
1.415495e+003	6.728558e-002
1.416459e+003	6.571364e-002
1.417423e+003	6.417690e-002
1.418387e+003	6.315204e-002
1.419352e+003	6.151456e-002
1.420316e+003	6.011526e-002
1.421280e+003	5.933416e-002
1.422244e+003	5.860308e-002
1.423209e+003	5.798306e-002
1.424173e+003	5.746812e-002
1.425137e+003	5.703414e-002
1.426101e+003	5.667546e-002
1.427066e+003	5.622061e-002
1.428030e+003	5.597369e-002
1.428994e+003	5.569674e-002
1.429958e+003	5.525674e-002
1.430923e+003	5.482394e-002
1.431887e+003	5.460814e-002
1.432851e+003	5.423982e-002
1.433815e+003	5.379665e-002
1.434780e+003	5.322885e-002
1.435744e+003	5.279063e-002
1.436708e+003	5.188094e-002
1.437672e+003	5.127768e-002
1.438636e+003	5.066654e-002
1.439601e+003	5.001625e-002
1.440565e+003	4.915712e-002
1.441529e+003	4.844536e-002
1.442493e+003	4.780433e-002
1.443458e+003	4.722635e-002
1.444422e+003	4.656927e-002
1.445386e+003	4.617812e-002
1.446350e+003	4.580673e-002
1.447315e+003	4.561527e-002
1.448279e+003	4.550931e-002
1.449243e+003	4.555178e-002
1.450207e+003	4.554063e-002
1.451172e+003	4.594128e-002
1.452136e+003	4.652847e-002
1.453100e+003	4.746243e-002
1.454064e+003	4.836095e-002
1.455028e+003	4.947955e-002
1.455993e+003	5.032805e-002
1.456957e+003	5.289949e-002
1.457921e+003	5.560886e-002
1.458885e+003	6.061831e-002
1.459850e+003	6.860827e-002
1.460814e+003	8.244240e-002
1.461778e+003	1.039938e-001
1.462742e+003	1.196944e-001
1.463707e+003	1.194633e-001
1.464671e+003	1.066175e-001
1.465635e+003	9.456622e-002
1.466599e+003	9.172273e-002
1.467563e+003	9.165025e-002
1.468528e+003	9.533391e-002
1.469492e+003	1.039003e-001
1.470456e+003	1.182816e-001
1.471420e+003	1.413971e-001
1.472385e+003	1.847176e-001
1.473349e+003	1.813325e-001
1.474313e+003	1.348766e-001
1.475277e+003	1.054288e-001
1.476242e+003	7.113736e-002
1.477206e+003	5.337737e-002
1.478170e+003	4.583304e-002
1.479134e+003	4.087470e-002
1.480099e+003	3.729070e-002
1.481063e+003	3.513445e-002
1.482027e+003	3.294739e-002
1.482991e+003	3.188119e-002
1.483955e+003	3.063674e-002
1.484920e+003	3.003568e-002
1.485884e+003	2.925517e-002
1.486848e+003	2.901460e-002
1.487812e+003	2.828265e-002
1.488777e+003	2.793862e-002
1.489741e+003	2.727779e-002
1.490705e+003	2.721025e-002
1.491669e+003	2.681849e-002
1.492634e+003	2.677777e-002
1.493598e+003	2.642291e-002
1.494562e+003	2.631272e-002
1.495526e+003	2.600436e-002
1.496490e+003	2.608364e-002
1.497455e+003	2.562879e-002
1.498419e+003	2.534129e-002
1.499383e+003	2.514471e-002
1.500347e+003	2.508730e-002
1.501312e+003	2.500352e-002
1.502276e+003	2.516218e-002
1.503240e+003	2.502874e-002
1.504204e+003	2.485435e-002
1.505169e+003	2.427978e-002
1.506133e+003	2.417670e-002
1.507097e+003	2.443465e-002
1.508061e+003	2.492492e-002
1.509026e+003	2.454720e-002
1.509990e+003	2.452727e-002
1.510954e+003	2.433560e-002
1.511918e+003	2.457688e-002
1.512882e+003	2.457514e-002
1.513847e+003	2.433810e-002
1.514811e+003	2.404904e-002
1.515775e+003	2.395170e-002
1.516739e+003	2.388706e-002
1.517704e+003	2.416825e-002
1.518668e+003	2.394128e-002
1.519632e+003	2.374208e-002
1.520596e+003	2.330576e-002
1.521561e+003	2.394689e-002
1.522525e+003	2.411852e-002
1.523489e+003	2.397758e-002
1.524453e+003	2.355822e-002
1.525417e+003	2.372051e-002
1.526382e+003	2.369105e-002
1.527346e+003	2.390163e-002
1.528310e+003	2.399844e-002
1.529274e+003	2.406539e-002
1.530239e+003	2.384217e-002
1.531203e+003	2.361437e-002
1.532167e+003	2.333479e-002
1.533131e+003	2.343140e-002
1.534096e+003	2.386670e-002
1.535060e+003	2.380309e-002
1.536024e+003	2.363827e-002
1.536988e+003	2.351273e-002
1.537953e+003	2.329805e-002
1.538917e+003	2.333348e-002
1.539881e+003	2.416292e-002
1.540845e+003	2.419383e-002
1.541809e+003	2.337801e-002
1.542774e+003	2.342756e-002
1.543738e+003	2.341420e-002
1.544702e+003	2.370779e-002
1.545666e+003	2.400028e-002
1.546631e+003	2.380578e-002
1.547595e+003	2.350368e-002
1.548559e+003	2.340496e-002
1.549523e+003	2.349559e-002
1.550488e+003	2.390059e-002
1.551452e+003	2.366922e-002
1.552416e+003	2.354212e-002
1.553380e+003	2.334820e-002
1.554344e+003	2.368737e-002
1.555309e+003	2.381247e-002
1.556273e+003	2.358796e-002
1.557237e+003	2.308849e-002
1.558201e+003	2.351855e-002
1.559166e+003	2.326229e-002
1.560130e+003	2.427089e-002
1.561094e+003	2.403827e-002
1.562058e+003	2.381619e-002
1.563023e+003	2.371589e-002
1.563987e+003	2.371144e-002
1.564951e+003	2.408519e-002
1.565915e+003	2.423964e-002
1.566880e+003	2.408607e-002
1.567844e+003	2.391056e-002
1.568808e+003	2.370863e-002
1.569772e+003	2.452740e-002
1.570736e+003	2.463915e-002
1.571701e+003	2.440301e-002
1.572665e+003	2.424251e-002
1.573629e+003	2.428372e-002
1.574593e+003	2.416433e-002
1.575558e+003	2.431887e-002
1.576522e+003	2.489700e-002
1.577486e+003	2.476577e-002
1.578450e+003	2.461660e-002
1.579415e+003	2.457790e-002
1.580379e+003	2.453839e-002
1.581343e+003	2.469428e-002
1.582307e+003	2.486110e-002
1.583271e+003	2.491666e-002
1.584236e+003	2.485252e-002
1.585200e+003	2.484403e-002
1.586164e+003	2.479156e-002
1.587128e+003	2.486898e-002
1.588093e+003	2.498253e-002
1.589057e+003	2.511379e-002
1.590021e+003	2.516547e-002
1.590985e+003	2.524332e-002
1.591950e+003	2.536281e-002
1.592914e+003	2.541576e-002
1.593878e+003	2.535996e-002
1.594842e+003	2.559119e-002
1.595807e+003	2.570021e-002
1.596771e+003	2.579468e-002
1.597735e+003	2.581166e-002
1.598699e+003	2.598182e-002
1.599663e+003	2.607824e-002
1.600628e+003	2.612120e-002
1.601592e+003	2.617484e-002
1.602556e+003	2.632571e-002
1.603520e+003	2.647034e-002
1.604485e+003	2.655325e-002
1.605449e+003	2.661000e-002
1.606413e+003	2.671137e-002
1.607377e+003	2.677860e-002
1.608342e+003	2.679816e-002
1.609306e+003	2.694382e-002
1.610270e+003	2.716013e-002
1.611234e+003	2.723200e-002
1.612198e+003	2.748735e-002
1.613163e+003	2.766109e-002
1.614127e+003	2.773235e-002
1.615091e+003	2.754543e-002
1.616055e+003	2.737021e-002
1.617020e+003	2.823621e-002
1.617984e+003	2.838303e-002
1.618948e+003	2.830910e-002
1.619912e+003	2.846951e-002
1.620877e+003	2.855299e-002
1.621841e+003	2.875957e-002
1.622805e+003	2.904133e-002
1.623769e+003	2.971839e-002
1.624734e+003	2.960423e-002
1.625698e+003	2.946907e-002
1.626662e+003	2.931637e-002
1.627626e+003	2.969985e-002
1.628590e+003	3.003467e-002
1.629555e+003	3.011778e-002
1.630519e+003	3.027494e-002
1.631483e+003	3.058776e-002
1.632447e+003	3.089510e-002
1.633412e+003	3.096910e-002
1.634376e+003	3.062828e-002
1.635340e+003	3.129435e-002
1.636304e+003	3.174760e-002
1.637269e+003	3.178439e-002
1.638233e+003	3.201061e-002
1.639197e+003	3.220046e-002
1.640161e+003	3.240969e-002
1.641125e+003	3.259261e-002
1.642090e+003	3.274775e-002
1.643054e+003	3.293534e-002
1.644018e+003	3.304669e-002
1.644982e+003	3.319494e-002
1.645947e+003	3.349956e-002
1.646911e+003	3.363463e-002
1.647875e+003	3.408922e-002
1.648839e+003	3.468615e-002
1.649804e+003	3.480603e-002
1.650768e+003	3.489336e-002
1.651732e+003	3.455484e-002
1.652696e+003	3.607182e-002
1.653661e+003	3.719276e-002
1.654625e+003	3.698335e-002
1.655589e+003	3.696752e-002
1.656553e+003	3.724838e-002
1.657517e+003	3.769190e-002
1.658482e+003	3.825539e-002
1.659446e+003	3.874153e-002
1.660410e+003	3.920307e-002
1.661374e+003	3.947517e-002
1.662339e+003	3.990519e-002
1.663303e+003	4.091083e-002
1.664267e+003	4.145887e-002
1.665231e+003	4.204351e-002
1.666196e+003	4.274289e-002
1.667160e+003	4.328512e-002
1.668124e+003	4.367696e-002
1.669088e+003	4.508679e-002
1.670052e+003	4.667890e-002
1.671017e+003	4.756791e-002
1.671981e+003	4.877964e-002
1.672945e+003	4.961714e-002
1.673909e+003	5.037746e-002
1.674874e+003	5.171258e-002
1.675838e+003	5.419953e-002
1.676802e+003	5.534243e-002
1.677766e+003	5.664594e-002
1.678731e+003	5.818491e-002
1.679695e+003	6.002373e-002
1.680659e+003	6.253733e-002
1.681623e+003	6.450097e-002
1.682588e+003	6.623596e-002
1.683552e+003	6.816059e-002
1.684516e+003	7.345243e-002
1.685480e+003	7.782044e-002
1.686444e+003	8.071139e-002
1.687409e+003	8.437129e-002
1.688373e+003	8.947818e-002
1.689337e+003	9.496946e-002
1.690301e+003	1.016581e-001
1.691266e+003	1.087412e-001
1.692230e+003	1.158498e-001
1.693194e+003	1.237812e-001
1.694158e+003	1.317161e-001
1.695123e+003	1.386423e-001
1.696087e+003	1.492459e-001
1.697051e+003	1.580309e-001
1.698015e+003	1.650546e-001
1.698979e+003	1.722450e-001
1.699944e+003	1.769343e-001
1.700908e+003	1.837789e-001
1.701872e+003	1.913413e-001
1.702836e+003	1.989153e-001
1.703801e+003	2.065350e-001
1.704765e+003	2.136114e-001
1.705729e+003	2.211149e-001
1.706693e+003	2.268755e-001
1.707658e+003	2.328427e-001
1.708622e+003	2.384676e-001
1.709586e+003	2.428339e-001
1.710550e+003	2.441418e-001
1.711515e+003	2.451530e-001
1.712479e+003	2.446212e-001
1.713443e+003	2.430438e-001
1.714407e+003	2.378507e-001
1.715371e+003	2.280146e-001
1.716336e+003	2.234925e-001
1.717300e+003	2.176837e-001
1.718264e+003	1.992715e-001
1.719228e+003	1.889567e-001
1.720193e+003	1.818712e-001
1.721157e+003	1.723767e-001
1.722121e+003	1.623014e-001
1.723085e+003	1.522755e-001
1.724050e+003	1.422035e-001
1.725014e+003	1.343761e-001
1.725978e+003	1.273018e-001
1.726942e+003	1.211563e-001
1.727906e+003	1.159493e-001
1.728871e+003	1.124084e-001
1.729835e+003	1.088725e-001
1.730799e+003	1.060350e-001
1.731763e+003	1.044999e-001
1.732728e+003	1.034996e-001
1.733692e+003	1.013596e-001
1.734656e+003	9.868000e-002
1.735620e+003	9.830342e-002
1.736585e+003	9.774353e-002
1.737549e+003	9.627451e-002
1.738513e+003	9.523571e-002
1.739477e+003	9.328126e-002
1.740442e+003	9.091392e-002
1.741406e+003	8.921997e-002
1.742370e+003	8.738688e-002
1.743334e+003	8.427366e-002
1.744298e+003	8.150697e-002
1.745263e+003	7.893351e-002
1.746227e+003	7.651577e-002
1.747191e+003	7.429277e-002
1.748155e+003	7.160531e-002
1.749120e+003	6.864092e-002
1.750084e+003	6.717816e-002
1.751048e+003	6.494550e-002
1.752012e+003	6.253573e-002
1.752977e+003	6.124698e-002
1.753941e+003	5.982868e-002
1.754905e+003	5.834819e-002
1.755869e+003	5.730031e-002
1.756833e+003	5.592873e-002
1.757798e+003	5.475609e-002
1.758762e+003	5.355422e-002
1.759726e+003	5.258782e-002
1.760690e+003	5.168848e-002
1.761655e+003	5.091913e-002
1.762619e+003	5.001955e-002
1.763583e+003	4.930701e-002
1.764547e+003	4.854616e-002
1.765512e+003	4.792656e-002
1.766476e+003	4.724635e-002
1.767440e+003	4.658484e-002
1.768404e+003	4.602402e-002
1.769369e+003	4.578852e-002
1.770333e+003	4.510401e-002
1.771297e+003	4.428132e-002
1.772261e+003	4.386762e-002
1.773225e+003	4.331927e-002
1.774190e+003	4.270003e-002
1.775154e+003	4.215290e-002
1.776118e+003	4.135199e-002
1.777082e+003	4.091199e-002
1.778047e+003	4.043007e-002
1.779011e+003	3.996767e-002
1.779975e+003	3.942328e-002
1.780939e+003	3.876383e-002
1.781904e+003	3.800603e-002
1.782868e+003	3.723473e-002
1.783832e+003	3.639665e-002
1.784796e+003	3.626423e-002
1.785760e+003	3.591631e-002
1.786725e+003	3.510660e-002
1.787689e+003	3.442870e-002
1.788653e+003	3.398631e-002
1.789617e+003	3.324327e-002
1.790582e+003	3.264725e-002
1.791546e+003	3.224289e-002
1.792510e+003	3.192116e-002
1.793474e+003	3.172186e-002
1.794439e+003	3.131870e-002
1.795403e+003	3.085809e-002
1.796367e+003	3.060094e-002
1.797331e+003	3.043758e-002
1.798296e+003	3.015523e-002
1.799260e+003	2.993697e-002
1.800224e+003	2.956794e-002
1.801188e+003	2.892064e-002
1.802152e+003	2.892327e-002
1.803117e+003	2.881396e-002
1.804081e+003	2.824634e-002
1.805045e+003	2.795948e-002
1.806009e+003	2.795793e-002
1.806974e+003	2.761521e-002
1.807938e+003	2.731125e-002
1.808902e+003	2.712448e-002
1.809866e+003	2.693213e-002
1.810831e+003	2.662770e-002
1.811795e+003	2.654945e-002
1.812759e+003	2.657957e-002
1.813723e+003	2.636100e-002
1.814688e+003	2.596177e-002
1.815652e+003	2.551936e-002
1.816616e+003	2.488365e-002
1.817580e+003	2.522025e-002
1.818544e+003	2.561112e-002
1.819509e+003	2.560868e-002
1.820473e+003	2.553989e-002
1.821437e+003	2.546178e-002
1.822401e+003	2.522878e-002
1.823366e+003	2.495668e-002
1.824330e+003	2.461484e-002
1.825294e+003	2.447253e-002
1.826258e+003	2.442288e-002
1.827223e+003	2.417717e-002
1.828187e+003	2.371728e-002
1.829151e+003	2.355094e-002
1.830115e+003	2.415600e-002
1.831079e+003	2.422451e-002
1.832044e+003	2.414892e-002
1.833008e+003	2.426710e-002
1.833972e+003	2.412812e-002
1.834936e+003	2.394514e-002
1.835901e+003	2.369641e-002
1.836865e+003	2.369063e-002
1.837829e+003	2.388161e-002
1.838793e+003	2.356055e-002
1.839758e+003	2.325540e-002
1.840722e+003	2.340970e-002
1.841686e+003	2.378857e-002
1.842650e+003	2.343117e-002
1.843615e+003	2.273120e-002
1.844579e+003	2.345663e-002
1.845543e+003	2.349389e-002
1.846507e+003	2.301643e-002
1.847471e+003	2.299855e-002
1.848436e+003	2.356428e-002
1.849400e+003	2.348151e-002
1.850364e+003	2.319482e-002
1.851328e+003	2.341470e-002
1.852293e+003	2.348166e-002
1.853257e+003	2.335373e-002
1.854221e+003	2.327635e-002
1.855185e+003	2.305786e-002
1.856150e+003	2.310498e-002
1.857114e+003	2.284177e-002
1.858078e+003	2.249631e-002
1.859042e+003	2.258833e-002
1.860006e+003	2.283588e-002
1.860971e+003	2.279111e-002
1.861935e+003	2.272779e-002
1.862899e+003	2.251654e-002
1.863863e+003	2.279922e-002
1.864828e+003	2.289598e-002
1.865792e+003	2.253984e-002
1.866756e+003	2.213105e-002
1.867720e+003	2.193161e-002
1.868685e+003	2.193795e-002
1.869649e+003	2.268980e-002
1.870613e+003	2.317540e-002
1.871577e+003	2.329325e-002
1.872542e+003	2.268090e-002
1.873506e+003	2.207074e-002
1.874470e+003	2.185255e-002
1.875434e+003	2.222158e-002
1.876398e+003	2.228658e-002
1.877363e+003	2.242728e-002
1.878327e+003	2.240034e-002
1.879291e+003	2.216171e-002
1.880255e+003	2.239502e-002
1.881220e+003	2.242408e-002
1.882184e+003	2.207912e-002
1.883148e+003	2.200433e-002
1.884112e+003	2.193777e-002
1.885077e+003	2.241822e-002
1.886041e+003	2.244667e-002
1.887005e+003	2.196116e-002
1.887969e+003	2.177050e-002
1.888933e+003	2.170858e-002
1.889898e+003	2.194361e-002
1.890862e+003	2.216877e-002
1.891826e+003	2.182192e-002
1.892790e+003	2.156327e-002
1.893755e+003	2.203526e-002
1.894719e+003	2.200967e-002
1.895683e+003	2.157461e-002
1.896647e+003	2.150229e-002
1.897612e+003	2.195981e-002
1.898576e+003	2.241480e-002
1.899540e+003	2.240400e-002
1.900504e+003	2.204030e-002
1.901469e+003	2.211982e-002
1.902433e+003	2.220100e-002
1.903397e+003	2.207200e-002
1.904361e+003	2.246223e-002
1.905325e+003	2.225035e-002
1.906290e+003	2.175089e-002
1.907254e+003	2.163574e-002
1.908218e+003	2.131919e-002
1.909182e+003	2.044342e-002
1.910147e+003	2.070951e-002
1.911111e+003	2.139552e-002
1.912075e+003	2.144337e-002
1.913039e+003	2.113789e-002
1.914004e+003	2.118155e-002
1.914968e+003	2.139393e-002
1.915932e+003	2.119528e-002
1.916896e+003	2.094720e-002
1.917860e+003	2.086274e-002
1.918825e+003	2.067465e-002
1.919789e+003	2.066566e-002
1.920753e+003	1.999295e-002
1.921717e+003	1.889998e-002
1.922682e+003	1.860415e-002
1.923646e+003	1.902240e-002
1.924610e+003	1.939781e-002
1.925574e+003	1.990668e-002
1.926539e+003	1.942453e-002
1.927503e+003	1.924910e-002
1.928467e+003	1.981003e-002
1.929431e+003	1.992762e-002
1.930396e+003	1.912815e-002
1.931360e+003	1.866987e-002
1.932324e+003	1.904927e-002
1.933288e+003	1.867440e-002
1.934252e+003	1.884098e-002
1.935217e+003	1.982710e-002
1.936181e+003	2.025749e-002
1.937145e+003	1.917208e-002
1.938109e+003	1.868054e-002
1.939074e+003	1.864908e-002
1.940038e+003	1.730569e-002
1.941002e+003	1.641809e-002
1.941966e+003	1.794742e-002
1.942931e+003	1.881700e-002
1.943895e+003	1.846870e-002
1.944859e+003	1.809542e-002
1.945823e+003	1.846411e-002
1.946787e+003	1.771712e-002
1.947752e+003	1.650178e-002
1.948716e+003	1.655507e-002
1.949680e+003	1.603737e-002
1.950644e+003	1.558458e-002
1.951609e+003	1.573991e-002
1.952573e+003	1.833549e-002
1.953537e+003	2.017179e-002
1.954501e+003	1.982546e-002
1.955466e+003	1.816403e-002
1.956430e+003	1.601037e-002
1.957394e+003	1.563546e-002
1.958358e+003	1.565332e-002
1.959323e+003	1.460612e-002
1.960287e+003	1.416617e-002
1.961251e+003	1.649912e-002
1.962215e+003	1.747846e-002
1.963179e+003	1.681402e-002
1.964144e+003	1.734024e-002
1.965108e+003	1.667746e-002
1.966072e+003	1.685438e-002
1.967036e+003	1.682994e-002
1.968001e+003	1.877281e-002
1.968965e+003	1.897050e-002
1.969929e+003	1.457052e-002
1.970893e+003	1.340881e-002
1.971858e+003	1.381341e-002
1.972822e+003	1.312174e-002
1.973786e+003	1.511635e-002
1.974750e+003	1.534520e-002
1.975714e+003	1.407307e-002
1.976679e+003	1.273362e-002
1.977643e+003	1.263009e-002
1.978607e+003	1.821839e-002
1.979571e+003	2.166011e-002
1.980536e+003	2.059388e-002
1.981500e+003	1.918462e-002
1.982464e+003	1.951442e-002
1.983428e+003	1.995578e-002
1.984393e+003	1.802661e-002
1.985357e+003	1.916450e-002
1.986321e+003	1.997148e-002
1.987285e+003	2.029499e-002
1.988250e+003	2.052750e-002
1.989214e+003	1.997941e-002
1.990178e+003	1.890051e-002
1.991142e+003	1.754611e-002
1.992106e+003	1.622393e-002
1.993071e+003	1.799948e-002
1.994035e+003	2.115933e-002
1.994999e+003	1.831858e-002
1.995963e+003	1.341010e-002
1.996928e+003	1.469983e-002
1.997892e+003	1.683585e-002
1.998856e+003	1.614875e-002
1.999820e+003	1.733908e-002
2.000785e+003	1.736455e-002
2.001749e+003	1.482798e-002
2.002713e+003	1.346612e-002
2.003677e+003	1.516832e-002
2.004641e+003	1.495826e-002
2.005606e+003	1.296817e-002
2.006570e+003	1.493129e-002
2.007534e+003	1.805977e-002
2.008498e+003	1.897191e-002
2.009463e+003	1.840500e-002
2.010427e+003	1.866953e-002
2.011391e+003	1.716203e-002
2.012355e+003	1.484453e-002
2.013320e+003	1.554462e-002
2.014284e+003	1.754230e-002
2.015248e+003	1.792227e-002
2.016212e+003	1.568567e-002
2.017177e+003	1.400660e-002
2.018141e+003	1.458177e-002
2.019105e+003	1.702588e-002
2.020069e+003	1.744790e-002
2.021033e+003	1.499149e-002
2.021998e+003	1.248262e-002
2.022962e+003	1.460144e-002
2.023926e+003	1.660141e-002
2.024890e+003	1.721093e-002
2.025855e+003	1.796015e-002
2.026819e+003	1.489881e-002
2.027783e+003	1.233601e-002
2.028747e+003	1.242639e-002
2.029712e+003	1.256409e-002
2.030676e+003	1.431356e-002
2.031640e+003	1.536985e-002
2.032604e+003	1.439604e-002
2.033568e+003	1.648840e-002
2.034533e+003	1.688002e-002
2.035497e+003	1.621913e-002
2.036461e+003	1.698540e-002
2.037425e+003	1.641797e-002
2.038390e+003	1.676069e-002
2.039354e+003	1.778556e-002
2.040318e+003	1.670919e-002
2.041282e+003	1.643958e-002
2.042247e+003	1.829739e-002
2.043211e+003	1.929141e-002
2.044175e+003	1.917919e-002
2.045139e+003	1.926812e-002
2.046104e+003	2.095281e-002
2.047068e+003	2.130897e-002
2.048032e+003	1.971231e-002
2.048996e+003	1.913499e-002
2.049960e+003	2.104396e-002
2.050925e+003	2.393025e-002
2.051889e+003	2.046894e-002
2.052853e+003	1.612498e-002
2.053817e+003	1.726711e-002
2.054782e+003	1.983499e-002
2.055746e+003	2.088795e-002
2.056710e+003	2.148194e-002
2.057674e+003	2.021170e-002
2.058639e+003	1.856422e-002
2.059603e+003	1.762641e-002
2.060567e+003	1.808571e-002
2.061531e+003	1.958480e-002
2.062496e+003	1.943239e-002
2.063460e+003	1.876099e-002
2.064424e+003	2.005332e-002
2.065388e+003	2.042799e-002
2.066353e+003	2.017382e-002
2.067317e+003	1.881444e-002
2.068281e+003	1.905497e-002
2.069245e+003	2.092553e-002
2.070209e+003	2.205407e-002
2.071174e+003	2.123356e-002
2.072138e+003	2.003422e-002
2.073102e+003	1.970258e-002
2.074066e+003	2.014360e-002
2.075031e+003	1.994717e-002
2.075995e+003	2.028294e-002
2.076959e+003	2.101462e-002
2.077923e+003	2.093702e-002
2.078888e+003	2.135568e-002
2.079852e+003	2.223379e-002
2.080816e+003	2.230476e-002
2.081780e+003	2.110664e-002
2.082745e+003	2.031060e-002
2.083709e+003	2.034277e-002
2.084673e+003	2.001398e-002
2.085637e+003	2.021448e-002
2.086602e+003	2.035700e-002
2.087566e+003	2.026777e-002
2.088530e+003	2.038606e-002
2.089494e+003	2.028119e-002
2.090458e+003	2.086061e-002
2.091423e+003	2.081792e-002
2.092387e+003	1.984325e-002
2.093351e+003	1.800595e-002
2.094315e+003	1.807695e-002
2.095280e+003	1.945689e-002
2.096244e+003	2.021175e-002
2.097208e+003	1.975756e-002
2.098172e+003	1.942261e-002
2.099136e+003	1.996508e-002
2.100101e+003	1.978420e-002
2.101065e+003	2.020314e-002
2.102029e+003	2.119944e-002
2.102993e+003	2.094693e-002
2.103958e+003	2.051704e-002
2.104922e+003	2.085284e-002
2.105886e+003	2.171779e-002
2.106850e+003	2.145632e-002
2.107814e+003	2.037834e-002
2.108779e+003	1.958888e-002
2.109743e+003	1.982622e-002
2.110707e+003	2.154771e-002
2.111671e+003	2.235688e-002
2.112636e+003	2.092740e-002
2.113600e+003	1.935437e-002
2.114564e+003	1.930974e-002
2.115528e+003	2.030639e-002
2.116493e+003	2.073592e-002
2.117457e+003	1.969282e-002
2.118421e+003	1.907054e-002
2.119385e+003	1.919374e-002
2.120350e+003	1.995784e-002
2.121314e+003	1.995816e-002
2.122278e+003	1.867738e-002
2.123242e+003	1.863950e-002
2.124207e+003	1.953265e-002
2.125171e+003	1.866328e-002
2.126135e+003	1.737554e-002
2.127099e+003	1.685902e-002
2.128063e+003	1.545478e-002
2.129028e+003	1.568497e-002
2.129992e+003	1.666624e-002
2.130956e+003	1.583586e-002
2.131920e+003	1.391954e-002
2.132885e+003	1.311405e-002
2.133849e+003	1.404487e-002
2.134813e+003	1.472517e-002
2.135777e+003	1.639997e-002
2.136742e+003	1.793624e-002
2.137706e+003	1.764793e-002
2.138670e+003	1.594897e-002
2.139634e+003	1.553728e-002
2.140599e+003	1.662235e-002
2.141563e+003	1.585775e-002
2.142527e+003	1.313429e-002
2.143491e+003	1.237899e-002
2.144456e+003	1.423236e-002
2.145420e+003	1.393116e-002
2.146384e+003	1.214262e-002
2.147348e+003	1.362574e-002
2.148313e+003	1.509758e-002
2.149277e+003	1.374324e-002
2.150241e+003	1.202707e-002
2.151205e+003	1.058984e-002
2.152169e+003	1.128933e-002
2.153134e+003	1.275333e-002
2.154098e+003	1.048871e-002
2.155062e+003	6.678173e-003
2.156026e+003	7.563006e-003
2.156990e+003	5.616421e-003
2.157955e+003	0.000000e+000
2.158919e+003	4.284842e-003
2.159883e+003	1.135185e-002
2.160847e+003	1.554052e-002
2.161812e+003	1.591967e-002
2.162776e+003	1.414245e-002
2.163740e+003	1.583396e-002
2.164704e+003	1.935503e-002
2.165668e+003	1.868326e-002
2.166633e+003	1.868650e-002
2.167597e+003	2.009859e-002
2.168561e+003	1.811571e-002
2.169525e+003	1.412622e-002
2.170490e+003	1.435793e-002
2.171454e+003	1.710592e-002
2.172418e+003	1.636626e-002
2.173382e+003	1.579655e-002
2.174347e+003	1.600019e-002
2.175311e+003	1.243775e-002
2.176275e+003	1.362224e-002
2.177239e+003	1.714795e-002
2.178204e+003	1.857852e-002
2.179168e+003	1.815743e-002
2.180132e+003	1.723106e-002
2.181096e+003	1.535884e-002
2.182061e+003	1.555394e-002
2.183025e+003	1.756933e-002
2.183989e+003	2.003256e-002
2.184953e+003	1.932729e-002
2.185917e+003	1.727394e-002
2.186882e+003	1.683578e-002
2.187846e+003	1.875976e-002
2.188810e+003	1.932972e-002
2.189774e+003	1.912307e-002
2.190739e+003	1.881216e-002
2.191703e+003	1.844329e-002
2.192667e+003	1.681914e-002
2.193631e+003	1.699986e-002
2.194596e+003	1.782276e-002
2.195560e+003	1.831189e-002
2.196524e+003	1.916603e-002
2.197488e+003	1.883491e-002
2.198453e+003	1.751793e-002
2.199417e+003	1.754578e-002
2.200381e+003	1.810893e-002
2.201345e+003	1.926910e-002
2.202310e+003	1.891195e-002
2.203274e+003	1.807239e-002
2.204238e+003	1.786961e-002
2.205202e+003	1.698278e-002
2.206167e+003	1.684347e-002
2.207131e+003	1.740860e-002
2.208095e+003	1.827414e-002
2.209059e+003	1.845976e-002
2.210023e+003	1.898527e-002
2.210988e+003	1.933712e-002
2.211952e+003	1.758982e-002
2.212916e+003	1.759893e-002
2.213880e+003	1.855920e-002
2.214844e+003	1.920052e-002
2.215809e+003	1.901677e-002
2.216773e+003	1.930318e-002
2.217737e+003	1.932267e-002
2.218701e+003	2.022328e-002
2.219666e+003	1.978939e-002
2.220630e+003	1.872481e-002
2.221594e+003	1.872605e-002
2.222558e+003	1.899353e-002
2.223522e+003	1.866797e-002
2.224487e+003	1.934620e-002
2.225451e+003	2.148289e-002
2.226415e+003	2.069637e-002
2.227379e+003	2.012800e-002
2.228344e+003	2.093659e-002
2.229308e+003	2.161768e-002
2.230272e+003	2.149255e-002
2.231236e+003	2.116045e-002
2.232201e+003	2.043157e-002
2.233165e+003	2.091814e-002
2.234129e+003	2.195040e-002
2.235093e+003	2.196499e-002
2.236058e+003	2.061464e-002
2.237022e+003	2.098685e-002
2.237986e+003	2.215487e-002
2.238950e+003	2.189422e-002
2.239915e+003	2.132931e-002
2.240879e+003	2.098998e-002
2.241843e+003	2.152244e-002
2.242807e+003	2.179929e-002
2.243771e+003	2.220695e-002
2.244736e+003	2.242479e-002
2.245700e+003	2.287749e-002
2.246664e+003	2.245642e-002
2.247628e+003	2.237558e-002
2.248593e+003	2.295707e-002
2.249557e+003	2.294610e-002
2.250521e+003	2.205885e-002
2.251485e+003	2.183308e-002
2.252450e+003	2.142197e-002
2.253414e+003	2.041436e-002
2.254378e+003	2.086547e-002
2.255342e+003	2.236341e-002
2.256307e+003	2.298818e-002
2.257271e+003	2.313999e-002
2.258235e+003	2.308932e-002
2.259199e+003	2.282703e-002
2.260164e+003	2.253585e-002
2.261128e+003	2.338665e-002
2.262092e+003	2.358365e-002
2.263056e+003	2.344445e-002
2.264021e+003	2.273503e-002
2.264985e+003	2.243869e-002
2.265949e+003	2.271299e-002
2.266913e+003	2.285260e-002
2.267877e+003	2.272205e-002
2.268842e+003	2.338539e-002
2.269806e+003	2.340165e-002
2.270770e+003	2.338464e-002
2.271734e+003	2.377994e-002
2.272698e+003	2.415441e-002
2.273663e+003	2.440884e-002
2.274627e+003	2.471102e-002
2.275591e+003	2.478453e-002
2.276555e+003	2.515996e-002
2.277520e+003	2.527223e-002
2.278484e+003	2.585831e-002
2.279448e+003	2.656730e-002
2.280412e+003	2.661594e-002
2.281376e+003	2.613167e-002
2.282341e+003	2.582524e-002
2.283305e+003	2.660553e-002
2.284269e+003	2.712563e-002
2.285233e+003	2.671063e-002
2.286198e+003	2.644613e-002
2.287162e+003	2.657332e-002
2.288126e+003	2.677402e-002
2.289090e+003	2.673256e-002
2.290055e+003	2.676694e-002
2.291019e+003	2.659879e-002
2.291983e+003	2.656338e-002
2.292947e+003	2.646207e-002
2.293912e+003	2.597656e-002
2.294876e+003	2.578816e-002
2.295840e+003	2.583142e-002
2.296804e+003	2.588443e-002
2.297769e+003	2.580481e-002
2.298733e+003	2.567310e-002
2.299697e+003	2.566269e-002
2.300661e+003	2.580155e-002
2.301625e+003	2.592201e-002
2.302590e+003	2.617834e-002
2.303554e+003	2.623617e-002
2.304518e+003	2.589345e-002
2.305482e+003	2.554682e-002
2.306447e+003	2.549425e-002
2.307411e+003	2.582623e-002
2.308375e+003	2.594399e-002
2.309339e+003	2.630392e-002
2.310304e+003	2.637194e-002
2.311268e+003	2.628070e-002
2.312232e+003	2.619957e-002
2.313196e+003	2.641805e-002
2.314161e+003	2.640974e-002
2.315125e+003	2.662366e-002
2.316089e+003	2.681834e-002
2.317053e+003	2.733121e-002
2.318018e+003	2.738116e-002
2.318982e+003	2.759570e-002
2.319946e+003	2.790327e-002
2.320910e+003	2.834209e-002
2.321875e+003	2.854525e-002
2.322839e+003	2.900537e-002
2.323803e+003	2.994252e-002
2.324767e+003	2.980406e-002
2.325731e+003	2.814281e-002
2.326696e+003	2.673022e-002
[truncated: 1,736 more rows]
