# Supplementary material for: Aqueous Depolymerization of Polyethylene at Ambient Temperature: In Situ Generation of Permanganate Using Ozone
Source: ACS Sustain Chem Eng. 2026 Mar 17;14(12):5995–6005. doi: 10.1021/acssuschemeng.5c12302 (PMC13040521; doi:10.1021/acssuschemeng.5c12302)
Supplement: Supplementary file 2 [file sc5c12302_si_002.zip › Supplemental_information_raw_data_and_code/Repeat experiment 2/ATR/@@@2MSB010-0.CSV]

5.245430e+002	7.399662e-003
5.255072e+002	7.905885e-003
5.264714e+002	7.696235e-003
5.274357e+002	7.663907e-003
5.283999e+002	7.586746e-003
5.293641e+002	7.595531e-003
5.303284e+002	7.748276e-003
5.312926e+002	7.814238e-003
5.322568e+002	7.502106e-003
5.332211e+002	7.406362e-003
5.341853e+002	7.367929e-003
5.351495e+002	7.497484e-003
5.361138e+002	7.479970e-003
5.370780e+002	7.484819e-003
5.380422e+002	7.369174e-003
5.390065e+002	7.450557e-003
5.399707e+002	7.792911e-003
5.409349e+002	7.955177e-003
5.418992e+002	7.900971e-003
5.428634e+002	7.607826e-003
5.438276e+002	7.339768e-003
5.447919e+002	7.653923e-003
5.457561e+002	8.127284e-003
5.467203e+002	7.882883e-003
5.476846e+002	7.722399e-003
5.486488e+002	7.767023e-003
5.496130e+002	7.700235e-003
5.505773e+002	7.704412e-003
5.515415e+002	7.840847e-003
5.525057e+002	7.837030e-003
5.534700e+002	7.817133e-003
5.544342e+002	7.833979e-003
5.553984e+002	7.835960e-003
5.563627e+002	7.906670e-003
5.573269e+002	8.075329e-003
5.582911e+002	8.125515e-003
5.592554e+002	7.980833e-003
5.602196e+002	7.964866e-003
5.611838e+002	7.881559e-003
5.621481e+002	7.729432e-003
5.631123e+002	7.631313e-003
5.640765e+002	7.488349e-003
5.650408e+002	7.526332e-003
5.660050e+002	7.558449e-003
5.669692e+002	7.651548e-003
5.679335e+002	7.722905e-003
5.688977e+002	7.706549e-003
5.698619e+002	7.880175e-003
5.708262e+002	8.154351e-003
5.717904e+002	7.996959e-003
5.727546e+002	7.591737e-003
5.737189e+002	7.726030e-003
5.746831e+002	7.554637e-003
5.756473e+002	7.399730e-003
5.766116e+002	8.018515e-003
5.775758e+002	8.446691e-003
5.785400e+002	8.577125e-003
5.795043e+002	8.239630e-003
5.804685e+002	7.211783e-003
5.814327e+002	7.025456e-003
5.823970e+002	7.513546e-003
5.833612e+002	7.584306e-003
5.843254e+002	7.743108e-003
5.852897e+002	7.956184e-003
5.862539e+002	7.908169e-003
5.872181e+002	7.567718e-003
5.881824e+002	7.449679e-003
5.891466e+002	7.499934e-003
5.901108e+002	7.768890e-003
5.910751e+002	7.976628e-003
5.920393e+002	7.760024e-003
5.930035e+002	7.667314e-003
5.939678e+002	7.693472e-003
5.949320e+002	7.695220e-003
5.958962e+002	7.790542e-003
5.968605e+002	7.739141e-003
5.978247e+002	7.747458e-003
5.987889e+002	7.892977e-003
5.997532e+002	7.924533e-003
6.007174e+002	7.807762e-003
6.016816e+002	7.884060e-003
6.026459e+002	7.868951e-003
6.036101e+002	7.795198e-003
6.045743e+002	7.890922e-003
6.055386e+002	7.867198e-003
6.065028e+002	7.567332e-003
6.074670e+002	7.450912e-003
6.084313e+002	7.634364e-003
6.093955e+002	7.637659e-003
6.103597e+002	7.570208e-003
6.113240e+002	7.623535e-003
6.122882e+002	7.648652e-003
6.132524e+002	7.488830e-003
6.142167e+002	7.562065e-003
6.151809e+002	7.596252e-003
6.161451e+002	7.849307e-003
6.171094e+002	8.001729e-003
6.180736e+002	7.756443e-003
6.190378e+002	7.466000e-003
6.200021e+002	7.632510e-003
6.209663e+002	7.814363e-003
6.219305e+002	7.854206e-003
6.228948e+002	7.802337e-003
6.238590e+002	8.060442e-003
6.248232e+002	8.103306e-003
6.257875e+002	7.648878e-003
6.267517e+002	7.468443e-003
6.277159e+002	7.620076e-003
6.286802e+002	7.661863e-003
6.296444e+002	7.652462e-003
6.306086e+002	7.762457e-003
6.315729e+002	7.841868e-003
6.325371e+002	7.784348e-003
6.335013e+002	7.832345e-003
6.344656e+002	7.679240e-003
6.354298e+002	7.624308e-003
6.363940e+002	7.766398e-003
6.373583e+002	7.660361e-003
6.383225e+002	7.666389e-003
6.392867e+002	7.983743e-003
6.402510e+002	8.015440e-003
6.412152e+002	7.859983e-003
6.421794e+002	7.981777e-003
6.431437e+002	7.797175e-003
6.441079e+002	7.629655e-003
6.450721e+002	7.843981e-003
6.460364e+002	7.845778e-003
6.470006e+002	7.539320e-003
6.479648e+002	7.732459e-003
6.489291e+002	8.110070e-003
6.498933e+002	7.930179e-003
6.508575e+002	7.761138e-003
6.518218e+002	7.911100e-003
6.527860e+002	8.003100e-003
6.537502e+002	8.077976e-003
6.547145e+002	8.112274e-003
6.556787e+002	8.013592e-003
6.566429e+002	7.943359e-003
6.576072e+002	7.833688e-003
6.585714e+002	7.768568e-003
6.595356e+002	8.008593e-003
6.604999e+002	7.766702e-003
6.614641e+002	7.408004e-003
6.624283e+002	7.589860e-003
6.633926e+002	7.645206e-003
6.643568e+002	7.701827e-003
6.653210e+002	7.824580e-003
6.662853e+002	7.756108e-003
6.672495e+002	7.796844e-003
6.682137e+002	7.968635e-003
6.691780e+002	7.955794e-003
6.701422e+002	8.097488e-003
6.711064e+002	8.160096e-003
6.720707e+002	8.052872e-003
6.730349e+002	7.989146e-003
6.739991e+002	7.940009e-003
6.749634e+002	7.925778e-003
6.759276e+002	7.926561e-003
6.768918e+002	8.077865e-003
6.778561e+002	8.195554e-003
6.788203e+002	8.215300e-003
6.797845e+002	8.225371e-003
6.807488e+002	8.157999e-003
6.817130e+002	8.130745e-003
6.826772e+002	8.017420e-003
6.836415e+002	7.935270e-003
6.846057e+002	8.220335e-003
6.855699e+002	8.442501e-003
6.865342e+002	8.358615e-003
6.874984e+002	8.441924e-003
6.884626e+002	8.481875e-003
6.894269e+002	8.489656e-003
6.903911e+002	8.550614e-003
6.913553e+002	8.579974e-003
6.923196e+002	8.672337e-003
6.932838e+002	8.729769e-003
6.942480e+002	8.910916e-003
6.952123e+002	9.119530e-003
6.961765e+002	9.140817e-003
6.971407e+002	9.154275e-003
6.981050e+002	9.312850e-003
6.990692e+002	9.438748e-003
7.000334e+002	9.585404e-003
7.009977e+002	9.849139e-003
7.019619e+002	1.014495e-002
7.029261e+002	1.040855e-002
7.038904e+002	1.076766e-002
7.048546e+002	1.113638e-002
7.058188e+002	1.160308e-002
7.067831e+002	1.214487e-002
7.077473e+002	1.290260e-002
7.087115e+002	1.399763e-002
7.096758e+002	1.527574e-002
7.106400e+002	1.681923e-002
7.116042e+002	1.893941e-002
7.125685e+002	2.217103e-002
7.135327e+002	2.717430e-002
7.144969e+002	3.474732e-002
7.154612e+002	4.501421e-002
7.164254e+002	5.544167e-002
7.173896e+002	6.253746e-002
7.183539e+002	6.698770e-002
7.193181e+002	6.937291e-002
7.202823e+002	6.511828e-002
7.212466e+002	5.605802e-002
7.222108e+002	4.802265e-002
7.231750e+002	4.191708e-002
7.241393e+002	3.780677e-002
7.251035e+002	3.515240e-002
7.260677e+002	3.335697e-002
7.270320e+002	3.267593e-002
7.279962e+002	3.362881e-002
7.289604e+002	3.630348e-002
7.299247e+002	3.926612e-002
7.308889e+002	3.845662e-002
7.318531e+002	3.246504e-002
7.328174e+002	2.542680e-002
7.337816e+002	2.057249e-002
7.347458e+002	1.775230e-002
7.357101e+002	1.639017e-002
7.366743e+002	1.534533e-002
7.376385e+002	1.455790e-002
7.386028e+002	1.404086e-002
7.395670e+002	1.349304e-002
7.405313e+002	1.300151e-002
7.414955e+002	1.271472e-002
7.424597e+002	1.259072e-002
7.434240e+002	1.219559e-002
7.443882e+002	1.175554e-002
7.453524e+002	1.160235e-002
7.463167e+002	1.149200e-002
7.472809e+002	1.148235e-002
7.482451e+002	1.142925e-002
7.492094e+002	1.130835e-002
7.501736e+002	1.103047e-002
7.511378e+002	1.069706e-002
7.521021e+002	1.063951e-002
7.530663e+002	1.061600e-002
7.540305e+002	1.037856e-002
7.549948e+002	1.028582e-002
7.559590e+002	1.042833e-002
7.569232e+002	1.035530e-002
7.578875e+002	1.023526e-002
7.588517e+002	1.020003e-002
7.598159e+002	1.016844e-002
7.607802e+002	1.014211e-002
7.617444e+002	9.975819e-003
7.627086e+002	9.995342e-003
7.636729e+002	1.009008e-002
7.646371e+002	1.011315e-002
7.656013e+002	1.022474e-002
7.665656e+002	1.024922e-002
7.675298e+002	1.029224e-002
7.684940e+002	1.014691e-002
7.694583e+002	9.779618e-003
7.704225e+002	9.980648e-003
7.713867e+002	1.013773e-002
7.723510e+002	1.004839e-002
7.733152e+002	1.005811e-002
7.742794e+002	1.006566e-002
7.752437e+002	9.947169e-003
7.762079e+002	9.813439e-003
7.771721e+002	9.705231e-003
7.781364e+002	9.775942e-003
7.791006e+002	9.719212e-003
7.800648e+002	9.668570e-003
7.810291e+002	9.834763e-003
7.819933e+002	9.782869e-003
7.829575e+002	9.595207e-003
7.839218e+002	9.604144e-003
7.848860e+002	9.566820e-003
7.858502e+002	9.477369e-003
7.868145e+002	9.416325e-003
7.877787e+002	9.484914e-003
7.887429e+002	9.441514e-003
7.897072e+002	9.347251e-003
7.906714e+002	9.322164e-003
7.916356e+002	9.324191e-003
7.925999e+002	9.379214e-003
7.935641e+002	9.408937e-003
7.945283e+002	9.305407e-003
7.954926e+002	9.159114e-003
7.964568e+002	9.160774e-003
7.974210e+002	9.257452e-003
7.983853e+002	9.287397e-003
7.993495e+002	9.301365e-003
8.003137e+002	9.190054e-003
8.012780e+002	9.172882e-003
8.022422e+002	9.074945e-003
8.032064e+002	9.035394e-003
8.041707e+002	9.096540e-003
8.051349e+002	9.044549e-003
8.060991e+002	8.904270e-003
8.070634e+002	9.029143e-003
8.080276e+002	9.150933e-003
8.089918e+002	8.913012e-003
8.099561e+002	8.737950e-003
8.109203e+002	8.726390e-003
8.118845e+002	8.805417e-003
8.128488e+002	9.009875e-003
8.138130e+002	9.158165e-003
8.147772e+002	9.091863e-003
8.157415e+002	9.078360e-003
8.167057e+002	9.141875e-003
8.176699e+002	9.121624e-003
8.186342e+002	9.016397e-003
8.195984e+002	8.660583e-003
8.205626e+002	8.641903e-003
8.215269e+002	8.914735e-003
8.224911e+002	8.862136e-003
8.234553e+002	8.679021e-003
8.244196e+002	8.664089e-003
8.253838e+002	8.804225e-003
8.263480e+002	8.898974e-003
8.273123e+002	8.778219e-003
8.282765e+002	8.670422e-003
8.292407e+002	8.648458e-003
8.302050e+002	8.869847e-003
8.311692e+002	8.931695e-003
8.321334e+002	8.872706e-003
8.330977e+002	8.921103e-003
8.340619e+002	9.092689e-003
8.350261e+002	9.059800e-003
8.359904e+002	8.898023e-003
8.369546e+002	8.782199e-003
8.379188e+002	8.924350e-003
8.388831e+002	8.864242e-003
8.398473e+002	8.855651e-003
8.408115e+002	8.863032e-003
8.417758e+002	8.882108e-003
8.427400e+002	8.818042e-003
8.437042e+002	8.714769e-003
8.446685e+002	8.676401e-003
8.456327e+002	8.698630e-003
8.465969e+002	8.913592e-003
8.475612e+002	8.903763e-003
8.485254e+002	8.754608e-003
8.494896e+002	8.849029e-003
8.504539e+002	8.942950e-003
8.514181e+002	9.009705e-003
8.523823e+002	8.880244e-003
8.533466e+002	8.869642e-003
8.543108e+002	8.892710e-003
8.552750e+002	8.858063e-003
8.562393e+002	8.825387e-003
8.572035e+002	8.870752e-003
8.581677e+002	8.902238e-003
8.591320e+002	8.830243e-003
8.600962e+002	8.741512e-003
8.610604e+002	8.604703e-003
8.620247e+002	8.545069e-003
8.629889e+002	8.438582e-003
8.639531e+002	8.493107e-003
8.649174e+002	8.821058e-003
8.658816e+002	8.946401e-003
8.668458e+002	8.866511e-003
8.678101e+002	8.747696e-003
8.687743e+002	8.690055e-003
8.697385e+002	8.701162e-003
8.707028e+002	8.890705e-003
8.716670e+002	8.901251e-003
8.726312e+002	8.764137e-003
8.735955e+002	8.757759e-003
8.745597e+002	8.897278e-003
8.755239e+002	8.912133e-003
8.764882e+002	8.949032e-003
8.774524e+002	8.921209e-003
8.784166e+002	8.845853e-003
8.793809e+002	8.762164e-003
8.803451e+002	8.846314e-003
8.813093e+002	8.864900e-003
8.822736e+002	9.157097e-003
8.832378e+002	9.325268e-003
8.842020e+002	9.226969e-003
8.851663e+002	9.141510e-003
8.861305e+002	9.260250e-003
8.870947e+002	9.432900e-003
8.880590e+002	9.433661e-003
8.890232e+002	9.362971e-003
8.899874e+002	9.183363e-003
8.909517e+002	9.108583e-003
8.919159e+002	9.285472e-003
8.928801e+002	9.145669e-003
8.938444e+002	9.160218e-003
8.948087e+002	9.293881e-003
8.957729e+002	9.232220e-003
8.967371e+002	9.145331e-003
8.977014e+002	9.199845e-003
8.986656e+002	9.279137e-003
8.996298e+002	9.305554e-003
9.005941e+002	9.209608e-003
9.015583e+002	8.989332e-003
9.025225e+002	8.774118e-003
9.034868e+002	9.006962e-003
9.044510e+002	9.317997e-003
9.054152e+002	9.470961e-003
9.063795e+002	9.581376e-003
9.073437e+002	9.759930e-003
9.083079e+002	9.581875e-003
9.092722e+002	9.403176e-003
9.102364e+002	9.413057e-003
9.112006e+002	9.412664e-003
9.121649e+002	9.461245e-003
9.131291e+002	9.435263e-003
9.140933e+002	9.274254e-003
9.150576e+002	9.073297e-003
9.160218e+002	8.941276e-003
9.169860e+002	8.976939e-003
9.179503e+002	8.912393e-003
9.189145e+002	8.908945e-003
9.198787e+002	8.937877e-003
9.208430e+002	9.081076e-003
9.218072e+002	9.055301e-003
9.227714e+002	8.865458e-003
9.237357e+002	8.871099e-003
9.246999e+002	9.021613e-003
9.256641e+002	9.123661e-003
9.266284e+002	9.189286e-003
9.275926e+002	8.970060e-003
9.285568e+002	8.915645e-003
9.295211e+002	9.025242e-003
9.304853e+002	9.147597e-003
9.314495e+002	8.859180e-003
9.324138e+002	8.919550e-003
9.333780e+002	9.229900e-003
9.343422e+002	9.312674e-003
9.353065e+002	9.206869e-003
9.362707e+002	9.133455e-003
9.372349e+002	9.177417e-003
9.381992e+002	9.220161e-003
9.391634e+002	9.154746e-003
9.401276e+002	9.088674e-003
9.410919e+002	9.015639e-003
9.420561e+002	8.987579e-003
9.430203e+002	9.104151e-003
9.439846e+002	9.168712e-003
9.449488e+002	9.104896e-003
9.459130e+002	8.949245e-003
9.468773e+002	8.967116e-003
9.478415e+002	9.131064e-003
9.488057e+002	9.099759e-003
9.497700e+002	9.089854e-003
9.507342e+002	8.994334e-003
9.516984e+002	8.971969e-003
9.526627e+002	8.977271e-003
9.536269e+002	8.970636e-003
9.545911e+002	9.086769e-003
9.555554e+002	9.216535e-003
9.565196e+002	9.094535e-003
9.574838e+002	9.062017e-003
9.584481e+002	9.148790e-003
9.594123e+002	9.105783e-003
9.603765e+002	8.986280e-003
9.613408e+002	8.908904e-003
9.623050e+002	9.041225e-003
9.632692e+002	8.996588e-003
9.642335e+002	9.096815e-003
9.651977e+002	9.431706e-003
9.661619e+002	8.994828e-003
9.671262e+002	8.892058e-003
9.680904e+002	9.235354e-003
9.690546e+002	8.999255e-003
9.700189e+002	8.900657e-003
9.709831e+002	9.247109e-003
9.719473e+002	9.109847e-003
9.729116e+002	8.851225e-003
9.738758e+002	8.927722e-003
9.748400e+002	8.993439e-003
9.758043e+002	9.001534e-003
9.767685e+002	8.994057e-003
9.777327e+002	8.930951e-003
9.786970e+002	8.887540e-003
9.796612e+002	8.842281e-003
9.806254e+002	8.938830e-003
9.815897e+002	9.013447e-003
9.825539e+002	8.999838e-003
9.835181e+002	8.973246e-003
9.844824e+002	8.959759e-003
9.854466e+002	8.965099e-003
9.864108e+002	9.130087e-003
9.873751e+002	9.068780e-003
9.883393e+002	8.949347e-003
9.893035e+002	8.987197e-003
9.902678e+002	9.095103e-003
9.912320e+002	9.169731e-003
9.921962e+002	9.142280e-003
9.931605e+002	9.166423e-003
9.941247e+002	9.121370e-003
9.950889e+002	9.173898e-003
9.960532e+002	9.077432e-003
9.970174e+002	8.983266e-003
9.979816e+002	8.941567e-003
9.989459e+002	8.904912e-003
9.999101e+002	8.918282e-003
1.000874e+003	8.915851e-003
1.001839e+003	8.932393e-003
1.002803e+003	8.903041e-003
1.003767e+003	8.936428e-003
1.004731e+003	8.934751e-003
1.005695e+003	8.863170e-003
1.006660e+003	8.912748e-003
1.007624e+003	8.854609e-003
1.008588e+003	8.896550e-003
1.009552e+003	8.945277e-003
1.010517e+003	8.897176e-003
1.011481e+003	8.878242e-003
1.012445e+003	8.894429e-003
1.013409e+003	8.926140e-003
1.014374e+003	8.948984e-003
1.015338e+003	8.916857e-003
1.016302e+003	8.874670e-003
1.017266e+003	8.932788e-003
1.018231e+003	8.948479e-003
1.019195e+003	9.045420e-003
1.020159e+003	9.119952e-003
1.021123e+003	8.975361e-003
1.022087e+003	8.911693e-003
1.023052e+003	8.960383e-003
1.024016e+003	9.002658e-003
1.024980e+003	8.998478e-003
1.025944e+003	8.891257e-003
1.026909e+003	8.838346e-003
1.027873e+003	8.923506e-003
1.028837e+003	9.028288e-003
1.029801e+003	9.136150e-003
1.030766e+003	9.005429e-003
1.031730e+003	8.915480e-003
1.032694e+003	8.965986e-003
1.033658e+003	9.010632e-003
1.034623e+003	9.119749e-003
1.035587e+003	9.037942e-003
1.036551e+003	8.991191e-003
1.037515e+003	9.071523e-003
1.038479e+003	9.139201e-003
1.039444e+003	9.122245e-003
1.040408e+003	9.191589e-003
1.041372e+003	9.176008e-003
1.042336e+003	9.054193e-003
1.043301e+003	9.023920e-003
1.044265e+003	9.169299e-003
1.045229e+003	9.313688e-003
1.046193e+003	9.419184e-003
1.047157e+003	9.523457e-003
1.048122e+003	9.393197e-003
1.049086e+003	9.326734e-003
1.050050e+003	9.342933e-003
1.051014e+003	9.361129e-003
1.051979e+003	9.330435e-003
1.052943e+003	9.321118e-003
1.053907e+003	9.444252e-003
1.054871e+003	9.543633e-003
1.055836e+003	9.562753e-003
1.056800e+003	9.647431e-003
1.057764e+003	9.655830e-003
1.058728e+003	9.652445e-003
1.059693e+003	9.633271e-003
1.060657e+003	9.523218e-003
1.061621e+003	9.552823e-003
1.062585e+003	9.734504e-003
1.063550e+003	9.789459e-003
1.064514e+003	9.681657e-003
1.065478e+003	9.727508e-003
1.066442e+003	9.787764e-003
1.067406e+003	9.819057e-003
1.068371e+003	9.817438e-003
1.069335e+003	9.784587e-003
1.070299e+003	9.782990e-003
1.071263e+003	9.795474e-003
1.072228e+003	9.806158e-003
1.073192e+003	9.817556e-003
1.074156e+003	9.802327e-003
1.075120e+003	9.859271e-003
1.076084e+003	9.882746e-003
1.077049e+003	1.004998e-002
1.078013e+003	1.030415e-002
1.078977e+003	1.023743e-002
1.079941e+003	1.003151e-002
1.080906e+003	1.017085e-002
1.081870e+003	1.036219e-002
1.082834e+003	1.040170e-002
1.083798e+003	1.039163e-002
1.084763e+003	1.038815e-002
1.085727e+003	1.024867e-002
1.086691e+003	1.009986e-002
1.087655e+003	1.005280e-002
1.088620e+003	1.002767e-002
1.089584e+003	1.007407e-002
1.090548e+003	1.020899e-002
1.091512e+003	1.030587e-002
1.092477e+003	1.017310e-002
1.093441e+003	1.016945e-002
1.094405e+003	1.029173e-002
1.095369e+003	1.021303e-002
1.096333e+003	1.010296e-002
1.097298e+003	1.005173e-002
1.098262e+003	1.004882e-002
1.099226e+003	1.004842e-002
1.100190e+003	1.018672e-002
1.101155e+003	1.019814e-002
1.102119e+003	1.012023e-002
1.103083e+003	9.998387e-003
1.104047e+003	1.000909e-002
1.105011e+003	1.009733e-002
1.105976e+003	1.011411e-002
1.106940e+003	1.016239e-002
1.107904e+003	1.013529e-002
1.108868e+003	1.004347e-002
1.109833e+003	1.003607e-002
1.110797e+003	1.005677e-002
1.111761e+003	1.003955e-002
1.112725e+003	9.966657e-003
1.113690e+003	9.884568e-003
1.114654e+003	9.967029e-003
1.115618e+003	9.973183e-003
1.116582e+003	9.911807e-003
1.117547e+003	9.894574e-003
1.118511e+003	9.904051e-003
1.119475e+003	1.000486e-002
1.120439e+003	9.970391e-003
1.121404e+003	9.864718e-003
1.122368e+003	9.854456e-003
1.123332e+003	9.929204e-003
1.124296e+003	9.917848e-003
1.125260e+003	9.943377e-003
1.126225e+003	9.982254e-003
1.127189e+003	9.946989e-003
1.128153e+003	9.886900e-003
1.129117e+003	9.857126e-003
1.130082e+003	9.928681e-003
1.131046e+003	1.005159e-002
1.132010e+003	1.003994e-002
1.132974e+003	1.001160e-002
1.133938e+003	9.955626e-003
1.134903e+003	9.873329e-003
1.135867e+003	9.868698e-003
1.136831e+003	9.903692e-003
1.137795e+003	9.985756e-003
1.138760e+003	1.000843e-002
1.139724e+003	9.912418e-003
1.140688e+003	9.997161e-003
1.141652e+003	1.017847e-002
1.142617e+003	1.014629e-002
1.143581e+003	9.994851e-003
1.144545e+003	1.005744e-002
1.145509e+003	1.014747e-002
1.146474e+003	1.010716e-002
1.147438e+003	1.003104e-002
1.148402e+003	1.001302e-002
1.149366e+003	1.001892e-002
1.150331e+003	1.010884e-002
1.151295e+003	1.014916e-002
1.152259e+003	1.010208e-002
1.153223e+003	9.952134e-003
1.154188e+003	9.982930e-003
1.155152e+003	1.009557e-002
1.156116e+003	1.004489e-002
1.157080e+003	9.970641e-003
1.158044e+003	9.969607e-003
1.159009e+003	9.927293e-003
1.159973e+003	9.900237e-003
1.160937e+003	9.893039e-003
1.161901e+003	9.927336e-003
1.162865e+003	9.814527e-003
1.163830e+003	9.691205e-003
1.164794e+003	9.714633e-003
1.165758e+003	9.838557e-003
1.166722e+003	9.787552e-003
1.167687e+003	9.809112e-003
1.168651e+003	9.930618e-003
1.169615e+003	9.959577e-003
1.170579e+003	9.824760e-003
1.171544e+003	9.751512e-003
1.172508e+003	9.733273e-003
1.173472e+003	9.822085e-003
1.174436e+003	9.910310e-003
1.175401e+003	1.003275e-002
1.176365e+003	1.001796e-002
1.177329e+003	9.973884e-003
1.178293e+003	9.945937e-003
1.179258e+003	9.966174e-003
1.180222e+003	9.901654e-003
1.181186e+003	9.893525e-003
1.182150e+003	9.891802e-003
1.183115e+003	9.830706e-003
1.184079e+003	9.825505e-003
1.185043e+003	9.863053e-003
1.186007e+003	9.802209e-003
1.186971e+003	9.738710e-003
1.187936e+003	9.768603e-003
1.188900e+003	9.818362e-003
1.189864e+003	9.797091e-003
1.190828e+003	9.812543e-003
1.191792e+003	9.887774e-003
1.192757e+003	9.896077e-003
1.193721e+003	9.850714e-003
1.194685e+003	9.849841e-003
1.195649e+003	9.862928e-003
1.196614e+003	9.929940e-003
1.197578e+003	9.976495e-003
1.198542e+003	9.959141e-003
1.199506e+003	9.918811e-003
1.200471e+003	9.963922e-003
1.201435e+003	1.005071e-002
1.202399e+003	9.965835e-003
1.203363e+003	9.854298e-003
1.204328e+003	9.866290e-003
1.205292e+003	9.937678e-003
1.206256e+003	9.992355e-003
1.207220e+003	9.997135e-003
1.208185e+003	1.001003e-002
1.209149e+003	1.000060e-002
1.210113e+003	9.985115e-003
1.211077e+003	9.926919e-003
1.212042e+003	9.946879e-003
1.213006e+003	1.003004e-002
1.213970e+003	1.002220e-002
1.214934e+003	1.000657e-002
1.215898e+003	1.000451e-002
1.216863e+003	9.960178e-003
1.217827e+003	9.910963e-003
1.218791e+003	9.901213e-003
1.219755e+003	9.917635e-003
1.220719e+003	9.919975e-003
1.221684e+003	9.964691e-003
1.222648e+003	1.004487e-002
1.223612e+003	1.011199e-002
1.224576e+003	1.005361e-002
1.225541e+003	1.001640e-002
1.226505e+003	9.932371e-003
1.227469e+003	9.964146e-003
1.228433e+003	1.002667e-002
1.229398e+003	1.000442e-002
1.230362e+003	1.002544e-002
1.231326e+003	1.012739e-002
1.232290e+003	1.014541e-002
1.233255e+003	1.011096e-002
1.234219e+003	1.004700e-002
1.235183e+003	1.001510e-002
1.236147e+003	9.979911e-003
1.237112e+003	9.988578e-003
1.238076e+003	1.010237e-002
1.239040e+003	1.022603e-002
1.240004e+003	1.021601e-002
1.240969e+003	1.015074e-002
1.241933e+003	1.012076e-002
1.242897e+003	1.015351e-002
1.243861e+003	1.013818e-002
1.244825e+003	1.017550e-002
1.245790e+003	1.024281e-002
1.246754e+003	1.030494e-002
1.247718e+003	1.031950e-002
1.248682e+003	1.034745e-002
1.249646e+003	1.032095e-002
1.250611e+003	1.027488e-002
1.251575e+003	1.032675e-002
1.252539e+003	1.041177e-002
1.253503e+003	1.040938e-002
1.254468e+003	1.036402e-002
1.255432e+003	1.034085e-002
1.256396e+003	1.035922e-002
1.257360e+003	1.040131e-002
1.258325e+003	1.052505e-002
1.259289e+003	1.055345e-002
1.260253e+003	1.054768e-002
1.261217e+003	1.056637e-002
1.262182e+003	1.061093e-002
1.263146e+003	1.061531e-002
1.264110e+003	1.065368e-002
1.265074e+003	1.070534e-002
1.266039e+003	1.068207e-002
1.267003e+003	1.068190e-002
1.267967e+003	1.075505e-002
1.268931e+003	1.077461e-002
1.269896e+003	1.086410e-002
1.270860e+003	1.085512e-002
1.271824e+003	1.081991e-002
1.272788e+003	1.081286e-002
1.273752e+003	1.085809e-002
1.274717e+003	1.088966e-002
1.275681e+003	1.093420e-002
1.276645e+003	1.096931e-002
1.277609e+003	1.096418e-002
1.278574e+003	1.094727e-002
1.279538e+003	1.102578e-002
1.280502e+003	1.110139e-002
1.281466e+003	1.110959e-002
1.282431e+003	1.109886e-002
1.283395e+003	1.116994e-002
1.284359e+003	1.123890e-002
1.285323e+003	1.134393e-002
1.286287e+003	1.133097e-002
1.287252e+003	1.130395e-002
1.288216e+003	1.137426e-002
1.289180e+003	1.154963e-002
1.290144e+003	1.158500e-002
1.291109e+003	1.160792e-002
1.292073e+003	1.169077e-002
1.293037e+003	1.181723e-002
1.294001e+003	1.191290e-002
1.294966e+003	1.205972e-002
1.295930e+003	1.225842e-002
1.296894e+003	1.231758e-002
1.297858e+003	1.235227e-002
1.298823e+003	1.254701e-002
1.299787e+003	1.254874e-002
1.300751e+003	1.250821e-002
1.301715e+003	1.253683e-002
1.302679e+003	1.246145e-002
1.303644e+003	1.239173e-002
1.304608e+003	1.241156e-002
1.305572e+003	1.235665e-002
1.306536e+003	1.236164e-002
1.307501e+003	1.234027e-002
1.308465e+003	1.230085e-002
1.309429e+003	1.226746e-002
1.310393e+003	1.220733e-002
1.311358e+003	1.205368e-002
1.312322e+003	1.188366e-002
1.313286e+003	1.171885e-002
1.314250e+003	1.169467e-002
1.315214e+003	1.159487e-002
1.316179e+003	1.138179e-002
1.317143e+003	1.128053e-002
1.318107e+003	1.127187e-002
1.319071e+003	1.123554e-002
1.320036e+003	1.106787e-002
1.321000e+003	1.091493e-002
1.321964e+003	1.091452e-002
1.322928e+003	1.087314e-002
1.323893e+003	1.079628e-002
1.324857e+003	1.068798e-002
1.325821e+003	1.071580e-002
1.326785e+003	1.077929e-002
1.327750e+003	1.079565e-002
1.328714e+003	1.072099e-002
1.329678e+003	1.065765e-002
1.330642e+003	1.055359e-002
1.331606e+003	1.058213e-002
1.332571e+003	1.069036e-002
1.333535e+003	1.082577e-002
1.334499e+003	1.096694e-002
1.335463e+003	1.111427e-002
1.336428e+003	1.127228e-002
1.337392e+003	1.139947e-002
1.338356e+003	1.150780e-002
1.339320e+003	1.167137e-002
1.340285e+003	1.184476e-002
1.341249e+003	1.206431e-002
1.342213e+003	1.221361e-002
1.343177e+003	1.221952e-002
1.344141e+003	1.224144e-002
1.345106e+003	1.238601e-002
1.346070e+003	1.246777e-002
1.347034e+003	1.257740e-002
1.347998e+003	1.273371e-002
1.348963e+003	1.298546e-002
1.349927e+003	1.314599e-002
1.350891e+003	1.325987e-002
1.351855e+003	1.333156e-002
1.352820e+003	1.336542e-002
1.353784e+003	1.328325e-002
1.354748e+003	1.329523e-002
1.355712e+003	1.320634e-002
1.356677e+003	1.310161e-002
1.357641e+003	1.310334e-002
1.358605e+003	1.321032e-002
1.359569e+003	1.330832e-002
1.360533e+003	1.340203e-002
1.361498e+003	1.357079e-002
1.362462e+003	1.381848e-002
1.363426e+003	1.425051e-002
1.364390e+003	1.455895e-002
1.365355e+003	1.479310e-002
1.366319e+003	1.502344e-002
1.367283e+003	1.526309e-002
1.368247e+003	1.553532e-002
1.369212e+003	1.570895e-002
1.370176e+003	1.574591e-002
1.371140e+003	1.569857e-002
1.372104e+003	1.570798e-002
1.373068e+003	1.586612e-002
1.374033e+003	1.640928e-002
1.374997e+003	1.723927e-002
1.375961e+003	1.813756e-002
1.376925e+003	1.860164e-002
1.377890e+003	1.859878e-002
1.378854e+003	1.802871e-002
1.379818e+003	1.689791e-002
1.380782e+003	1.553792e-002
1.381747e+003	1.429725e-002
1.382711e+003	1.309687e-002
1.383675e+003	1.225477e-002
1.384639e+003	1.166384e-002
1.385604e+003	1.122996e-002
1.386568e+003	1.095606e-002
1.387532e+003	1.089033e-002
1.388496e+003	1.066378e-002
1.389460e+003	1.045795e-002
1.390425e+003	1.036696e-002
1.391389e+003	1.037817e-002
1.392353e+003	1.028670e-002
1.393317e+003	1.017481e-002
1.394282e+003	1.006475e-002
1.395246e+003	1.015151e-002
1.396210e+003	1.006084e-002
1.397174e+003	9.969499e-003
1.398139e+003	9.885488e-003
1.399103e+003	1.016027e-002
1.400067e+003	1.028145e-002
1.401031e+003	1.019584e-002
1.401995e+003	1.013107e-002
1.402960e+003	1.019486e-002
1.403924e+003	1.017022e-002
1.404888e+003	1.027187e-002
1.405852e+003	1.038335e-002
1.406817e+003	1.039504e-002
1.407781e+003	1.038447e-002
1.408745e+003	1.041728e-002
1.409709e+003	1.046476e-002
1.410674e+003	1.052774e-002
1.411638e+003	1.050065e-002
1.412602e+003	1.051123e-002
1.413566e+003	1.049985e-002
1.414531e+003	1.051771e-002
1.415495e+003	1.048459e-002
1.416459e+003	1.058616e-002
1.417423e+003	1.072439e-002
1.418387e+003	1.080801e-002
1.419352e+003	1.107451e-002
1.420316e+003	1.120227e-002
1.421280e+003	1.117246e-002
1.422244e+003	1.130397e-002
1.423209e+003	1.146354e-002
1.424173e+003	1.190083e-002
1.425137e+003	1.222833e-002
1.426101e+003	1.259821e-002
1.427066e+003	1.298001e-002
1.428030e+003	1.354016e-002
1.428994e+003	1.402788e-002
1.429958e+003	1.490271e-002
1.430922e+003	1.565999e-002
1.431887e+003	1.625688e-002
1.432851e+003	1.696550e-002
1.433815e+003	1.774403e-002
1.434779e+003	1.825686e-002
1.435744e+003	1.861328e-002
1.436708e+003	1.947401e-002
1.437672e+003	2.022317e-002
1.438636e+003	2.058592e-002
1.439601e+003	2.116492e-002
1.440565e+003	2.168597e-002
1.441529e+003	2.220268e-002
1.442493e+003	2.255975e-002
1.443458e+003	2.304404e-002
1.444422e+003	2.343426e-002
1.445386e+003	2.403808e-002
1.446350e+003	2.453497e-002
1.447314e+003	2.522223e-002
1.448279e+003	2.616467e-002
1.449243e+003	2.709889e-002
1.450207e+003	2.829352e-002
1.451171e+003	2.998492e-002
1.452136e+003	3.232516e-002
1.453100e+003	3.512337e-002
1.454064e+003	3.798016e-002
1.455028e+003	4.084791e-002
1.455993e+003	4.288712e-002
1.456957e+003	4.546767e-002
1.457921e+003	4.792407e-002
1.458885e+003	5.172291e-002
1.459849e+003	5.782151e-002
1.460814e+003	6.753971e-002
1.461778e+003	8.338780e-002
1.462742e+003	9.675173e-002
1.463706e+003	1.004213e-001
1.464671e+003	9.817158e-002
1.465635e+003	9.823502e-002
1.466599e+003	1.009498e-001
1.467563e+003	1.042165e-001
1.468528e+003	1.070650e-001
1.469492e+003	1.113786e-001
1.470456e+003	1.193702e-001
1.471420e+003	1.341202e-001
1.472385e+003	1.572212e-001
1.473349e+003	1.412327e-001
1.474313e+003	9.860383e-002
1.475277e+003	7.451393e-002
1.476241e+003	4.980835e-002
1.477206e+003	3.692420e-002
1.478170e+003	3.104065e-002
1.479134e+003	2.708027e-002
1.480098e+003	2.399958e-002
1.481063e+003	2.211063e-002
1.482027e+003	2.021715e-002
1.482991e+003	1.922720e-002
1.483955e+003	1.813024e-002
1.484920e+003	1.749263e-002
1.485884e+003	1.662474e-002
1.486848e+003	1.625243e-002
1.487812e+003	1.562609e-002
1.488776e+003	1.531206e-002
1.489741e+003	1.482924e-002
1.490705e+003	1.483343e-002
1.491669e+003	1.428630e-002
1.492633e+003	1.405612e-002
1.493598e+003	1.373227e-002
1.494562e+003	1.352128e-002
1.495526e+003	1.322514e-002
1.496490e+003	1.339674e-002
1.497455e+003	1.300486e-002
1.498419e+003	1.288827e-002
1.499383e+003	1.269790e-002
1.500347e+003	1.246120e-002
1.501312e+003	1.213218e-002
1.502276e+003	1.206332e-002
1.503240e+003	1.191225e-002
1.504204e+003	1.188613e-002
1.505168e+003	1.168564e-002
1.506133e+003	1.193171e-002
1.507097e+003	1.179479e-002
1.508061e+003	1.166101e-002
1.509025e+003	1.127653e-002
1.509990e+003	1.147628e-002
1.510954e+003	1.131534e-002
1.511918e+003	1.129360e-002
1.512882e+003	1.106872e-002
1.513847e+003	1.089104e-002
1.514811e+003	1.091273e-002
1.515775e+003	1.094999e-002
1.516739e+003	1.081444e-002
1.517703e+003	1.095449e-002
1.518668e+003	1.077413e-002
1.519632e+003	1.084914e-002
1.520596e+003	1.122008e-002
1.521560e+003	1.108454e-002
1.522525e+003	1.074097e-002
1.523489e+003	1.064784e-002
1.524453e+003	1.048803e-002
1.525417e+003	1.066880e-002
1.526382e+003	1.036143e-002
1.527346e+003	1.029063e-002
1.528310e+003	1.038814e-002
1.529274e+003	1.039637e-002
1.530239e+003	1.027084e-002
1.531203e+003	1.025377e-002
1.532167e+003	1.017916e-002
1.533131e+003	1.020580e-002
1.534095e+003	1.020348e-002
1.535060e+003	1.015481e-002
1.536024e+003	1.002487e-002
1.536988e+003	9.960156e-003
1.537952e+003	9.914119e-003
1.538917e+003	1.039704e-002
1.539881e+003	1.057047e-002
1.540845e+003	1.022242e-002
1.541809e+003	1.015718e-002
1.542774e+003	1.016386e-002
1.543738e+003	9.701086e-003
1.544702e+003	9.701813e-003
1.545666e+003	9.946136e-003
1.546630e+003	9.818356e-003
1.547595e+003	9.637211e-003
1.548559e+003	9.655045e-003
1.549523e+003	9.700814e-003
1.550487e+003	9.830004e-003
1.551452e+003	9.695444e-003
1.552416e+003	9.648379e-003
1.553380e+003	9.564331e-003
1.554344e+003	9.766186e-003
1.555309e+003	9.644123e-003
1.556273e+003	9.597143e-003
1.557237e+003	9.564934e-003
1.558201e+003	9.949801e-003
1.559166e+003	9.576567e-003
1.560130e+003	1.004383e-002
1.561094e+003	9.751262e-003
1.562058e+003	9.553973e-003
1.563022e+003	9.420231e-003
1.563987e+003	9.391909e-003
1.564951e+003	9.472812e-003
1.565915e+003	9.478183e-003
1.566879e+003	9.469878e-003
1.567844e+003	9.317040e-003
1.568808e+003	9.167802e-003
1.569772e+003	9.513250e-003
1.570736e+003	9.427477e-003
1.571701e+003	9.388383e-003
1.572665e+003	9.334179e-003
1.573629e+003	9.295693e-003
1.574593e+003	9.147182e-003
1.575557e+003	9.141024e-003
1.576522e+003	9.561853e-003
1.577486e+003	9.447252e-003
1.578450e+003	9.308750e-003
1.579414e+003	9.301389e-003
1.580379e+003	9.325730e-003
1.581343e+003	9.296918e-003
1.582307e+003	9.205876e-003
1.583271e+003	9.263216e-003
1.584236e+003	9.381477e-003
1.585200e+003	9.391585e-003
1.586164e+003	9.336764e-003
1.587128e+003	9.344963e-003
1.588093e+003	9.301141e-003
1.589057e+003	9.231322e-003
1.590021e+003	9.182701e-003
1.590985e+003	9.237630e-003
1.591949e+003	9.277852e-003
1.592914e+003	9.203779e-003
1.593878e+003	9.160297e-003
1.594842e+003	9.331478e-003
1.595806e+003	9.311875e-003
1.596771e+003	9.244744e-003
1.597735e+003	9.196199e-003
1.598699e+003	9.157471e-003
1.599663e+003	9.107435e-003
1.600628e+003	9.156540e-003
1.601592e+003	9.201238e-003
1.602556e+003	9.202382e-003
1.603520e+003	9.157557e-003
1.604484e+003	9.212716e-003
1.605449e+003	9.180872e-003
1.606413e+003	9.092893e-003
1.607377e+003	9.138571e-003
1.608341e+003	9.163776e-003
1.609306e+003	9.123817e-003
1.610270e+003	9.158341e-003
1.611234e+003	9.134401e-003
1.612198e+003	9.132758e-003
1.613163e+003	9.187687e-003
1.614127e+003	9.235309e-003
1.615091e+003	9.033464e-003
1.616055e+003	9.033831e-003
1.617020e+003	9.333882e-003
1.617984e+003	9.171434e-003
1.618948e+003	9.059902e-003
1.619912e+003	9.084305e-003
1.620876e+003	9.079335e-003
1.621841e+003	9.130197e-003
1.622805e+003	9.322224e-003
1.623769e+003	9.495979e-003
1.624733e+003	9.197582e-003
1.625698e+003	9.040127e-003
1.626662e+003	9.039238e-003
1.627626e+003	9.090394e-003
1.628590e+003	9.117441e-003
1.629555e+003	9.088026e-003
1.630519e+003	9.054795e-003
1.631483e+003	9.129196e-003
1.632447e+003	9.126963e-003
1.633411e+003	8.989574e-003
1.634376e+003	8.748835e-003
1.635340e+003	9.237994e-003
1.636304e+003	9.159347e-003
1.637268e+003	9.099351e-003
1.638233e+003	9.278752e-003
1.639197e+003	9.214541e-003
1.640161e+003	9.111902e-003
1.641125e+003	9.032797e-003
1.642090e+003	9.075059e-003
1.643054e+003	9.110941e-003
1.644018e+003	9.087890e-003
1.644982e+003	9.045903e-003
1.645947e+003	9.059144e-003
1.646911e+003	9.121142e-003
1.647875e+003	9.308111e-003
1.648839e+003	9.110929e-003
1.649803e+003	9.026246e-003
1.650768e+003	8.942440e-003
1.651732e+003	8.756790e-003
1.652696e+003	8.716922e-003
1.653660e+003	9.164438e-003
1.654625e+003	9.314938e-003
1.655589e+003	8.975143e-003
1.656553e+003	8.807918e-003
1.657517e+003	8.769356e-003
1.658482e+003	8.810669e-003
1.659446e+003	8.798996e-003
1.660410e+003	8.736415e-003
1.661374e+003	8.659741e-003
1.662339e+003	8.894764e-003
1.663303e+003	8.909540e-003
1.664267e+003	8.668672e-003
1.665231e+003	8.731948e-003
1.666195e+003	8.729802e-003
1.667160e+003	8.739322e-003
1.668124e+003	8.851213e-003
1.669088e+003	8.960880e-003
1.670052e+003	8.716837e-003
1.671017e+003	8.596763e-003
1.671981e+003	8.783715e-003
1.672945e+003	8.849097e-003
1.673909e+003	8.944629e-003
1.674874e+003	9.019885e-003
1.675838e+003	9.028522e-003
1.676802e+003	8.837929e-003
1.677766e+003	8.794624e-003
1.678730e+003	8.740729e-003
1.679695e+003	8.877294e-003
1.680659e+003	9.061536e-003
1.681623e+003	8.990480e-003
1.682587e+003	8.864135e-003
1.683552e+003	9.252300e-003
1.684516e+003	1.005001e-002
1.685480e+003	9.800557e-003
1.686444e+003	9.424765e-003
1.687409e+003	9.287396e-003
1.688373e+003	9.380868e-003
1.689337e+003	9.508630e-003
1.690301e+003	9.552648e-003
1.691266e+003	9.671589e-003
1.692230e+003	9.847196e-003
1.693194e+003	9.983776e-003
1.694158e+003	1.000168e-002
1.695122e+003	1.016803e-002
1.696087e+003	1.060477e-002
1.697051e+003	1.056839e-002
1.698015e+003	1.038435e-002
1.698979e+003	1.017104e-002
1.699944e+003	1.084496e-002
1.700908e+003	1.110082e-002
1.701872e+003	1.068211e-002
1.702836e+003	1.056276e-002
1.703801e+003	1.070102e-002
1.704765e+003	1.088982e-002
1.705729e+003	1.067384e-002
1.706693e+003	1.091717e-002
1.707657e+003	1.096489e-002
1.708622e+003	1.094521e-002
1.709586e+003	1.091025e-002
1.710550e+003	1.094660e-002
1.711514e+003	1.089894e-002
1.712479e+003	1.091219e-002
1.713443e+003	1.086067e-002
1.714407e+003	1.101680e-002
1.715371e+003	1.103497e-002
1.716336e+003	1.086933e-002
1.717300e+003	1.079041e-002
1.718264e+003	1.075800e-002
1.719228e+003	1.045414e-002
1.720193e+003	1.020784e-002
1.721157e+003	1.017379e-002
1.722121e+003	1.016147e-002
1.723085e+003	1.010028e-002
1.724049e+003	1.000028e-002
1.725014e+003	9.797402e-003
1.725978e+003	9.730536e-003
1.726942e+003	9.604195e-003
1.727906e+003	9.584982e-003
1.728871e+003	9.470424e-003
1.729835e+003	9.738436e-003
1.730799e+003	9.593753e-003
1.731763e+003	9.203451e-003
1.732728e+003	9.065047e-003
1.733692e+003	9.160334e-003
1.734656e+003	9.345973e-003
1.735620e+003	9.184528e-003
1.736584e+003	9.076048e-003
1.737549e+003	9.213571e-003
1.738513e+003	9.280279e-003
1.739477e+003	9.425163e-003
1.740441e+003	9.300448e-003
1.741406e+003	8.985395e-003
1.742370e+003	8.981548e-003
1.743334e+003	9.424105e-003
1.744298e+003	9.251580e-003
1.745263e+003	8.898616e-003
1.746227e+003	8.858809e-003
1.747191e+003	8.899303e-003
1.748155e+003	8.899897e-003
1.749120e+003	8.961149e-003
1.750084e+003	8.668689e-003
1.751048e+003	8.872868e-003
1.752012e+003	9.006687e-003
1.752976e+003	8.701308e-003
1.753941e+003	8.504154e-003
1.754905e+003	8.399650e-003
1.755869e+003	8.396110e-003
1.756833e+003	8.689050e-003
1.757798e+003	8.690834e-003
1.758762e+003	8.499360e-003
1.759726e+003	8.408926e-003
1.760690e+003	8.230342e-003
1.761655e+003	8.262193e-003
1.762619e+003	8.354498e-003
1.763583e+003	8.287860e-003
1.764547e+003	8.299211e-003
1.765511e+003	8.310914e-003
1.766476e+003	8.183522e-003
1.767440e+003	8.176940e-003
1.768404e+003	8.405821e-003
1.769368e+003	8.115767e-003
1.770333e+003	8.089880e-003
1.771297e+003	8.135354e-003
1.772261e+003	8.248478e-003
1.773225e+003	8.168321e-003
1.774190e+003	8.089693e-003
1.775154e+003	8.228557e-003
1.776118e+003	8.127645e-003
1.777082e+003	7.999962e-003
1.778047e+003	8.080099e-003
1.779011e+003	8.136012e-003
1.779975e+003	8.103168e-003
1.780939e+003	8.072427e-003
1.781903e+003	7.949304e-003
1.782868e+003	7.814031e-003
1.783832e+003	7.880375e-003
1.784796e+003	7.999124e-003
1.785760e+003	8.099770e-003
1.786725e+003	8.180639e-003
1.787689e+003	8.173293e-003
1.788653e+003	8.105546e-003
1.789617e+003	8.007964e-003
1.790582e+003	7.950537e-003
1.791546e+003	7.969903e-003
1.792510e+003	8.188505e-003
1.793474e+003	8.185765e-003
1.794438e+003	7.905012e-003
1.795403e+003	7.891612e-003
1.796367e+003	8.069385e-003
1.797331e+003	8.132529e-003
1.798295e+003	7.811973e-003
1.799260e+003	7.786211e-003
1.800224e+003	7.885782e-003
1.801188e+003	7.881796e-003
1.802152e+003	8.009410e-003
1.803117e+003	7.925672e-003
1.804081e+003	7.903801e-003
1.805045e+003	7.932730e-003
1.806009e+003	7.768773e-003
1.806974e+003	7.638812e-003
1.807938e+003	7.927479e-003
1.808902e+003	8.021221e-003
1.809866e+003	7.751955e-003
1.810830e+003	7.826287e-003
1.811795e+003	7.988358e-003
1.812759e+003	7.685646e-003
1.813723e+003	7.417196e-003
1.814687e+003	7.190226e-003
1.815652e+003	6.933017e-003
1.816616e+003	6.809190e-003
1.817580e+003	7.138655e-003
1.818544e+003	7.556830e-003
1.819509e+003	7.534562e-003
1.820473e+003	7.481631e-003
1.821437e+003	7.655084e-003
1.822401e+003	7.944213e-003
1.823365e+003	7.860320e-003
1.824330e+003	7.908188e-003
1.825294e+003	8.223906e-003
1.826258e+003	7.992677e-003
1.827222e+003	7.628612e-003
1.828187e+003	7.567802e-003
1.829151e+003	7.529126e-003
1.830115e+003	7.886674e-003
1.831079e+003	7.423777e-003
1.832044e+003	7.069893e-003
1.833008e+003	7.354753e-003
1.833972e+003	7.262545e-003
1.834936e+003	6.912583e-003
1.835901e+003	6.933007e-003
1.836865e+003	7.051555e-003
1.837829e+003	7.550761e-003
1.838793e+003	7.621607e-003
1.839757e+003	7.484162e-003
1.840722e+003	7.620819e-003
1.841686e+003	7.568331e-003
1.842650e+003	7.117027e-003
1.843614e+003	7.063752e-003
1.844579e+003	7.184608e-003
1.845543e+003	7.293917e-003
1.846507e+003	7.451367e-003
1.847471e+003	7.094201e-003
1.848436e+003	6.714910e-003
1.849400e+003	6.990617e-003
1.850364e+003	7.289754e-003
1.851328e+003	7.405225e-003
1.852292e+003	7.245069e-003
1.853257e+003	6.883400e-003
1.854221e+003	7.004196e-003
1.855185e+003	7.196173e-003
1.856149e+003	7.283295e-003
1.857114e+003	7.428462e-003
1.858078e+003	7.205136e-003
1.859042e+003	7.273283e-003
1.860006e+003	7.210650e-003
1.860971e+003	7.254649e-003
1.861935e+003	7.268192e-003
1.862899e+003	7.347725e-003
1.863863e+003	7.354962e-003
1.864828e+003	7.312331e-003
1.865792e+003	7.039098e-003
1.866756e+003	7.096397e-003
1.867720e+003	7.670371e-003
1.868684e+003	7.796291e-003
1.869649e+003	7.447742e-003
1.870613e+003	7.302377e-003
1.871577e+003	7.314520e-003
1.872541e+003	7.240700e-003
1.873506e+003	7.335814e-003
1.874470e+003	7.316822e-003
1.875434e+003	7.477727e-003
1.876398e+003	7.509965e-003
1.877363e+003	7.440539e-003
1.878327e+003	7.579343e-003
1.879291e+003	7.626446e-003
1.880255e+003	7.480888e-003
1.881219e+003	7.421179e-003
1.882184e+003	7.124521e-003
1.883148e+003	7.085718e-003
1.884112e+003	7.376932e-003
1.885076e+003	7.493243e-003
1.886041e+003	7.845072e-003
1.887005e+003	8.136507e-003
1.887969e+003	8.293392e-003
1.888933e+003	8.154353e-003
1.889898e+003	8.056946e-003
1.890862e+003	7.903229e-003
1.891826e+003	8.200638e-003
1.892790e+003	8.100074e-003
1.893755e+003	7.626940e-003
1.894719e+003	7.710939e-003
1.895683e+003	7.699126e-003
1.896647e+003	7.100921e-003
1.897611e+003	6.946979e-003
1.898576e+003	7.329080e-003
1.899540e+003	7.673237e-003
1.900504e+003	8.002153e-003
1.901468e+003	8.115349e-003
1.902433e+003	8.183880e-003
1.903397e+003	8.006457e-003
1.904361e+003	7.928556e-003
1.905325e+003	8.299125e-003
1.906290e+003	8.561315e-003
1.907254e+003	8.357720e-003
1.908218e+003	8.106530e-003
1.909182e+003	7.985467e-003
1.910146e+003	7.488856e-003
1.911111e+003	7.088093e-003
1.912075e+003	6.705578e-003
1.913039e+003	7.447226e-003
1.914003e+003	8.008299e-003
1.914968e+003	7.844618e-003
1.915932e+003	7.762836e-003
1.916896e+003	7.941104e-003
1.917860e+003	7.556733e-003
1.918825e+003	7.758250e-003
1.919789e+003	7.860601e-003
1.920753e+003	7.260475e-003
1.921717e+003	6.316505e-003
1.922682e+003	6.961783e-003
1.923646e+003	7.639054e-003
1.924610e+003	7.635249e-003
1.925574e+003	7.274674e-003
1.926538e+003	6.938847e-003
1.927503e+003	6.802915e-003
1.928467e+003	7.038480e-003
1.929431e+003	7.704992e-003
1.930395e+003	7.457042e-003
1.931360e+003	6.007023e-003
1.932324e+003	6.016634e-003
1.933288e+003	7.095225e-003
1.934252e+003	7.011898e-003
1.935217e+003	6.630179e-003
1.936181e+003	7.207444e-003
1.937145e+003	6.939828e-003
1.938109e+003	6.702056e-003
1.939073e+003	5.932203e-003
1.940038e+003	6.338736e-003
1.941002e+003	7.383158e-003
1.941966e+003	8.613423e-003
1.942930e+003	7.576574e-003
1.943895e+003	6.742546e-003
1.944859e+003	7.701248e-003
1.945823e+003	7.763812e-003
1.946787e+003	7.616010e-003
1.947752e+003	7.060040e-003
1.948716e+003	6.916137e-003
1.949680e+003	7.138042e-003
1.950644e+003	6.609529e-003
1.951609e+003	7.078124e-003
1.952573e+003	6.930061e-003
1.953537e+003	6.948508e-003
1.954501e+003	7.626038e-003
1.955465e+003	8.399699e-003
1.956430e+003	7.385969e-003
1.957394e+003	8.260336e-003
1.958358e+003	8.078136e-003
1.959322e+003	5.966842e-003
1.960287e+003	6.809764e-003
1.961251e+003	8.646488e-003
1.962215e+003	7.953843e-003
1.963179e+003	8.694962e-003
1.964144e+003	9.136226e-003
1.965108e+003	7.969210e-003
1.966072e+003	7.884260e-003
1.967036e+003	8.710023e-003
1.968000e+003	8.083154e-003
1.968965e+003	8.802278e-003
1.969929e+003	7.506218e-003
1.970893e+003	5.428148e-003
1.971857e+003	6.216018e-003
1.972822e+003	7.124376e-003
1.973786e+003	8.143045e-003
1.974750e+003	8.933624e-003
1.975714e+003	9.227717e-003
1.976679e+003	1.039871e-002
1.977643e+003	1.105139e-002
1.978607e+003	1.371042e-002
1.979571e+003	1.749619e-002
1.980536e+003	1.475135e-002
1.981500e+003	1.008801e-002
1.982464e+003	1.167498e-002
1.983428e+003	1.416231e-002
1.984392e+003	1.448134e-002
1.985357e+003	1.272259e-002
1.986321e+003	1.085931e-002
1.987285e+003	9.605525e-003
1.988249e+003	7.375255e-003
1.989214e+003	7.437559e-003
1.990178e+003	9.909680e-003
1.991142e+003	1.297159e-002
1.992106e+003	1.354392e-002
1.993071e+003	1.002783e-002
1.994035e+003	7.600769e-003
1.994999e+003	8.344399e-003
1.995963e+003	9.256316e-003
1.996927e+003	8.844787e-003
1.997892e+003	6.523840e-003
1.998856e+003	6.277462e-003
1.999820e+003	8.915102e-003
2.000784e+003	8.583125e-003
2.001749e+003	9.100521e-003
2.002713e+003	8.247498e-003
2.003677e+003	6.581506e-003
2.004641e+003	8.387111e-003
2.005606e+003	7.255871e-003
2.006570e+003	6.600164e-003
2.007534e+003	8.002872e-003
2.008498e+003	7.831801e-003
2.009463e+003	1.042881e-002
2.010427e+003	8.979285e-003
2.011391e+003	8.156061e-003
2.012355e+003	9.136213e-003
2.013320e+003	8.792778e-003
2.014284e+003	9.925565e-003
2.015248e+003	8.795248e-003
2.016212e+003	9.095574e-003
2.017177e+003	9.058760e-003
2.018141e+003	9.891370e-003
2.019105e+003	1.336438e-002
2.020069e+003	1.420392e-002
2.021033e+003	1.365626e-002
2.021998e+003	1.069662e-002
2.022962e+003	9.632817e-003
2.023926e+003	8.422775e-003
2.024890e+003	9.099016e-003
2.025855e+003	1.166180e-002
2.026819e+003	1.132656e-002
2.027783e+003	9.080151e-003
2.028747e+003	8.939208e-003
2.029712e+003	9.640412e-003
2.030676e+003	1.043912e-002
2.031640e+003	1.053501e-002
2.032604e+003	1.088364e-002
2.033568e+003	9.016732e-003
2.034533e+003	9.983489e-003
2.035497e+003	9.910932e-003
2.036461e+003	7.945608e-003
2.037425e+003	1.060362e-002
2.038390e+003	1.289502e-002
2.039354e+003	9.438025e-003
2.040318e+003	8.002365e-003
2.041282e+003	1.065300e-002
2.042247e+003	1.287843e-002
2.043211e+003	1.446244e-002
2.044175e+003	1.340212e-002
2.045139e+003	1.106525e-002
2.046104e+003	1.178501e-002
2.047068e+003	1.218059e-002
2.048032e+003	1.111585e-002
2.048996e+003	1.130691e-002
2.049960e+003	1.267746e-002
2.050925e+003	1.420621e-002
2.051889e+003	1.154354e-002
2.052853e+003	7.116105e-003
2.053817e+003	6.919956e-003
2.054782e+003	9.807909e-003
2.055746e+003	1.112411e-002
2.056710e+003	1.014019e-002
2.057674e+003	8.894553e-003
2.058639e+003	8.816535e-003
2.059603e+003	9.245066e-003
2.060567e+003	8.958975e-003
2.061531e+003	8.665061e-003
2.062496e+003	9.065395e-003
2.063460e+003	8.902432e-003
2.064424e+003	9.829523e-003
2.065388e+003	9.913931e-003
2.066353e+003	8.698968e-003
2.067317e+003	8.103853e-003
2.068281e+003	8.094708e-003
2.069245e+003	8.786326e-003
2.070209e+003	8.219605e-003
2.071174e+003	7.908316e-003
2.072138e+003	8.057630e-003
2.073102e+003	8.321287e-003
2.074066e+003	9.256015e-003
2.075031e+003	9.554075e-003
2.075995e+003	8.774946e-003
2.076959e+003	8.982068e-003
2.077923e+003	9.258920e-003
2.078887e+003	9.367956e-003
2.079852e+003	8.533655e-003
2.080816e+003	7.901000e-003
2.081780e+003	8.211827e-003
2.082744e+003	8.938463e-003
2.083708e+003	8.426135e-003
2.084673e+003	7.633528e-003
2.085637e+003	7.331951e-003
2.086601e+003	7.487649e-003
2.087565e+003	7.352350e-003
2.088530e+003	7.742623e-003
2.089494e+003	7.837931e-003
2.090458e+003	7.494537e-003
2.091422e+003	7.778874e-003
2.092387e+003	7.773915e-003
2.093351e+003	5.935246e-003
2.094315e+003	5.866146e-003
2.095279e+003	7.395869e-003
2.096244e+003	8.176142e-003
2.097208e+003	7.973673e-003
2.098172e+003	7.392628e-003
2.099136e+003	7.973162e-003
2.100101e+003	8.778369e-003
2.101065e+003	7.773852e-003
2.102029e+003	7.981783e-003
2.102993e+003	8.830065e-003
2.103958e+003	8.770747e-003
2.104922e+003	8.082928e-003
2.105886e+003	7.547038e-003
2.106850e+003	7.498721e-003
2.107814e+003	7.648444e-003
2.108779e+003	8.090990e-003
2.109743e+003	7.815937e-003
2.110707e+003	7.364536e-003
2.111671e+003	8.619724e-003
2.112636e+003	8.805366e-003
2.113600e+003	7.612104e-003
2.114564e+003	7.010894e-003
2.115528e+003	7.223433e-003
2.116493e+003	7.754860e-003
2.117457e+003	8.550344e-003
2.118421e+003	8.298075e-003
2.119385e+003	8.092569e-003
2.120350e+003	8.215217e-003
2.121314e+003	7.760303e-003
2.122278e+003	7.113582e-003
2.123242e+003	6.704247e-003
2.124207e+003	6.534526e-003
2.125171e+003	7.117001e-003
2.126135e+003	7.215856e-003
2.127099e+003	5.383009e-003
2.128063e+003	4.433652e-003
2.129028e+003	4.992733e-003
2.129992e+003	4.067507e-003
2.130956e+003	3.179209e-003
2.131920e+003	4.152121e-003
2.132885e+003	4.439188e-003
2.133849e+003	4.200170e-003
2.134813e+003	4.716611e-003
2.135777e+003	4.445825e-003
2.136741e+003	3.960175e-003
2.137706e+003	4.989663e-003
2.138670e+003	5.321739e-003
2.139634e+003	5.804088e-003
2.140598e+003	8.023554e-003
2.141563e+003	8.093866e-003
2.142527e+003	4.958306e-003
2.143491e+003	3.672622e-003
2.144455e+003	4.209913e-003
2.145419e+003	3.904244e-003
2.146384e+003	3.200481e-003
2.147348e+003	4.020322e-003
2.148312e+003	4.367152e-003
2.149276e+003	6.358808e-003
2.150241e+003	6.513501e-003
2.151205e+003	3.369255e-003
2.152169e+003	3.321225e-003
2.153133e+003	3.593916e-003
2.154098e+003	2.429932e-003
2.155062e+003	1.470892e-003
2.156026e+003	3.741886e-003
2.156990e+003	1.299515e-003
2.157955e+003	0.000000e+000
2.158919e+003	5.244572e-003
2.159883e+003	1.076444e-002
2.160847e+003	1.428744e-002
2.161812e+003	1.450584e-002
2.162776e+003	1.351464e-002
2.163740e+003	1.194663e-002
2.164704e+003	1.380259e-002
2.165668e+003	1.524213e-002
2.166633e+003	1.244328e-002
2.167597e+003	1.079275e-002
2.168561e+003	9.953411e-003
2.169525e+003	1.138902e-002
2.170490e+003	9.706469e-003
2.171454e+003	6.624507e-003
2.172418e+003	5.888587e-003
2.173382e+003	7.272547e-003
2.174347e+003	9.737065e-003
2.175311e+003	8.898994e-003
2.176275e+003	7.469164e-003
2.177239e+003	7.997448e-003
2.178204e+003	9.913290e-003
2.179168e+003	9.806829e-003
2.180132e+003	6.739696e-003
2.181096e+003	6.192112e-003
2.182061e+003	6.265858e-003
2.183025e+003	8.199783e-003
2.183989e+003	8.848799e-003
2.184953e+003	8.025208e-003
2.185917e+003	8.778164e-003
2.186882e+003	8.032622e-003
2.187846e+003	8.571072e-003
2.188810e+003	1.059832e-002
2.189774e+003	9.732643e-003
2.190739e+003	8.484637e-003
2.191703e+003	9.534338e-003
2.192667e+003	9.644086e-003
2.193631e+003	8.984061e-003
2.194595e+003	7.543566e-003
2.195560e+003	8.437255e-003
2.196524e+003	9.031342e-003
2.197488e+003	8.844482e-003
2.198452e+003	8.936131e-003
2.199417e+003	9.896262e-003
2.200381e+003	9.778606e-003
2.201345e+003	8.664010e-003
2.202309e+003	8.476665e-003
2.203273e+003	1.006562e-002
2.204238e+003	9.532804e-003
2.205202e+003	7.782375e-003
2.206166e+003	8.196520e-003
2.207130e+003	8.523827e-003
2.208095e+003	8.338893e-003
2.209059e+003	8.539191e-003
2.210023e+003	7.423097e-003
2.210987e+003	6.405519e-003
2.211952e+003	6.834773e-003
2.212916e+003	8.130284e-003
2.213880e+003	9.087982e-003
2.214844e+003	8.572379e-003
2.215809e+003	8.142142e-003
2.216773e+003	7.951977e-003
2.217737e+003	6.787756e-003
2.218701e+003	7.501336e-003
2.219666e+003	8.445239e-003
2.220630e+003	9.603759e-003
2.221594e+003	9.378364e-003
2.222558e+003	8.949040e-003
2.223522e+003	8.903502e-003
2.224487e+003	9.186702e-003
2.225451e+003	9.084890e-003
2.226415e+003	8.068981e-003
2.227379e+003	7.185673e-003
2.228344e+003	7.440871e-003
2.229308e+003	7.559305e-003
2.230272e+003	7.746106e-003
2.231236e+003	8.937800e-003
2.232201e+003	9.867659e-003
2.233165e+003	9.093096e-003
2.234129e+003	8.068150e-003
2.235093e+003	8.082112e-003
2.236058e+003	8.737033e-003
2.237022e+003	8.739414e-003
2.237986e+003	8.093944e-003
2.238950e+003	8.074282e-003
2.239915e+003	7.711837e-003
2.240879e+003	7.657332e-003
2.241843e+003	8.267617e-003
2.242807e+003	9.353271e-003
2.243771e+003	9.318532e-003
2.244736e+003	8.226531e-003
2.245700e+003	7.187990e-003
2.246664e+003	7.561287e-003
2.247628e+003	8.292014e-003
2.248593e+003	8.257503e-003
2.249557e+003	7.217901e-003
2.250521e+003	6.566485e-003
2.251485e+003	7.121542e-003
2.252449e+003	7.919153e-003
2.253414e+003	8.317018e-003
2.254378e+003	7.073550e-003
2.255342e+003	7.176476e-003
2.256306e+003	7.977961e-003
2.257271e+003	8.513587e-003
2.258235e+003	8.750467e-003
2.259199e+003	8.015314e-003
2.260163e+003	8.076919e-003
2.261127e+003	8.844690e-003
2.262092e+003	8.807467e-003
2.263056e+003	8.299606e-003
2.264020e+003	8.344328e-003
2.264984e+003	8.123094e-003
2.265949e+003	7.514881e-003
2.266913e+003	7.894060e-003
2.267877e+003	8.820260e-003
2.268841e+003	8.886071e-003
2.269806e+003	8.769801e-003
2.270770e+003	8.762090e-003
2.271734e+003	9.032404e-003
2.272698e+003	9.159939e-003
2.273663e+003	8.739287e-003
2.274627e+003	8.514134e-003
2.275591e+003	8.927459e-003
2.276555e+003	9.412298e-003
2.277520e+003	9.308429e-003
2.278484e+003	9.363873e-003
2.279448e+003	9.538272e-003
2.280412e+003	9.735676e-003
2.281376e+003	9.907557e-003
2.282341e+003	9.719232e-003
2.283305e+003	9.874275e-003
2.284269e+003	1.013227e-002
2.285233e+003	1.008240e-002
2.286198e+003	1.009891e-002
2.287162e+003	1.029234e-002
2.288126e+003	1.088064e-002
2.289090e+003	1.078882e-002
2.290055e+003	1.003872e-002
2.291019e+003	9.928999e-003
2.291983e+003	1.016078e-002
2.292947e+003	9.868341e-003
2.293912e+003	9.621741e-003
2.294876e+003	9.690152e-003
2.295840e+003	9.665763e-003
2.296804e+003	9.387935e-003
2.297769e+003	8.890016e-003
2.298733e+003	8.543907e-003
2.299697e+003	8.857524e-003
2.300661e+003	9.029066e-003
2.301625e+003	9.165181e-003
2.302590e+003	9.403905e-003
2.303554e+003	9.558452e-003
2.304518e+003	9.830339e-003
2.305482e+003	9.515872e-003
2.306447e+003	9.230906e-003
2.307411e+003	9.151606e-003
2.308375e+003	8.893719e-003
2.309339e+003	8.956781e-003
2.310303e+003	9.145623e-003
2.311268e+003	9.482639e-003
2.312232e+003	9.643791e-003
2.313196e+003	9.870568e-003
2.314160e+003	9.773841e-003
2.315125e+003	9.947026e-003
2.316089e+003	9.918058e-003
2.317053e+003	1.012855e-002
2.318017e+003	1.030528e-002
2.318981e+003	1.060420e-002
2.319946e+003	1.070551e-002
2.320910e+003	1.085433e-002
2.321874e+003	1.114795e-002
2.322838e+003	1.210426e-002
2.323803e+003	1.333653e-002
2.324767e+003	1.324072e-002
2.325731e+003	1.107265e-002
2.326695e+003	9.350056e-003
2.327660e+003	9.023501e-003
2.328624e+003	8.832941e-003
2.329588e+003	8.621482e-003
2.330552e+003	8.662524e-003
2.331517e+003	8.622190e-003
2.332481e+003	8.284727e-003
2.333445e+003	8.299632e-003
2.334409e+003	8.396989e-003
2.335374e+003	8.417977e-003
2.336338e+003	8.424213e-003
2.337302e+003	8.544540e-003
2.338266e+003	8.446319e-003
2.339230e+003	8.049091e-003
2.340195e+003	7.947942e-003
2.341159e+003	8.198747e-003
2.342123e+003	8.467907e-003
2.343087e+003	8.555641e-003
2.344052e+003	8.483043e-003
2.345016e+003	8.396616e-003
2.345980e+003	8.441238e-003
2.346944e+003	8.274501e-003
2.347909e+003	8.050954e-003
2.348873e+003	8.164579e-003
2.349837e+003	8.201724e-003
2.350801e+003	8.062234e-003
2.351766e+003	8.144824e-003
2.352730e+003	8.107243e-003
2.353694e+003	7.941874e-003
2.354658e+003	7.786678e-003
2.355623e+003	7.709322e-003
2.356587e+003	7.606288e-003
2.357551e+003	7.368682e-003
2.358515e+003	7.381501e-003
2.359479e+003	7.418947e-003
2.360444e+003	7.504122e-003
2.361408e+003	7.376572e-003
2.362372e+003	6.978342e-003
2.363336e+003	6.635850e-003
2.364301e+003	6.489391e-003
2.365265e+003	6.244889e-003
2.366229e+003	6.230326e-003
2.367193e+003	6.575661e-003
2.368157e+003	6.583290e-003
2.369122e+003	6.280905e-003
2.370086e+003	6.249933e-003
2.371050e+003	6.343575e-003
2.372014e+003	6.157337e-003
2.372979e+003	6.232401e-003
2.373943e+003	6.322915e-003
2.374907e+003	6.359523e-003
2.375871e+003	6.312219e-003
2.376835e+003	6.247578e-003
2.377800e+003	6.415853e-003
2.378764e+003	6.409155e-003
2.379728e+003	6.359918e-003
2.380692e+003	6.372275e-003
2.381657e+003	6.361743e-003
2.382621e+003	6.377960e-003
2.383585e+003	6.498726e-003
2.384549e+003	6.546946e-003
2.385514e+003	6.535495e-003
2.386478e+003	6.678676e-003
2.387442e+003	6.702000e-003
2.388406e+003	6.499218e-003
2.389371e+003	6.409111e-003
2.390335e+003	6.271383e-003
2.391299e+003	6.155455e-003
2.392263e+003	6.169768e-003
2.393228e+003	6.455718e-003
2.394192e+003	6.556438e-003
2.395156e+003	6.535718e-003
2.396120e+003	6.518560e-003
2.397084e+003	6.530436e-003
2.398049e+003	6.600814e-003
2.399013e+003	6.360298e-003
2.399977e+003	6.447056e-003
2.400941e+003	6.564604e-003
2.401906e+003	6.523555e-003
2.402870e+003	6.556740e-003
2.403834e+003	6.647037e-003
2.404798e+003	6.480401e-003
2.405763e+003	6.258531e-003
2.406727e+003	6.617153e-003
2.407691e+003	7.120607e-003
2.408655e+003	7.062798e-003
2.409620e+003	6.748581e-003
2.410584e+003	6.806308e-003
2.411548e+003	7.204654e-003
2.412512e+003	7.220911e-003
2.413477e+003	6.688183e-003
2.414441e+003	6.817693e-003
2.415405e+003	7.163273e-003
2.416369e+003	7.260362e-003
2.417333e+003	7.015834e-003
2.418298e+003	6.915474e-003
2.419262e+003	7.023385e-003
2.420226e+003	6.722385e-003
2.421190e+003	6.463392e-003
2.422155e+003	6.684953e-003
2.423119e+003	6.980600e-003
2.424083e+003	6.991209e-003
2.425047e+003	6.836107e-003
2.426011e+003	6.561147e-003
2.426976e+003	6.579963e-003
2.427940e+003	7.107804e-003
2.428904e+003	7.177478e-003
2.429868e+003	7.054852e-003
2.430833e+003	7.146807e-003
2.431797e+003	7.038826e-003
2.432761e+003	6.737223e-003
2.433725e+003	6.434398e-003
2.434689e+003	6.437419e-003
2.435654e+003	6.811602e-003
2.436618e+003	7.148275e-003
2.437582e+003	7.418131e-003
2.438546e+003	7.145891e-003
2.439511e+003	6.840857e-003
2.440475e+003	6.657442e-003
2.441439e+003	6.850606e-003
2.442403e+003	7.081019e-003
2.443368e+003	6.933792e-003
2.444332e+003	6.744390e-003
2.445296e+003	6.581472e-003
2.446260e+003	6.496692e-003
2.447225e+003	6.787190e-003
2.448189e+003	7.062001e-003
2.449153e+003	7.060533e-003
2.450117e+003	6.980529e-003
2.451082e+003	6.887013e-003
2.452046e+003	7.009843e-003
[truncated: 1,605 more rows]
