# Supplementary material for: Aqueous Depolymerization of Polyethylene at Ambient Temperature: In Situ Generation of Permanganate Using Ozone
Source: ACS Sustain Chem Eng. 2026 Mar 17;14(12):5995–6005. doi: 10.1021/acssuschemeng.5c12302 (PMC13040521; doi:10.1021/acssuschemeng.5c12302)
Supplement: Supplementary file 2 [file sc5c12302_si_002.zip › Supplemental_information_raw_data_and_code/Repeat experiment 2/ATR/@@@2MSB010-120.CSV]

5.245430e+002	8.176174e-003
5.255072e+002	8.362612e-003
5.264714e+002	8.128691e-003
5.274357e+002	8.342607e-003
5.283999e+002	8.429497e-003
5.293641e+002	8.364990e-003
5.303284e+002	8.654105e-003
5.312926e+002	9.104017e-003
5.322568e+002	8.823705e-003
5.332211e+002	8.617933e-003
5.341853e+002	8.566883e-003
5.351495e+002	8.698052e-003
5.361138e+002	9.015018e-003
5.370780e+002	9.014777e-003
5.380422e+002	8.863452e-003
5.390065e+002	9.061571e-003
5.399707e+002	9.430711e-003
5.409349e+002	9.470647e-003
5.418992e+002	9.408964e-003
5.428634e+002	8.986689e-003
5.438276e+002	8.592376e-003
5.447919e+002	8.698031e-003
5.457561e+002	9.334927e-003
5.467203e+002	9.360522e-003
5.476846e+002	8.624403e-003
5.486488e+002	8.466827e-003
5.496130e+002	8.691211e-003
5.505773e+002	7.406152e-003
5.515415e+002	6.989524e-003
5.525057e+002	8.356508e-003
5.534700e+002	8.619905e-003
5.544342e+002	8.513337e-003
5.553984e+002	8.079045e-003
5.563627e+002	7.988004e-003
5.573269e+002	7.999234e-003
5.582911e+002	7.678482e-003
5.592554e+002	7.322052e-003
5.602196e+002	7.754081e-003
5.611838e+002	7.668964e-003
5.621481e+002	7.508974e-003
5.631123e+002	7.652276e-003
5.640765e+002	7.621414e-003
5.650408e+002	7.193715e-003
5.660050e+002	6.870419e-003
5.669692e+002	7.085355e-003
5.679335e+002	7.226705e-003
5.688977e+002	7.754569e-003
5.698619e+002	8.217348e-003
5.708262e+002	8.117307e-003
5.717904e+002	7.852862e-003
5.727546e+002	7.321336e-003
5.737189e+002	7.137476e-003
5.746831e+002	7.202522e-003
5.756473e+002	7.221422e-003
5.766116e+002	7.587609e-003
5.775758e+002	7.807479e-003
5.785400e+002	7.891490e-003
5.795043e+002	8.013673e-003
5.804685e+002	7.592307e-003
5.814327e+002	7.188722e-003
5.823970e+002	7.431977e-003
5.833612e+002	7.731802e-003
5.843254e+002	7.819308e-003
5.852897e+002	7.850656e-003
5.862539e+002	8.006731e-003
5.872181e+002	7.837048e-003
5.881824e+002	7.871227e-003
5.891466e+002	7.670717e-003
5.901108e+002	7.769563e-003
5.910751e+002	7.978681e-003
5.920393e+002	7.794766e-003
5.930035e+002	7.778289e-003
5.939678e+002	7.897569e-003
5.949320e+002	8.072390e-003
5.958962e+002	8.007836e-003
5.968605e+002	8.005992e-003
5.978247e+002	8.254199e-003
5.987889e+002	8.438153e-003
5.997532e+002	8.540012e-003
6.007174e+002	8.598600e-003
6.016816e+002	8.677117e-003
6.026459e+002	8.706493e-003
6.036101e+002	8.624386e-003
6.045743e+002	8.803436e-003
6.055386e+002	8.879105e-003
6.065028e+002	8.550763e-003
6.074670e+002	8.575523e-003
6.084313e+002	8.993382e-003
6.093955e+002	9.177013e-003
6.103597e+002	9.282803e-003
6.113240e+002	9.306434e-003
6.122882e+002	9.304810e-003
6.132524e+002	9.347018e-003
6.142167e+002	9.467670e-003
6.151809e+002	9.525004e-003
6.161451e+002	9.817962e-003
6.171094e+002	9.868359e-003
6.180736e+002	9.815439e-003
6.190378e+002	9.683117e-003
6.200021e+002	9.859975e-003
6.209663e+002	1.006043e-002
6.219305e+002	1.012119e-002
6.228948e+002	1.014435e-002
6.238590e+002	1.031644e-002
6.248232e+002	1.063157e-002
6.257875e+002	1.055294e-002
6.267517e+002	1.043771e-002
6.277159e+002	1.051996e-002
6.286802e+002	1.043248e-002
6.296444e+002	1.039493e-002
6.306086e+002	1.063795e-002
6.315729e+002	1.085079e-002
6.325371e+002	1.088558e-002
6.335013e+002	1.079712e-002
6.344656e+002	1.070562e-002
6.354298e+002	1.071523e-002
6.363940e+002	1.056093e-002
6.373583e+002	1.045553e-002
6.383225e+002	1.051239e-002
6.392867e+002	1.075341e-002
6.402510e+002	1.078919e-002
6.412152e+002	1.063543e-002
6.421794e+002	1.053116e-002
6.431437e+002	1.040724e-002
6.441079e+002	1.043017e-002
6.450721e+002	1.059282e-002
6.460364e+002	1.047339e-002
6.470006e+002	1.016367e-002
6.479648e+002	1.029322e-002
6.489291e+002	1.065142e-002
6.498933e+002	1.075249e-002
6.508575e+002	1.087160e-002
6.518218e+002	1.104601e-002
6.527860e+002	1.106004e-002
6.537502e+002	1.098180e-002
6.547145e+002	1.108894e-002
6.556787e+002	1.105958e-002
6.566429e+002	1.092495e-002
6.576072e+002	1.094349e-002
6.585714e+002	1.091493e-002
6.595356e+002	1.094014e-002
6.604999e+002	1.091505e-002
6.614641e+002	1.078955e-002
6.624283e+002	1.100845e-002
6.633926e+002	1.125087e-002
6.643568e+002	1.139375e-002
6.653210e+002	1.142789e-002
6.662853e+002	1.123518e-002
6.672495e+002	1.115728e-002
6.682137e+002	1.145378e-002
6.691780e+002	1.177020e-002
6.701422e+002	1.212673e-002
6.711064e+002	1.249789e-002
6.720707e+002	1.243733e-002
6.730349e+002	1.243447e-002
6.739991e+002	1.263159e-002
6.749634e+002	1.294919e-002
6.759276e+002	1.316671e-002
6.768918e+002	1.329458e-002
6.778561e+002	1.352887e-002
6.788203e+002	1.360589e-002
6.797845e+002	1.346701e-002
6.807488e+002	1.345445e-002
6.817130e+002	1.364441e-002
6.826772e+002	1.373737e-002
6.836415e+002	1.349102e-002
6.846057e+002	1.330067e-002
6.855699e+002	1.330724e-002
6.865342e+002	1.314643e-002
6.874984e+002	1.313504e-002
6.884626e+002	1.303508e-002
6.894269e+002	1.293124e-002
6.903911e+002	1.283527e-002
6.913553e+002	1.270050e-002
6.923196e+002	1.261673e-002
6.932838e+002	1.250294e-002
6.942480e+002	1.249979e-002
6.952123e+002	1.233114e-002
6.961765e+002	1.212936e-002
6.971407e+002	1.207010e-002
6.981050e+002	1.220761e-002
6.990692e+002	1.222579e-002
7.000334e+002	1.219768e-002
7.009977e+002	1.222479e-002
7.019619e+002	1.214399e-002
7.029261e+002	1.213062e-002
7.038904e+002	1.238331e-002
7.048546e+002	1.282152e-002
7.058188e+002	1.322257e-002
7.067831e+002	1.354271e-002
7.077473e+002	1.404967e-002
7.087115e+002	1.505948e-002
7.096758e+002	1.615784e-002
7.106400e+002	1.739921e-002
7.116042e+002	1.952805e-002
7.125685e+002	2.288312e-002
7.135327e+002	2.780336e-002
7.144969e+002	3.507236e-002
7.154612e+002	4.412894e-002
7.164254e+002	5.233378e-002
7.173896e+002	5.878862e-002
7.183539e+002	6.556644e-002
7.193181e+002	7.019354e-002
7.202823e+002	6.585768e-002
7.212466e+002	5.515547e-002
7.222108e+002	4.575853e-002
7.231750e+002	3.953723e-002
7.241393e+002	3.630336e-002
7.251035e+002	3.481655e-002
7.260677e+002	3.456929e-002
7.270320e+002	3.593123e-002
7.279962e+002	3.934903e-002
7.289604e+002	4.498652e-002
7.299247e+002	5.102027e-002
7.308889e+002	5.273627e-002
7.318531e+002	4.637386e-002
7.328174e+002	3.575204e-002
7.337816e+002	2.715737e-002
7.347458e+002	2.169590e-002
7.357101e+002	1.854631e-002
7.366743e+002	1.656129e-002
7.376385e+002	1.517216e-002
7.386028e+002	1.448090e-002
7.395670e+002	1.387221e-002
7.405313e+002	1.312740e-002
7.414955e+002	1.278362e-002
7.424597e+002	1.271064e-002
7.434240e+002	1.234788e-002
7.443882e+002	1.201078e-002
7.453524e+002	1.185203e-002
7.463167e+002	1.165386e-002
7.472809e+002	1.156786e-002
7.482451e+002	1.144205e-002
7.492094e+002	1.139359e-002
7.501736e+002	1.135035e-002
7.511378e+002	1.133767e-002
7.521021e+002	1.123060e-002
7.530663e+002	1.111094e-002
7.540305e+002	1.092424e-002
7.549948e+002	1.079397e-002
7.559590e+002	1.113390e-002
7.569232e+002	1.119829e-002
7.578875e+002	1.123186e-002
7.588517e+002	1.132153e-002
7.598159e+002	1.134814e-002
7.607802e+002	1.129770e-002
7.617444e+002	1.119173e-002
7.627086e+002	1.145734e-002
7.636729e+002	1.166127e-002
7.646371e+002	1.163917e-002
7.656013e+002	1.163741e-002
7.665656e+002	1.159585e-002
7.675298e+002	1.175496e-002
7.684940e+002	1.185519e-002
7.694583e+002	1.156936e-002
7.704225e+002	1.170375e-002
7.713867e+002	1.187802e-002
7.723510e+002	1.185840e-002
7.733152e+002	1.180741e-002
7.742794e+002	1.183741e-002
7.752437e+002	1.173099e-002
7.762079e+002	1.178426e-002
7.771721e+002	1.188069e-002
7.781364e+002	1.189853e-002
7.791006e+002	1.189627e-002
7.800648e+002	1.203967e-002
7.810291e+002	1.217632e-002
7.819933e+002	1.205888e-002
7.829575e+002	1.219503e-002
7.839218e+002	1.252232e-002
7.848860e+002	1.257122e-002
7.858502e+002	1.255078e-002
7.868145e+002	1.251105e-002
7.877787e+002	1.260416e-002
7.887429e+002	1.277222e-002
7.897072e+002	1.286096e-002
7.906714e+002	1.298997e-002
7.916356e+002	1.308066e-002
7.925999e+002	1.310996e-002
7.935641e+002	1.320417e-002
7.945283e+002	1.325392e-002
7.954926e+002	1.312906e-002
7.964568e+002	1.317372e-002
7.974210e+002	1.336284e-002
7.983853e+002	1.333295e-002
7.993495e+002	1.353883e-002
8.003137e+002	1.359781e-002
8.012780e+002	1.366131e-002
8.022422e+002	1.382488e-002
8.032064e+002	1.384434e-002
8.041707e+002	1.375415e-002
8.051349e+002	1.373527e-002
8.060991e+002	1.375852e-002
8.070634e+002	1.393122e-002
8.080276e+002	1.393615e-002
8.089918e+002	1.390073e-002
8.099561e+002	1.393444e-002
8.109203e+002	1.385369e-002
8.118845e+002	1.368934e-002
8.128488e+002	1.379462e-002
8.138130e+002	1.398933e-002
8.147772e+002	1.395638e-002
8.157415e+002	1.386206e-002
8.167057e+002	1.392241e-002
8.176699e+002	1.397325e-002
8.186342e+002	1.409421e-002
8.195984e+002	1.392239e-002
8.205626e+002	1.400832e-002
8.215269e+002	1.428445e-002
8.224911e+002	1.393729e-002
8.234553e+002	1.361381e-002
8.244196e+002	1.386576e-002
8.253838e+002	1.404704e-002
8.263480e+002	1.426477e-002
8.273123e+002	1.431426e-002
8.282765e+002	1.426151e-002
8.292407e+002	1.423607e-002
8.302050e+002	1.432218e-002
8.311692e+002	1.437551e-002
8.321334e+002	1.436012e-002
8.330977e+002	1.440593e-002
8.340619e+002	1.455185e-002
8.350261e+002	1.470122e-002
8.359904e+002	1.461433e-002
8.369546e+002	1.459136e-002
8.379188e+002	1.489564e-002
8.388831e+002	1.498936e-002
8.398473e+002	1.487418e-002
8.408115e+002	1.470031e-002
8.417758e+002	1.486199e-002
8.427400e+002	1.497469e-002
8.437042e+002	1.468131e-002
8.446685e+002	1.451129e-002
8.456327e+002	1.469820e-002
8.465969e+002	1.497570e-002
8.475612e+002	1.514557e-002
8.485254e+002	1.521279e-002
8.494896e+002	1.531383e-002
8.504539e+002	1.550641e-002
8.514181e+002	1.564819e-002
8.523823e+002	1.553192e-002
8.533466e+002	1.547018e-002
8.543108e+002	1.561846e-002
8.552750e+002	1.574093e-002
8.562393e+002	1.573760e-002
8.572035e+002	1.572521e-002
8.581677e+002	1.585297e-002
8.591320e+002	1.587386e-002
8.600962e+002	1.588295e-002
8.610604e+002	1.585968e-002
8.620247e+002	1.597627e-002
8.629889e+002	1.611945e-002
8.639531e+002	1.626302e-002
8.649174e+002	1.649324e-002
8.658816e+002	1.664002e-002
8.668458e+002	1.671197e-002
8.678101e+002	1.665952e-002
8.687743e+002	1.660626e-002
8.697385e+002	1.664712e-002
8.707028e+002	1.685217e-002
8.716670e+002	1.698076e-002
8.726312e+002	1.707840e-002
8.735955e+002	1.723757e-002
8.745597e+002	1.738558e-002
8.755239e+002	1.741249e-002
8.764882e+002	1.756922e-002
8.774524e+002	1.764303e-002
8.784166e+002	1.767700e-002
8.793809e+002	1.771182e-002
8.803451e+002	1.788918e-002
8.813093e+002	1.803741e-002
8.822736e+002	1.834469e-002
8.832378e+002	1.871738e-002
8.842020e+002	1.886731e-002
8.851663e+002	1.879998e-002
8.861305e+002	1.890725e-002
8.870947e+002	1.924495e-002
8.880590e+002	1.960550e-002
8.890232e+002	1.974752e-002
8.899874e+002	1.985973e-002
8.909517e+002	2.000405e-002
8.919159e+002	2.017614e-002
8.928801e+002	2.027652e-002
8.938444e+002	2.044277e-002
8.948087e+002	2.043696e-002
8.957729e+002	2.053710e-002
8.967371e+002	2.059604e-002
8.977014e+002	2.094787e-002
8.986656e+002	2.130187e-002
8.996298e+002	2.151674e-002
9.005941e+002	2.167974e-002
9.015583e+002	2.165948e-002
9.025225e+002	2.156904e-002
9.034868e+002	2.182933e-002
9.044510e+002	2.229642e-002
9.054152e+002	2.250041e-002
9.063795e+002	2.245790e-002
9.073437e+002	2.276595e-002
9.083079e+002	2.309717e-002
9.092722e+002	2.319615e-002
9.102364e+002	2.300219e-002
9.112006e+002	2.298365e-002
9.121649e+002	2.346764e-002
9.131291e+002	2.376027e-002
9.140933e+002	2.365684e-002
9.150576e+002	2.388024e-002
9.160218e+002	2.427627e-002
9.169860e+002	2.443093e-002
9.179503e+002	2.429690e-002
9.189145e+002	2.472941e-002
9.198787e+002	2.497745e-002
9.208430e+002	2.515185e-002
9.218072e+002	2.525570e-002
9.227714e+002	2.552037e-002
9.237357e+002	2.595204e-002
9.246999e+002	2.614982e-002
9.256641e+002	2.620241e-002
9.266284e+002	2.591274e-002
9.275926e+002	2.639041e-002
9.285568e+002	2.839037e-002
9.295211e+002	2.780415e-002
9.304853e+002	2.680637e-002
9.314495e+002	2.706007e-002
9.324138e+002	2.783536e-002
9.333780e+002	2.875197e-002
9.343422e+002	2.908700e-002
9.353065e+002	2.898828e-002
9.362707e+002	2.887397e-002
9.372349e+002	2.910889e-002
9.381992e+002	2.921917e-002
9.391634e+002	2.913178e-002
9.401276e+002	2.907424e-002
9.410919e+002	2.915634e-002
9.420561e+002	2.922044e-002
9.430203e+002	2.915808e-002
9.439846e+002	2.903078e-002
9.449488e+002	2.911286e-002
9.459130e+002	2.904012e-002
9.468773e+002	2.881123e-002
9.478415e+002	2.855973e-002
9.488057e+002	2.833449e-002
9.497700e+002	2.825716e-002
9.507342e+002	2.792076e-002
9.516984e+002	2.757198e-002
9.526627e+002	2.740381e-002
9.536269e+002	2.731999e-002
9.545911e+002	2.724408e-002
9.555554e+002	2.697996e-002
9.565196e+002	2.664289e-002
9.574838e+002	2.630356e-002
9.584481e+002	2.617479e-002
9.594123e+002	2.633272e-002
9.603765e+002	2.611870e-002
9.613408e+002	2.564045e-002
9.623050e+002	2.542230e-002
9.632692e+002	2.497579e-002
9.642335e+002	2.520691e-002
9.651977e+002	2.557010e-002
9.661619e+002	2.482076e-002
9.671262e+002	2.448760e-002
9.680904e+002	2.421878e-002
9.690546e+002	2.317003e-002
9.700189e+002	2.248753e-002
9.709831e+002	2.269316e-002
9.719473e+002	2.228308e-002
9.729116e+002	2.178159e-002
9.738758e+002	2.149402e-002
9.748400e+002	2.120672e-002
9.758043e+002	2.100687e-002
9.767685e+002	2.073917e-002
9.777327e+002	2.037111e-002
9.786970e+002	2.027993e-002
9.796612e+002	1.980840e-002
9.806254e+002	1.932618e-002
9.815897e+002	1.908382e-002
9.825539e+002	1.903527e-002
9.835181e+002	1.870995e-002
9.844824e+002	1.830487e-002
9.854466e+002	1.813309e-002
9.864108e+002	1.827455e-002
9.873751e+002	1.801048e-002
9.883393e+002	1.751537e-002
9.893035e+002	1.736414e-002
9.902678e+002	1.736090e-002
9.912320e+002	1.721478e-002
9.921962e+002	1.686976e-002
9.931605e+002	1.672299e-002
9.941247e+002	1.661418e-002
9.950889e+002	1.645626e-002
9.960532e+002	1.628013e-002
9.970174e+002	1.636263e-002
9.979816e+002	1.622419e-002
9.989459e+002	1.596123e-002
9.999101e+002	1.597715e-002
1.000874e+003	1.591047e-002
1.001839e+003	1.576598e-002
1.002803e+003	1.575001e-002
1.003767e+003	1.574237e-002
1.004731e+003	1.584881e-002
1.005695e+003	1.582197e-002
1.006660e+003	1.578782e-002
1.007624e+003	1.571001e-002
1.008588e+003	1.554166e-002
1.009552e+003	1.546982e-002
1.010517e+003	1.546011e-002
1.011481e+003	1.546815e-002
1.012445e+003	1.544931e-002
1.013409e+003	1.540770e-002
1.014374e+003	1.546030e-002
1.015338e+003	1.559858e-002
1.016302e+003	1.561546e-002
1.017266e+003	1.561027e-002
1.018231e+003	1.562531e-002
1.019195e+003	1.577540e-002
1.020159e+003	1.577550e-002
1.021123e+003	1.556936e-002
1.022087e+003	1.537653e-002
1.023052e+003	1.535353e-002
1.024016e+003	1.537510e-002
1.024980e+003	1.523299e-002
1.025944e+003	1.501164e-002
1.026909e+003	1.505823e-002
1.027873e+003	1.522929e-002
1.028837e+003	1.533716e-002
1.029801e+003	1.540206e-002
1.030766e+003	1.534382e-002
1.031730e+003	1.520630e-002
1.032694e+003	1.512839e-002
1.033658e+003	1.506214e-002
1.034623e+003	1.523094e-002
1.035587e+003	1.531292e-002
1.036551e+003	1.531498e-002
1.037515e+003	1.527754e-002
1.038479e+003	1.523928e-002
1.039444e+003	1.522404e-002
1.040408e+003	1.500843e-002
1.041372e+003	1.469031e-002
1.042336e+003	1.497322e-002
1.043301e+003	1.534796e-002
1.044265e+003	1.544787e-002
1.045229e+003	1.560046e-002
1.046193e+003	1.566084e-002
1.047157e+003	1.565005e-002
1.048122e+003	1.557680e-002
1.049086e+003	1.576316e-002
1.050050e+003	1.575329e-002
1.051014e+003	1.563070e-002
1.051979e+003	1.566816e-002
1.052943e+003	1.575511e-002
1.053907e+003	1.595952e-002
1.054871e+003	1.600917e-002
1.055836e+003	1.601794e-002
1.056800e+003	1.613587e-002
1.057764e+003	1.629095e-002
1.058728e+003	1.634774e-002
1.059693e+003	1.623329e-002
1.060657e+003	1.611676e-002
1.061621e+003	1.620828e-002
1.062585e+003	1.639357e-002
1.063550e+003	1.650624e-002
1.064514e+003	1.644593e-002
1.065478e+003	1.645621e-002
1.066442e+003	1.654531e-002
1.067406e+003	1.657080e-002
1.068371e+003	1.669823e-002
1.069335e+003	1.670501e-002
1.070299e+003	1.660090e-002
1.071263e+003	1.673390e-002
1.072228e+003	1.691910e-002
1.073192e+003	1.702139e-002
1.074156e+003	1.701884e-002
1.075120e+003	1.705405e-002
1.076084e+003	1.709955e-002
1.077049e+003	1.728005e-002
1.078013e+003	1.750234e-002
1.078977e+003	1.758622e-002
1.079941e+003	1.772610e-002
1.080906e+003	1.807526e-002
1.081870e+003	1.841499e-002
1.082834e+003	1.861488e-002
1.083798e+003	1.880038e-002
1.084763e+003	1.912266e-002
1.085727e+003	1.935266e-002
1.086691e+003	1.968205e-002
1.087655e+003	2.015486e-002
1.088620e+003	2.050677e-002
1.089584e+003	2.091100e-002
1.090548e+003	2.136724e-002
1.091512e+003	2.164710e-002
1.092477e+003	2.188175e-002
1.093441e+003	2.217707e-002
1.094405e+003	2.241917e-002
1.095369e+003	2.235898e-002
1.096333e+003	2.246348e-002
1.097298e+003	2.246226e-002
1.098262e+003	2.255276e-002
1.099226e+003	2.281783e-002
1.100190e+003	2.276296e-002
1.101155e+003	2.252332e-002
1.102119e+003	2.234453e-002
1.103083e+003	2.256280e-002
1.104047e+003	2.279367e-002
1.105011e+003	2.263980e-002
1.105976e+003	2.244753e-002
1.106940e+003	2.252204e-002
1.107904e+003	2.264000e-002
1.108868e+003	2.253729e-002
1.109833e+003	2.241611e-002
1.110797e+003	2.243090e-002
1.111761e+003	2.234772e-002
1.112725e+003	2.218332e-002
1.113690e+003	2.209460e-002
1.114654e+003	2.195111e-002
1.115618e+003	2.173564e-002
1.116582e+003	2.150231e-002
1.117547e+003	2.129844e-002
1.118511e+003	2.115564e-002
1.119475e+003	2.106764e-002
1.120439e+003	2.069558e-002
1.121404e+003	2.022628e-002
1.122368e+003	1.992141e-002
1.123332e+003	1.973731e-002
1.124296e+003	1.958484e-002
1.125260e+003	1.938222e-002
1.126225e+003	1.917377e-002
1.127189e+003	1.907692e-002
1.128153e+003	1.896798e-002
1.129117e+003	1.884472e-002
1.130082e+003	1.884923e-002
1.131046e+003	1.888802e-002
1.132010e+003	1.886278e-002
1.132974e+003	1.893312e-002
1.133938e+003	1.898794e-002
1.134903e+003	1.899016e-002
1.135867e+003	1.919531e-002
1.136831e+003	1.946733e-002
1.137795e+003	1.979899e-002
1.138760e+003	2.006805e-002
1.139724e+003	2.027982e-002
1.140688e+003	2.071266e-002
1.141652e+003	2.119927e-002
1.142617e+003	2.154910e-002
1.143581e+003	2.182105e-002
1.144545e+003	2.230730e-002
1.145509e+003	2.280391e-002
1.146474e+003	2.323171e-002
1.147438e+003	2.363881e-002
1.148402e+003	2.408210e-002
1.149366e+003	2.460257e-002
1.150331e+003	2.521429e-002
1.151295e+003	2.577847e-002
1.152259e+003	2.632282e-002
1.153223e+003	2.676042e-002
1.154188e+003	2.722196e-002
1.155152e+003	2.781772e-002
1.156116e+003	2.841050e-002
1.157080e+003	2.896000e-002
1.158044e+003	2.951688e-002
1.159009e+003	3.000184e-002
1.159973e+003	3.041237e-002
1.160937e+003	3.079978e-002
1.161901e+003	3.124422e-002
1.162865e+003	3.158084e-002
1.163830e+003	3.185588e-002
1.164794e+003	3.220563e-002
1.165758e+003	3.261233e-002
1.166722e+003	3.285994e-002
1.167687e+003	3.310460e-002
1.168651e+003	3.337335e-002
1.169615e+003	3.358588e-002
1.170579e+003	3.367262e-002
1.171544e+003	3.363030e-002
1.172508e+003	3.356862e-002
1.173472e+003	3.362475e-002
1.174436e+003	3.373193e-002
1.175401e+003	3.387086e-002
1.176365e+003	3.394043e-002
1.177329e+003	3.404760e-002
1.178293e+003	3.430812e-002
1.179258e+003	3.464341e-002
1.180222e+003	3.483001e-002
1.181186e+003	3.513423e-002
1.182150e+003	3.533679e-002
1.183115e+003	3.544278e-002
1.184079e+003	3.564402e-002
1.185043e+003	3.594121e-002
1.186007e+003	3.619282e-002
1.186971e+003	3.647012e-002
1.187936e+003	3.670207e-002
1.188900e+003	3.694264e-002
1.189864e+003	3.719078e-002
1.190828e+003	3.739273e-002
1.191792e+003	3.771143e-002
1.192757e+003	3.806033e-002
1.193721e+003	3.835077e-002
1.194685e+003	3.859079e-002
1.195649e+003	3.875770e-002
1.196614e+003	3.904016e-002
1.197578e+003	3.926478e-002
1.198542e+003	3.944279e-002
1.199506e+003	3.971056e-002
1.200471e+003	4.000076e-002
1.201435e+003	4.018900e-002
1.202399e+003	4.026747e-002
1.203363e+003	4.044194e-002
1.204328e+003	4.057358e-002
1.205292e+003	4.076300e-002
1.206256e+003	4.084599e-002
1.207220e+003	4.098596e-002
1.208185e+003	4.122762e-002
1.209149e+003	4.132237e-002
1.210113e+003	4.135422e-002
1.211077e+003	4.138000e-002
1.212042e+003	4.147916e-002
1.213006e+003	4.155194e-002
1.213970e+003	4.158145e-002
1.214934e+003	4.154358e-002
1.215898e+003	4.152566e-002
1.216863e+003	4.143623e-002
1.217827e+003	4.131420e-002
1.218791e+003	4.112450e-002
1.219755e+003	4.095539e-002
1.220719e+003	4.082302e-002
1.221684e+003	4.072632e-002
1.222648e+003	4.061390e-002
1.223612e+003	4.050756e-002
1.224576e+003	4.037224e-002
1.225541e+003	4.030225e-002
1.226505e+003	4.014392e-002
1.227469e+003	3.988349e-002
1.228433e+003	3.972632e-002
1.229398e+003	3.971450e-002
1.230362e+003	3.968137e-002
1.231326e+003	3.966565e-002
1.232290e+003	3.951284e-002
1.233255e+003	3.937287e-002
1.234219e+003	3.924293e-002
1.235183e+003	3.908656e-002
1.236147e+003	3.895703e-002
1.237112e+003	3.896084e-002
1.238076e+003	3.891274e-002
1.239040e+003	3.892111e-002
1.240004e+003	3.889033e-002
1.240969e+003	3.880131e-002
1.241933e+003	3.873924e-002
1.242897e+003	3.864627e-002
1.243861e+003	3.861216e-002
1.244825e+003	3.861967e-002
1.245790e+003	3.859624e-002
1.246754e+003	3.854727e-002
1.247718e+003	3.844567e-002
1.248682e+003	3.841316e-002
1.249646e+003	3.844155e-002
1.250611e+003	3.844494e-002
1.251575e+003	3.847023e-002
1.252539e+003	3.853647e-002
1.253503e+003	3.854030e-002
1.254468e+003	3.865444e-002
1.255432e+003	3.878628e-002
1.256396e+003	3.887802e-002
1.257360e+003	3.894720e-002
1.258325e+003	3.910463e-002
1.259289e+003	3.924188e-002
1.260253e+003	3.935406e-002
1.261217e+003	3.942466e-002
1.262182e+003	3.947606e-002
1.263146e+003	3.958111e-002
1.264110e+003	3.975864e-002
1.265074e+003	3.987256e-002
1.266039e+003	3.991818e-002
1.267003e+003	4.002630e-002
1.267967e+003	4.031792e-002
1.268931e+003	4.056020e-002
1.269896e+003	4.078171e-002
1.270860e+003	4.095533e-002
1.271824e+003	4.124292e-002
1.272788e+003	4.152638e-002
1.273752e+003	4.183505e-002
1.274717e+003	4.204530e-002
1.275681e+003	4.239687e-002
1.276645e+003	4.278106e-002
1.277609e+003	4.305504e-002
1.278574e+003	4.334812e-002
1.279538e+003	4.371748e-002
1.280502e+003	4.404965e-002
1.281466e+003	4.423871e-002
1.282431e+003	4.451081e-002
1.283395e+003	4.482630e-002
1.284359e+003	4.503513e-002
1.285323e+003	4.529978e-002
1.286287e+003	4.547209e-002
1.287252e+003	4.563252e-002
1.288216e+003	4.574414e-002
1.289180e+003	4.592405e-002
1.290144e+003	4.599008e-002
1.291109e+003	4.600110e-002
1.292073e+003	4.606031e-002
1.293037e+003	4.616498e-002
1.294001e+003	4.622436e-002
1.294966e+003	4.630202e-002
1.295930e+003	4.619297e-002
1.296894e+003	4.601294e-002
1.297858e+003	4.589693e-002
1.298823e+003	4.576379e-002
1.299787e+003	4.534513e-002
1.300751e+003	4.494156e-002
1.301715e+003	4.456933e-002
1.302679e+003	4.399456e-002
1.303644e+003	4.334329e-002
1.304608e+003	4.275020e-002
1.305572e+003	4.210536e-002
1.306536e+003	4.154344e-002
1.307501e+003	4.093347e-002
1.308465e+003	4.028349e-002
1.309429e+003	3.966116e-002
1.310393e+003	3.904037e-002
1.311358e+003	3.832614e-002
1.312322e+003	3.762673e-002
1.313286e+003	3.687650e-002
1.314250e+003	3.622992e-002
1.315214e+003	3.560095e-002
1.316179e+003	3.496950e-002
1.317143e+003	3.432047e-002
1.318107e+003	3.375401e-002
1.319071e+003	3.314554e-002
1.320036e+003	3.251117e-002
1.321000e+003	3.192344e-002
1.321964e+003	3.140135e-002
1.322928e+003	3.093654e-002
1.323893e+003	3.055480e-002
1.324857e+003	3.007308e-002
1.325821e+003	2.971573e-002
1.326785e+003	2.938125e-002
1.327750e+003	2.901733e-002
1.328714e+003	2.851607e-002
1.329678e+003	2.809051e-002
1.330642e+003	2.774271e-002
1.331606e+003	2.747333e-002
1.332571e+003	2.728803e-002
1.333535e+003	2.713034e-002
1.334499e+003	2.696254e-002
1.335463e+003	2.682327e-002
1.336428e+003	2.659507e-002
1.337392e+003	2.643423e-002
1.338356e+003	2.646895e-002
1.339320e+003	2.662030e-002
1.340285e+003	2.665773e-002
1.341249e+003	2.659083e-002
1.342213e+003	2.660137e-002
1.343177e+003	2.659996e-002
1.344141e+003	2.654236e-002
1.345106e+003	2.669096e-002
1.346070e+003	2.678462e-002
1.347034e+003	2.683128e-002
1.347998e+003	2.687741e-002
1.348963e+003	2.701204e-002
1.349927e+003	2.718954e-002
1.350891e+003	2.725733e-002
1.351855e+003	2.725503e-002
1.352820e+003	2.732503e-002
1.353784e+003	2.735627e-002
1.354748e+003	2.753003e-002
1.355712e+003	2.758961e-002
1.356677e+003	2.750964e-002
1.357641e+003	2.753895e-002
1.358605e+003	2.774517e-002
1.359569e+003	2.787744e-002
1.360533e+003	2.804193e-002
1.361498e+003	2.825376e-002
1.362462e+003	2.849008e-002
1.363426e+003	2.894967e-002
1.364390e+003	2.923918e-002
1.365355e+003	2.937827e-002
1.366319e+003	2.966832e-002
1.367283e+003	3.001987e-002
1.368247e+003	3.059803e-002
1.369212e+003	3.112260e-002
1.370176e+003	3.143603e-002
1.371140e+003	3.185555e-002
1.372104e+003	3.229147e-002
1.373068e+003	3.267181e-002
1.374033e+003	3.315486e-002
1.374997e+003	3.339157e-002
1.375961e+003	3.327253e-002
1.376925e+003	3.296478e-002
1.377890e+003	3.259183e-002
1.378854e+003	3.211934e-002
1.379818e+003	3.166907e-002
1.380782e+003	3.109003e-002
1.381747e+003	3.038045e-002
1.382711e+003	2.965889e-002
1.383675e+003	2.908848e-002
1.384639e+003	2.870733e-002
1.385604e+003	2.839106e-002
1.386568e+003	2.817766e-002
1.387532e+003	2.815777e-002
1.388496e+003	2.809236e-002
1.389460e+003	2.810528e-002
1.390425e+003	2.827238e-002
1.391389e+003	2.864635e-002
1.392353e+003	2.913118e-002
1.393317e+003	2.963909e-002
1.394282e+003	3.053183e-002
1.395246e+003	3.159723e-002
1.396210e+003	3.236543e-002
1.397174e+003	3.337376e-002
1.398139e+003	3.461196e-002
1.399103e+003	3.655104e-002
1.400067e+003	3.839820e-002
1.401031e+003	3.981122e-002
1.401995e+003	4.165331e-002
1.402960e+003	4.384564e-002
1.403924e+003	4.594008e-002
1.404888e+003	4.840932e-002
1.405852e+003	5.063785e-002
1.406817e+003	5.219459e-002
1.407781e+003	5.368698e-002
1.408745e+003	5.492095e-002
1.409709e+003	5.605668e-002
1.410674e+003	5.681940e-002
1.411638e+003	5.687308e-002
1.412602e+003	5.624870e-002
1.413566e+003	5.522728e-002
1.414531e+003	5.403582e-002
1.415495e+003	5.269529e-002
1.416459e+003	5.139796e-002
1.417423e+003	5.014039e-002
1.418387e+003	4.919736e-002
1.419352e+003	4.797637e-002
1.420316e+003	4.676847e-002
1.421280e+003	4.596366e-002
1.422244e+003	4.537367e-002
1.423209e+003	4.502595e-002
1.424173e+003	4.461806e-002
1.425137e+003	4.397901e-002
1.426101e+003	4.364796e-002
1.427066e+003	4.347038e-002
1.428030e+003	4.329722e-002
1.428994e+003	4.298924e-002
1.429958e+003	4.274114e-002
1.430922e+003	4.220247e-002
1.431887e+003	4.166308e-002
1.432851e+003	4.113870e-002
1.433815e+003	4.079022e-002
1.434779e+003	4.024662e-002
1.435744e+003	3.979690e-002
1.436708e+003	3.917035e-002
1.437672e+003	3.811778e-002
1.438636e+003	3.721907e-002
1.439601e+003	3.650794e-002
1.440565e+003	3.564959e-002
1.441529e+003	3.471518e-002
1.442493e+003	3.371314e-002
1.443458e+003	3.300083e-002
1.444422e+003	3.228144e-002
1.445386e+003	3.185794e-002
1.446350e+003	3.135689e-002
1.447314e+003	3.110954e-002
1.448279e+003	3.086952e-002
1.449243e+003	3.070011e-002
1.450207e+003	3.069106e-002
1.451171e+003	3.113841e-002
1.452136e+003	3.149216e-002
1.453100e+003	3.194421e-002
1.454064e+003	3.266004e-002
1.455028e+003	3.394286e-002
1.455993e+003	3.499134e-002
1.456957e+003	3.781364e-002
1.457921e+003	4.038545e-002
1.458885e+003	4.526295e-002
1.459849e+003	5.304277e-002
1.460814e+003	6.656626e-002
1.461778e+003	8.702362e-002
1.462742e+003	1.001798e-001
1.463706e+003	9.768680e-002
1.464671e+003	8.549072e-002
1.465635e+003	7.555938e-002
1.466599e+003	7.340212e-002
1.467563e+003	7.384720e-002
1.468528e+003	7.807916e-002
1.469492e+003	8.741142e-002
1.470456e+003	1.024148e-001
1.471420e+003	1.264171e-001
1.472385e+003	1.695410e-001
1.473349e+003	1.674401e-001
1.474313e+003	1.223238e-001
1.475277e+003	9.238109e-002
1.476241e+003	5.760561e-002
1.477206e+003	3.891206e-002
1.478170e+003	3.097752e-002
1.479134e+003	2.617947e-002
1.480098e+003	2.259902e-002
1.481063e+003	2.043433e-002
1.482027e+003	1.841425e-002
1.482991e+003	1.732135e-002
1.483955e+003	1.609541e-002
1.484920e+003	1.561909e-002
1.485884e+003	1.482996e-002
1.486848e+003	1.459159e-002
1.487812e+003	1.403528e-002
1.488776e+003	1.385344e-002
1.489741e+003	1.356373e-002
1.490705e+003	1.363675e-002
1.491669e+003	1.290851e-002
1.492633e+003	1.259352e-002
1.493598e+003	1.229489e-002
1.494562e+003	1.209090e-002
1.495526e+003	1.189339e-002
1.496490e+003	1.230497e-002
1.497455e+003	1.169422e-002
1.498419e+003	1.180044e-002
1.499383e+003	1.176438e-002
1.500347e+003	1.136388e-002
1.501312e+003	1.102546e-002
1.502276e+003	1.113374e-002
1.503240e+003	1.089897e-002
1.504204e+003	1.080960e-002
1.505168e+003	1.060831e-002
1.506133e+003	1.130590e-002
1.507097e+003	1.133220e-002
1.508061e+003	1.087891e-002
1.509025e+003	1.051168e-002
1.509990e+003	1.073153e-002
1.510954e+003	1.043426e-002
1.511918e+003	1.057522e-002
1.512882e+003	1.042962e-002
1.513847e+003	1.024064e-002
1.514811e+003	1.028387e-002
1.515775e+003	1.019760e-002
1.516739e+003	1.021616e-002
1.517703e+003	1.059728e-002
1.518668e+003	1.010943e-002
1.519632e+003	1.015246e-002
1.520596e+003	1.092158e-002
1.521560e+003	1.102628e-002
1.522525e+003	1.041922e-002
1.523489e+003	1.016346e-002
1.524453e+003	9.896157e-003
1.525417e+003	1.021194e-002
1.526382e+003	9.940016e-003
1.527346e+003	9.909087e-003
1.528310e+003	1.010799e-002
1.529274e+003	1.009475e-002
1.530239e+003	9.750131e-003
1.531203e+003	9.901167e-003
1.532167e+003	9.896894e-003
1.533131e+003	9.927250e-003
1.534095e+003	1.007136e-002
1.535060e+003	9.840196e-003
1.536024e+003	9.707693e-003
1.536988e+003	9.682033e-003
1.537952e+003	9.585496e-003
1.538917e+003	1.042144e-002
1.539881e+003	1.095933e-002
1.540845e+003	1.036080e-002
1.541809e+003	1.019414e-002
1.542774e+003	1.036800e-002
1.543738e+003	9.872207e-003
1.544702e+003	9.936331e-003
1.545666e+003	1.012860e-002
1.546630e+003	9.796162e-003
1.547595e+003	9.615703e-003
1.548559e+003	9.668176e-003
1.549523e+003	9.824244e-003
1.550487e+003	1.019944e-002
1.551452e+003	9.986558e-003
1.552416e+003	9.834922e-003
1.553380e+003	9.808463e-003
1.554344e+003	1.049344e-002
1.555309e+003	1.023589e-002
1.556273e+003	9.867530e-003
1.557237e+003	9.821850e-003
1.558201e+003	1.068765e-002
1.559166e+003	9.984275e-003
1.560130e+003	1.073736e-002
1.561094e+003	1.043621e-002
1.562058e+003	1.020105e-002
1.563022e+003	9.946563e-003
1.563987e+003	9.813939e-003
1.564951e+003	1.013114e-002
1.565915e+003	1.023148e-002
1.566879e+003	1.007720e-002
1.567844e+003	1.002602e-002
1.568808e+003	1.021342e-002
1.569772e+003	1.090820e-002
1.570736e+003	1.055637e-002
1.571701e+003	1.030522e-002
1.572665e+003	1.034045e-002
1.573629e+003	1.039267e-002
1.574593e+003	1.019776e-002
1.575557e+003	1.035815e-002
1.576522e+003	1.116316e-002
1.577486e+003	1.086098e-002
1.578450e+003	1.062928e-002
1.579414e+003	1.077233e-002
1.580379e+003	1.081280e-002
1.581343e+003	1.073401e-002
1.582307e+003	1.062045e-002
1.583271e+003	1.062486e-002
1.584236e+003	1.071651e-002
1.585200e+003	1.083977e-002
1.586164e+003	1.089558e-002
1.587128e+003	1.093304e-002
1.588093e+003	1.090227e-002
1.589057e+003	1.089361e-002
1.590021e+003	1.084275e-002
1.590985e+003	1.093715e-002
1.591949e+003	1.107369e-002
1.592914e+003	1.111875e-002
1.593878e+003	1.110874e-002
1.594842e+003	1.130637e-002
1.595806e+003	1.134583e-002
1.596771e+003	1.140529e-002
1.597735e+003	1.153411e-002
1.598699e+003	1.162987e-002
1.599663e+003	1.165099e-002
1.600628e+003	1.174010e-002
1.601592e+003	1.175035e-002
1.602556e+003	1.174883e-002
1.603520e+003	1.182903e-002
1.604484e+003	1.205183e-002
1.605449e+003	1.221518e-002
1.606413e+003	1.238229e-002
1.607377e+003	1.248100e-002
1.608341e+003	1.249530e-002
1.609306e+003	1.270227e-002
1.610270e+003	1.294500e-002
1.611234e+003	1.288881e-002
1.612198e+003	1.290525e-002
1.613163e+003	1.306395e-002
1.614127e+003	1.329430e-002
1.615091e+003	1.327499e-002
1.616055e+003	1.362006e-002
1.617020e+003	1.451157e-002
1.617984e+003	1.412976e-002
1.618948e+003	1.382974e-002
1.619912e+003	1.398341e-002
1.620876e+003	1.422721e-002
1.621841e+003	1.442901e-002
1.622805e+003	1.478044e-002
1.623769e+003	1.538347e-002
1.624733e+003	1.504665e-002
1.625698e+003	1.486039e-002
1.626662e+003	1.492633e-002
1.627626e+003	1.544707e-002
1.628590e+003	1.579781e-002
1.629555e+003	1.569551e-002
1.630519e+003	1.566767e-002
1.631483e+003	1.594144e-002
1.632447e+003	1.617763e-002
1.633411e+003	1.629914e-002
1.634376e+003	1.624161e-002
1.635340e+003	1.741262e-002
1.636304e+003	1.747688e-002
1.637268e+003	1.755929e-002
1.638233e+003	1.776901e-002
1.639197e+003	1.770360e-002
1.640161e+003	1.782294e-002
1.641125e+003	1.808913e-002
1.642090e+003	1.830430e-002
1.643054e+003	1.855485e-002
1.644018e+003	1.871112e-002
1.644982e+003	1.893122e-002
1.645947e+003	1.966535e-002
1.646911e+003	2.017881e-002
1.647875e+003	2.030133e-002
1.648839e+003	2.042408e-002
1.649803e+003	2.057117e-002
1.650768e+003	2.070064e-002
1.651732e+003	2.074752e-002
1.652696e+003	2.257044e-002
1.653660e+003	2.336904e-002
1.654625e+003	2.343068e-002
1.655589e+003	2.312657e-002
1.656553e+003	2.320811e-002
1.657517e+003	2.357039e-002
1.658482e+003	2.395695e-002
1.659446e+003	2.442448e-002
1.660410e+003	2.495935e-002
1.661374e+003	2.537013e-002
1.662339e+003	2.624445e-002
1.663303e+003	2.714955e-002
1.664267e+003	2.730387e-002
1.665231e+003	2.789142e-002
1.666195e+003	2.873602e-002
1.667160e+003	2.940168e-002
1.668124e+003	3.008013e-002
1.669088e+003	3.179283e-002
1.670052e+003	3.273152e-002
1.671017e+003	3.327728e-002
1.671981e+003	3.469653e-002
1.672945e+003	3.586594e-002
1.673909e+003	3.675721e-002
1.674874e+003	3.837263e-002
1.675838e+003	4.076108e-002
1.676802e+003	4.172281e-002
1.677766e+003	4.316050e-002
1.678730e+003	4.483936e-002
1.679695e+003	4.696469e-002
1.680659e+003	4.972056e-002
1.681623e+003	5.149277e-002
1.682587e+003	5.325913e-002
1.683552e+003	5.603858e-002
1.684516e+003	6.207721e-002
1.685480e+003	6.645915e-002
1.686444e+003	6.944337e-002
1.687409e+003	7.340363e-002
1.688373e+003	7.920069e-002
1.689337e+003	8.507289e-002
1.690301e+003	9.191036e-002
1.691266e+003	9.919962e-002
1.692230e+003	1.068124e-001
1.693194e+003	1.154226e-001
1.694158e+003	1.234799e-001
1.695122e+003	1.307023e-001
1.696087e+003	1.429637e-001
1.697051e+003	1.510394e-001
1.698015e+003	1.572892e-001
1.698979e+003	1.632660e-001
1.699944e+003	1.681938e-001
1.700908e+003	1.769823e-001
1.701872e+003	1.833619e-001
1.702836e+003	1.893061e-001
1.703801e+003	1.961663e-001
1.704765e+003	2.028008e-001
1.705729e+003	2.089100e-001
1.706693e+003	2.143878e-001
1.707657e+003	2.195392e-001
1.708622e+003	2.240435e-001
1.709586e+003	2.273917e-001
1.710550e+003	2.276495e-001
1.711514e+003	2.268419e-001
1.712479e+003	2.252449e-001
1.713443e+003	2.225684e-001
1.714407e+003	2.171208e-001
1.715371e+003	2.071439e-001
1.716336e+003	2.008301e-001
1.717300e+003	1.951600e-001
1.718264e+003	1.790936e-001
1.719228e+003	1.675871e-001
1.720193e+003	1.590367e-001
1.721157e+003	1.494552e-001
1.722121e+003	1.395919e-001
1.723085e+003	1.299488e-001
1.724049e+003	1.202605e-001
1.725014e+003	1.124264e-001
1.725978e+003	1.051505e-001
1.726942e+003	9.881483e-002
1.727906e+003	9.365442e-002
1.728871e+003	9.000105e-002
1.729835e+003	8.688483e-002
1.730799e+003	8.359304e-002
1.731763e+003	8.151676e-002
1.732728e+003	8.039047e-002
1.733692e+003	7.949364e-002
1.734656e+003	7.820968e-002
1.735620e+003	7.682952e-002
1.736584e+003	7.616752e-002
1.737549e+003	7.543318e-002
1.738513e+003	7.468432e-002
1.739477e+003	7.337774e-002
1.740441e+003	7.135317e-002
1.741406e+003	6.955726e-002
1.742370e+003	6.810090e-002
1.743334e+003	6.594864e-002
1.744298e+003	6.353422e-002
1.745263e+003	6.119821e-002
1.746227e+003	5.893970e-002
1.747191e+003	5.653486e-002
1.748155e+003	5.429979e-002
1.749120e+003	5.181907e-002
1.750084e+003	5.011507e-002
1.751048e+003	4.852410e-002
1.752012e+003	4.654613e-002
1.752976e+003	4.484567e-002
1.753941e+003	4.339092e-002
1.754905e+003	4.174057e-002
1.755869e+003	4.046339e-002
1.756833e+003	3.948432e-002
1.757798e+003	3.850012e-002
1.758762e+003	3.724229e-002
1.759726e+003	3.610852e-002
1.760690e+003	3.528437e-002
1.761655e+003	3.475722e-002
1.762619e+003	3.392211e-002
1.763583e+003	3.318007e-002
1.764547e+003	3.244525e-002
1.765511e+003	3.179509e-002
1.766476e+003	3.101914e-002
1.767440e+003	3.060910e-002
1.768404e+003	3.023193e-002
1.769368e+003	2.938077e-002
1.770333e+003	2.871405e-002
1.771297e+003	2.829715e-002
1.772261e+003	2.788685e-002
1.773225e+003	2.727055e-002
1.774190e+003	2.673521e-002
1.775154e+003	2.632376e-002
1.776118e+003	2.564137e-002
1.777082e+003	2.516252e-002
1.778047e+003	2.489661e-002
1.779011e+003	2.458574e-002
1.779975e+003	2.397240e-002
1.780939e+003	2.326163e-002
1.781903e+003	2.268527e-002
1.782868e+003	2.190586e-002
1.783832e+003	2.101616e-002
1.784796e+003	2.068163e-002
1.785760e+003	2.033325e-002
1.786725e+003	1.984191e-002
1.787689e+003	1.949579e-002
1.788653e+003	1.919384e-002
1.789617e+003	1.847469e-002
1.790582e+003	1.777070e-002
1.791546e+003	1.755626e-002
1.792510e+003	1.781611e-002
1.793474e+003	1.739472e-002
1.794438e+003	1.668067e-002
1.795403e+003	1.640935e-002
1.796367e+003	1.630806e-002
1.797331e+003	1.595090e-002
1.798295e+003	1.542266e-002
1.799260e+003	1.520448e-002
1.800224e+003	1.522155e-002
1.801188e+003	1.488854e-002
1.802152e+003	1.474499e-002
1.803117e+003	1.418608e-002
1.804081e+003	1.370496e-002
1.805045e+003	1.350883e-002
1.806009e+003	1.323426e-002
1.806974e+003	1.298774e-002
1.807938e+003	1.320714e-002
1.808902e+003	1.304308e-002
1.809866e+003	1.265993e-002
1.810830e+003	1.265859e-002
1.811795e+003	1.245992e-002
1.812759e+003	1.184718e-002
1.813723e+003	1.150913e-002
1.814687e+003	1.145406e-002
1.815652e+003	1.097009e-002
1.816616e+003	1.036996e-002
1.817580e+003	1.062537e-002
1.818544e+003	1.102605e-002
1.819509e+003	1.095431e-002
1.820473e+003	1.073429e-002
1.821437e+003	1.097557e-002
1.822401e+003	1.135646e-002
1.823365e+003	1.113825e-002
1.824330e+003	1.077296e-002
1.825294e+003	1.114536e-002
1.826258e+003	1.095293e-002
1.827222e+003	1.049017e-002
1.828187e+003	1.022677e-002
1.829151e+003	1.037593e-002
1.830115e+003	1.084615e-002
1.831079e+003	1.018707e-002
1.832044e+003	9.482613e-003
1.833008e+003	9.821658e-003
1.833972e+003	9.817565e-003
1.834936e+003	9.537665e-003
1.835901e+003	9.140433e-003
1.836865e+003	9.055071e-003
1.837829e+003	9.400539e-003
1.838793e+003	9.659280e-003
1.839757e+003	9.519341e-003
1.840722e+003	9.667917e-003
1.841686e+003	9.612919e-003
1.842650e+003	9.108135e-003
1.843614e+003	9.417790e-003
1.844579e+003	1.009247e-002
1.845543e+003	9.625859e-003
1.846507e+003	9.680865e-003
1.847471e+003	9.547281e-003
1.848436e+003	9.189004e-003
1.849400e+003	8.957352e-003
1.850364e+003	9.025094e-003
1.851328e+003	9.290462e-003
1.852292e+003	9.348037e-003
1.853257e+003	8.992377e-003
1.854221e+003	8.957286e-003
1.855185e+003	9.018180e-003
1.856149e+003	9.019978e-003
1.857114e+003	9.078216e-003
1.858078e+003	9.123582e-003
1.859042e+003	8.955684e-003
1.860006e+003	8.939918e-003
1.860971e+003	9.129651e-003
1.861935e+003	8.885721e-003
1.862899e+003	8.739237e-003
1.863863e+003	8.634934e-003
1.864828e+003	8.759005e-003
1.865792e+003	8.951273e-003
1.866756e+003	8.800500e-003
1.867720e+003	9.043427e-003
1.868684e+003	9.424148e-003
1.869649e+003	8.845462e-003
1.870613e+003	8.156967e-003
1.871577e+003	8.260131e-003
1.872541e+003	8.579617e-003
1.873506e+003	8.922823e-003
1.874470e+003	9.197040e-003
1.875434e+003	9.262601e-003
1.876398e+003	8.877114e-003
1.877363e+003	8.440473e-003
1.878327e+003	8.440137e-003
1.879291e+003	8.974271e-003
1.880255e+003	9.112641e-003
1.881219e+003	8.918519e-003
1.882184e+003	8.537604e-003
1.883148e+003	8.758169e-003
1.884112e+003	8.719972e-003
1.885076e+003	8.515147e-003
1.886041e+003	8.466002e-003
1.887005e+003	8.708646e-003
1.887969e+003	8.907096e-003
1.888933e+003	8.963831e-003
1.889898e+003	8.933065e-003
1.890862e+003	8.746669e-003
1.891826e+003	8.735900e-003
1.892790e+003	8.461443e-003
1.893755e+003	8.420900e-003
1.894719e+003	9.001730e-003
1.895683e+003	8.973256e-003
1.896647e+003	9.002086e-003
1.897611e+003	8.885208e-003
1.898576e+003	8.996163e-003
1.899540e+003	9.270729e-003
1.900504e+003	9.058468e-003
1.901468e+003	8.669409e-003
1.902433e+003	8.600710e-003
1.903397e+003	8.860575e-003
1.904361e+003	8.785897e-003
1.905325e+003	8.702401e-003
1.906290e+003	8.917335e-003
1.907254e+003	8.884910e-003
1.908218e+003	8.761750e-003
1.909182e+003	8.522804e-003
1.910146e+003	8.475288e-003
1.911111e+003	8.483703e-003
1.912075e+003	8.184616e-003
1.913039e+003	8.754068e-003
1.914003e+003	9.035876e-003
1.914968e+003	8.312475e-003
1.915932e+003	7.824698e-003
1.916896e+003	7.857581e-003
1.917860e+003	7.974313e-003
1.918825e+003	8.207251e-003
1.919789e+003	8.581623e-003
1.920753e+003	8.133219e-003
1.921717e+003	7.696374e-003
1.922682e+003	8.746462e-003
1.923646e+003	9.081537e-003
1.924610e+003	8.768965e-003
1.925574e+003	8.668533e-003
1.926538e+003	8.539907e-003
1.927503e+003	8.791794e-003
1.928467e+003	8.828181e-003
1.929431e+003	8.124901e-003
1.930395e+003	7.215010e-003
1.931360e+003	7.248594e-003
1.932324e+003	6.601125e-003
1.933288e+003	5.981061e-003
1.934252e+003	6.287314e-003
1.935217e+003	6.907388e-003
1.936181e+003	8.245094e-003
1.937145e+003	8.947343e-003
1.938109e+003	8.431879e-003
1.939073e+003	7.416628e-003
1.940038e+003	7.987846e-003
1.941002e+003	9.131054e-003
1.941966e+003	9.371868e-003
1.942930e+003	8.385793e-003
1.943895e+003	7.901507e-003
1.944859e+003	8.272666e-003
1.945823e+003	7.635777e-003
1.946787e+003	8.110851e-003
1.947752e+003	7.717286e-003
1.948716e+003	7.158830e-003
1.949680e+003	7.968701e-003
1.950644e+003	8.060837e-003
1.951609e+003	8.707251e-003
1.952573e+003	8.418513e-003
1.953537e+003	8.867916e-003
1.954501e+003	8.515814e-003
1.955465e+003	8.303073e-003
1.956430e+003	9.671738e-003
1.957394e+003	1.089195e-002
1.958358e+003	1.005951e-002
1.959322e+003	7.735725e-003
1.960287e+003	8.653608e-003
1.961251e+003	9.992599e-003
1.962215e+003	9.215540e-003
1.963179e+003	9.013886e-003
1.964144e+003	1.067793e-002
1.965108e+003	1.214782e-002
1.966072e+003	1.133905e-002
1.967036e+003	1.036294e-002
1.968000e+003	9.604592e-003
1.968965e+003	9.112022e-003
1.969929e+003	1.117792e-002
1.970893e+003	1.088571e-002
1.971857e+003	1.149496e-002
1.972822e+003	1.206942e-002
1.973786e+003	1.138085e-002
1.974750e+003	1.264327e-002
1.975714e+003	1.212160e-002
1.976679e+003	1.124241e-002
1.977643e+003	1.233237e-002
1.978607e+003	1.722230e-002
1.979571e+003	1.975632e-002
1.980536e+003	1.735695e-002
1.981500e+003	1.285275e-002
1.982464e+003	1.149928e-002
1.983428e+003	1.439173e-002
1.984392e+003	1.563754e-002
1.985357e+003	1.291763e-002
1.986321e+003	1.095523e-002
1.987285e+003	1.169009e-002
1.988249e+003	1.170404e-002
1.989214e+003	1.141525e-002
1.990178e+003	1.069684e-002
1.991142e+003	1.259871e-002
1.992106e+003	1.466514e-002
1.993071e+003	1.432757e-002
1.994035e+003	1.287738e-002
1.994999e+003	1.233772e-002
1.995963e+003	1.097202e-002
1.996927e+003	9.799532e-003
1.997892e+003	9.247242e-003
1.998856e+003	9.229310e-003
1.999820e+003	8.996513e-003
2.000784e+003	7.663789e-003
2.001749e+003	1.033055e-002
2.002713e+003	1.302154e-002
2.003677e+003	1.073532e-002
2.004641e+003	8.882941e-003
2.005606e+003	7.905828e-003
2.006570e+003	8.058717e-003
2.007534e+003	9.367920e-003
2.008498e+003	9.266376e-003
2.009463e+003	1.015440e-002
2.010427e+003	1.053936e-002
2.011391e+003	1.104109e-002
2.012355e+003	1.234701e-002
2.013320e+003	1.047669e-002
2.014284e+003	1.130706e-002
2.015248e+003	1.121621e-002
2.016212e+003	1.033971e-002
2.017177e+003	1.110157e-002
2.018141e+003	1.265688e-002
2.019105e+003	1.589136e-002
2.020069e+003	1.512913e-002
2.021033e+003	1.168190e-002
2.021998e+003	9.791853e-003
2.022962e+003	1.188797e-002
2.023926e+003	1.139767e-002
2.024890e+003	1.092001e-002
2.025855e+003	1.430698e-002
2.026819e+003	1.279739e-002
2.027783e+003	9.506242e-003
2.028747e+003	8.883201e-003
2.029712e+003	8.409522e-003
2.030676e+003	8.955149e-003
2.031640e+003	1.176803e-002
2.032604e+003	1.350485e-002
2.033568e+003	1.227961e-002
2.034533e+003	1.292901e-002
2.035497e+003	1.180720e-002
2.036461e+003	8.986959e-003
2.037425e+003	1.077028e-002
2.038390e+003	1.244138e-002
2.039354e+003	9.578551e-003
2.040318e+003	9.674300e-003
2.041282e+003	1.123005e-002
2.042247e+003	1.114909e-002
2.043211e+003	1.312949e-002
2.044175e+003	1.352563e-002
2.045139e+003	1.141353e-002
2.046104e+003	1.077758e-002
2.047068e+003	1.061910e-002
2.048032e+003	9.735974e-003
2.048996e+003	1.092482e-002
2.049960e+003	1.341254e-002
2.050925e+003	1.439364e-002
2.051889e+003	1.115424e-002
2.052853e+003	6.899584e-003
2.053817e+003	6.911271e-003
2.054782e+003	9.875413e-003
2.055746e+003	1.137836e-002
2.056710e+003	1.163925e-002
2.057674e+003	1.199877e-002
2.058639e+003	1.201448e-002
2.059603e+003	1.098447e-002
2.060567e+003	1.027176e-002
2.061531e+003	9.655743e-003
2.062496e+003	1.058998e-002
2.063460e+003	1.132743e-002
2.064424e+003	1.184021e-002
2.065388e+003	1.128789e-002
2.066353e+003	1.019057e-002
2.067317e+003	9.608828e-003
2.068281e+003	9.686438e-003
2.069245e+003	1.005331e-002
2.070209e+003	9.899364e-003
2.071174e+003	9.713734e-003
2.072138e+003	9.481080e-003
2.073102e+003	9.491526e-003
2.074066e+003	1.008490e-002
2.075031e+003	1.114788e-002
2.075995e+003	1.046329e-002
2.076959e+003	9.336103e-003
2.077923e+003	9.223163e-003
2.078887e+003	8.963295e-003
2.079852e+003	8.450041e-003
2.080816e+003	8.774600e-003
2.081780e+003	9.753895e-003
2.082744e+003	1.055157e-002
2.083708e+003	1.007388e-002
2.084673e+003	8.876096e-003
2.085637e+003	8.826151e-003
2.086601e+003	9.096236e-003
2.087565e+003	8.656884e-003
2.088530e+003	9.411656e-003
2.089494e+003	1.000778e-002
2.090458e+003	9.046732e-003
2.091422e+003	8.852028e-003
2.092387e+003	8.586207e-003
2.093351e+003	7.106117e-003
2.094315e+003	7.264727e-003
2.095279e+003	9.074329e-003
2.096244e+003	9.427243e-003
2.097208e+003	8.940128e-003
2.098172e+003	9.200430e-003
2.099136e+003	9.616260e-003
2.100101e+003	9.634064e-003
2.101065e+003	9.057362e-003
2.102029e+003	9.107294e-003
2.102993e+003	9.354104e-003
2.103958e+003	1.001097e-002
2.104922e+003	1.012487e-002
2.105886e+003	9.695201e-003
2.106850e+003	9.918223e-003
2.107814e+003	1.008471e-002
2.108779e+003	9.638133e-003
2.109743e+003	9.577074e-003
2.110707e+003	9.884574e-003
2.111671e+003	1.053800e-002
2.112636e+003	1.020618e-002
2.113600e+003	9.403130e-003
2.114564e+003	9.160681e-003
2.115528e+003	9.926383e-003
2.116493e+003	1.002341e-002
2.117457e+003	9.875935e-003
2.118421e+003	9.307349e-003
2.119385e+003	9.317094e-003
2.120350e+003	9.165538e-003
2.121314e+003	8.599300e-003
2.122278e+003	8.290216e-003
2.123242e+003	8.497802e-003
2.124207e+003	8.976148e-003
2.125171e+003	8.413167e-003
2.126135e+003	8.259629e-003
2.127099e+003	7.772666e-003
2.128063e+003	7.190245e-003
2.129028e+003	7.415154e-003
2.129992e+003	7.405499e-003
2.130956e+003	5.720145e-003
2.131920e+003	4.192139e-003
2.132885e+003	4.676037e-003
2.133849e+003	6.820960e-003
2.134813e+003	7.451510e-003
2.135777e+003	7.494706e-003
2.136741e+003	8.667572e-003
2.137706e+003	9.746431e-003
2.138670e+003	1.010019e-002
2.139634e+003	1.012566e-002
2.140598e+003	9.158968e-003
2.141563e+003	6.603961e-003
2.142527e+003	3.804868e-003
2.143491e+003	5.096632e-003
2.144455e+003	5.959036e-003
2.145419e+003	5.575711e-003
2.146384e+003	5.932801e-003
2.147348e+003	6.077049e-003
2.148312e+003	5.450038e-003
2.149276e+003	5.833297e-003
2.150241e+003	7.397562e-003
2.151205e+003	7.335150e-003
2.152169e+003	6.705911e-003
2.153133e+003	7.772175e-003
2.154098e+003	9.912034e-003
2.155062e+003	9.563529e-003
2.156026e+003	8.520233e-003
2.156990e+003	2.138460e-003
2.157955e+003	0.000000e+000
2.158919e+003	1.147075e-002
2.159883e+003	1.853641e-002
2.160847e+003	1.680166e-002
2.161812e+003	1.686030e-002
2.162776e+003	1.773519e-002
2.163740e+003	1.747511e-002
2.164704e+003	1.867031e-002
2.165668e+003	1.725043e-002
2.166633e+003	1.522338e-002
2.167597e+003	1.618005e-002
2.168561e+003	1.714121e-002
2.169525e+003	1.721553e-002
2.170490e+003	1.367064e-002
2.171454e+003	9.241397e-003
2.172418e+003	1.014300e-002
2.173382e+003	1.236501e-002
2.174347e+003	1.466517e-002
2.175311e+003	1.485359e-002
2.176275e+003	1.253020e-002
2.177239e+003	1.222940e-002
2.178204e+003	1.371463e-002
2.179168e+003	1.389871e-002
2.180132e+003	1.333246e-002
2.181096e+003	1.402824e-002
2.182061e+003	1.328352e-002
2.183025e+003	1.347469e-002
2.183989e+003	1.421705e-002
2.184953e+003	1.394113e-002
2.185917e+003	1.474645e-002
2.186882e+003	1.468291e-002
2.187846e+003	1.448795e-002
2.188810e+003	1.325719e-002
2.189774e+003	1.129406e-002
2.190739e+003	1.104416e-002
2.191703e+003	1.322708e-002
2.192667e+003	1.358172e-002
2.193631e+003	1.260280e-002
2.194595e+003	1.182516e-002
2.195560e+003	1.175596e-002
2.196524e+003	1.048467e-002
2.197488e+003	1.175978e-002
2.198452e+003	1.174605e-002
2.199417e+003	1.171599e-002
2.200381e+003	1.084427e-002
2.201345e+003	9.689979e-003
2.202309e+003	1.000612e-002
2.203273e+003	1.109543e-002
2.204238e+003	1.026203e-002
2.205202e+003	1.029507e-002
2.206166e+003	1.086881e-002
2.207130e+003	1.090254e-002
2.208095e+003	1.054666e-002
2.209059e+003	1.148826e-002
2.210023e+003	1.108653e-002
2.210987e+003	1.106439e-002
2.211952e+003	1.130653e-002
2.212916e+003	1.127834e-002
2.213880e+003	1.100917e-002
2.214844e+003	1.024926e-002
2.215809e+003	1.010885e-002
2.216773e+003	1.095503e-002
2.217737e+003	1.023044e-002
2.218701e+003	1.085671e-002
2.219666e+003	1.180244e-002
2.220630e+003	1.178752e-002
2.221594e+003	1.115425e-002
2.222558e+003	1.047952e-002
2.223522e+003	9.687544e-003
2.224487e+003	9.900173e-003
2.225451e+003	1.119821e-002
2.226415e+003	1.147425e-002
2.227379e+003	1.066558e-002
2.228344e+003	9.848947e-003
2.229308e+003	9.316177e-003
2.230272e+003	9.429866e-003
2.231236e+003	1.042381e-002
2.232201e+003	1.173590e-002
2.233165e+003	1.132932e-002
2.234129e+003	1.124829e-002
2.235093e+003	1.184123e-002
2.236058e+003	1.130270e-002
2.237022e+003	1.129605e-002
2.237986e+003	1.222984e-002
2.238950e+003	1.176199e-002
2.239915e+003	1.037220e-002
2.240879e+003	1.101666e-002
2.241843e+003	1.185958e-002
2.242807e+003	1.150382e-002
2.243771e+003	1.155943e-002
2.244736e+003	1.194425e-002
2.245700e+003	1.207507e-002
2.246664e+003	1.139225e-002
2.247628e+003	1.133505e-002
2.248593e+003	1.220618e-002
2.249557e+003	1.148320e-002
2.250521e+003	1.039569e-002
2.251485e+003	1.096958e-002
2.252449e+003	1.115742e-002
2.253414e+003	1.120744e-002
2.254378e+003	1.035998e-002
2.255342e+003	1.078387e-002
2.256306e+003	1.117130e-002
2.257271e+003	1.173741e-002
2.258235e+003	1.155195e-002
2.259199e+003	1.037455e-002
2.260163e+003	1.036085e-002
2.261127e+003	1.126011e-002
2.262092e+003	1.104445e-002
2.263056e+003	1.090838e-002
2.264020e+003	1.092842e-002
2.264984e+003	1.110933e-002
2.265949e+003	1.087359e-002
2.266913e+003	1.152806e-002
2.267877e+003	1.283611e-002
2.268841e+003	1.323565e-002
2.269806e+003	1.312570e-002
2.270770e+003	1.233874e-002
2.271734e+003	1.221964e-002
2.272698e+003	1.296721e-002
2.273663e+003	1.264290e-002
2.274627e+003	1.176118e-002
2.275591e+003	1.177921e-002
2.276555e+003	1.275608e-002
2.277520e+003	1.277688e-002
2.278484e+003	1.295692e-002
2.279448e+003	1.304010e-002
2.280412e+003	1.304365e-002
2.281376e+003	1.329923e-002
2.282341e+003	1.270973e-002
2.283305e+003	1.259282e-002
2.284269e+003	1.312167e-002
2.285233e+003	1.330837e-002
2.286198e+003	1.329623e-002
2.287162e+003	1.334345e-002
2.288126e+003	1.396989e-002
2.289090e+003	1.381915e-002
2.290055e+003	1.317898e-002
2.291019e+003	1.299404e-002
2.291983e+003	1.341284e-002
2.292947e+003	1.317822e-002
2.293912e+003	1.275132e-002
2.294876e+003	1.265117e-002
2.295840e+003	1.259946e-002
2.296804e+003	1.260311e-002
2.297769e+003	1.243059e-002
2.298733e+003	1.220220e-002
2.299697e+003	1.250159e-002
2.300661e+003	1.270931e-002
2.301625e+003	1.271490e-002
2.302590e+003	1.271126e-002
2.303554e+003	1.264123e-002
2.304518e+003	1.258998e-002
2.305482e+003	1.260111e-002
2.306447e+003	1.268515e-002
2.307411e+003	1.266736e-002
2.308375e+003	1.242317e-002
2.309339e+003	1.246365e-002
2.310303e+003	1.249861e-002
2.311268e+003	1.277434e-002
2.312232e+003	1.299830e-002
2.313196e+003	1.345932e-002
2.314160e+003	1.377132e-002
2.315125e+003	1.388027e-002
2.316089e+003	1.391695e-002
2.317053e+003	1.419633e-002
2.318017e+003	1.427601e-002
2.318981e+003	1.421031e-002
2.319946e+003	1.412914e-002
2.320910e+003	1.446100e-002
2.321874e+003	1.512730e-002
2.322838e+003	1.626891e-002
2.323803e+003	1.749345e-002
2.324767e+003	1.715939e-002
2.325731e+003	1.495078e-002
2.326695e+003	1.306540e-002
2.327660e+003	1.255105e-002
2.328624e+003	1.244169e-002
2.329588e+003	1.226118e-002
2.330552e+003	1.225592e-002
2.331517e+003	1.230275e-002
2.332481e+003	1.213446e-002
2.333445e+003	1.210008e-002
2.334409e+003	1.219339e-002
2.335374e+003	1.230571e-002
2.336338e+003	1.236421e-002
2.337302e+003	1.225168e-002
2.338266e+003	1.230676e-002
2.339230e+003	1.230571e-002
2.340195e+003	1.220498e-002
2.341159e+003	1.226202e-002
2.342123e+003	1.253798e-002
2.343087e+003	1.276561e-002
2.344052e+003	1.272833e-002
2.345016e+003	1.260765e-002
2.345980e+003	1.253660e-002
2.346944e+003	1.228655e-002
2.347909e+003	1.230750e-002
2.348873e+003	1.256562e-002
2.349837e+003	1.239646e-002
2.350801e+003	1.209026e-002
2.351766e+003	1.208195e-002
2.352730e+003	1.221335e-002
2.353694e+003	1.211572e-002
2.354658e+003	1.184170e-002
2.355623e+003	1.185609e-002
2.356587e+003	1.203601e-002
2.357551e+003	1.167086e-002
2.358515e+003	1.161694e-002
2.359479e+003	1.164221e-002
2.360444e+003	1.147721e-002
2.361408e+003	1.153647e-002
2.362372e+003	1.115072e-002
2.363336e+003	1.072230e-002
2.364301e+003	1.059469e-002
2.365265e+003	1.049465e-002
2.366229e+003	1.016680e-002
2.367193e+003	1.052860e-002
2.368157e+003	1.071892e-002
2.369122e+003	1.040264e-002
2.370086e+003	1.039691e-002
2.371050e+003	1.072676e-002
2.372014e+003	1.072335e-002
2.372979e+003	1.100936e-002
2.373943e+003	1.129746e-002
2.374907e+003	1.130557e-002
2.375871e+003	1.110613e-002
2.376835e+003	1.090528e-002
2.377800e+003	1.097374e-002
2.378764e+003	1.084262e-002
2.379728e+003	1.103139e-002
2.380692e+003	1.114824e-002
2.381657e+003	1.113829e-002
2.382621e+003	1.126802e-002
2.383585e+003	1.154441e-002
2.384549e+003	1.158754e-002
2.385514e+003	1.136777e-002
2.386478e+003	1.125016e-002
2.387442e+003	1.144421e-002
2.388406e+003	1.157180e-002
2.389371e+003	1.174223e-002
2.390335e+003	1.175231e-002
2.391299e+003	1.164482e-002
2.392263e+003	1.170334e-002
2.393228e+003	1.193073e-002
2.394192e+003	1.175568e-002
2.395156e+003	1.174709e-002
2.396120e+003	1.186319e-002
2.397084e+003	1.180427e-002
2.398049e+003	1.202404e-002
2.399013e+003	1.186251e-002
2.399977e+003	1.178689e-002
2.400941e+003	1.197918e-002
2.401906e+003	1.200678e-002
2.402870e+003	1.183220e-002
2.403834e+003	1.200356e-002
2.404798e+003	1.201998e-002
2.405763e+003	1.197432e-002
2.406727e+003	1.232425e-002
2.407691e+003	1.292135e-002
2.408655e+003	1.285947e-002
2.409620e+003	1.253877e-002
2.410584e+003	1.251874e-002
2.411548e+003	1.274808e-002
2.412512e+003	1.279301e-002
2.413477e+003	1.281770e-002
2.414441e+003	1.296711e-002
2.415405e+003	1.323624e-002
2.416369e+003	1.319155e-002
2.417333e+003	1.299757e-002
2.418298e+003	1.318164e-002
2.419262e+003	1.327197e-002
2.420226e+003	1.316314e-002
2.421190e+003	1.308967e-002
2.422155e+003	1.316706e-002
2.423119e+003	1.318850e-002
2.424083e+003	1.332438e-002
2.425047e+003	1.333309e-002
2.426011e+003	1.314994e-002
2.426976e+003	1.321153e-002
2.427940e+003	1.336738e-002
2.428904e+003	1.346336e-002
2.429868e+003	1.358266e-002
2.430833e+003	1.396690e-002
2.431797e+003	1.391664e-002
2.432761e+003	1.371580e-002
2.433725e+003	1.347852e-002
2.434689e+003	1.342387e-002
2.435654e+003	1.368984e-002
2.436618e+003	1.412861e-002
2.437582e+003	1.442196e-002
2.438546e+003	1.417184e-002
2.439511e+003	1.401312e-002
2.440475e+003	1.397377e-002
2.441439e+003	1.435482e-002
2.442403e+003	1.441285e-002
2.443368e+003	1.407191e-002
2.444332e+003	1.397595e-002
2.445296e+003	1.423057e-002
2.446260e+003	1.459000e-002
2.447225e+003	1.477593e-002
2.448189e+003	1.488934e-002
2.449153e+003	1.481177e-002
2.450117e+003	1.503986e-002
2.451082e+003	1.538389e-002
2.452046e+003	1.536434e-002
[truncated: 1,605 more rows]
