# Supplementary material for: Aqueous Depolymerization of Polyethylene at Ambient Temperature: In Situ Generation of Permanganate Using Ozone
Source: ACS Sustain Chem Eng. 2026 Mar 17;14(12):5995–6005. doi: 10.1021/acssuschemeng.5c12302 (PMC13040521; doi:10.1021/acssuschemeng.5c12302)
Supplement: Supplementary file 2 [file sc5c12302_si_002.zip › Supplemental_information_raw_data_and_code/Repeat experiment 2/ATR/@@@2MSB010-25.CSV]

5.245430e+002	6.552146e-003
5.255072e+002	6.861290e-003
5.264714e+002	6.650118e-003
5.274357e+002	6.566494e-003
5.283999e+002	6.694945e-003
5.293641e+002	6.829759e-003
5.303284e+002	6.874404e-003
5.312926e+002	7.227494e-003
5.322568e+002	7.201903e-003
5.332211e+002	6.944561e-003
5.341853e+002	6.765012e-003
5.351495e+002	6.630298e-003
5.361138e+002	6.452883e-003
5.370780e+002	6.708800e-003
5.380422e+002	7.226857e-003
5.390065e+002	7.636486e-003
5.399707e+002	7.555614e-003
5.409349e+002	7.411631e-003
5.418992e+002	7.328748e-003
5.428634e+002	7.061825e-003
5.438276e+002	6.611329e-003
5.447919e+002	6.657486e-003
5.457561e+002	7.013756e-003
5.467203e+002	7.166512e-003
5.476846e+002	7.211862e-003
5.486488e+002	6.884979e-003
5.496130e+002	6.964618e-003
5.505773e+002	7.388720e-003
5.515415e+002	7.230831e-003
5.525057e+002	6.719782e-003
5.534700e+002	6.449630e-003
5.544342e+002	6.578583e-003
5.553984e+002	6.440714e-003
5.563627e+002	6.371397e-003
5.573269e+002	6.581122e-003
5.582911e+002	6.641702e-003
5.592554e+002	6.545328e-003
5.602196e+002	6.770951e-003
5.611838e+002	6.646892e-003
5.621481e+002	6.555015e-003
5.631123e+002	6.446341e-003
5.640765e+002	6.125679e-003
5.650408e+002	6.151454e-003
5.660050e+002	6.084271e-003
5.669692e+002	6.183670e-003
5.679335e+002	6.266548e-003
5.688977e+002	6.466048e-003
5.698619e+002	6.659663e-003
5.708262e+002	6.759905e-003
5.717904e+002	6.565269e-003
5.727546e+002	6.572725e-003
5.737189e+002	6.761688e-003
5.746831e+002	6.279392e-003
5.756473e+002	6.057136e-003
5.766116e+002	6.620697e-003
5.775758e+002	6.801171e-003
5.785400e+002	7.081018e-003
5.795043e+002	7.048134e-003
5.804685e+002	6.155149e-003
5.814327e+002	6.082192e-003
5.823970e+002	6.741808e-003
5.833612e+002	6.982688e-003
5.843254e+002	7.240235e-003
5.852897e+002	7.063112e-003
5.862539e+002	6.892825e-003
5.872181e+002	6.870387e-003
5.881824e+002	6.815076e-003
5.891466e+002	6.667381e-003
5.901108e+002	6.855960e-003
5.910751e+002	7.323668e-003
5.920393e+002	7.384793e-003
5.930035e+002	7.273306e-003
5.939678e+002	6.965606e-003
5.949320e+002	6.809158e-003
5.958962e+002	6.866429e-003
5.968605e+002	7.146100e-003
5.978247e+002	7.371201e-003
5.987889e+002	7.581174e-003
5.997532e+002	7.580731e-003
6.007174e+002	7.419649e-003
6.016816e+002	7.489584e-003
6.026459e+002	7.538584e-003
6.036101e+002	7.598979e-003
6.045743e+002	7.662424e-003
6.055386e+002	7.679837e-003
6.065028e+002	7.580630e-003
6.074670e+002	7.446514e-003
6.084313e+002	7.583120e-003
6.093955e+002	7.830995e-003
6.103597e+002	7.799351e-003
6.113240e+002	7.828094e-003
6.122882e+002	7.875198e-003
6.132524e+002	7.849356e-003
6.142167e+002	7.862569e-003
6.151809e+002	7.871029e-003
6.161451e+002	8.213328e-003
6.171094e+002	8.510944e-003
6.180736e+002	8.212036e-003
6.190378e+002	7.829680e-003
6.200021e+002	8.058577e-003
6.209663e+002	8.550171e-003
6.219305e+002	8.592801e-003
6.228948e+002	8.360534e-003
6.238590e+002	8.512422e-003
6.248232e+002	8.675974e-003
6.257875e+002	8.608778e-003
6.267517e+002	8.435500e-003
6.277159e+002	8.390394e-003
6.286802e+002	8.284071e-003
6.296444e+002	8.261802e-003
6.306086e+002	8.498495e-003
6.315729e+002	8.719419e-003
6.325371e+002	8.793762e-003
6.335013e+002	8.670544e-003
6.344656e+002	8.594180e-003
6.354298e+002	8.595960e-003
6.363940e+002	8.430037e-003
6.373583e+002	8.325142e-003
6.383225e+002	8.268585e-003
6.392867e+002	8.339578e-003
6.402510e+002	8.277207e-003
6.412152e+002	8.232134e-003
6.421794e+002	8.546315e-003
6.431437e+002	8.667759e-003
6.441079e+002	8.529112e-003
6.450721e+002	8.524219e-003
6.460364e+002	8.407972e-003
6.470006e+002	8.232608e-003
6.479648e+002	8.304556e-003
6.489291e+002	8.487551e-003
6.498933e+002	8.422736e-003
6.508575e+002	8.454737e-003
6.518218e+002	8.699537e-003
6.527860e+002	8.808945e-003
6.537502e+002	8.862492e-003
6.547145e+002	8.837566e-003
6.556787e+002	8.714512e-003
6.566429e+002	8.662383e-003
6.576072e+002	8.529397e-003
6.585714e+002	8.360780e-003
6.595356e+002	8.488197e-003
6.604999e+002	8.454785e-003
6.614641e+002	8.362771e-003
6.624283e+002	8.512301e-003
6.633926e+002	8.451975e-003
6.643568e+002	8.375010e-003
6.653210e+002	8.530855e-003
6.662853e+002	8.489017e-003
6.672495e+002	8.355844e-003
6.682137e+002	8.367035e-003
6.691780e+002	8.690839e-003
6.701422e+002	8.937744e-003
6.711064e+002	8.887805e-003
6.720707e+002	8.822978e-003
6.730349e+002	8.813620e-003
6.739991e+002	8.775404e-003
6.749634e+002	8.890339e-003
6.759276e+002	9.008692e-003
6.768918e+002	9.144294e-003
6.778561e+002	9.199865e-003
6.788203e+002	9.319360e-003
6.797845e+002	9.329136e-003
6.807488e+002	9.144814e-003
6.817130e+002	9.036520e-003
6.826772e+002	9.048499e-003
6.836415e+002	8.992705e-003
6.846057e+002	9.031999e-003
6.855699e+002	9.148837e-003
6.865342e+002	8.992512e-003
6.874984e+002	8.869362e-003
6.884626e+002	8.740067e-003
6.894269e+002	8.678080e-003
6.903911e+002	8.693371e-003
6.913553e+002	8.662885e-003
6.923196e+002	8.699921e-003
6.932838e+002	8.537474e-003
6.942480e+002	8.496170e-003
6.952123e+002	8.534906e-003
6.961765e+002	8.641514e-003
6.971407e+002	8.631790e-003
6.981050e+002	8.685774e-003
6.990692e+002	8.921214e-003
7.000334e+002	8.985750e-003
7.009977e+002	9.058044e-003
7.019619e+002	9.241941e-003
7.029261e+002	9.432361e-003
7.038904e+002	9.706472e-003
7.048546e+002	1.017401e-002
7.058188e+002	1.071580e-002
7.067831e+002	1.108526e-002
7.077473e+002	1.148996e-002
7.087115e+002	1.224210e-002
7.096758e+002	1.327782e-002
7.106400e+002	1.442799e-002
7.116042e+002	1.610872e-002
7.125685e+002	1.888815e-002
7.135327e+002	2.321672e-002
7.144969e+002	2.964675e-002
7.154612e+002	3.810405e-002
7.164254e+002	4.686902e-002
7.173896e+002	5.444846e-002
7.183539e+002	6.267264e-002
7.193181e+002	6.920877e-002
7.202823e+002	6.536407e-002
7.212466e+002	5.379326e-002
7.222108e+002	4.396851e-002
7.231750e+002	3.808010e-002
7.241393e+002	3.479343e-002
7.251035e+002	3.319359e-002
7.260677e+002	3.282822e-002
7.270320e+002	3.415988e-002
7.279962e+002	3.761571e-002
7.289604e+002	4.355593e-002
7.299247e+002	5.076678e-002
7.308889e+002	5.333773e-002
7.318531e+002	4.642639e-002
7.328174e+002	3.493778e-002
7.337816e+002	2.598629e-002
7.347458e+002	2.059617e-002
7.357101e+002	1.758112e-002
7.366743e+002	1.570462e-002
7.376385e+002	1.427352e-002
7.386028e+002	1.343603e-002
7.395670e+002	1.289661e-002
7.405313e+002	1.228140e-002
7.414955e+002	1.170593e-002
7.424597e+002	1.161739e-002
7.434240e+002	1.127382e-002
7.443882e+002	1.073890e-002
7.453524e+002	1.067951e-002
7.463167e+002	1.072381e-002
7.472809e+002	1.052812e-002
7.482451e+002	1.026888e-002
7.492094e+002	1.034164e-002
7.501736e+002	1.031693e-002
7.511378e+002	1.012078e-002
7.521021e+002	9.964670e-003
7.530663e+002	9.838293e-003
7.540305e+002	9.903391e-003
7.549948e+002	9.863736e-003
7.559590e+002	9.901289e-003
7.569232e+002	9.812966e-003
7.578875e+002	9.718010e-003
7.588517e+002	9.624158e-003
7.598159e+002	9.688099e-003
7.607802e+002	9.764750e-003
7.617444e+002	9.704752e-003
7.627086e+002	9.921159e-003
7.636729e+002	1.006541e-002
7.646371e+002	9.963822e-003
7.656013e+002	9.969495e-003
7.665656e+002	1.013014e-002
7.675298e+002	1.028437e-002
7.684940e+002	1.026372e-002
7.694583e+002	9.991529e-003
7.704225e+002	1.010229e-002
7.713867e+002	1.034861e-002
7.723510e+002	1.039985e-002
7.733152e+002	1.038916e-002
7.742794e+002	1.038529e-002
7.752437e+002	1.037415e-002
7.762079e+002	1.030831e-002
7.771721e+002	1.022215e-002
7.781364e+002	1.045534e-002
7.791006e+002	1.061017e-002
7.800648e+002	1.067885e-002
7.810291e+002	1.073022e-002
7.819933e+002	1.067123e-002
7.829575e+002	1.063395e-002
7.839218e+002	1.070509e-002
7.848860e+002	1.077484e-002
7.858502e+002	1.090875e-002
7.868145e+002	1.097710e-002
7.877787e+002	1.103539e-002
7.887429e+002	1.098766e-002
7.897072e+002	1.092609e-002
7.906714e+002	1.091058e-002
7.916356e+002	1.100700e-002
7.925999e+002	1.122481e-002
7.935641e+002	1.137735e-002
7.945283e+002	1.138653e-002
7.954926e+002	1.136805e-002
7.964568e+002	1.134818e-002
7.974210e+002	1.147988e-002
7.983853e+002	1.152091e-002
7.993495e+002	1.157513e-002
8.003137e+002	1.160941e-002
8.012780e+002	1.157117e-002
8.022422e+002	1.148409e-002
8.032064e+002	1.151627e-002
8.041707e+002	1.161037e-002
8.051349e+002	1.152109e-002
8.060991e+002	1.150271e-002
8.070634e+002	1.168688e-002
8.080276e+002	1.163988e-002
8.089918e+002	1.153336e-002
8.099561e+002	1.149893e-002
8.109203e+002	1.140190e-002
8.118845e+002	1.145877e-002
8.128488e+002	1.174568e-002
8.138130e+002	1.185359e-002
8.147772e+002	1.164604e-002
8.157415e+002	1.151570e-002
8.167057e+002	1.157145e-002
8.176699e+002	1.157617e-002
8.186342e+002	1.154059e-002
8.195984e+002	1.144776e-002
8.205626e+002	1.158254e-002
8.215269e+002	1.176505e-002
8.224911e+002	1.169374e-002
8.234553e+002	1.147050e-002
8.244196e+002	1.161037e-002
8.253838e+002	1.156089e-002
8.263480e+002	1.126370e-002
8.273123e+002	1.136746e-002
8.282765e+002	1.159794e-002
8.292407e+002	1.171757e-002
8.302050e+002	1.187991e-002
8.311692e+002	1.189379e-002
8.321334e+002	1.187107e-002
8.330977e+002	1.196237e-002
8.340619e+002	1.205838e-002
8.350261e+002	1.226342e-002
8.359904e+002	1.225376e-002
8.369546e+002	1.216983e-002
8.379188e+002	1.228779e-002
8.388831e+002	1.233555e-002
8.398473e+002	1.221600e-002
8.408115e+002	1.203928e-002
8.417758e+002	1.203013e-002
8.427400e+002	1.211798e-002
8.437042e+002	1.223057e-002
8.446685e+002	1.222893e-002
8.456327e+002	1.212678e-002
8.465969e+002	1.231014e-002
8.475612e+002	1.250576e-002
8.485254e+002	1.237693e-002
8.494896e+002	1.235726e-002
8.504539e+002	1.251874e-002
8.514181e+002	1.262731e-002
8.523823e+002	1.266031e-002
8.533466e+002	1.271551e-002
8.543108e+002	1.275007e-002
8.552750e+002	1.291481e-002
8.562393e+002	1.300511e-002
8.572035e+002	1.291069e-002
8.581677e+002	1.303114e-002
8.591320e+002	1.295280e-002
8.600962e+002	1.292832e-002
8.610604e+002	1.309873e-002
8.620247e+002	1.322659e-002
8.629889e+002	1.324437e-002
8.639531e+002	1.330768e-002
8.649174e+002	1.352811e-002
8.658816e+002	1.362861e-002
8.668458e+002	1.356475e-002
8.678101e+002	1.344191e-002
8.687743e+002	1.346264e-002
8.697385e+002	1.351810e-002
8.707028e+002	1.373740e-002
8.716670e+002	1.375574e-002
8.726312e+002	1.369074e-002
8.735955e+002	1.388447e-002
8.745597e+002	1.416357e-002
8.755239e+002	1.425281e-002
8.764882e+002	1.433228e-002
8.774524e+002	1.437591e-002
8.784166e+002	1.430125e-002
8.793809e+002	1.425547e-002
8.803451e+002	1.441699e-002
8.813093e+002	1.455549e-002
8.822736e+002	1.479520e-002
8.832378e+002	1.485867e-002
8.842020e+002	1.468149e-002
8.851663e+002	1.454907e-002
8.861305e+002	1.467039e-002
8.870947e+002	1.492511e-002
8.880590e+002	1.508840e-002
8.890232e+002	1.526560e-002
8.899874e+002	1.555562e-002
8.909517e+002	1.573969e-002
8.919159e+002	1.602659e-002
8.928801e+002	1.603362e-002
8.938444e+002	1.607603e-002
8.948087e+002	1.634126e-002
8.957729e+002	1.637731e-002
8.967371e+002	1.637309e-002
8.977014e+002	1.648140e-002
8.986656e+002	1.656422e-002
8.996298e+002	1.647800e-002
9.005941e+002	1.658030e-002
9.015583e+002	1.659004e-002
9.025225e+002	1.642951e-002
9.034868e+002	1.673966e-002
9.044510e+002	1.697486e-002
9.054152e+002	1.689329e-002
9.063795e+002	1.718375e-002
9.073437e+002	1.744021e-002
9.083079e+002	1.730041e-002
9.092722e+002	1.736830e-002
9.102364e+002	1.759858e-002
9.112006e+002	1.765623e-002
9.121649e+002	1.782304e-002
9.131291e+002	1.799484e-002
9.140933e+002	1.801697e-002
9.150576e+002	1.782413e-002
9.160218e+002	1.809711e-002
9.169860e+002	1.840235e-002
9.179503e+002	1.836348e-002
9.189145e+002	1.852117e-002
9.198787e+002	1.880116e-002
9.208430e+002	1.913525e-002
9.218072e+002	1.927725e-002
9.227714e+002	1.926571e-002
9.237357e+002	1.943381e-002
9.246999e+002	1.976752e-002
9.256641e+002	2.017908e-002
9.266284e+002	2.040546e-002
9.275926e+002	2.022349e-002
9.285568e+002	2.050628e-002
9.295211e+002	2.034459e-002
9.304853e+002	1.999892e-002
9.314495e+002	2.074691e-002
9.324138e+002	2.163334e-002
9.333780e+002	2.174205e-002
9.343422e+002	2.178178e-002
9.353065e+002	2.162499e-002
9.362707e+002	2.143840e-002
9.372349e+002	2.160423e-002
9.381992e+002	2.189615e-002
9.391634e+002	2.195666e-002
9.401276e+002	2.210193e-002
9.410919e+002	2.220946e-002
9.420561e+002	2.216589e-002
9.430203e+002	2.220203e-002
9.439846e+002	2.226672e-002
9.449488e+002	2.225981e-002
9.459130e+002	2.222400e-002
9.468773e+002	2.230542e-002
9.478415e+002	2.249122e-002
9.488057e+002	2.234278e-002
9.497700e+002	2.208266e-002
9.507342e+002	2.187681e-002
9.516984e+002	2.201523e-002
9.526627e+002	2.194802e-002
9.536269e+002	2.181905e-002
9.545911e+002	2.199771e-002
9.555554e+002	2.177056e-002
9.565196e+002	2.147963e-002
9.574838e+002	2.137446e-002
9.584481e+002	2.147241e-002
9.594123e+002	2.177606e-002
9.603765e+002	2.171819e-002
9.613408e+002	2.124774e-002
9.623050e+002	2.109996e-002
9.632692e+002	2.102335e-002
9.642335e+002	2.128733e-002
9.651977e+002	2.118302e-002
9.661619e+002	2.038913e-002
9.671262e+002	2.023879e-002
9.680904e+002	2.042785e-002
9.690546e+002	1.983408e-002
9.700189e+002	1.963808e-002
9.709831e+002	2.003919e-002
9.719473e+002	1.965004e-002
9.729116e+002	1.925740e-002
9.738758e+002	1.922865e-002
9.748400e+002	1.898903e-002
9.758043e+002	1.888793e-002
9.767685e+002	1.906697e-002
9.777327e+002	1.896722e-002
9.786970e+002	1.873566e-002
9.796612e+002	1.835737e-002
9.806254e+002	1.828703e-002
9.815897e+002	1.819281e-002
9.825539e+002	1.813456e-002
9.835181e+002	1.809151e-002
9.844824e+002	1.781988e-002
9.854466e+002	1.761352e-002
9.864108e+002	1.777568e-002
9.873751e+002	1.770374e-002
9.883393e+002	1.752526e-002
9.893035e+002	1.748390e-002
9.902678e+002	1.752530e-002
9.912320e+002	1.751513e-002
9.921962e+002	1.727373e-002
9.931605e+002	1.716057e-002
9.941247e+002	1.712398e-002
9.950889e+002	1.723424e-002
9.960532e+002	1.728653e-002
9.970174e+002	1.708248e-002
9.979816e+002	1.700675e-002
9.989459e+002	1.706379e-002
9.999101e+002	1.708467e-002
1.000874e+003	1.709440e-002
1.001839e+003	1.710327e-002
1.002803e+003	1.698337e-002
1.003767e+003	1.698910e-002
1.004731e+003	1.715081e-002
1.005695e+003	1.733321e-002
1.006660e+003	1.732547e-002
1.007624e+003	1.715833e-002
1.008588e+003	1.707740e-002
1.009552e+003	1.705922e-002
1.010517e+003	1.700506e-002
1.011481e+003	1.711328e-002
1.012445e+003	1.732378e-002
1.013409e+003	1.745214e-002
1.014374e+003	1.753958e-002
1.015338e+003	1.756410e-002
1.016302e+003	1.753677e-002
1.017266e+003	1.759382e-002
1.018231e+003	1.762792e-002
1.019195e+003	1.773054e-002
1.020159e+003	1.779128e-002
1.021123e+003	1.777649e-002
1.022087e+003	1.773764e-002
1.023052e+003	1.774475e-002
1.024016e+003	1.773675e-002
1.024980e+003	1.775410e-002
1.025944e+003	1.778117e-002
1.026909e+003	1.773112e-002
1.027873e+003	1.773283e-002
1.028837e+003	1.779122e-002
1.029801e+003	1.798590e-002
1.030766e+003	1.801269e-002
1.031730e+003	1.775086e-002
1.032694e+003	1.768229e-002
1.033658e+003	1.775989e-002
1.034623e+003	1.794304e-002
1.035587e+003	1.798322e-002
1.036551e+003	1.793258e-002
1.037515e+003	1.804480e-002
1.038479e+003	1.811139e-002
1.039444e+003	1.796710e-002
1.040408e+003	1.797507e-002
1.041372e+003	1.806180e-002
1.042336e+003	1.809246e-002
1.043301e+003	1.811369e-002
1.044265e+003	1.818679e-002
1.045229e+003	1.824510e-002
1.046193e+003	1.822682e-002
1.047157e+003	1.840908e-002
1.048122e+003	1.870340e-002
1.049086e+003	1.868413e-002
1.050050e+003	1.869278e-002
1.051014e+003	1.866882e-002
1.051979e+003	1.863893e-002
1.052943e+003	1.876361e-002
1.053907e+003	1.890818e-002
1.054871e+003	1.895049e-002
1.055836e+003	1.904669e-002
1.056800e+003	1.916678e-002
1.057764e+003	1.922935e-002
1.058728e+003	1.949790e-002
1.059693e+003	1.960908e-002
1.060657e+003	1.942498e-002
1.061621e+003	1.952385e-002
1.062585e+003	1.970343e-002
1.063550e+003	1.974394e-002
1.064514e+003	1.975163e-002
1.065478e+003	1.992887e-002
1.066442e+003	2.000388e-002
1.067406e+003	2.002836e-002
1.068371e+003	2.023592e-002
1.069335e+003	2.027036e-002
1.070299e+003	2.025479e-002
1.071263e+003	2.029850e-002
1.072228e+003	2.042334e-002
1.073192e+003	2.059412e-002
1.074156e+003	2.072930e-002
1.075120e+003	2.087633e-002
1.076084e+003	2.092619e-002
1.077049e+003	2.105518e-002
1.078013e+003	2.122919e-002
1.078977e+003	2.124736e-002
1.079941e+003	2.130021e-002
1.080906e+003	2.156622e-002
1.081870e+003	2.177450e-002
1.082834e+003	2.192480e-002
1.083798e+003	2.213036e-002
1.084763e+003	2.232970e-002
1.085727e+003	2.234327e-002
1.086691e+003	2.246219e-002
1.087655e+003	2.272196e-002
1.088620e+003	2.294328e-002
1.089584e+003	2.308938e-002
1.090548e+003	2.332377e-002
1.091512e+003	2.364123e-002
1.092477e+003	2.389501e-002
1.093441e+003	2.423460e-002
1.094405e+003	2.445421e-002
1.095369e+003	2.449328e-002
1.096333e+003	2.463260e-002
1.097298e+003	2.479269e-002
1.098262e+003	2.485414e-002
1.099226e+003	2.497189e-002
1.100190e+003	2.521819e-002
1.101155e+003	2.538951e-002
1.102119e+003	2.571572e-002
1.103083e+003	2.590721e-002
1.104047e+003	2.579832e-002
1.105011e+003	2.566690e-002
1.105976e+003	2.581222e-002
1.106940e+003	2.608499e-002
1.107904e+003	2.615676e-002
1.108868e+003	2.598000e-002
1.109833e+003	2.599574e-002
1.110797e+003	2.615340e-002
1.111761e+003	2.613598e-002
1.112725e+003	2.591847e-002
1.113690e+003	2.579870e-002
1.114654e+003	2.576651e-002
1.115618e+003	2.562372e-002
1.116582e+003	2.550334e-002
1.117547e+003	2.537348e-002
1.118511e+003	2.523088e-002
1.119475e+003	2.514655e-002
1.120439e+003	2.488150e-002
1.121404e+003	2.465225e-002
1.122368e+003	2.461758e-002
1.123332e+003	2.456601e-002
1.124296e+003	2.450858e-002
1.125260e+003	2.443829e-002
1.126225e+003	2.435018e-002
1.127189e+003	2.441830e-002
1.128153e+003	2.444125e-002
1.129117e+003	2.421796e-002
1.130082e+003	2.414328e-002
1.131046e+003	2.432434e-002
1.132010e+003	2.446500e-002
1.132974e+003	2.460108e-002
1.133938e+003	2.464794e-002
1.134903e+003	2.466772e-002
1.135867e+003	2.483208e-002
1.136831e+003	2.495518e-002
1.137795e+003	2.518586e-002
1.138760e+003	2.541842e-002
1.139724e+003	2.552478e-002
1.140688e+003	2.574034e-002
1.141652e+003	2.603809e-002
1.142617e+003	2.621314e-002
1.143581e+003	2.635911e-002
1.144545e+003	2.664098e-002
1.145509e+003	2.706435e-002
1.146474e+003	2.735653e-002
1.147438e+003	2.755693e-002
1.148402e+003	2.792802e-002
1.149366e+003	2.842779e-002
1.150331e+003	2.895870e-002
1.151295e+003	2.937157e-002
1.152259e+003	2.971533e-002
1.153223e+003	3.007352e-002
1.154188e+003	3.044255e-002
1.155152e+003	3.094406e-002
1.156116e+003	3.137787e-002
1.157080e+003	3.176471e-002
1.158044e+003	3.222754e-002
1.159009e+003	3.258745e-002
1.159973e+003	3.288723e-002
1.160937e+003	3.330724e-002
1.161901e+003	3.372350e-002
1.162865e+003	3.396509e-002
1.163830e+003	3.416490e-002
1.164794e+003	3.442075e-002
1.165758e+003	3.478447e-002
1.166722e+003	3.501717e-002
1.167687e+003	3.515460e-002
1.168651e+003	3.534523e-002
1.169615e+003	3.550890e-002
1.170579e+003	3.550067e-002
1.171544e+003	3.545113e-002
1.172508e+003	3.544396e-002
1.173472e+003	3.554672e-002
1.174436e+003	3.555338e-002
1.175401e+003	3.557642e-002
1.176365e+003	3.563693e-002
1.177329e+003	3.570271e-002
1.178293e+003	3.568478e-002
1.179258e+003	3.559726e-002
1.180222e+003	3.548994e-002
1.181186e+003	3.549230e-002
1.182150e+003	3.545207e-002
1.183115e+003	3.535808e-002
1.184079e+003	3.532054e-002
1.185043e+003	3.539366e-002
1.186007e+003	3.534617e-002
1.186971e+003	3.530449e-002
1.187936e+003	3.533213e-002
1.188900e+003	3.535440e-002
1.189864e+003	3.540768e-002
1.190828e+003	3.550808e-002
1.191792e+003	3.553465e-002
1.192757e+003	3.553833e-002
1.193721e+003	3.559324e-002
1.194685e+003	3.564688e-002
1.195649e+003	3.569618e-002
1.196614e+003	3.579967e-002
1.197578e+003	3.589557e-002
1.198542e+003	3.587667e-002
1.199506e+003	3.578051e-002
1.200471e+003	3.578499e-002
1.201435e+003	3.584753e-002
1.202399e+003	3.585968e-002
1.203363e+003	3.585262e-002
1.204328e+003	3.585542e-002
1.205292e+003	3.595931e-002
1.206256e+003	3.598345e-002
1.207220e+003	3.587323e-002
1.208185e+003	3.581952e-002
1.209149e+003	3.582174e-002
1.210113e+003	3.584598e-002
1.211077e+003	3.583233e-002
1.212042e+003	3.587854e-002
1.213006e+003	3.591331e-002
1.213970e+003	3.581263e-002
1.214934e+003	3.568101e-002
1.215898e+003	3.572254e-002
1.216863e+003	3.575949e-002
1.217827e+003	3.562084e-002
1.218791e+003	3.546343e-002
1.219755e+003	3.534563e-002
1.220719e+003	3.529823e-002
1.221684e+003	3.540618e-002
1.222648e+003	3.544027e-002
1.223612e+003	3.546731e-002
1.224576e+003	3.543715e-002
1.225541e+003	3.539664e-002
1.226505e+003	3.536597e-002
1.227469e+003	3.532235e-002
1.228433e+003	3.536556e-002
1.229398e+003	3.539977e-002
1.230362e+003	3.546905e-002
1.231326e+003	3.554762e-002
1.232290e+003	3.552286e-002
1.233255e+003	3.539815e-002
1.234219e+003	3.533000e-002
1.235183e+003	3.536477e-002
1.236147e+003	3.534272e-002
1.237112e+003	3.526740e-002
1.238076e+003	3.537197e-002
1.239040e+003	3.549558e-002
1.240004e+003	3.545987e-002
1.240969e+003	3.537077e-002
1.241933e+003	3.532876e-002
1.242897e+003	3.528107e-002
1.243861e+003	3.521829e-002
1.244825e+003	3.519980e-002
1.245790e+003	3.518297e-002
1.246754e+003	3.513087e-002
1.247718e+003	3.511949e-002
1.248682e+003	3.507121e-002
1.249646e+003	3.499641e-002
1.250611e+003	3.488389e-002
1.251575e+003	3.480604e-002
1.252539e+003	3.472178e-002
1.253503e+003	3.456422e-002
1.254468e+003	3.454677e-002
1.255432e+003	3.457537e-002
1.256396e+003	3.452968e-002
1.257360e+003	3.448483e-002
1.258325e+003	3.453615e-002
1.259289e+003	3.445864e-002
1.260253e+003	3.436166e-002
1.261217e+003	3.434309e-002
1.262182e+003	3.436710e-002
1.263146e+003	3.428720e-002
1.264110e+003	3.414483e-002
1.265074e+003	3.398854e-002
1.266039e+003	3.395184e-002
1.267003e+003	3.398132e-002
1.267967e+003	3.404289e-002
1.268931e+003	3.401727e-002
1.269896e+003	3.403788e-002
1.270860e+003	3.405901e-002
1.271824e+003	3.414687e-002
1.272788e+003	3.421571e-002
1.273752e+003	3.431568e-002
1.274717e+003	3.440347e-002
1.275681e+003	3.448515e-002
1.276645e+003	3.458125e-002
1.277609e+003	3.471201e-002
1.278574e+003	3.485717e-002
1.279538e+003	3.501628e-002
1.280502e+003	3.515693e-002
1.281466e+003	3.529860e-002
1.282431e+003	3.540282e-002
1.283395e+003	3.556769e-002
1.284359e+003	3.570395e-002
1.285323e+003	3.584165e-002
1.286287e+003	3.586566e-002
1.287252e+003	3.589853e-002
1.288216e+003	3.596922e-002
1.289180e+003	3.604860e-002
1.290144e+003	3.607082e-002
1.291109e+003	3.603622e-002
1.292073e+003	3.599291e-002
1.293037e+003	3.595756e-002
1.294001e+003	3.590069e-002
1.294966e+003	3.587031e-002
1.295930e+003	3.579307e-002
1.296894e+003	3.557998e-002
1.297858e+003	3.540960e-002
1.298823e+003	3.535801e-002
1.299787e+003	3.504878e-002
1.300751e+003	3.472776e-002
1.301715e+003	3.445101e-002
1.302679e+003	3.406263e-002
1.303644e+003	3.365824e-002
1.304608e+003	3.333576e-002
1.305572e+003	3.296944e-002
1.306536e+003	3.260431e-002
1.307501e+003	3.223198e-002
1.308465e+003	3.181837e-002
1.309429e+003	3.147127e-002
1.310393e+003	3.111221e-002
1.311358e+003	3.073784e-002
1.312322e+003	3.040965e-002
1.313286e+003	2.995716e-002
1.314250e+003	2.960911e-002
1.315214e+003	2.928566e-002
1.316179e+003	2.895394e-002
1.317143e+003	2.860416e-002
1.318107e+003	2.836097e-002
1.319071e+003	2.814995e-002
1.320036e+003	2.787878e-002
1.321000e+003	2.764647e-002
1.321964e+003	2.747035e-002
1.322928e+003	2.730356e-002
1.323893e+003	2.717865e-002
1.324857e+003	2.691864e-002
1.325821e+003	2.679553e-002
1.326785e+003	2.669465e-002
1.327750e+003	2.655286e-002
1.328714e+003	2.643035e-002
1.329678e+003	2.627245e-002
1.330642e+003	2.607874e-002
1.331606e+003	2.603628e-002
1.332571e+003	2.601569e-002
1.333535e+003	2.595261e-002
1.334499e+003	2.600254e-002
1.335463e+003	2.600994e-002
1.336428e+003	2.599918e-002
1.337392e+003	2.608599e-002
1.338356e+003	2.624316e-002
1.339320e+003	2.648580e-002
1.340285e+003	2.670884e-002
1.341249e+003	2.683534e-002
1.342213e+003	2.691882e-002
1.343177e+003	2.706267e-002
1.344141e+003	2.727394e-002
1.345106e+003	2.753546e-002
1.346070e+003	2.770485e-002
1.347034e+003	2.785162e-002
1.347998e+003	2.808058e-002
1.348963e+003	2.841480e-002
1.349927e+003	2.874226e-002
1.350891e+003	2.897606e-002
1.351855e+003	2.924343e-002
1.352820e+003	2.952298e-002
1.353784e+003	2.967701e-002
1.354748e+003	2.992335e-002
1.355712e+003	3.011706e-002
1.356677e+003	3.018636e-002
1.357641e+003	3.041342e-002
1.358605e+003	3.072749e-002
1.359569e+003	3.102681e-002
1.360533e+003	3.141242e-002
1.361498e+003	3.183798e-002
1.362462e+003	3.222238e-002
1.363426e+003	3.291894e-002
1.364390e+003	3.334296e-002
1.365355e+003	3.367994e-002
1.366319e+003	3.408789e-002
1.367283e+003	3.454747e-002
1.368247e+003	3.521838e-002
1.369212e+003	3.585507e-002
1.370176e+003	3.629618e-002
1.371140e+003	3.677265e-002
1.372104e+003	3.724197e-002
1.373068e+003	3.772797e-002
1.374033e+003	3.822037e-002
1.374997e+003	3.856032e-002
1.375961e+003	3.854134e-002
1.376925e+003	3.821857e-002
1.377890e+003	3.767788e-002
1.378854e+003	3.693880e-002
1.379818e+003	3.611478e-002
1.380782e+003	3.510699e-002
1.381747e+003	3.408630e-002
1.382711e+003	3.288687e-002
1.383675e+003	3.174402e-002
1.384639e+003	3.085382e-002
1.385604e+003	3.008027e-002
1.386568e+003	2.943493e-002
1.387532e+003	2.904253e-002
1.388496e+003	2.867996e-002
1.389460e+003	2.853860e-002
1.390425e+003	2.857221e-002
1.391389e+003	2.864272e-002
1.392353e+003	2.877749e-002
1.393317e+003	2.895647e-002
1.394282e+003	2.951786e-002
1.395246e+003	3.027696e-002
1.396210e+003	3.075589e-002
1.397174e+003	3.129572e-002
1.398139e+003	3.201015e-002
1.399103e+003	3.348785e-002
1.400067e+003	3.481501e-002
1.401031e+003	3.576940e-002
1.401995e+003	3.698525e-002
1.402960e+003	3.835323e-002
1.403924e+003	3.969383e-002
1.404888e+003	4.143714e-002
1.405852e+003	4.297367e-002
1.406817e+003	4.402874e-002
1.407781e+003	4.508780e-002
1.408745e+003	4.608120e-002
1.409709e+003	4.710966e-002
1.410674e+003	4.784367e-002
1.411638e+003	4.796877e-002
1.412602e+003	4.737641e-002
1.413566e+003	4.633257e-002
1.414531e+003	4.503810e-002
1.415495e+003	4.365348e-002
1.416459e+003	4.236399e-002
1.417423e+003	4.105267e-002
1.418387e+003	3.992368e-002
1.419352e+003	3.862493e-002
1.420316e+003	3.737347e-002
1.421280e+003	3.641761e-002
1.422244e+003	3.566631e-002
1.423209e+003	3.501590e-002
1.424173e+003	3.446259e-002
1.425137e+003	3.386913e-002
1.426101e+003	3.349361e-002
1.427066e+003	3.323105e-002
1.428030e+003	3.313052e-002
1.428994e+003	3.295583e-002
1.429958e+003	3.297553e-002
1.430922e+003	3.288887e-002
1.431887e+003	3.287015e-002
1.432851e+003	3.285386e-002
1.433815e+003	3.297043e-002
1.434779e+003	3.290499e-002
1.435744e+003	3.289685e-002
1.436708e+003	3.328585e-002
1.437672e+003	3.312675e-002
1.438636e+003	3.281874e-002
1.439601e+003	3.265150e-002
1.440565e+003	3.234924e-002
1.441529e+003	3.215089e-002
1.442493e+003	3.193798e-002
1.443458e+003	3.186798e-002
1.444422e+003	3.164825e-002
1.445386e+003	3.180349e-002
1.446350e+003	3.191856e-002
1.447314e+003	3.217725e-002
1.448279e+003	3.272747e-002
1.449243e+003	3.321406e-002
1.450207e+003	3.378932e-002
1.451171e+003	3.480770e-002
1.452136e+003	3.611919e-002
1.453100e+003	3.758639e-002
1.454064e+003	3.894986e-002
1.455028e+003	4.067311e-002
1.455993e+003	4.215735e-002
1.456957e+003	4.571075e-002
1.457921e+003	4.875650e-002
1.458885e+003	5.392749e-002
1.459849e+003	6.247143e-002
1.460814e+003	7.729348e-002
1.461778e+003	9.999551e-002
1.462742e+003	1.136161e-001
1.463706e+003	1.093128e-001
1.464671e+003	9.508125e-002
1.465635e+003	8.409348e-002
1.466599e+003	8.121257e-002
1.467563e+003	8.071607e-002
1.468528e+003	8.322750e-002
1.469492e+003	8.996795e-002
1.470456e+003	1.017340e-001
1.471420e+003	1.227670e-001
1.472385e+003	1.655586e-001
1.473349e+003	1.616637e-001
1.474313e+003	1.149571e-001
1.475277e+003	8.499864e-002
1.476241e+003	5.342234e-002
1.477206e+003	3.732257e-002
1.478170e+003	3.040802e-002
1.479134e+003	2.596430e-002
1.480098e+003	2.261649e-002
1.481063e+003	2.060435e-002
1.482027e+003	1.853897e-002
1.482991e+003	1.751005e-002
1.483955e+003	1.637926e-002
1.484920e+003	1.580145e-002
1.485884e+003	1.501219e-002
1.486848e+003	1.466855e-002
1.487812e+003	1.390034e-002
1.488776e+003	1.358048e-002
1.489741e+003	1.320110e-002
1.490705e+003	1.311644e-002
1.491669e+003	1.254624e-002
1.492633e+003	1.241956e-002
1.493598e+003	1.212735e-002
1.494562e+003	1.196619e-002
1.495526e+003	1.164729e-002
1.496490e+003	1.178008e-002
1.497455e+003	1.137896e-002
1.498419e+003	1.147928e-002
1.499383e+003	1.127739e-002
1.500347e+003	1.095318e-002
1.501312e+003	1.056719e-002
1.502276e+003	1.051498e-002
1.503240e+003	1.040217e-002
1.504204e+003	1.042198e-002
1.505168e+003	1.033379e-002
1.506133e+003	1.101686e-002
1.507097e+003	1.103778e-002
1.508061e+003	1.069088e-002
1.509025e+003	1.008477e-002
1.509990e+003	1.008856e-002
1.510954e+003	9.864631e-003
1.511918e+003	9.948979e-003
1.512882e+003	9.798821e-003
1.513847e+003	9.590149e-003
1.514811e+003	9.504958e-003
1.515775e+003	9.608424e-003
1.516739e+003	9.737936e-003
1.517703e+003	9.840835e-003
1.518668e+003	9.520204e-003
1.519632e+003	9.695768e-003
1.520596e+003	1.038273e-002
1.521560e+003	1.054528e-002
1.522525e+003	9.876493e-003
1.523489e+003	9.571843e-003
1.524453e+003	9.356661e-003
1.525417e+003	9.508950e-003
1.526382e+003	9.249180e-003
1.527346e+003	9.295496e-003
1.528310e+003	9.299366e-003
1.529274e+003	9.385245e-003
1.530239e+003	9.251981e-003
1.531203e+003	9.296775e-003
1.532167e+003	9.184004e-003
1.533131e+003	9.246442e-003
1.534095e+003	9.378638e-003
1.535060e+003	9.259958e-003
1.536024e+003	9.128660e-003
1.536988e+003	9.160317e-003
1.537952e+003	9.189773e-003
1.538917e+003	9.864044e-003
1.539881e+003	1.018157e-002
1.540845e+003	9.898967e-003
1.541809e+003	9.781307e-003
1.542774e+003	9.703134e-003
1.543738e+003	9.311792e-003
1.544702e+003	9.444715e-003
1.545666e+003	9.650218e-003
1.546630e+003	9.470516e-003
1.547595e+003	9.347677e-003
1.548559e+003	9.387310e-003
1.549523e+003	9.513065e-003
1.550487e+003	9.643750e-003
1.551452e+003	9.420322e-003
1.552416e+003	9.341841e-003
1.553380e+003	9.318542e-003
1.554344e+003	9.684199e-003
1.555309e+003	9.529714e-003
1.556273e+003	9.342939e-003
1.557237e+003	9.330295e-003
1.558201e+003	1.011867e-002
1.559166e+003	9.964636e-003
1.560130e+003	1.013977e-002
1.561094e+003	9.518975e-003
1.562058e+003	9.359070e-003
1.563022e+003	9.330397e-003
1.563987e+003	9.283938e-003
1.564951e+003	9.271756e-003
1.565915e+003	9.350772e-003
1.566879e+003	9.274057e-003
1.567844e+003	9.179627e-003
1.568808e+003	9.285452e-003
1.569772e+003	9.721328e-003
1.570736e+003	9.495526e-003
1.571701e+003	9.452740e-003
1.572665e+003	9.336093e-003
1.573629e+003	9.273172e-003
1.574593e+003	9.143050e-003
1.575557e+003	9.284452e-003
1.576522e+003	9.850261e-003
1.577486e+003	9.692042e-003
1.578450e+003	9.544805e-003
1.579414e+003	9.649289e-003
1.580379e+003	9.704329e-003
1.581343e+003	9.651308e-003
1.582307e+003	9.627074e-003
1.583271e+003	9.672732e-003
1.584236e+003	9.674459e-003
1.585200e+003	9.719674e-003
1.586164e+003	9.801654e-003
1.587128e+003	9.864699e-003
1.588093e+003	9.757640e-003
1.589057e+003	9.726665e-003
1.590021e+003	9.784501e-003
1.590985e+003	9.938833e-003
1.591949e+003	1.004680e-002
1.592914e+003	1.015237e-002
1.593878e+003	1.009270e-002
1.594842e+003	1.012225e-002
1.595806e+003	1.013052e-002
1.596771e+003	1.023076e-002
1.597735e+003	1.031897e-002
1.598699e+003	1.040210e-002
1.599663e+003	1.033968e-002
1.600628e+003	1.040903e-002
1.601592e+003	1.055170e-002
1.602556e+003	1.069811e-002
1.603520e+003	1.066523e-002
1.604484e+003	1.071558e-002
1.605449e+003	1.082005e-002
1.606413e+003	1.090899e-002
1.607377e+003	1.094298e-002
1.608341e+003	1.105910e-002
1.609306e+003	1.118520e-002
1.610270e+003	1.125718e-002
1.611234e+003	1.126749e-002
1.612198e+003	1.132809e-002
1.613163e+003	1.143320e-002
1.614127e+003	1.165492e-002
1.615091e+003	1.162650e-002
1.616055e+003	1.175143e-002
1.617020e+003	1.226059e-002
1.617984e+003	1.217890e-002
1.618948e+003	1.201828e-002
1.619912e+003	1.208009e-002
1.620876e+003	1.209298e-002
1.621841e+003	1.217310e-002
1.622805e+003	1.248267e-002
1.623769e+003	1.300086e-002
1.624733e+003	1.274617e-002
1.625698e+003	1.262009e-002
1.626662e+003	1.264767e-002
1.627626e+003	1.289683e-002
1.628590e+003	1.306439e-002
1.629555e+003	1.311438e-002
1.630519e+003	1.314037e-002
1.631483e+003	1.329219e-002
1.632447e+003	1.338978e-002
1.633411e+003	1.339432e-002
1.634376e+003	1.323982e-002
1.635340e+003	1.385331e-002
1.636304e+003	1.397138e-002
1.637268e+003	1.415421e-002
1.638233e+003	1.426715e-002
1.639197e+003	1.424262e-002
1.640161e+003	1.440538e-002
1.641125e+003	1.457453e-002
1.642090e+003	1.466713e-002
1.643054e+003	1.478306e-002
1.644018e+003	1.486816e-002
1.644982e+003	1.506738e-002
1.645947e+003	1.550790e-002
1.646911e+003	1.586778e-002
1.647875e+003	1.613428e-002
1.648839e+003	1.598463e-002
1.649803e+003	1.587368e-002
1.650768e+003	1.601950e-002
1.651732e+003	1.617420e-002
1.652696e+003	1.781068e-002
1.653660e+003	1.786556e-002
1.654625e+003	1.764257e-002
1.655589e+003	1.745970e-002
1.656553e+003	1.762173e-002
1.657517e+003	1.795415e-002
1.658482e+003	1.824356e-002
1.659446e+003	1.855525e-002
1.660410e+003	1.900288e-002
1.661374e+003	1.926734e-002
1.662339e+003	1.983390e-002
1.663303e+003	2.031775e-002
1.664267e+003	2.048361e-002
1.665231e+003	2.100153e-002
1.666195e+003	2.165243e-002
1.667160e+003	2.209245e-002
1.668124e+003	2.245949e-002
1.669088e+003	2.352688e-002
1.670052e+003	2.435305e-002
1.671017e+003	2.477944e-002
1.671981e+003	2.577192e-002
1.672945e+003	2.652136e-002
1.673909e+003	2.714418e-002
1.674874e+003	2.822806e-002
1.675838e+003	2.998940e-002
1.676802e+003	3.046115e-002
1.677766e+003	3.123057e-002
1.678730e+003	3.212382e-002
1.679695e+003	3.344961e-002
1.680659e+003	3.526754e-002
1.681623e+003	3.642507e-002
1.682587e+003	3.719217e-002
1.683552e+003	3.861194e-002
1.684516e+003	4.247452e-002
1.685480e+003	4.522432e-002
1.686444e+003	4.662573e-002
1.687409e+003	4.865590e-002
1.688373e+003	5.180639e-002
1.689337e+003	5.523137e-002
1.690301e+003	5.934241e-002
1.691266e+003	6.361142e-002
1.692230e+003	6.804717e-002
1.693194e+003	7.335956e-002
1.694158e+003	7.791348e-002
1.695122e+003	8.192849e-002
1.696087e+003	9.303115e-002
1.697051e+003	9.943756e-002
1.698015e+003	1.036054e-001
1.698979e+003	1.070431e-001
1.699944e+003	1.103957e-001
1.700908e+003	1.234741e-001
1.701872e+003	1.287618e-001
1.702836e+003	1.331938e-001
1.703801e+003	1.389540e-001
1.704765e+003	1.464115e-001
1.705729e+003	1.528164e-001
1.706693e+003	1.599668e-001
1.707657e+003	1.657782e-001
1.708622e+003	1.700986e-001
1.709586e+003	1.740801e-001
1.710550e+003	1.769636e-001
1.711514e+003	1.787719e-001
1.712479e+003	1.792215e-001
1.713443e+003	1.788885e-001
1.714407e+003	1.762887e-001
1.715371e+003	1.707380e-001
1.716336e+003	1.665587e-001
1.717300e+003	1.628122e-001
1.718264e+003	1.528817e-001
1.719228e+003	1.449792e-001
1.720193e+003	1.380039e-001
1.721157e+003	1.301688e-001
1.722121e+003	1.221329e-001
1.723085e+003	1.141746e-001
1.724049e+003	1.062595e-001
1.725014e+003	1.000556e-001
1.725978e+003	9.483349e-002
1.726942e+003	9.035264e-002
1.727906e+003	8.673783e-002
1.728871e+003	8.422635e-002
1.729835e+003	8.222294e-002
1.730799e+003	8.016103e-002
1.731763e+003	7.887358e-002
1.732728e+003	7.848555e-002
1.733692e+003	7.851499e-002
1.734656e+003	7.733320e-002
1.735620e+003	7.590321e-002
1.736584e+003	7.511072e-002
1.737549e+003	7.416162e-002
1.738513e+003	7.318650e-002
1.739477e+003	7.148439e-002
1.740441e+003	6.919320e-002
1.741406e+003	6.713821e-002
1.742370e+003	6.528351e-002
1.743334e+003	6.272921e-002
1.744298e+003	6.008103e-002
1.745263e+003	5.753380e-002
1.746227e+003	5.505600e-002
1.747191e+003	5.271053e-002
1.748155e+003	5.074376e-002
1.749120e+003	4.824232e-002
1.750084e+003	4.636918e-002
1.751048e+003	4.467246e-002
1.752012e+003	4.279154e-002
1.752976e+003	4.109434e-002
1.753941e+003	3.954018e-002
1.754905e+003	3.812025e-002
1.755869e+003	3.708462e-002
1.756833e+003	3.610861e-002
1.757798e+003	3.517690e-002
1.758762e+003	3.420408e-002
1.759726e+003	3.345781e-002
1.760690e+003	3.263672e-002
1.761655e+003	3.221138e-002
1.762619e+003	3.167494e-002
1.763583e+003	3.112906e-002
1.764547e+003	3.057280e-002
1.765511e+003	3.023204e-002
1.766476e+003	2.978084e-002
1.767440e+003	2.950288e-002
1.768404e+003	2.916138e-002
1.769368e+003	2.844919e-002
1.770333e+003	2.791162e-002
1.771297e+003	2.739485e-002
1.772261e+003	2.678998e-002
1.773225e+003	2.607997e-002
1.774190e+003	2.551986e-002
1.775154e+003	2.521248e-002
1.776118e+003	2.447135e-002
1.777082e+003	2.369848e-002
1.778047e+003	2.297509e-002
1.779011e+003	2.242132e-002
1.779975e+003	2.180158e-002
1.780939e+003	2.106779e-002
1.781903e+003	2.050087e-002
1.782868e+003	1.992318e-002
1.783832e+003	1.926614e-002
1.784796e+003	1.862090e-002
1.785760e+003	1.807073e-002
1.786725e+003	1.761060e-002
1.787689e+003	1.722310e-002
1.788653e+003	1.686669e-002
1.789617e+003	1.624440e-002
1.790582e+003	1.586838e-002
1.791546e+003	1.557148e-002
1.792510e+003	1.531181e-002
1.793474e+003	1.487186e-002
1.794438e+003	1.430535e-002
1.795403e+003	1.391702e-002
1.796367e+003	1.377884e-002
1.797331e+003	1.365047e-002
1.798295e+003	1.332877e-002
1.799260e+003	1.309251e-002
1.800224e+003	1.299135e-002
1.801188e+003	1.265331e-002
1.802152e+003	1.263676e-002
1.803117e+003	1.235902e-002
1.804081e+003	1.213547e-002
1.805045e+003	1.167437e-002
1.806009e+003	1.134568e-002
1.806974e+003	1.131907e-002
1.807938e+003	1.161153e-002
1.808902e+003	1.160148e-002
1.809866e+003	1.120600e-002
1.810830e+003	1.109960e-002
1.811795e+003	1.111715e-002
1.812759e+003	1.061824e-002
1.813723e+003	1.011028e-002
1.814687e+003	1.006605e-002
1.815652e+003	9.785408e-003
1.816616e+003	9.134558e-003
1.817580e+003	9.551546e-003
1.818544e+003	1.007560e-002
1.819509e+003	1.003182e-002
1.820473e+003	9.759996e-003
1.821437e+003	9.936316e-003
1.822401e+003	1.015379e-002
1.823365e+003	9.800011e-003
1.824330e+003	9.575963e-003
1.825294e+003	9.880568e-003
1.826258e+003	9.574740e-003
1.827222e+003	9.210441e-003
1.828187e+003	9.167349e-003
1.829151e+003	9.475584e-003
1.830115e+003	9.712416e-003
1.831079e+003	9.114740e-003
1.832044e+003	8.661265e-003
1.833008e+003	8.655479e-003
1.833972e+003	8.548368e-003
1.834936e+003	8.409648e-003
1.835901e+003	8.087914e-003
1.836865e+003	8.131618e-003
1.837829e+003	8.507966e-003
1.838793e+003	8.555527e-003
1.839757e+003	8.279409e-003
1.840722e+003	8.416004e-003
1.841686e+003	8.168567e-003
1.842650e+003	7.767806e-003
1.843614e+003	8.007592e-003
1.844579e+003	8.190074e-003
1.845543e+003	7.791232e-003
1.846507e+003	7.984224e-003
1.847471e+003	8.090461e-003
1.848436e+003	7.917950e-003
1.849400e+003	7.950090e-003
1.850364e+003	8.097795e-003
1.851328e+003	7.937471e-003
1.852292e+003	7.902620e-003
1.853257e+003	7.829579e-003
1.854221e+003	7.680339e-003
1.855185e+003	7.562933e-003
1.856149e+003	7.824408e-003
1.857114e+003	7.956646e-003
1.858078e+003	7.931649e-003
1.859042e+003	7.895216e-003
1.860006e+003	7.759265e-003
1.860971e+003	7.602517e-003
1.861935e+003	7.422587e-003
1.862899e+003	7.677598e-003
1.863863e+003	7.723066e-003
1.864828e+003	7.639543e-003
1.865792e+003	7.548196e-003
1.866756e+003	7.327626e-003
1.867720e+003	7.909474e-003
1.868684e+003	7.980249e-003
1.869649e+003	7.320562e-003
1.870613e+003	7.040537e-003
1.871577e+003	7.426371e-003
1.872541e+003	7.627029e-003
1.873506e+003	8.030462e-003
1.874470e+003	8.115266e-003
1.875434e+003	7.740815e-003
1.876398e+003	7.372061e-003
1.877363e+003	7.032412e-003
1.878327e+003	6.925215e-003
1.879291e+003	7.120531e-003
1.880255e+003	7.007945e-003
1.881219e+003	7.511992e-003
1.882184e+003	7.683275e-003
1.883148e+003	7.360242e-003
1.884112e+003	7.040841e-003
1.885076e+003	6.970108e-003
1.886041e+003	7.360657e-003
1.887005e+003	7.783347e-003
1.887969e+003	8.140405e-003
1.888933e+003	8.313672e-003
1.889898e+003	7.802341e-003
1.890862e+003	7.697653e-003
1.891826e+003	7.892104e-003
1.892790e+003	7.570698e-003
1.893755e+003	7.489532e-003
1.894719e+003	7.676736e-003
1.895683e+003	7.788961e-003
1.896647e+003	7.833929e-003
1.897611e+003	7.664526e-003
1.898576e+003	7.668985e-003
1.899540e+003	7.795059e-003
1.900504e+003	7.583348e-003
1.901468e+003	7.197579e-003
1.902433e+003	7.441237e-003
1.903397e+003	7.407155e-003
1.904361e+003	6.922516e-003
1.905325e+003	7.365801e-003
1.906290e+003	8.114326e-003
1.907254e+003	7.885130e-003
1.908218e+003	7.972894e-003
1.909182e+003	7.842822e-003
1.910146e+003	6.977791e-003
1.911111e+003	6.429357e-003
1.912075e+003	6.321707e-003
1.913039e+003	7.264212e-003
1.914003e+003	7.906959e-003
1.914968e+003	7.364865e-003
1.915932e+003	6.872148e-003
1.916896e+003	6.812104e-003
1.917860e+003	6.706880e-003
1.918825e+003	7.608609e-003
1.919789e+003	8.026099e-003
1.920753e+003	7.157459e-003
1.921717e+003	5.837004e-003
1.922682e+003	5.819819e-003
1.923646e+003	6.472729e-003
1.924610e+003	6.265635e-003
1.925574e+003	6.222451e-003
1.926538e+003	6.574041e-003
1.927503e+003	6.422818e-003
1.928467e+003	6.608871e-003
1.929431e+003	7.340654e-003
1.930395e+003	6.356605e-003
1.931360e+003	5.418403e-003
1.932324e+003	5.651290e-003
1.933288e+003	5.383438e-003
1.934252e+003	5.507807e-003
1.935217e+003	5.574923e-003
1.936181e+003	6.045724e-003
1.937145e+003	6.332561e-003
1.938109e+003	6.275176e-003
1.939073e+003	5.481010e-003
1.940038e+003	5.928664e-003
1.941002e+003	6.474117e-003
1.941966e+003	6.072922e-003
1.942930e+003	6.033841e-003
1.943895e+003	5.801007e-003
1.944859e+003	7.462370e-003
1.945823e+003	6.932812e-003
1.946787e+003	6.692826e-003
1.947752e+003	7.242397e-003
1.948716e+003	6.334948e-003
1.949680e+003	6.325354e-003
1.950644e+003	6.220039e-003
1.951609e+003	5.714978e-003
1.952573e+003	4.741874e-003
1.953537e+003	4.744445e-003
1.954501e+003	5.130719e-003
1.955465e+003	5.280321e-003
1.956430e+003	5.716636e-003
1.957394e+003	6.168624e-003
1.958358e+003	6.052490e-003
1.959322e+003	4.928333e-003
1.960287e+003	5.550579e-003
1.961251e+003	7.243066e-003
1.962215e+003	7.429315e-003
1.963179e+003	7.529380e-003
1.964144e+003	7.062572e-003
1.965108e+003	7.881569e-003
1.966072e+003	9.735967e-003
1.967036e+003	7.796277e-003
1.968000e+003	6.525267e-003
1.968965e+003	5.488696e-003
1.969929e+003	4.201881e-003
1.970893e+003	4.248309e-003
1.971857e+003	5.670065e-003
1.972822e+003	6.906973e-003
1.973786e+003	7.600651e-003
1.974750e+003	9.156153e-003
1.975714e+003	1.010610e-002
1.976679e+003	9.017297e-003
1.977643e+003	1.172764e-002
1.978607e+003	1.555120e-002
1.979571e+003	1.675561e-002
1.980536e+003	1.366961e-002
1.981500e+003	1.036162e-002
1.982464e+003	1.027801e-002
1.983428e+003	1.259199e-002
1.984392e+003	1.331810e-002
1.985357e+003	1.199065e-002
1.986321e+003	1.093404e-002
1.987285e+003	1.010672e-002
1.988249e+003	9.327237e-003
1.989214e+003	8.412305e-003
1.990178e+003	8.273548e-003
1.991142e+003	8.530793e-003
1.992106e+003	1.050870e-002
1.993071e+003	1.104064e-002
1.994035e+003	1.054690e-002
1.994999e+003	9.711861e-003
1.995963e+003	8.276683e-003
1.996927e+003	7.961891e-003
1.997892e+003	6.029979e-003
1.998856e+003	6.606601e-003
1.999820e+003	8.671240e-003
2.000784e+003	8.334829e-003
2.001749e+003	8.195897e-003
2.002713e+003	9.675276e-003
2.003677e+003	7.416002e-003
2.004641e+003	3.945778e-003
2.005606e+003	3.803686e-003
2.006570e+003	7.366181e-003
2.007534e+003	8.600472e-003
2.008498e+003	7.925455e-003
2.009463e+003	8.302630e-003
2.010427e+003	7.194162e-003
2.011391e+003	9.808077e-003
2.012355e+003	1.328161e-002
2.013320e+003	1.262617e-002
2.014284e+003	1.122955e-002
2.015248e+003	8.836067e-003
2.016212e+003	8.905058e-003
2.017177e+003	7.356985e-003
2.018141e+003	8.320836e-003
2.019105e+003	1.191154e-002
2.020069e+003	1.114125e-002
2.021033e+003	8.251231e-003
2.021998e+003	8.378045e-003
2.022962e+003	1.082088e-002
2.023926e+003	1.081293e-002
2.024890e+003	9.960886e-003
2.025855e+003	1.336994e-002
2.026819e+003	1.472394e-002
2.027783e+003	1.230729e-002
2.028747e+003	9.458674e-003
2.029712e+003	8.471210e-003
2.030676e+003	6.456484e-003
2.031640e+003	7.115069e-003
2.032604e+003	9.489157e-003
2.033568e+003	9.357503e-003
2.034533e+003	1.081472e-002
2.035497e+003	1.216117e-002
2.036461e+003	9.545144e-003
2.037425e+003	8.833324e-003
2.038390e+003	9.721195e-003
2.039354e+003	9.232430e-003
2.040318e+003	9.241396e-003
2.041282e+003	1.133097e-002
2.042247e+003	1.332382e-002
2.043211e+003	1.443894e-002
2.044175e+003	1.349052e-002
2.045139e+003	1.140786e-002
2.046104e+003	9.226506e-003
2.047068e+003	9.338619e-003
2.048032e+003	9.500371e-003
2.048996e+003	9.333631e-003
2.049960e+003	1.200938e-002
2.050925e+003	1.419397e-002
2.051889e+003	1.178499e-002
2.052853e+003	8.628591e-003
2.053817e+003	7.527446e-003
2.054782e+003	8.966258e-003
2.055746e+003	9.282036e-003
2.056710e+003	8.016092e-003
2.057674e+003	8.475319e-003
2.058639e+003	9.693521e-003
2.059603e+003	1.030705e-002
2.060567e+003	1.080787e-002
2.061531e+003	9.898085e-003
2.062496e+003	8.986443e-003
2.063460e+003	8.742400e-003
2.064424e+003	9.634243e-003
2.065388e+003	9.605885e-003
2.066353e+003	9.229090e-003
2.067317e+003	9.120838e-003
2.068281e+003	9.271044e-003
2.069245e+003	9.532537e-003
2.070209e+003	8.750528e-003
2.071174e+003	8.342300e-003
2.072138e+003	8.899312e-003
2.073102e+003	8.758006e-003
2.074066e+003	8.421445e-003
2.075031e+003	8.999782e-003
2.075995e+003	8.503387e-003
2.076959e+003	8.478286e-003
2.077923e+003	7.687783e-003
2.078887e+003	7.147802e-003
2.079852e+003	7.320410e-003
2.080816e+003	8.057261e-003
2.081780e+003	8.970666e-003
2.082744e+003	9.346944e-003
2.083708e+003	7.980078e-003
2.084673e+003	7.008937e-003
2.085637e+003	7.746902e-003
2.086601e+003	7.940223e-003
2.087565e+003	7.393660e-003
2.088530e+003	6.905190e-003
2.089494e+003	7.018996e-003
2.090458e+003	7.610869e-003
2.091422e+003	7.330441e-003
2.092387e+003	6.524684e-003
2.093351e+003	6.167926e-003
2.094315e+003	6.281080e-003
2.095279e+003	7.080644e-003
2.096244e+003	7.568170e-003
2.097208e+003	7.045336e-003
2.098172e+003	6.440552e-003
2.099136e+003	7.429456e-003
2.100101e+003	8.274804e-003
2.101065e+003	7.640110e-003
2.102029e+003	7.386349e-003
2.102993e+003	7.271797e-003
2.103958e+003	7.608977e-003
2.104922e+003	7.969526e-003
2.105886e+003	7.674134e-003
2.106850e+003	7.411038e-003
2.107814e+003	7.180792e-003
2.108779e+003	6.665674e-003
2.109743e+003	6.660845e-003
2.110707e+003	7.025782e-003
2.111671e+003	7.868583e-003
2.112636e+003	8.485049e-003
2.113600e+003	7.942174e-003
2.114564e+003	7.489707e-003
2.115528e+003	8.000156e-003
2.116493e+003	7.777248e-003
2.117457e+003	7.202520e-003
2.118421e+003	7.130098e-003
2.119385e+003	7.074590e-003
2.120350e+003	6.884912e-003
2.121314e+003	6.295186e-003
2.122278e+003	6.130526e-003
2.123242e+003	5.586933e-003
2.124207e+003	4.874205e-003
2.125171e+003	6.171093e-003
2.126135e+003	7.300101e-003
2.127099e+003	5.494063e-003
2.128063e+003	3.698398e-003
2.129028e+003	3.471517e-003
2.129992e+003	3.710571e-003
2.130956e+003	3.089670e-003
2.131920e+003	2.388354e-003
2.132885e+003	2.312788e-003
2.133849e+003	2.906519e-003
2.134813e+003	3.773631e-003
2.135777e+003	4.573209e-003
2.136741e+003	5.036887e-003
2.137706e+003	5.474475e-003
2.138670e+003	5.617882e-003
2.139634e+003	5.657266e-003
2.140598e+003	6.068675e-003
2.141563e+003	4.954558e-003
2.142527e+003	2.010925e-003
2.143491e+003	1.244740e-003
2.144455e+003	2.246558e-003
2.145419e+003	3.539154e-003
2.146384e+003	5.306423e-003
2.147348e+003	6.948676e-003
2.148312e+003	5.189211e-003
2.149276e+003	3.559258e-003
2.150241e+003	4.077878e-003
2.151205e+003	1.883396e-003
2.152169e+003	7.742364e-004
2.153133e+003	3.112683e-003
2.154098e+003	4.082755e-003
2.155062e+003	2.690424e-003
2.156026e+003	3.977864e-003
2.156990e+003	1.006550e-003
2.157955e+003	0.000000e+000
2.158919e+003	6.594329e-003
2.159883e+003	1.332772e-002
2.160847e+003	1.601491e-002
2.161812e+003	1.602135e-002
2.162776e+003	1.311302e-002
2.163740e+003	1.289117e-002
2.164704e+003	1.342542e-002
2.165668e+003	1.265009e-002
2.166633e+003	1.109174e-002
2.167597e+003	1.073122e-002
2.168561e+003	1.149012e-002
2.169525e+003	1.234256e-002
2.170490e+003	1.062935e-002
2.171454e+003	8.428293e-003
2.172418e+003	9.422661e-003
2.173382e+003	9.555628e-003
2.174347e+003	9.076598e-003
2.175311e+003	6.896596e-003
2.176275e+003	6.286282e-003
2.177239e+003	6.392629e-003
2.178204e+003	7.285836e-003
2.179168e+003	1.089326e-002
2.180132e+003	1.082504e-002
2.181096e+003	9.173071e-003
2.182061e+003	8.368832e-003
2.183025e+003	7.553984e-003
2.183989e+003	7.868482e-003
2.184953e+003	8.698131e-003
2.185917e+003	1.094917e-002
2.186882e+003	1.079761e-002
2.187846e+003	1.026871e-002
2.188810e+003	9.842296e-003
2.189774e+003	7.975609e-003
2.190739e+003	6.982304e-003
2.191703e+003	7.745784e-003
2.192667e+003	7.303194e-003
2.193631e+003	7.976766e-003
2.194595e+003	8.581296e-003
2.195560e+003	7.844971e-003
2.196524e+003	6.656108e-003
2.197488e+003	7.330307e-003
2.198452e+003	9.039477e-003
2.199417e+003	1.049115e-002
2.200381e+003	9.618194e-003
2.201345e+003	7.841174e-003
2.202309e+003	7.941702e-003
2.203273e+003	8.660197e-003
2.204238e+003	7.880166e-003
2.205202e+003	6.852191e-003
2.206166e+003	8.268535e-003
2.207130e+003	8.499414e-003
2.208095e+003	7.936153e-003
2.209059e+003	7.885683e-003
2.210023e+003	7.783218e-003
2.210987e+003	8.705223e-003
2.211952e+003	8.568857e-003
2.212916e+003	9.342044e-003
2.213880e+003	1.034936e-002
2.214844e+003	8.824307e-003
2.215809e+003	7.959763e-003
2.216773e+003	8.184159e-003
2.217737e+003	7.992000e-003
2.218701e+003	8.439935e-003
2.219666e+003	6.951247e-003
2.220630e+003	6.619488e-003
2.221594e+003	6.772531e-003
2.222558e+003	7.066898e-003
2.223522e+003	8.069936e-003
2.224487e+003	9.956627e-003
2.225451e+003	1.120474e-002
2.226415e+003	8.953915e-003
2.227379e+003	6.656675e-003
2.228344e+003	6.396141e-003
2.229308e+003	6.861429e-003
2.230272e+003	7.734927e-003
2.231236e+003	7.993582e-003
2.232201e+003	8.362737e-003
2.233165e+003	9.155025e-003
2.234129e+003	8.630413e-003
2.235093e+003	7.325815e-003
2.236058e+003	7.519940e-003
2.237022e+003	8.949094e-003
2.237986e+003	9.215766e-003
2.238950e+003	9.306216e-003
2.239915e+003	9.187048e-003
2.240879e+003	8.378163e-003
2.241843e+003	8.104936e-003
2.242807e+003	8.516223e-003
2.243771e+003	8.690293e-003
2.244736e+003	8.422364e-003
2.245700e+003	7.496942e-003
2.246664e+003	7.811196e-003
2.247628e+003	8.380663e-003
2.248593e+003	8.296843e-003
2.249557e+003	7.454059e-003
2.250521e+003	6.715689e-003
2.251485e+003	8.282645e-003
2.252449e+003	9.103646e-003
2.253414e+003	8.492889e-003
2.254378e+003	7.421163e-003
2.255342e+003	7.606771e-003
2.256306e+003	8.402767e-003
2.257271e+003	9.182071e-003
2.258235e+003	9.461051e-003
2.259199e+003	9.120169e-003
2.260163e+003	8.618938e-003
2.261127e+003	8.006250e-003
2.262092e+003	7.601948e-003
2.263056e+003	7.929965e-003
2.264020e+003	7.844507e-003
2.264984e+003	7.598313e-003
2.265949e+003	7.964964e-003
2.266913e+003	8.856273e-003
2.267877e+003	9.505650e-003
2.268841e+003	9.357635e-003
2.269806e+003	9.062065e-003
2.270770e+003	8.802289e-003
2.271734e+003	8.555175e-003
2.272698e+003	8.733203e-003
2.273663e+003	9.146010e-003
2.274627e+003	9.356221e-003
2.275591e+003	8.996220e-003
2.276555e+003	9.020010e-003
2.277520e+003	9.165078e-003
2.278484e+003	9.573780e-003
2.279448e+003	1.010311e-002
2.280412e+003	1.027199e-002
2.281376e+003	1.024397e-002
2.282341e+003	9.904437e-003
2.283305e+003	1.012543e-002
2.284269e+003	1.061656e-002
2.285233e+003	1.108763e-002
2.286198e+003	1.152951e-002
2.287162e+003	1.159092e-002
2.288126e+003	1.153946e-002
2.289090e+003	1.090147e-002
2.290055e+003	9.966341e-003
2.291019e+003	1.003369e-002
2.291983e+003	1.064979e-002
2.292947e+003	1.057068e-002
2.293912e+003	1.032805e-002
2.294876e+003	1.030988e-002
2.295840e+003	1.056485e-002
2.296804e+003	1.022379e-002
2.297769e+003	9.862307e-003
2.298733e+003	9.808766e-003
2.299697e+003	1.008652e-002
2.300661e+003	1.007834e-002
2.301625e+003	9.949774e-003
2.302590e+003	1.004612e-002
2.303554e+003	1.017607e-002
2.304518e+003	1.036119e-002
2.305482e+003	1.016538e-002
2.306447e+003	9.889251e-003
2.307411e+003	1.007384e-002
2.308375e+003	1.024658e-002
2.309339e+003	1.021407e-002
2.310303e+003	1.027521e-002
2.311268e+003	1.041742e-002
2.312232e+003	1.015745e-002
2.313196e+003	1.056701e-002
2.314160e+003	1.101286e-002
2.315125e+003	1.114340e-002
2.316089e+003	1.110003e-002
2.317053e+003	1.144724e-002
2.318017e+003	1.154663e-002
2.318981e+003	1.178843e-002
2.319946e+003	1.200262e-002
2.320910e+003	1.226338e-002
2.321874e+003	1.285147e-002
2.322838e+003	1.384553e-002
2.323803e+003	1.510668e-002
2.324767e+003	1.483957e-002
2.325731e+003	1.225155e-002
2.326695e+003	1.023111e-002
2.327660e+003	9.916293e-003
2.328624e+003	1.000671e-002
2.329588e+003	9.806159e-003
2.330552e+003	9.752496e-003
2.331517e+003	9.849796e-003
2.332481e+003	9.569192e-003
2.333445e+003	9.576587e-003
2.334409e+003	9.656252e-003
2.335374e+003	9.721653e-003
2.336338e+003	9.585029e-003
2.337302e+003	9.513880e-003
2.338266e+003	9.554159e-003
2.339230e+003	9.309855e-003
2.340195e+003	9.233641e-003
2.341159e+003	9.302499e-003
2.342123e+003	9.673987e-003
2.343087e+003	9.878858e-003
2.344052e+003	9.785304e-003
2.345016e+003	9.751629e-003
2.345980e+003	9.772765e-003
2.346944e+003	9.607201e-003
2.347909e+003	9.483275e-003
2.348873e+003	9.679795e-003
2.349837e+003	9.565504e-003
2.350801e+003	9.271709e-003
2.351766e+003	9.117608e-003
2.352730e+003	9.131626e-003
2.353694e+003	9.142009e-003
2.354658e+003	9.160154e-003
2.355623e+003	9.192552e-003
2.356587e+003	8.862700e-003
2.357551e+003	8.459258e-003
2.358515e+003	8.521106e-003
2.359479e+003	8.650261e-003
2.360444e+003	8.600937e-003
2.361408e+003	8.605058e-003
2.362372e+003	8.590341e-003
2.363336e+003	8.212825e-003
2.364301e+003	7.766351e-003
2.365265e+003	7.522691e-003
2.366229e+003	7.548234e-003
2.367193e+003	7.741613e-003
2.368157e+003	7.829440e-003
2.369122e+003	7.640173e-003
2.370086e+003	7.819397e-003
2.371050e+003	7.863581e-003
2.372014e+003	7.816903e-003
2.372979e+003	8.101963e-003
2.373943e+003	8.172922e-003
2.374907e+003	8.171643e-003
2.375871e+003	7.852161e-003
2.376835e+003	7.579175e-003
2.377800e+003	7.728932e-003
2.378764e+003	7.938731e-003
2.379728e+003	7.954768e-003
2.380692e+003	7.968024e-003
2.381657e+003	8.085841e-003
2.382621e+003	8.189713e-003
2.383585e+003	8.255805e-003
2.384549e+003	8.268502e-003
2.385514e+003	8.397409e-003
2.386478e+003	8.411809e-003
2.387442e+003	8.371433e-003
2.388406e+003	8.387489e-003
2.389371e+003	8.276848e-003
2.390335e+003	8.129280e-003
2.391299e+003	8.183053e-003
2.392263e+003	8.248013e-003
2.393228e+003	8.454452e-003
2.394192e+003	8.583008e-003
2.395156e+003	8.618155e-003
2.396120e+003	8.621565e-003
2.397084e+003	8.626846e-003
2.398049e+003	8.466913e-003
2.399013e+003	8.186758e-003
2.399977e+003	8.419502e-003
2.400941e+003	8.550424e-003
2.401906e+003	8.190168e-003
2.402870e+003	8.087113e-003
2.403834e+003	8.279106e-003
2.404798e+003	8.328021e-003
2.405763e+003	8.645684e-003
2.406727e+003	9.188724e-003
2.407691e+003	9.580166e-003
2.408655e+003	9.757384e-003
2.409620e+003	9.584383e-003
2.410584e+003	9.329673e-003
2.411548e+003	9.538410e-003
2.412512e+003	9.697824e-003
2.413477e+003	9.316765e-003
2.414441e+003	9.202122e-003
2.415405e+003	9.642891e-003
2.416369e+003	9.799280e-003
2.417333e+003	9.868100e-003
2.418298e+003	9.832803e-003
2.419262e+003	9.749948e-003
2.420226e+003	9.542494e-003
2.421190e+003	9.493365e-003
2.422155e+003	9.562484e-003
2.423119e+003	9.437391e-003
2.424083e+003	9.554737e-003
2.425047e+003	9.454050e-003
2.426011e+003	9.079236e-003
2.426976e+003	9.247561e-003
2.427940e+003	9.779353e-003
2.428904e+003	9.756927e-003
2.429868e+003	9.865938e-003
2.430833e+003	9.991921e-003
2.431797e+003	9.935484e-003
2.432761e+003	9.985980e-003
2.433725e+003	9.734822e-003
2.434689e+003	9.720181e-003
2.435654e+003	1.009025e-002
2.436618e+003	1.058022e-002
2.437582e+003	1.067303e-002
2.438546e+003	1.012445e-002
2.439511e+003	9.748976e-003
2.440475e+003	9.790342e-003
2.441439e+003	1.014565e-002
2.442403e+003	1.028759e-002
2.443368e+003	1.009382e-002
2.444332e+003	1.018459e-002
2.445296e+003	1.047954e-002
2.446260e+003	1.062694e-002
2.447225e+003	1.078136e-002
2.448189e+003	1.096205e-002
2.449153e+003	1.116977e-002
2.450117e+003	1.109391e-002
2.451082e+003	1.106118e-002
2.452046e+003	1.124530e-002
[truncated: 1,605 more rows]
