# Supplementary material for: Aqueous Depolymerization of Polyethylene at Ambient Temperature: In Situ Generation of Permanganate Using Ozone
Source: ACS Sustain Chem Eng. 2026 Mar 17;14(12):5995–6005. doi: 10.1021/acssuschemeng.5c12302 (PMC13040521; doi:10.1021/acssuschemeng.5c12302)
Supplement: Supplementary file 2 [file sc5c12302_si_002.zip › Supplemental_information_raw_data_and_code/Repeat experiment 2/ATR/@@@2MSB010-48.CSV]

1.65E+03	1.70E-02
1.65E+03	1.76E-02
1.65E+03	1.78E-02
1.65E+03	1.79E-02
1.65E+03	1.80E-02
1.65E+03	1.81E-02
1.65E+03	1.80E-02
1.65E+03	1.97E-02
1.65E+03	2.05E-02
1.65E+03	2.03E-02
1.66E+03	2.02E-02
1.66E+03	2.03E-02
1.66E+03	2.05E-02
1.66E+03	2.08E-02
1.66E+03	2.11E-02
1.66E+03	2.16E-02
1.66E+03	2.18E-02
1.66E+03	2.24E-02
1.66E+03	2.33E-02
1.66E+03	2.36E-02
1.67E+03	2.41E-02
1.67E+03	2.48E-02
1.67E+03	2.53E-02
1.67E+03	2.58E-02
1.67E+03	2.71E-02
1.67E+03	2.79E-02
1.67E+03	2.85E-02
1.67E+03	2.97E-02
1.67E+03	3.05E-02
1.67E+03	3.11E-02
1.67E+03	3.21E-02
1.68E+03	3.42E-02
1.68E+03	3.51E-02
1.68E+03	3.62E-02
1.68E+03	3.74E-02
1.68E+03	3.89E-02
1.68E+03	4.10E-02
1.68E+03	4.22E-02
1.68E+03	4.32E-02
1.68E+03	4.46E-02
1.68E+03	4.96E-02
1.69E+03	5.36E-02
1.69E+03	5.56E-02
1.69E+03	5.82E-02
1.69E+03	6.22E-02
1.69E+03	6.64E-02
1.69E+03	7.17E-02
1.69E+03	7.73E-02
1.69E+03	8.34E-02
1.69E+03	9.05E-02
1.69E+03	9.69E-02
1.70E+03	1.02E-01
1.70E+03	1.15E-01
1.70E+03	1.23E-01
1.70E+03	1.29E-01
1.70E+03	1.34E-01
1.70E+03	1.39E-01
1.70E+03	1.53E-01
1.70E+03	1.59E-01
1.70E+03	1.65E-01
1.70E+03	1.72E-01
1.70E+03	1.80E-01
1.71E+03	1.88E-01
1.71E+03	1.96E-01
1.71E+03	2.03E-01
1.71E+03	2.08E-01
1.71E+03	2.13E-01
1.71E+03	2.17E-01
1.71E+03	2.19E-01
1.71E+03	2.19E-01
1.71E+03	2.18E-01
1.71E+03	2.14E-01
1.72E+03	2.07E-01
1.72E+03	2.02E-01
1.72E+03	1.97E-01
1.72E+03	1.84E-01
1.72E+03	1.74E-01
1.72E+03	1.66E-01
1.72E+03	1.57E-01
1.72E+03	1.47E-01
1.72E+03	1.38E-01
1.72E+03	1.29E-01
1.73E+03	1.21E-01
1.73E+03	1.15E-01
1.73E+03	1.09E-01
1.73E+03	1.04E-01
1.73E+03	1.01E-01
1.73E+03	9.91E-02
1.73E+03	9.67E-02
1.73E+03	9.49E-02
1.73E+03	9.44E-02
1.73E+03	9.41E-02
1.73E+03	9.28E-02
1.74E+03	9.13E-02
1.74E+03	9.04E-02
1.74E+03	8.92E-02
1.74E+03	8.81E-02
1.74E+03	8.65E-02
1.74E+03	8.40E-02
1.74E+03	8.17E-02
1.74E+03	7.98E-02
1.74E+03	7.72E-02
1.74E+03	7.42E-02
1.75E+03	7.13E-02
1.75E+03	6.86E-02
