# Supplementary material for: Aqueous Depolymerization of Polyethylene at Ambient Temperature: In Situ Generation of Permanganate Using Ozone
Source: ACS Sustain Chem Eng. 2026 Mar 17;14(12):5995–6005. doi: 10.1021/acssuschemeng.5c12302 (PMC13040521; doi:10.1021/acssuschemeng.5c12302)
Supplement: Supplementary file 2 [file sc5c12302_si_002.zip › Supplemental_information_raw_data_and_code/Repeat experiment 2/ATR/@@@2MSB010-73.CSV]

5.245430e+002	1.117560e-002
5.255072e+002	1.152392e-002
5.264714e+002	1.163984e-002
5.274357e+002	1.187309e-002
5.283999e+002	1.176358e-002
5.293641e+002	1.171373e-002
5.303284e+002	1.180483e-002
5.312926e+002	1.215841e-002
5.322568e+002	1.220773e-002
5.332211e+002	1.191147e-002
5.341853e+002	1.196228e-002
5.351495e+002	1.236217e-002
5.361138e+002	1.250153e-002
5.370780e+002	1.241974e-002
5.380422e+002	1.218097e-002
5.390065e+002	1.225654e-002
5.399707e+002	1.258695e-002
5.409349e+002	1.253678e-002
5.418992e+002	1.260964e-002
5.428634e+002	1.257006e-002
5.438276e+002	1.214716e-002
5.447919e+002	1.201735e-002
5.457561e+002	1.227541e-002
5.467203e+002	1.218802e-002
5.476846e+002	1.224178e-002
5.486488e+002	1.219860e-002
5.496130e+002	1.180626e-002
5.505773e+002	1.171047e-002
5.515415e+002	1.167316e-002
5.525057e+002	1.169819e-002
5.534700e+002	1.135396e-002
5.544342e+002	1.126077e-002
5.553984e+002	1.115902e-002
5.563627e+002	1.129766e-002
5.573269e+002	1.126266e-002
5.582911e+002	1.106269e-002
5.592554e+002	1.091693e-002
5.602196e+002	1.111451e-002
5.611838e+002	1.130577e-002
5.621481e+002	1.113824e-002
5.631123e+002	1.111876e-002
5.640765e+002	1.113179e-002
5.650408e+002	1.094113e-002
5.660050e+002	1.072878e-002
5.669692e+002	1.061290e-002
5.679335e+002	1.042760e-002
5.688977e+002	1.075911e-002
5.698619e+002	1.133360e-002
5.708262e+002	1.182101e-002
5.717904e+002	1.187662e-002
5.727546e+002	1.134574e-002
5.737189e+002	1.117185e-002
5.746831e+002	1.105080e-002
5.756473e+002	1.091413e-002
5.766116e+002	1.118098e-002
5.775758e+002	1.155516e-002
5.785400e+002	1.178853e-002
5.795043e+002	1.152984e-002
5.804685e+002	1.084183e-002
5.814327e+002	1.098805e-002
5.823970e+002	1.146817e-002
5.833612e+002	1.141554e-002
5.843254e+002	1.158769e-002
5.852897e+002	1.161089e-002
5.862539e+002	1.153917e-002
5.872181e+002	1.133605e-002
5.881824e+002	1.135909e-002
5.891466e+002	1.129267e-002
5.901108e+002	1.156837e-002
5.910751e+002	1.194508e-002
5.920393e+002	1.185146e-002
5.930035e+002	1.185984e-002
5.939678e+002	1.192680e-002
5.949320e+002	1.196048e-002
5.958962e+002	1.199244e-002
5.968605e+002	1.217597e-002
5.978247e+002	1.243811e-002
5.987889e+002	1.259199e-002
5.997532e+002	1.249909e-002
6.007174e+002	1.262943e-002
6.016816e+002	1.265316e-002
6.026459e+002	1.265550e-002
6.036101e+002	1.260116e-002
6.045743e+002	1.270526e-002
6.055386e+002	1.291120e-002
6.065028e+002	1.281564e-002
6.074670e+002	1.278591e-002
6.084313e+002	1.303067e-002
6.093955e+002	1.327013e-002
6.103597e+002	1.307574e-002
6.113240e+002	1.291128e-002
6.122882e+002	1.304802e-002
6.132524e+002	1.314624e-002
6.142167e+002	1.311191e-002
6.151809e+002	1.302622e-002
6.161451e+002	1.339729e-002
6.171094e+002	1.359947e-002
6.180736e+002	1.348249e-002
6.190378e+002	1.349254e-002
6.200021e+002	1.380680e-002
6.209663e+002	1.401404e-002
6.219305e+002	1.391828e-002
6.228948e+002	1.371179e-002
6.238590e+002	1.401283e-002
6.248232e+002	1.438806e-002
6.257875e+002	1.431073e-002
6.267517e+002	1.415446e-002
6.277159e+002	1.427933e-002
6.286802e+002	1.418704e-002
6.296444e+002	1.411871e-002
6.306086e+002	1.451848e-002
6.315729e+002	1.465910e-002
6.325371e+002	1.456287e-002
6.335013e+002	1.451277e-002
6.344656e+002	1.431871e-002
6.354298e+002	1.424454e-002
6.363940e+002	1.432976e-002
6.373583e+002	1.426493e-002
6.383225e+002	1.415458e-002
6.392867e+002	1.448984e-002
6.402510e+002	1.464787e-002
6.412152e+002	1.464709e-002
6.421794e+002	1.460640e-002
6.431437e+002	1.439102e-002
6.441079e+002	1.425986e-002
6.450721e+002	1.434289e-002
6.460364e+002	1.451887e-002
6.470006e+002	1.451131e-002
6.479648e+002	1.452829e-002
6.489291e+002	1.464995e-002
6.498933e+002	1.464786e-002
6.508575e+002	1.470455e-002
6.518218e+002	1.486182e-002
6.527860e+002	1.492405e-002
6.537502e+002	1.498753e-002
6.547145e+002	1.498541e-002
6.556787e+002	1.496898e-002
6.566429e+002	1.498504e-002
6.576072e+002	1.489580e-002
6.585714e+002	1.478308e-002
6.595356e+002	1.481491e-002
6.604999e+002	1.482514e-002
6.614641e+002	1.486263e-002
6.624283e+002	1.501935e-002
6.633926e+002	1.489855e-002
6.643568e+002	1.481793e-002
6.653210e+002	1.509183e-002
6.662853e+002	1.510974e-002
6.672495e+002	1.518972e-002
6.682137e+002	1.545206e-002
6.691780e+002	1.550563e-002
6.701422e+002	1.567652e-002
6.711064e+002	1.581505e-002
6.720707e+002	1.594800e-002
6.730349e+002	1.600116e-002
6.739991e+002	1.594604e-002
6.749634e+002	1.609414e-002
6.759276e+002	1.636570e-002
6.768918e+002	1.654325e-002
6.778561e+002	1.674031e-002
6.788203e+002	1.698625e-002
6.797845e+002	1.691138e-002
6.807488e+002	1.682756e-002
6.817130e+002	1.686340e-002
6.826772e+002	1.679359e-002
6.836415e+002	1.661499e-002
6.846057e+002	1.659160e-002
6.855699e+002	1.658855e-002
6.865342e+002	1.646812e-002
6.874984e+002	1.646886e-002
6.884626e+002	1.613972e-002
6.894269e+002	1.598915e-002
6.903911e+002	1.611264e-002
6.913553e+002	1.613525e-002
6.923196e+002	1.597838e-002
6.932838e+002	1.562810e-002
6.942480e+002	1.563259e-002
6.952123e+002	1.576027e-002
6.961765e+002	1.582344e-002
6.971407e+002	1.590481e-002
6.981050e+002	1.567696e-002
6.990692e+002	1.547132e-002
7.000334e+002	1.548630e-002
7.009977e+002	1.562904e-002
7.019619e+002	1.576626e-002
7.029261e+002	1.601730e-002
7.038904e+002	1.622145e-002
7.048546e+002	1.622633e-002
7.058188e+002	1.664668e-002
7.067831e+002	1.733728e-002
7.077473e+002	1.803073e-002
7.087115e+002	1.876370e-002
7.096758e+002	1.970970e-002
7.106400e+002	2.098723e-002
7.116042e+002	2.317325e-002
7.125685e+002	2.656994e-002
7.135327e+002	3.172742e-002
7.144969e+002	3.956968e-002
7.154612e+002	4.941742e-002
7.164254e+002	5.896061e-002
7.173896e+002	6.692558e-002
7.183539e+002	7.513465e-002
7.193181e+002	8.092535e-002
7.202823e+002	7.597519e-002
7.212466e+002	6.331013e-002
7.222108e+002	5.255850e-002
7.231750e+002	4.590667e-002
7.241393e+002	4.229150e-002
7.251035e+002	4.059074e-002
7.260677e+002	4.038117e-002
7.270320e+002	4.184681e-002
7.279962e+002	4.544389e-002
7.289604e+002	5.174789e-002
7.299247e+002	5.903238e-002
7.308889e+002	6.201103e-002
7.318531e+002	5.553296e-002
7.328174e+002	4.355827e-002
7.337816e+002	3.348768e-002
7.347458e+002	2.705413e-002
7.357101e+002	2.355145e-002
7.366743e+002	2.147600e-002
7.376385e+002	2.003627e-002
7.386028e+002	1.903526e-002
7.395670e+002	1.833387e-002
7.405313e+002	1.768140e-002
7.414955e+002	1.731607e-002
7.424597e+002	1.711491e-002
7.434240e+002	1.659251e-002
7.443882e+002	1.626305e-002
7.453524e+002	1.619543e-002
7.463167e+002	1.592969e-002
7.472809e+002	1.570636e-002
7.482451e+002	1.570467e-002
7.492094e+002	1.583908e-002
7.501736e+002	1.569685e-002
7.511378e+002	1.535488e-002
7.521021e+002	1.531882e-002
7.530663e+002	1.541569e-002
7.540305e+002	1.533300e-002
7.549948e+002	1.526150e-002
7.559590e+002	1.529148e-002
7.569232e+002	1.524891e-002
7.578875e+002	1.533927e-002
7.588517e+002	1.530701e-002
7.598159e+002	1.531217e-002
7.607802e+002	1.542743e-002
7.617444e+002	1.543667e-002
7.627086e+002	1.549199e-002
7.636729e+002	1.575796e-002
7.646371e+002	1.585140e-002
7.656013e+002	1.586531e-002
7.665656e+002	1.578733e-002
7.675298e+002	1.599326e-002
7.684940e+002	1.607315e-002
7.694583e+002	1.569514e-002
7.704225e+002	1.590059e-002
7.713867e+002	1.613155e-002
7.723510e+002	1.599280e-002
7.733152e+002	1.607793e-002
7.742794e+002	1.619552e-002
7.752437e+002	1.618800e-002
7.762079e+002	1.612016e-002
7.771721e+002	1.608382e-002
7.781364e+002	1.621001e-002
7.791006e+002	1.645200e-002
7.800648e+002	1.661476e-002
7.810291e+002	1.683837e-002
7.819933e+002	1.685376e-002
7.829575e+002	1.679838e-002
7.839218e+002	1.689334e-002
7.848860e+002	1.682533e-002
7.858502e+002	1.678408e-002
7.868145e+002	1.693441e-002
7.877787e+002	1.699033e-002
7.887429e+002	1.699234e-002
7.897072e+002	1.723686e-002
7.906714e+002	1.720836e-002
7.916356e+002	1.711077e-002
7.925999e+002	1.741174e-002
7.935641e+002	1.753837e-002
7.945283e+002	1.761800e-002
7.954926e+002	1.769558e-002
7.964568e+002	1.770679e-002
7.974210e+002	1.774572e-002
7.983853e+002	1.779171e-002
7.993495e+002	1.791239e-002
8.003137e+002	1.807072e-002
8.012780e+002	1.829090e-002
8.022422e+002	1.825340e-002
8.032064e+002	1.818391e-002
8.041707e+002	1.822380e-002
8.051349e+002	1.828813e-002
8.060991e+002	1.822438e-002
8.070634e+002	1.832237e-002
8.080276e+002	1.835177e-002
8.089918e+002	1.830411e-002
8.099561e+002	1.839883e-002
8.109203e+002	1.839363e-002
8.118845e+002	1.817189e-002
8.128488e+002	1.828271e-002
8.138130e+002	1.850254e-002
8.147772e+002	1.842562e-002
8.157415e+002	1.840099e-002
8.167057e+002	1.849470e-002
8.176699e+002	1.858367e-002
8.186342e+002	1.861148e-002
8.195984e+002	1.831759e-002
8.205626e+002	1.834168e-002
8.215269e+002	1.860479e-002
8.224911e+002	1.837021e-002
8.234553e+002	1.828741e-002
8.244196e+002	1.843091e-002
8.253838e+002	1.854568e-002
8.263480e+002	1.836296e-002
8.273123e+002	1.834305e-002
8.282765e+002	1.857419e-002
8.292407e+002	1.852751e-002
8.302050e+002	1.867128e-002
8.311692e+002	1.876901e-002
8.321334e+002	1.881947e-002
8.330977e+002	1.902138e-002
8.340619e+002	1.926850e-002
8.350261e+002	1.920503e-002
8.359904e+002	1.919185e-002
8.369546e+002	1.922189e-002
8.379188e+002	1.936509e-002
8.388831e+002	1.930511e-002
8.398473e+002	1.928179e-002
8.408115e+002	1.933461e-002
8.417758e+002	1.932856e-002
8.427400e+002	1.922441e-002
8.437042e+002	1.917491e-002
8.446685e+002	1.931566e-002
8.456327e+002	1.937780e-002
8.465969e+002	1.940434e-002
8.475612e+002	1.946910e-002
8.485254e+002	1.968781e-002
8.494896e+002	1.984810e-002
8.504539e+002	1.992436e-002
8.514181e+002	2.003526e-002
8.523823e+002	1.993365e-002
8.533466e+002	1.997798e-002
8.543108e+002	2.018861e-002
8.552750e+002	2.017374e-002
8.562393e+002	2.003897e-002
8.572035e+002	2.017176e-002
8.581677e+002	2.038368e-002
8.591320e+002	2.035201e-002
8.600962e+002	2.041518e-002
8.610604e+002	2.048979e-002
8.620247e+002	2.059792e-002
8.629889e+002	2.061783e-002
8.639531e+002	2.064856e-002
8.649174e+002	2.078487e-002
8.658816e+002	2.086862e-002
8.668458e+002	2.097131e-002
8.678101e+002	2.102919e-002
8.687743e+002	2.114032e-002
8.697385e+002	2.115493e-002
8.707028e+002	2.123988e-002
8.716670e+002	2.129195e-002
8.726312e+002	2.124141e-002
8.735955e+002	2.140494e-002
8.745597e+002	2.180283e-002
8.755239e+002	2.198154e-002
8.764882e+002	2.198810e-002
8.774524e+002	2.196628e-002
8.784166e+002	2.211860e-002
8.793809e+002	2.227060e-002
8.803451e+002	2.243142e-002
8.813093e+002	2.243063e-002
8.822736e+002	2.269189e-002
8.832378e+002	2.294449e-002
8.842020e+002	2.293849e-002
8.851663e+002	2.306020e-002
8.861305e+002	2.337941e-002
8.870947e+002	2.353171e-002
8.880590e+002	2.360323e-002
8.890232e+002	2.376211e-002
8.899874e+002	2.405707e-002
8.909517e+002	2.425535e-002
8.919159e+002	2.453638e-002
8.928801e+002	2.459133e-002
8.938444e+002	2.457463e-002
8.948087e+002	2.487782e-002
8.957729e+002	2.491220e-002
8.967371e+002	2.490720e-002
8.977014e+002	2.518033e-002
8.986656e+002	2.545066e-002
8.996298e+002	2.545612e-002
9.005941e+002	2.560722e-002
9.015583e+002	2.565740e-002
9.025225e+002	2.556888e-002
9.034868e+002	2.605524e-002
9.044510e+002	2.637327e-002
9.054152e+002	2.659097e-002
9.063795e+002	2.671913e-002
9.073437e+002	2.689058e-002
9.083079e+002	2.713710e-002
9.092722e+002	2.712728e-002
9.102364e+002	2.701882e-002
9.112006e+002	2.721130e-002
9.121649e+002	2.758544e-002
9.131291e+002	2.777857e-002
9.140933e+002	2.782487e-002
9.150576e+002	2.792180e-002
9.160218e+002	2.831917e-002
9.169860e+002	2.846244e-002
9.179503e+002	2.847822e-002
9.189145e+002	2.844116e-002
9.198787e+002	2.858819e-002
9.208430e+002	2.906156e-002
9.218072e+002	2.944043e-002
9.227714e+002	2.939614e-002
9.237357e+002	2.940468e-002
9.246999e+002	2.981334e-002
9.256641e+002	3.037986e-002
9.266284e+002	3.054426e-002
9.275926e+002	3.099618e-002
9.285568e+002	3.142725e-002
9.295211e+002	3.116753e-002
9.304853e+002	3.140503e-002
9.314495e+002	3.145040e-002
9.324138e+002	3.161743e-002
9.333780e+002	3.219131e-002
9.343422e+002	3.255663e-002
9.353065e+002	3.262889e-002
9.362707e+002	3.255843e-002
9.372349e+002	3.267433e-002
9.381992e+002	3.297857e-002
9.391634e+002	3.289683e-002
9.401276e+002	3.295650e-002
9.410919e+002	3.311231e-002
9.420561e+002	3.303725e-002
9.430203e+002	3.297424e-002
9.439846e+002	3.308798e-002
9.449488e+002	3.309876e-002
9.459130e+002	3.290304e-002
9.468773e+002	3.266460e-002
9.478415e+002	3.255370e-002
9.488057e+002	3.234696e-002
9.497700e+002	3.218903e-002
9.507342e+002	3.197511e-002
9.516984e+002	3.172357e-002
9.526627e+002	3.150758e-002
9.536269e+002	3.144396e-002
9.545911e+002	3.155055e-002
9.555554e+002	3.146026e-002
9.565196e+002	3.097660e-002
9.574838e+002	3.048192e-002
9.584481e+002	3.048465e-002
9.594123e+002	3.063564e-002
9.603765e+002	3.058590e-002
9.613408e+002	3.012437e-002
9.623050e+002	2.977998e-002
9.632692e+002	2.958686e-002
9.642335e+002	2.947958e-002
9.651977e+002	2.940826e-002
9.661619e+002	2.873464e-002
9.671262e+002	2.825911e-002
9.680904e+002	2.824260e-002
9.690546e+002	2.786367e-002
9.700189e+002	2.711199e-002
9.709831e+002	2.707672e-002
9.719473e+002	2.659990e-002
9.729116e+002	2.607778e-002
9.738758e+002	2.613820e-002
9.748400e+002	2.569743e-002
9.758043e+002	2.531637e-002
9.767685e+002	2.538082e-002
9.777327e+002	2.528073e-002
9.786970e+002	2.508503e-002
9.796612e+002	2.451157e-002
9.806254e+002	2.420651e-002
9.815897e+002	2.427338e-002
9.825539e+002	2.411612e-002
9.835181e+002	2.380387e-002
9.844824e+002	2.355053e-002
9.854466e+002	2.329424e-002
9.864108e+002	2.318222e-002
9.873751e+002	2.303380e-002
9.883393e+002	2.276106e-002
9.893035e+002	2.253421e-002
9.902678e+002	2.248136e-002
9.912320e+002	2.234217e-002
9.921962e+002	2.196591e-002
9.931605e+002	2.195901e-002
9.941247e+002	2.194837e-002
9.950889e+002	2.184707e-002
9.960532e+002	2.179816e-002
9.970174e+002	2.172857e-002
9.979816e+002	2.158410e-002
9.989459e+002	2.152364e-002
9.999101e+002	2.135435e-002
1.000874e+003	2.114742e-002
1.001839e+003	2.118211e-002
1.002803e+003	2.113312e-002
1.003767e+003	2.122885e-002
1.004731e+003	2.126085e-002
1.005695e+003	2.118570e-002
1.006660e+003	2.115931e-002
1.007624e+003	2.106971e-002
1.008588e+003	2.106263e-002
1.009552e+003	2.097237e-002
1.010517e+003	2.098151e-002
1.011481e+003	2.103491e-002
1.012445e+003	2.114879e-002
1.013409e+003	2.121518e-002
1.014374e+003	2.122101e-002
1.015338e+003	2.129216e-002
1.016302e+003	2.135985e-002
1.017266e+003	2.142848e-002
1.018231e+003	2.144703e-002
1.019195e+003	2.157689e-002
1.020159e+003	2.156949e-002
1.021123e+003	2.138116e-002
1.022087e+003	2.118992e-002
1.023052e+003	2.119958e-002
1.024016e+003	2.122162e-002
1.024980e+003	2.120854e-002
1.025944e+003	2.117509e-002
1.026909e+003	2.128149e-002
1.027873e+003	2.132073e-002
1.028837e+003	2.130970e-002
1.029801e+003	2.125836e-002
1.030766e+003	2.120093e-002
1.031730e+003	2.111244e-002
1.032694e+003	2.113548e-002
1.033658e+003	2.111294e-002
1.034623e+003	2.123037e-002
1.035587e+003	2.120725e-002
1.036551e+003	2.111206e-002
1.037515e+003	2.112295e-002
1.038479e+003	2.122893e-002
1.039444e+003	2.124456e-002
1.040408e+003	2.126472e-002
1.041372e+003	2.117018e-002
1.042336e+003	2.114454e-002
1.043301e+003	2.124156e-002
1.044265e+003	2.142727e-002
1.045229e+003	2.150872e-002
1.046193e+003	2.153812e-002
1.047157e+003	2.160963e-002
1.048122e+003	2.162493e-002
1.049086e+003	2.160957e-002
1.050050e+003	2.161336e-002
1.051014e+003	2.165012e-002
1.051979e+003	2.171074e-002
1.052943e+003	2.176794e-002
1.053907e+003	2.192261e-002
1.054871e+003	2.205918e-002
1.055836e+003	2.210217e-002
1.056800e+003	2.223985e-002
1.057764e+003	2.241252e-002
1.058728e+003	2.243491e-002
1.059693e+003	2.242435e-002
1.060657e+003	2.251066e-002
1.061621e+003	2.257783e-002
1.062585e+003	2.258715e-002
1.063550e+003	2.264592e-002
1.064514e+003	2.274320e-002
1.065478e+003	2.289485e-002
1.066442e+003	2.292857e-002
1.067406e+003	2.293726e-002
1.068371e+003	2.293925e-002
1.069335e+003	2.288533e-002
1.070299e+003	2.291629e-002
1.071263e+003	2.316743e-002
1.072228e+003	2.329712e-002
1.073192e+003	2.338146e-002
1.074156e+003	2.341738e-002
1.075120e+003	2.350960e-002
1.076084e+003	2.360117e-002
1.077049e+003	2.372955e-002
1.078013e+003	2.398510e-002
1.078977e+003	2.406150e-002
1.079941e+003	2.413912e-002
1.080906e+003	2.454900e-002
1.081870e+003	2.483049e-002
1.082834e+003	2.509598e-002
1.083798e+003	2.535253e-002
1.084763e+003	2.566243e-002
1.085727e+003	2.594943e-002
1.086691e+003	2.627112e-002
1.087655e+003	2.668321e-002
1.088620e+003	2.701710e-002
1.089584e+003	2.735224e-002
1.090548e+003	2.779491e-002
1.091512e+003	2.821989e-002
1.092477e+003	2.846781e-002
1.093441e+003	2.859949e-002
1.094405e+003	2.893832e-002
1.095369e+003	2.906617e-002
1.096333e+003	2.914613e-002
1.097298e+003	2.930370e-002
1.098262e+003	2.940303e-002
1.099226e+003	2.941510e-002
1.100190e+003	2.952424e-002
1.101155e+003	2.961914e-002
1.102119e+003	2.965449e-002
1.103083e+003	2.962692e-002
1.104047e+003	2.964471e-002
1.105011e+003	2.967405e-002
1.105976e+003	2.957356e-002
1.106940e+003	2.956871e-002
1.107904e+003	2.964615e-002
1.108868e+003	2.967131e-002
1.109833e+003	2.961132e-002
1.110797e+003	2.958048e-002
1.111761e+003	2.946896e-002
1.112725e+003	2.926806e-002
1.113690e+003	2.903775e-002
1.114654e+003	2.900981e-002
1.115618e+003	2.884066e-002
1.116582e+003	2.855383e-002
1.117547e+003	2.834567e-002
1.118511e+003	2.814592e-002
1.119475e+003	2.797155e-002
1.120439e+003	2.755894e-002
1.121404e+003	2.706726e-002
1.122368e+003	2.676503e-002
1.123332e+003	2.663943e-002
1.124296e+003	2.641799e-002
1.125260e+003	2.622882e-002
1.126225e+003	2.607821e-002
1.127189e+003	2.595047e-002
1.128153e+003	2.579519e-002
1.129117e+003	2.566782e-002
1.130082e+003	2.576099e-002
1.131046e+003	2.583728e-002
1.132010e+003	2.580153e-002
1.132974e+003	2.588381e-002
1.133938e+003	2.596317e-002
1.134903e+003	2.598457e-002
1.135867e+003	2.621889e-002
1.136831e+003	2.642706e-002
1.137795e+003	2.659174e-002
1.138760e+003	2.683097e-002
1.139724e+003	2.717589e-002
1.140688e+003	2.773435e-002
1.141652e+003	2.824323e-002
1.142617e+003	2.860330e-002
1.143581e+003	2.890226e-002
1.144545e+003	2.924312e-002
1.145509e+003	2.971559e-002
1.146474e+003	3.024601e-002
1.147438e+003	3.080552e-002
1.148402e+003	3.138293e-002
1.149366e+003	3.196221e-002
1.150331e+003	3.256901e-002
1.151295e+003	3.319915e-002
1.152259e+003	3.379044e-002
1.153223e+003	3.426235e-002
1.154188e+003	3.479952e-002
1.155152e+003	3.551377e-002
1.156116e+003	3.620418e-002
1.157080e+003	3.684611e-002
1.158044e+003	3.738628e-002
1.159009e+003	3.786004e-002
1.159973e+003	3.839728e-002
1.160937e+003	3.888059e-002
1.161901e+003	3.937009e-002
1.162865e+003	3.977907e-002
1.163830e+003	4.012667e-002
1.164794e+003	4.046907e-002
1.165758e+003	4.093578e-002
1.166722e+003	4.127438e-002
1.167687e+003	4.153199e-002
1.168651e+003	4.188427e-002
1.169615e+003	4.215938e-002
1.170579e+003	4.219327e-002
1.171544e+003	4.226793e-002
1.172508e+003	4.232403e-002
1.173472e+003	4.242698e-002
1.174436e+003	4.252248e-002
1.175401e+003	4.259613e-002
1.176365e+003	4.262906e-002
1.177329e+003	4.271741e-002
1.178293e+003	4.289389e-002
1.179258e+003	4.310945e-002
1.180222e+003	4.319332e-002
1.181186e+003	4.338257e-002
1.182150e+003	4.361517e-002
1.183115e+003	4.375032e-002
1.184079e+003	4.378305e-002
1.185043e+003	4.395869e-002
1.186007e+003	4.417764e-002
1.186971e+003	4.439759e-002
1.187936e+003	4.456234e-002
1.188900e+003	4.472619e-002
1.189864e+003	4.496396e-002
1.190828e+003	4.527133e-002
1.191792e+003	4.548441e-002
1.192757e+003	4.566501e-002
1.193721e+003	4.581416e-002
1.194685e+003	4.594154e-002
1.195649e+003	4.610594e-002
1.196614e+003	4.642615e-002
1.197578e+003	4.667392e-002
1.198542e+003	4.680731e-002
1.199506e+003	4.692145e-002
1.200471e+003	4.711871e-002
1.201435e+003	4.728960e-002
1.202399e+003	4.737359e-002
1.203363e+003	4.749135e-002
1.204328e+003	4.767644e-002
1.205292e+003	4.784471e-002
1.206256e+003	4.793413e-002
1.207220e+003	4.802812e-002
1.208185e+003	4.817808e-002
1.209149e+003	4.826917e-002
1.210113e+003	4.832748e-002
1.211077e+003	4.836605e-002
1.212042e+003	4.836772e-002
1.213006e+003	4.837179e-002
1.213970e+003	4.837415e-002
1.214934e+003	4.836524e-002
1.215898e+003	4.834787e-002
1.216863e+003	4.822364e-002
1.217827e+003	4.813375e-002
1.218791e+003	4.792166e-002
1.219755e+003	4.772945e-002
1.220719e+003	4.766537e-002
1.221684e+003	4.764728e-002
1.222648e+003	4.757074e-002
1.223612e+003	4.756087e-002
1.224576e+003	4.746963e-002
1.225541e+003	4.734197e-002
1.226505e+003	4.719092e-002
1.227469e+003	4.706298e-002
1.228433e+003	4.699531e-002
1.229398e+003	4.692997e-002
1.230362e+003	4.686776e-002
1.231326e+003	4.686715e-002
1.232290e+003	4.678653e-002
1.233255e+003	4.671101e-002
1.234219e+003	4.658485e-002
1.235183e+003	4.650715e-002
1.236147e+003	4.640654e-002
1.237112e+003	4.628575e-002
1.238076e+003	4.630848e-002
1.239040e+003	4.640987e-002
1.240004e+003	4.640631e-002
1.240969e+003	4.631615e-002
1.241933e+003	4.623454e-002
1.242897e+003	4.618916e-002
1.243861e+003	4.602901e-002
1.244825e+003	4.588903e-002
1.245790e+003	4.591983e-002
1.246754e+003	4.602186e-002
1.247718e+003	4.604318e-002
1.248682e+003	4.606792e-002
1.249646e+003	4.601219e-002
1.250611e+003	4.588953e-002
1.251575e+003	4.588189e-002
1.252539e+003	4.601990e-002
1.253503e+003	4.602945e-002
1.254468e+003	4.600938e-002
1.255432e+003	4.605855e-002
1.256396e+003	4.607677e-002
1.257360e+003	4.617161e-002
1.258325e+003	4.633614e-002
1.259289e+003	4.639611e-002
1.260253e+003	4.644405e-002
1.261217e+003	4.649072e-002
1.262182e+003	4.662437e-002
1.263146e+003	4.663915e-002
1.264110e+003	4.661041e-002
1.265074e+003	4.668853e-002
1.266039e+003	4.672584e-002
1.267003e+003	4.676648e-002
1.267967e+003	4.697511e-002
1.268931e+003	4.709683e-002
1.269896e+003	4.721157e-002
1.270860e+003	4.736957e-002
1.271824e+003	4.759493e-002
1.272788e+003	4.778020e-002
1.273752e+003	4.798125e-002
1.274717e+003	4.821966e-002
1.275681e+003	4.862007e-002
1.276645e+003	4.889862e-002
1.277609e+003	4.908326e-002
1.278574e+003	4.933666e-002
1.279538e+003	4.964013e-002
1.280502e+003	4.987457e-002
1.281466e+003	5.008730e-002
1.282431e+003	5.026146e-002
1.283395e+003	5.054250e-002
1.284359e+003	5.078772e-002
1.285323e+003	5.092129e-002
1.286287e+003	5.099229e-002
1.287252e+003	5.114919e-002
1.288216e+003	5.133311e-002
1.289180e+003	5.149068e-002
1.290144e+003	5.153129e-002
1.291109e+003	5.153565e-002
1.292073e+003	5.154059e-002
1.293037e+003	5.153576e-002
1.294001e+003	5.151242e-002
1.294966e+003	5.144886e-002
1.295930e+003	5.135810e-002
1.296894e+003	5.128884e-002
1.297858e+003	5.109582e-002
1.298823e+003	5.086569e-002
1.299787e+003	5.047560e-002
1.300751e+003	5.005987e-002
1.301715e+003	4.964439e-002
1.302679e+003	4.915366e-002
1.303644e+003	4.853616e-002
1.304608e+003	4.791131e-002
1.305572e+003	4.731053e-002
1.306536e+003	4.675268e-002
1.307501e+003	4.614487e-002
1.308465e+003	4.560617e-002
1.309429e+003	4.508594e-002
1.310393e+003	4.453591e-002
1.311358e+003	4.391874e-002
1.312322e+003	4.327700e-002
1.313286e+003	4.259001e-002
1.314250e+003	4.202059e-002
1.315214e+003	4.144700e-002
1.316179e+003	4.083371e-002
1.317143e+003	4.022884e-002
1.318107e+003	3.969162e-002
1.319071e+003	3.924303e-002
1.320036e+003	3.871251e-002
1.321000e+003	3.813557e-002
1.321964e+003	3.770677e-002
1.322928e+003	3.725972e-002
1.323893e+003	3.683605e-002
1.324857e+003	3.644845e-002
1.325821e+003	3.619379e-002
1.326785e+003	3.585323e-002
1.327750e+003	3.550242e-002
1.328714e+003	3.517400e-002
1.329678e+003	3.477006e-002
1.330642e+003	3.438972e-002
1.331606e+003	3.424215e-002
1.332571e+003	3.415558e-002
1.333535e+003	3.395919e-002
1.334499e+003	3.373187e-002
1.335463e+003	3.354774e-002
1.336428e+003	3.343449e-002
1.337392e+003	3.332904e-002
1.338356e+003	3.331333e-002
1.339320e+003	3.341742e-002
1.340285e+003	3.353405e-002
1.341249e+003	3.359459e-002
1.342213e+003	3.357644e-002
1.343177e+003	3.368258e-002
1.344141e+003	3.374622e-002
1.345106e+003	3.380059e-002
1.346070e+003	3.381388e-002
1.347034e+003	3.390145e-002
1.347998e+003	3.399343e-002
1.348963e+003	3.413390e-002
1.349927e+003	3.431772e-002
1.350891e+003	3.445651e-002
1.351855e+003	3.460062e-002
1.352820e+003	3.482165e-002
1.353784e+003	3.483585e-002
1.354748e+003	3.500604e-002
1.355712e+003	3.514818e-002
1.356677e+003	3.516015e-002
1.357641e+003	3.524384e-002
1.358605e+003	3.550300e-002
1.359569e+003	3.570455e-002
1.360533e+003	3.589916e-002
1.361498e+003	3.616036e-002
1.362462e+003	3.651412e-002
1.363426e+003	3.710693e-002
1.364390e+003	3.748469e-002
1.365355e+003	3.770311e-002
1.366319e+003	3.797536e-002
1.367283e+003	3.832924e-002
1.368247e+003	3.898933e-002
1.369212e+003	3.958714e-002
1.370176e+003	3.996291e-002
1.371140e+003	4.043335e-002
1.372104e+003	4.091277e-002
1.373068e+003	4.130375e-002
1.374033e+003	4.183166e-002
1.374997e+003	4.215456e-002
1.375961e+003	4.215450e-002
1.376925e+003	4.185979e-002
1.377890e+003	4.136642e-002
1.378854e+003	4.092172e-002
1.379818e+003	4.050901e-002
1.380782e+003	3.979302e-002
1.381747e+003	3.899104e-002
1.382711e+003	3.818960e-002
1.383675e+003	3.745446e-002
1.384639e+003	3.686569e-002
1.385604e+003	3.639450e-002
1.386568e+003	3.599853e-002
1.387532e+003	3.588757e-002
1.388496e+003	3.589093e-002
1.389460e+003	3.594983e-002
1.390425e+003	3.617924e-002
1.391389e+003	3.643410e-002
1.392353e+003	3.680031e-002
1.393317e+003	3.718691e-002
1.394282e+003	3.785574e-002
1.395246e+003	3.904586e-002
1.396210e+003	3.996875e-002
1.397174e+003	4.090554e-002
1.398139e+003	4.198390e-002
1.399103e+003	4.375542e-002
1.400067e+003	4.559671e-002
1.401031e+003	4.715931e-002
1.401995e+003	4.899905e-002
1.402960e+003	5.096622e-002
1.403924e+003	5.288962e-002
1.404888e+003	5.519153e-002
1.405852e+003	5.742914e-002
1.406817e+003	5.899588e-002
1.407781e+003	6.046517e-002
1.408745e+003	6.183908e-002
1.409709e+003	6.298872e-002
1.410674e+003	6.371742e-002
1.411638e+003	6.383105e-002
1.412602e+003	6.332205e-002
1.413566e+003	6.235578e-002
1.414531e+003	6.105259e-002
1.415495e+003	5.956348e-002
1.416459e+003	5.810241e-002
1.417423e+003	5.662207e-002
1.418387e+003	5.545343e-002
1.419352e+003	5.412459e-002
1.420316e+003	5.299358e-002
1.421280e+003	5.206090e-002
1.422244e+003	5.121725e-002
1.423209e+003	5.057626e-002
1.424173e+003	5.004529e-002
1.425137e+003	4.950519e-002
1.426101e+003	4.901541e-002
1.427066e+003	4.861818e-002
1.428030e+003	4.846624e-002
1.428994e+003	4.814776e-002
1.429958e+003	4.784810e-002
1.430922e+003	4.738912e-002
1.431887e+003	4.694643e-002
1.432851e+003	4.649594e-002
1.433815e+003	4.616173e-002
1.434779e+003	4.561807e-002
1.435744e+003	4.507459e-002
1.436708e+003	4.432430e-002
1.437672e+003	4.382320e-002
1.438636e+003	4.319630e-002
1.439601e+003	4.256223e-002
1.440565e+003	4.167894e-002
1.441529e+003	4.081771e-002
1.442493e+003	4.002881e-002
1.443458e+003	3.942712e-002
1.444422e+003	3.872479e-002
1.445386e+003	3.827651e-002
1.446350e+003	3.776871e-002
1.447314e+003	3.759883e-002
1.448279e+003	3.757968e-002
1.449243e+003	3.769041e-002
1.450207e+003	3.770996e-002
1.451171e+003	3.815977e-002
1.452136e+003	3.873361e-002
1.453100e+003	3.953190e-002
1.454064e+003	4.038958e-002
1.455028e+003	4.154973e-002
1.455993e+003	4.225957e-002
1.456957e+003	4.557243e-002
1.457921e+003	4.879929e-002
1.458885e+003	5.430823e-002
1.459849e+003	6.313365e-002
1.460814e+003	7.860295e-002
1.461778e+003	1.021738e-001
1.462742e+003	1.166445e-001
1.463706e+003	1.126284e-001
1.464671e+003	9.825430e-002
1.465635e+003	8.704400e-002
1.466599e+003	8.451187e-002
1.467563e+003	8.490799e-002
1.468528e+003	8.937345e-002
1.469492e+003	9.935696e-002
1.470456e+003	1.155934e-001
1.471420e+003	1.418284e-001
1.472385e+003	1.921246e-001
1.473349e+003	1.919245e-001
1.474313e+003	1.412491e-001
1.475277e+003	1.072873e-001
1.476241e+003	6.797215e-002
1.477206e+003	4.755951e-002
1.478170e+003	3.902014e-002
1.479134e+003	3.351787e-002
1.480098e+003	2.942192e-002
1.481063e+003	2.715819e-002
1.482027e+003	2.492809e-002
1.482991e+003	2.371631e-002
1.483955e+003	2.240114e-002
1.484920e+003	2.178125e-002
1.485884e+003	2.075741e-002
1.486848e+003	2.037441e-002
1.487812e+003	1.976923e-002
1.488776e+003	1.946153e-002
1.489741e+003	1.902057e-002
1.490705e+003	1.924519e-002
1.491669e+003	1.860440e-002
1.492633e+003	1.826046e-002
1.493598e+003	1.786694e-002
1.494562e+003	1.766678e-002
1.495526e+003	1.720731e-002
1.496490e+003	1.759529e-002
1.497455e+003	1.711393e-002
1.498419e+003	1.707721e-002
1.499383e+003	1.712484e-002
1.500347e+003	1.691117e-002
1.501312e+003	1.659528e-002
1.502276e+003	1.658985e-002
1.503240e+003	1.633783e-002
1.504204e+003	1.616054e-002
1.505168e+003	1.567474e-002
1.506133e+003	1.598528e-002
1.507097e+003	1.619133e-002
1.508061e+003	1.626352e-002
1.509025e+003	1.585811e-002
1.509990e+003	1.594298e-002
1.510954e+003	1.562398e-002
1.511918e+003	1.574839e-002
1.512882e+003	1.560752e-002
1.513847e+003	1.535759e-002
1.514811e+003	1.530629e-002
1.515775e+003	1.534895e-002
1.516739e+003	1.557626e-002
1.517703e+003	1.600362e-002
1.518668e+003	1.544253e-002
1.519632e+003	1.537318e-002
1.520596e+003	1.583544e-002
1.521560e+003	1.611920e-002
1.522525e+003	1.568277e-002
1.523489e+003	1.539849e-002
1.524453e+003	1.504547e-002
1.525417e+003	1.539990e-002
1.526382e+003	1.518053e-002
1.527346e+003	1.517402e-002
1.528310e+003	1.527342e-002
1.529274e+003	1.523792e-002
1.530239e+003	1.500732e-002
1.531203e+003	1.506346e-002
1.532167e+003	1.490208e-002
1.533131e+003	1.509282e-002
1.534095e+003	1.542067e-002
1.535060e+003	1.522315e-002
1.536024e+003	1.513127e-002
1.536988e+003	1.506478e-002
1.537952e+003	1.469435e-002
1.538917e+003	1.498795e-002
1.539881e+003	1.602611e-002
1.540845e+003	1.561398e-002
1.541809e+003	1.542363e-002
1.542774e+003	1.579900e-002
1.543738e+003	1.531179e-002
1.544702e+003	1.537577e-002
1.545666e+003	1.564368e-002
1.546630e+003	1.532724e-002
1.547595e+003	1.506294e-002
1.548559e+003	1.508737e-002
1.549523e+003	1.525954e-002
1.550487e+003	1.552457e-002
1.551452e+003	1.530948e-002
1.552416e+003	1.521582e-002
1.553380e+003	1.507248e-002
1.554344e+003	1.562493e-002
1.555309e+003	1.551939e-002
1.556273e+003	1.513677e-002
1.557237e+003	1.475084e-002
1.558201e+003	1.525230e-002
1.559166e+003	1.526998e-002
1.560130e+003	1.638240e-002
1.561094e+003	1.591824e-002
1.562058e+003	1.553376e-002
1.563022e+003	1.520571e-002
1.563987e+003	1.514991e-002
1.564951e+003	1.541502e-002
1.565915e+003	1.542584e-002
1.566879e+003	1.528197e-002
1.567844e+003	1.514157e-002
1.568808e+003	1.523452e-002
1.569772e+003	1.599494e-002
1.570736e+003	1.581865e-002
1.571701e+003	1.561515e-002
1.572665e+003	1.547719e-002
1.573629e+003	1.544593e-002
1.574593e+003	1.521644e-002
1.575557e+003	1.506680e-002
1.576522e+003	1.600019e-002
1.577486e+003	1.596612e-002
1.578450e+003	1.576782e-002
1.579414e+003	1.588050e-002
1.580379e+003	1.590531e-002
1.581343e+003	1.589342e-002
1.582307e+003	1.583299e-002
1.583271e+003	1.592773e-002
1.584236e+003	1.603528e-002
1.585200e+003	1.612485e-002
1.586164e+003	1.618975e-002
1.587128e+003	1.625043e-002
1.588093e+003	1.620355e-002
1.589057e+003	1.623191e-002
1.590021e+003	1.622345e-002
1.590985e+003	1.633311e-002
1.591949e+003	1.641088e-002
1.592914e+003	1.642272e-002
1.593878e+003	1.641458e-002
1.594842e+003	1.666527e-002
1.595806e+003	1.668230e-002
1.596771e+003	1.674419e-002
1.597735e+003	1.693871e-002
1.598699e+003	1.710915e-002
1.599663e+003	1.702310e-002
1.600628e+003	1.704803e-002
1.601592e+003	1.712659e-002
1.602556e+003	1.718729e-002
1.603520e+003	1.726475e-002
1.604484e+003	1.743841e-002
1.605449e+003	1.754079e-002
1.606413e+003	1.769491e-002
1.607377e+003	1.788568e-002
1.608341e+003	1.801282e-002
1.609306e+003	1.811445e-002
1.610270e+003	1.832979e-002
1.611234e+003	1.833170e-002
1.612198e+003	1.834159e-002
1.613163e+003	1.845141e-002
1.614127e+003	1.862982e-002
1.615091e+003	1.853674e-002
1.616055e+003	1.869966e-002
1.617020e+003	1.960420e-002
1.617984e+003	1.937866e-002
1.618948e+003	1.916178e-002
1.619912e+003	1.936743e-002
1.620876e+003	1.963160e-002
1.621841e+003	1.976734e-002
1.622805e+003	2.004636e-002
1.623769e+003	2.076074e-002
1.624733e+003	2.051665e-002
1.625698e+003	2.036031e-002
1.626662e+003	2.042394e-002
1.627626e+003	2.090060e-002
1.628590e+003	2.114504e-002
1.629555e+003	2.117904e-002
1.630519e+003	2.128963e-002
1.631483e+003	2.155905e-002
1.632447e+003	2.171636e-002
1.633411e+003	2.163531e-002
1.634376e+003	2.131763e-002
1.635340e+003	2.246148e-002
1.636304e+003	2.274678e-002
1.637268e+003	2.287561e-002
1.638233e+003	2.317624e-002
1.639197e+003	2.320104e-002
1.640161e+003	2.339347e-002
1.641125e+003	2.351834e-002
1.642090e+003	2.362777e-002
1.643054e+003	2.397358e-002
1.644018e+003	2.418207e-002
1.644982e+003	2.436881e-002
1.645947e+003	2.523244e-002
1.646911e+003	2.572214e-002
1.647875e+003	2.598028e-002
1.648839e+003	2.612101e-002
1.649803e+003	2.607906e-002
1.650768e+003	2.606379e-002
1.651732e+003	2.597412e-002
1.652696e+003	2.699463e-002
1.653660e+003	2.836211e-002
1.654625e+003	2.876313e-002
1.655589e+003	2.861899e-002
1.656553e+003	2.869250e-002
1.657517e+003	2.899168e-002
1.658482e+003	2.947121e-002
1.659446e+003	2.997788e-002
1.660410e+003	3.060504e-002
1.661374e+003	3.095519e-002
1.662339e+003	3.170426e-002
1.663303e+003	3.276755e-002
1.664267e+003	3.301396e-002
1.665231e+003	3.367791e-002
1.666195e+003	3.458758e-002
1.667160e+003	3.517444e-002
1.668124e+003	3.565683e-002
1.669088e+003	3.717700e-002
1.670052e+003	3.849405e-002
1.671017e+003	3.905756e-002
1.671981e+003	4.054294e-002
1.672945e+003	4.166659e-002
1.673909e+003	4.242069e-002
1.674874e+003	4.399826e-002
1.675838e+003	4.662553e-002
1.676802e+003	4.745804e-002
1.677766e+003	4.878210e-002
1.678730e+003	5.036220e-002
1.679695e+003	5.226982e-002
1.680659e+003	5.504104e-002
1.681623e+003	5.686413e-002
1.682587e+003	5.836947e-002
1.683552e+003	6.039914e-002
1.684516e+003	6.614465e-002
1.685480e+003	7.086348e-002
1.686444e+003	7.351804e-002
1.687409e+003	7.702849e-002
1.688373e+003	8.239274e-002
1.689337e+003	8.803406e-002
1.690301e+003	9.455786e-002
1.691266e+003	1.015145e-001
1.692230e+003	1.088294e-001
1.693194e+003	1.172004e-001
1.694158e+003	1.247935e-001
1.695122e+003	1.311651e-001
1.696087e+003	1.445524e-001
1.697051e+003	1.536022e-001
1.698015e+003	1.599115e-001
1.698979e+003	1.660479e-001
1.699944e+003	1.699993e-001
1.700908e+003	1.816565e-001
1.701872e+003	1.891523e-001
1.702836e+003	1.954643e-001
1.703801e+003	2.027832e-001
1.704765e+003	2.105884e-001
1.705729e+003	2.176903e-001
1.706693e+003	2.245352e-001
1.707657e+003	2.305261e-001
1.708622e+003	2.352253e-001
1.709586e+003	2.391142e-001
1.710550e+003	2.407283e-001
1.711514e+003	2.413080e-001
1.712479e+003	2.400930e-001
1.713443e+003	2.377940e-001
1.714407e+003	2.328457e-001
1.715371e+003	2.238732e-001
1.716336e+003	2.179192e-001
1.717300e+003	2.122158e-001
1.718264e+003	1.968131e-001
1.719228e+003	1.855848e-001
1.720193e+003	1.768359e-001
1.721157e+003	1.668855e-001
1.722121e+003	1.565492e-001
1.723085e+003	1.465743e-001
1.724049e+003	1.365402e-001
1.725014e+003	1.285128e-001
1.725978e+003	1.214082e-001
1.726942e+003	1.151166e-001
1.727906e+003	1.101046e-001
1.728871e+003	1.065727e-001
1.729835e+003	1.030880e-001
1.730799e+003	1.002404e-001
1.731763e+003	9.862475e-002
1.732728e+003	9.743637e-002
1.733692e+003	9.571269e-002
1.734656e+003	9.430738e-002
1.735620e+003	9.357867e-002
1.736584e+003	9.280658e-002
1.737549e+003	9.161330e-002
1.738513e+003	9.059922e-002
1.739477e+003	8.894772e-002
1.740441e+003	8.653947e-002
1.741406e+003	8.442256e-002
1.742370e+003	8.274742e-002
1.743334e+003	8.023868e-002
1.744298e+003	7.722890e-002
1.745263e+003	7.418488e-002
1.746227e+003	7.143867e-002
1.747191e+003	6.882684e-002
1.748155e+003	6.643345e-002
1.749120e+003	6.350949e-002
1.750084e+003	6.141550e-002
1.751048e+003	5.928711e-002
1.752012e+003	5.713219e-002
1.752976e+003	5.525034e-002
1.753941e+003	5.339284e-002
1.754905e+003	5.149724e-002
1.755869e+003	5.002755e-002
1.756833e+003	4.867216e-002
1.757798e+003	4.760864e-002
1.758762e+003	4.649992e-002
1.759726e+003	4.534542e-002
1.760690e+003	4.428821e-002
1.761655e+003	4.375517e-002
1.762619e+003	4.293598e-002
1.763583e+003	4.193824e-002
1.764547e+003	4.098164e-002
1.765511e+003	4.043257e-002
1.766476e+003	3.982431e-002
1.767440e+003	3.932353e-002
1.768404e+003	3.865350e-002
1.769368e+003	3.784244e-002
1.770333e+003	3.732711e-002
1.771297e+003	3.690582e-002
1.772261e+003	3.644883e-002
1.773225e+003	3.575024e-002
1.774190e+003	3.487030e-002
1.775154e+003	3.445066e-002
1.776118e+003	3.376687e-002
1.777082e+003	3.303771e-002
1.778047e+003	3.241283e-002
1.779011e+003	3.197207e-002
1.779975e+003	3.126515e-002
1.780939e+003	3.062055e-002
1.781903e+003	3.009974e-002
1.782868e+003	2.940546e-002
1.783832e+003	2.864623e-002
1.784796e+003	2.797969e-002
1.785760e+003	2.733385e-002
1.786725e+003	2.689955e-002
1.787689e+003	2.633840e-002
1.788653e+003	2.568963e-002
1.789617e+003	2.495921e-002
1.790582e+003	2.441937e-002
1.791546e+003	2.407368e-002
1.792510e+003	2.390121e-002
1.793474e+003	2.353508e-002
1.794438e+003	2.297234e-002
1.795403e+003	2.270273e-002
1.796367e+003	2.253357e-002
1.797331e+003	2.214601e-002
1.798295e+003	2.153765e-002
1.799260e+003	2.110330e-002
1.800224e+003	2.103158e-002
1.801188e+003	2.085006e-002
1.802152e+003	2.092831e-002
1.803117e+003	2.052488e-002
1.804081e+003	1.998447e-002
1.805045e+003	1.936449e-002
1.806009e+003	1.898621e-002
1.806974e+003	1.889919e-002
1.807938e+003	1.899506e-002
1.808902e+003	1.868338e-002
1.809866e+003	1.824390e-002
1.810830e+003	1.815234e-002
1.811795e+003	1.791324e-002
1.812759e+003	1.743259e-002
1.813723e+003	1.715345e-002
1.814687e+003	1.686260e-002
1.815652e+003	1.643840e-002
1.816616e+003	1.609458e-002
1.817580e+003	1.645502e-002
1.818544e+003	1.688892e-002
1.819509e+003	1.678495e-002
1.820473e+003	1.649518e-002
1.821437e+003	1.657937e-002
1.822401e+003	1.674937e-002
1.823365e+003	1.661246e-002
1.824330e+003	1.612062e-002
1.825294e+003	1.644634e-002
1.826258e+003	1.638339e-002
1.827222e+003	1.592367e-002
1.828187e+003	1.555444e-002
1.829151e+003	1.553798e-002
1.830115e+003	1.618988e-002
1.831079e+003	1.578736e-002
1.832044e+003	1.521148e-002
1.833008e+003	1.536334e-002
1.833972e+003	1.523666e-002
1.834936e+003	1.479411e-002
1.835901e+003	1.448410e-002
1.836865e+003	1.461831e-002
1.837829e+003	1.502328e-002
1.838793e+003	1.509698e-002
1.839757e+003	1.488696e-002
1.840722e+003	1.485925e-002
1.841686e+003	1.452454e-002
1.842650e+003	1.405710e-002
1.843614e+003	1.403974e-002
1.844579e+003	1.471098e-002
1.845543e+003	1.458117e-002
1.846507e+003	1.475035e-002
1.847471e+003	1.465705e-002
1.848436e+003	1.442530e-002
1.849400e+003	1.414905e-002
1.850364e+003	1.432101e-002
1.851328e+003	1.449830e-002
1.852292e+003	1.445553e-002
1.853257e+003	1.413026e-002
1.854221e+003	1.425390e-002
1.855185e+003	1.407117e-002
1.856149e+003	1.394377e-002
1.857114e+003	1.418544e-002
1.858078e+003	1.418399e-002
1.859042e+003	1.401160e-002
1.860006e+003	1.389459e-002
1.860971e+003	1.373772e-002
1.861935e+003	1.371284e-002
1.862899e+003	1.401024e-002
1.863863e+003	1.424750e-002
1.864828e+003	1.422829e-002
1.865792e+003	1.403290e-002
1.866756e+003	1.396758e-002
1.867720e+003	1.452367e-002
1.868684e+003	1.466530e-002
1.869649e+003	1.417243e-002
1.870613e+003	1.339148e-002
1.871577e+003	1.332756e-002
1.872541e+003	1.345920e-002
1.873506e+003	1.367543e-002
1.874470e+003	1.398767e-002
1.875434e+003	1.396854e-002
1.876398e+003	1.377601e-002
1.877363e+003	1.357673e-002
1.878327e+003	1.347566e-002
1.879291e+003	1.385275e-002
1.880255e+003	1.370823e-002
1.881219e+003	1.403966e-002
1.882184e+003	1.392141e-002
1.883148e+003	1.408055e-002
1.884112e+003	1.441739e-002
1.885076e+003	1.400295e-002
1.886041e+003	1.391940e-002
1.887005e+003	1.431236e-002
1.887969e+003	1.413214e-002
1.888933e+003	1.363448e-002
1.889898e+003	1.354696e-002
1.890862e+003	1.372956e-002
1.891826e+003	1.407123e-002
1.892790e+003	1.365249e-002
1.893755e+003	1.318655e-002
1.894719e+003	1.390016e-002
1.895683e+003	1.415433e-002
1.896647e+003	1.340450e-002
1.897611e+003	1.327840e-002
1.898576e+003	1.352941e-002
1.899540e+003	1.355926e-002
1.900504e+003	1.372049e-002
1.901468e+003	1.332014e-002
1.902433e+003	1.340143e-002
1.903397e+003	1.376394e-002
1.904361e+003	1.359343e-002
1.905325e+003	1.373377e-002
1.906290e+003	1.394556e-002
1.907254e+003	1.370849e-002
1.908218e+003	1.361973e-002
1.909182e+003	1.330941e-002
1.910146e+003	1.289780e-002
1.911111e+003	1.228931e-002
1.912075e+003	1.190622e-002
1.913039e+003	1.307328e-002
1.914003e+003	1.374564e-002
1.914968e+003	1.324068e-002
1.915932e+003	1.334586e-002
1.916896e+003	1.298149e-002
1.917860e+003	1.267024e-002
1.918825e+003	1.348430e-002
1.919789e+003	1.388804e-002
1.920753e+003	1.295024e-002
1.921717e+003	1.164629e-002
1.922682e+003	1.186724e-002
1.923646e+003	1.267445e-002
1.924610e+003	1.225524e-002
1.925574e+003	1.205261e-002
1.926538e+003	1.222174e-002
1.927503e+003	1.248814e-002
1.928467e+003	1.258262e-002
1.929431e+003	1.243882e-002
1.930395e+003	1.203165e-002
1.931360e+003	1.124275e-002
1.932324e+003	9.982981e-003
1.933288e+003	1.024615e-002
1.934252e+003	1.177775e-002
1.935217e+003	1.200150e-002
1.936181e+003	1.172296e-002
1.937145e+003	1.182476e-002
1.938109e+003	1.126685e-002
1.939073e+003	1.107460e-002
1.940038e+003	1.144032e-002
1.941002e+003	1.182113e-002
1.941966e+003	1.156765e-002
1.942930e+003	1.117391e-002
1.943895e+003	1.060557e-002
1.944859e+003	1.112603e-002
1.945823e+003	1.111582e-002
1.946787e+003	1.177226e-002
1.947752e+003	1.201100e-002
1.948716e+003	1.146922e-002
1.949680e+003	1.065504e-002
1.950644e+003	1.065295e-002
1.951609e+003	1.299145e-002
1.952573e+003	1.347559e-002
1.953537e+003	1.196157e-002
1.954501e+003	1.069282e-002
1.955465e+003	1.063601e-002
1.956430e+003	1.175307e-002
1.957394e+003	1.251420e-002
1.958358e+003	1.191000e-002
1.959322e+003	1.088333e-002
1.960287e+003	1.209637e-002
1.961251e+003	1.167430e-002
1.962215e+003	1.011491e-002
1.963179e+003	1.057864e-002
1.964144e+003	1.260481e-002
1.965108e+003	1.378372e-002
1.966072e+003	1.360759e-002
1.967036e+003	1.335569e-002
1.968000e+003	1.307147e-002
1.968965e+003	1.181876e-002
1.969929e+003	1.062673e-002
1.970893e+003	9.022316e-003
1.971857e+003	1.001636e-002
1.972822e+003	1.009845e-002
1.973786e+003	8.579854e-003
1.974750e+003	8.652532e-003
1.975714e+003	1.152265e-002
1.976679e+003	1.309562e-002
1.977643e+003	1.372280e-002
1.978607e+003	1.799519e-002
1.979571e+003	1.976972e-002
1.980536e+003	1.743550e-002
1.981500e+003	1.646082e-002
1.982464e+003	1.696505e-002
1.983428e+003	1.570329e-002
1.984392e+003	1.460506e-002
1.985357e+003	1.464056e-002
1.986321e+003	1.348533e-002
1.987285e+003	1.369287e-002
1.988249e+003	1.406021e-002
1.989214e+003	1.374726e-002
1.990178e+003	1.428445e-002
1.991142e+003	1.610464e-002
1.992106e+003	1.681907e-002
1.993071e+003	1.547299e-002
1.994035e+003	1.310121e-002
1.994999e+003	1.296233e-002
1.995963e+003	1.268783e-002
1.996927e+003	1.190601e-002
1.997892e+003	1.088506e-002
1.998856e+003	1.087517e-002
1.999820e+003	1.204339e-002
2.000784e+003	9.444026e-003
2.001749e+003	1.073353e-002
2.002713e+003	1.435819e-002
2.003677e+003	1.314699e-002
2.004641e+003	1.158937e-002
2.005606e+003	1.040773e-002
2.006570e+003	1.096344e-002
2.007534e+003	1.067789e-002
2.008498e+003	1.240592e-002
2.009463e+003	1.334740e-002
2.010427e+003	9.891104e-003
2.011391e+003	9.027693e-003
2.012355e+003	1.254750e-002
2.013320e+003	1.393088e-002
2.014284e+003	1.410211e-002
2.015248e+003	1.124575e-002
2.016212e+003	1.218708e-002
2.017177e+003	1.112111e-002
2.018141e+003	9.901538e-003
2.019105e+003	1.297813e-002
2.020069e+003	1.441557e-002
2.021033e+003	9.946818e-003
2.021998e+003	7.519238e-003
2.022962e+003	1.199090e-002
2.023926e+003	1.401818e-002
2.024890e+003	1.249161e-002
2.025855e+003	1.686218e-002
2.026819e+003	1.734120e-002
2.027783e+003	1.608814e-002
2.028747e+003	1.465262e-002
2.029712e+003	1.367497e-002
2.030676e+003	1.207909e-002
2.031640e+003	1.226513e-002
2.032604e+003	1.314672e-002
2.033568e+003	1.290991e-002
2.034533e+003	1.411226e-002
2.035497e+003	1.298597e-002
2.036461e+003	1.164898e-002
2.037425e+003	1.276465e-002
2.038390e+003	1.381720e-002
2.039354e+003	1.470244e-002
2.040318e+003	1.371718e-002
2.041282e+003	1.417587e-002
2.042247e+003	1.521336e-002
2.043211e+003	1.502428e-002
2.044175e+003	1.427804e-002
2.045139e+003	1.320127e-002
2.046104e+003	1.354556e-002
2.047068e+003	1.423438e-002
2.048032e+003	1.230566e-002
2.048996e+003	1.296453e-002
2.049960e+003	1.721323e-002
2.050925e+003	1.995280e-002
2.051889e+003	1.573388e-002
2.052853e+003	1.065494e-002
2.053817e+003	1.013665e-002
2.054782e+003	1.197029e-002
2.055746e+003	1.339607e-002
2.056710e+003	1.361821e-002
2.057674e+003	1.330181e-002
2.058639e+003	1.311819e-002
2.059603e+003	1.391630e-002
2.060567e+003	1.375343e-002
2.061531e+003	1.231134e-002
2.062496e+003	1.286192e-002
2.063460e+003	1.344479e-002
2.064424e+003	1.435605e-002
2.065388e+003	1.428684e-002
2.066353e+003	1.337659e-002
2.067317e+003	1.297910e-002
2.068281e+003	1.301780e-002
2.069245e+003	1.233127e-002
2.070209e+003	1.172652e-002
2.071174e+003	1.243332e-002
2.072138e+003	1.314249e-002
2.073102e+003	1.287884e-002
2.074066e+003	1.303265e-002
2.075031e+003	1.451811e-002
2.075995e+003	1.438331e-002
2.076959e+003	1.314644e-002
2.077923e+003	1.338599e-002
2.078887e+003	1.342268e-002
2.079852e+003	1.268048e-002
2.080816e+003	1.294746e-002
2.081780e+003	1.341200e-002
2.082744e+003	1.355528e-002
2.083708e+003	1.349922e-002
2.084673e+003	1.361248e-002
2.085637e+003	1.430352e-002
2.086601e+003	1.368558e-002
2.087565e+003	1.264824e-002
2.088530e+003	1.272375e-002
2.089494e+003	1.308610e-002
2.090458e+003	1.232588e-002
2.091422e+003	1.171590e-002
2.092387e+003	1.201880e-002
2.093351e+003	1.192729e-002
2.094315e+003	1.205481e-002
2.095279e+003	1.223290e-002
2.096244e+003	1.212596e-002
2.097208e+003	1.174618e-002
2.098172e+003	1.096538e-002
2.099136e+003	1.207740e-002
2.100101e+003	1.348841e-002
2.101065e+003	1.349666e-002
2.102029e+003	1.386857e-002
2.102993e+003	1.378593e-002
2.103958e+003	1.346165e-002
2.104922e+003	1.267924e-002
2.105886e+003	1.196147e-002
2.106850e+003	1.236860e-002
2.107814e+003	1.326010e-002
2.108779e+003	1.373947e-002
2.109743e+003	1.304556e-002
2.110707e+003	1.289336e-002
2.111671e+003	1.380281e-002
2.112636e+003	1.402256e-002
2.113600e+003	1.348543e-002
2.114564e+003	1.317307e-002
2.115528e+003	1.283645e-002
2.116493e+003	1.253948e-002
2.117457e+003	1.319537e-002
2.118421e+003	1.353023e-002
2.119385e+003	1.330501e-002
2.120350e+003	1.312985e-002
2.121314e+003	1.209093e-002
2.122278e+003	1.148364e-002
2.123242e+003	1.170952e-002
2.124207e+003	1.190541e-002
2.125171e+003	1.197554e-002
2.126135e+003	1.183445e-002
2.127099e+003	1.139916e-002
2.128063e+003	1.065096e-002
2.129028e+003	1.008652e-002
2.129992e+003	9.401701e-003
2.130956e+003	8.266041e-003
2.131920e+003	7.409453e-003
2.132885e+003	7.861719e-003
2.133849e+003	9.265285e-003
2.134813e+003	9.077264e-003
2.135777e+003	8.933718e-003
2.136741e+003	9.964699e-003
2.137706e+003	9.790602e-003
2.138670e+003	8.862358e-003
2.139634e+003	9.401027e-003
2.140598e+003	9.956801e-003
2.141563e+003	9.226255e-003
2.142527e+003	7.339681e-003
2.143491e+003	7.465146e-003
2.144455e+003	7.484585e-003
2.145419e+003	7.552123e-003
2.146384e+003	9.268552e-003
2.147348e+003	1.046192e-002
2.148312e+003	8.633347e-003
2.149276e+003	7.275367e-003
2.150241e+003	8.880937e-003
2.151205e+003	8.000295e-003
2.152169e+003	6.512241e-003
2.153133e+003	5.887265e-003
2.154098e+003	4.324386e-003
2.155062e+003	3.571615e-003
2.156026e+003	3.982930e-003
2.156990e+003	6.304607e-004
2.157955e+003	0.000000e+000
2.158919e+003	6.844903e-003
2.159883e+003	1.406594e-002
2.160847e+003	1.849674e-002
2.161812e+003	1.947960e-002
2.162776e+003	1.736709e-002
2.163740e+003	1.824479e-002
2.164704e+003	1.912301e-002
2.165668e+003	1.548292e-002
2.166633e+003	1.169290e-002
2.167597e+003	1.369635e-002
2.168561e+003	1.536832e-002
2.169525e+003	1.623434e-002
2.170490e+003	1.468030e-002
2.171454e+003	1.117838e-002
2.172418e+003	1.172110e-002
2.173382e+003	1.358493e-002
2.174347e+003	1.428182e-002
2.175311e+003	1.287768e-002
2.176275e+003	1.241757e-002
2.177239e+003	1.324968e-002
2.178204e+003	1.311480e-002
2.179168e+003	1.324750e-002
2.180132e+003	1.131083e-002
2.181096e+003	1.092927e-002
2.182061e+003	1.232697e-002
2.183025e+003	1.344731e-002
2.183989e+003	1.390294e-002
2.184953e+003	1.249997e-002
2.185917e+003	1.380238e-002
2.186882e+003	1.521336e-002
2.187846e+003	1.609664e-002
2.188810e+003	1.385746e-002
2.189774e+003	1.181903e-002
2.190739e+003	1.118202e-002
2.191703e+003	1.326978e-002
2.192667e+003	1.405973e-002
2.193631e+003	1.324014e-002
2.194595e+003	1.317112e-002
2.195560e+003	1.355405e-002
2.196524e+003	1.305492e-002
2.197488e+003	1.328857e-002
2.198452e+003	1.333433e-002
2.199417e+003	1.343989e-002
2.200381e+003	1.404094e-002
2.201345e+003	1.269378e-002
2.202309e+003	1.225722e-002
2.203273e+003	1.401423e-002
2.204238e+003	1.523524e-002
2.205202e+003	1.542260e-002
2.206166e+003	1.546498e-002
2.207130e+003	1.546233e-002
2.208095e+003	1.442219e-002
2.209059e+003	1.409382e-002
2.210023e+003	1.388711e-002
2.210987e+003	1.411349e-002
2.211952e+003	1.421981e-002
2.212916e+003	1.408262e-002
2.213880e+003	1.421300e-002
2.214844e+003	1.399787e-002
2.215809e+003	1.381347e-002
2.216773e+003	1.306622e-002
2.217737e+003	1.233632e-002
2.218701e+003	1.267913e-002
2.219666e+003	1.233108e-002
2.220630e+003	1.294824e-002
2.221594e+003	1.370423e-002
2.222558e+003	1.444463e-002
2.223522e+003	1.472091e-002
2.224487e+003	1.448057e-002
2.225451e+003	1.523073e-002
2.226415e+003	1.476049e-002
2.227379e+003	1.428670e-002
2.228344e+003	1.390407e-002
2.229308e+003	1.295542e-002
2.230272e+003	1.185252e-002
2.231236e+003	1.167418e-002
2.232201e+003	1.268676e-002
2.233165e+003	1.366524e-002
2.234129e+003	1.503646e-002
2.235093e+003	1.552263e-002
2.236058e+003	1.527935e-002
2.237022e+003	1.524849e-002
2.237986e+003	1.470759e-002
2.238950e+003	1.462426e-002
2.239915e+003	1.427040e-002
2.240879e+003	1.393355e-002
2.241843e+003	1.513410e-002
2.242807e+003	1.578245e-002
2.243771e+003	1.540924e-002
2.244736e+003	1.497546e-002
2.245700e+003	1.442795e-002
2.246664e+003	1.422257e-002
2.247628e+003	1.469374e-002
2.248593e+003	1.534718e-002
2.249557e+003	1.449751e-002
2.250521e+003	1.269224e-002
2.251485e+003	1.358263e-002
2.252449e+003	1.473597e-002
2.253414e+003	1.489646e-002
2.254378e+003	1.495914e-002
2.255342e+003	1.595863e-002
2.256306e+003	1.668417e-002
2.257271e+003	1.672173e-002
2.258235e+003	1.659663e-002
2.259199e+003	1.584115e-002
2.260163e+003	1.510004e-002
2.261127e+003	1.599190e-002
2.262092e+003	1.585478e-002
2.263056e+003	1.473762e-002
2.264020e+003	1.457123e-002
2.264984e+003	1.484820e-002
2.265949e+003	1.442121e-002
2.266913e+003	1.501566e-002
2.267877e+003	1.643331e-002
2.268841e+003	1.644278e-002
2.269806e+003	1.636653e-002
2.270770e+003	1.638259e-002
2.271734e+003	1.664493e-002
2.272698e+003	1.725244e-002
2.273663e+003	1.697997e-002
2.274627e+003	1.633070e-002
2.275591e+003	1.628108e-002
2.276555e+003	1.687672e-002
2.277520e+003	1.737178e-002
2.278484e+003	1.756831e-002
2.279448e+003	1.728909e-002
2.280412e+003	1.726840e-002
2.281376e+003	1.787525e-002
2.282341e+003	1.799583e-002
2.283305e+003	1.804315e-002
2.284269e+003	1.833906e-002
2.285233e+003	1.851207e-002
2.286198e+003	1.860576e-002
2.287162e+003	1.857547e-002
2.288126e+003	1.896105e-002
2.289090e+003	1.886505e-002
2.290055e+003	1.797468e-002
2.291019e+003	1.751028e-002
2.291983e+003	1.789105e-002
2.292947e+003	1.770967e-002
2.293912e+003	1.750252e-002
2.294876e+003	1.772872e-002
2.295840e+003	1.770214e-002
2.296804e+003	1.769890e-002
2.297769e+003	1.765649e-002
2.298733e+003	1.723837e-002
2.299697e+003	1.746447e-002
2.300661e+003	1.766759e-002
2.301625e+003	1.753119e-002
2.302590e+003	1.764419e-002
2.303554e+003	1.781003e-002
2.304518e+003	1.767970e-002
2.305482e+003	1.752920e-002
2.306447e+003	1.767122e-002
2.307411e+003	1.780923e-002
2.308375e+003	1.747281e-002
2.309339e+003	1.749205e-002
2.310303e+003	1.755923e-002
2.311268e+003	1.786332e-002
2.312232e+003	1.789152e-002
2.313196e+003	1.836516e-002
2.314160e+003	1.876337e-002
2.315125e+003	1.902163e-002
2.316089e+003	1.874133e-002
2.317053e+003	1.890162e-002
2.318017e+003	1.904268e-002
2.318981e+003	1.935924e-002
2.319946e+003	1.972559e-002
2.320910e+003	1.998479e-002
2.321874e+003	2.033660e-002
2.322838e+003	2.143782e-002
2.323803e+003	2.282071e-002
2.324767e+003	2.279883e-002
2.325731e+003	2.026689e-002
2.326695e+003	1.810566e-002
2.327660e+003	1.768638e-002
2.328624e+003	1.746464e-002
2.329588e+003	1.714405e-002
2.330552e+003	1.706961e-002
2.331517e+003	1.717768e-002
2.332481e+003	1.710881e-002
2.333445e+003	1.715803e-002
2.334409e+003	1.712977e-002
2.335374e+003	1.714553e-002
2.336338e+003	1.727619e-002
2.337302e+003	1.725224e-002
2.338266e+003	1.703508e-002
2.339230e+003	1.696043e-002
2.340195e+003	1.712432e-002
2.341159e+003	1.716497e-002
2.342123e+003	1.734143e-002
2.343087e+003	1.760634e-002
2.344052e+003	1.766902e-002
2.345016e+003	1.748705e-002
2.345980e+003	1.740216e-002
2.346944e+003	1.726664e-002
2.347909e+003	1.728448e-002
2.348873e+003	1.753862e-002
2.349837e+003	1.735276e-002
2.350801e+003	1.708553e-002
2.351766e+003	1.699316e-002
2.352730e+003	1.696005e-002
2.353694e+003	1.671470e-002
2.354658e+003	1.673990e-002
2.355623e+003	1.675442e-002
2.356587e+003	1.652950e-002
2.357551e+003	1.610582e-002
2.358515e+003	1.617189e-002
2.359479e+003	1.631527e-002
2.360444e+003	1.620419e-002
2.361408e+003	1.604052e-002
2.362372e+003	1.582989e-002
2.363336e+003	1.567997e-002
2.364301e+003	1.568878e-002
2.365265e+003	1.536976e-002
2.366229e+003	1.511263e-002
2.367193e+003	1.523952e-002
2.368157e+003	1.522124e-002
2.369122e+003	1.524371e-002
2.370086e+003	1.548167e-002
2.371050e+003	1.558705e-002
2.372014e+003	1.545258e-002
2.372979e+003	1.540022e-002
2.373943e+003	1.545079e-002
2.374907e+003	1.579263e-002
2.375871e+003	1.569378e-002
2.376835e+003	1.535306e-002
2.377800e+003	1.577342e-002
2.378764e+003	1.593625e-002
2.379728e+003	1.584248e-002
2.380692e+003	1.581481e-002
2.381657e+003	1.587117e-002
2.382621e+003	1.601528e-002
2.383585e+003	1.606201e-002
2.384549e+003	1.605240e-002
2.385514e+003	1.626300e-002
2.386478e+003	1.615810e-002
2.387442e+003	1.591634e-002
2.388406e+003	1.601911e-002
2.389371e+003	1.631530e-002
2.390335e+003	1.615761e-002
2.391299e+003	1.611759e-002
2.392263e+003	1.600499e-002
2.393228e+003	1.613191e-002
2.394192e+003	1.634871e-002
2.395156e+003	1.639370e-002
2.396120e+003	1.642485e-002
2.397084e+003	1.647097e-002
2.398049e+003	1.632884e-002
2.399013e+003	1.601129e-002
2.399977e+003	1.608330e-002
2.400941e+003	1.634961e-002
2.401906e+003	1.635220e-002
2.402870e+003	1.617226e-002
2.403834e+003	1.614287e-002
2.404798e+003	1.608103e-002
2.405763e+003	1.614869e-002
2.406727e+003	1.671124e-002
2.407691e+003	1.725219e-002
2.408655e+003	1.722147e-002
2.409620e+003	1.710501e-002
2.410584e+003	1.745289e-002
2.411548e+003	1.780584e-002
2.412512e+003	1.748088e-002
2.413477e+003	1.695430e-002
2.414441e+003	1.685332e-002
2.415405e+003	1.716293e-002
2.416369e+003	1.758737e-002
2.417333e+003	1.764352e-002
2.418298e+003	1.766940e-002
2.419262e+003	1.766852e-002
2.420226e+003	1.735603e-002
2.421190e+003	1.724797e-002
2.422155e+003	1.743487e-002
2.423119e+003	1.744865e-002
2.424083e+003	1.761759e-002
2.425047e+003	1.768302e-002
2.426011e+003	1.754831e-002
2.426976e+003	1.791986e-002
2.427940e+003	1.830586e-002
2.428904e+003	1.827635e-002
2.429868e+003	1.828763e-002
2.430833e+003	1.835357e-002
2.431797e+003	1.808927e-002
2.432761e+003	1.802807e-002
2.433725e+003	1.813203e-002
2.434689e+003	1.796145e-002
2.435654e+003	1.810218e-002
2.436618e+003	1.859172e-002
2.437582e+003	1.881392e-002
2.438546e+003	1.838192e-002
2.439511e+003	1.839083e-002
2.440475e+003	1.837989e-002
2.441439e+003	1.842236e-002
2.442403e+003	1.847319e-002
2.443368e+003	1.827070e-002
2.444332e+003	1.847211e-002
2.445296e+003	1.865036e-002
2.446260e+003	1.901484e-002
2.447225e+003	1.951993e-002
2.448189e+003	1.941027e-002
2.449153e+003	1.941693e-002
2.450117e+003	1.951455e-002
2.451082e+003	1.957031e-002
2.452046e+003	1.949328e-002
[truncated: 1,605 more rows]
