# Supplementary material for: Aqueous Depolymerization of Polyethylene at Ambient Temperature: In Situ Generation of Permanganate Using Ozone
Source: ACS Sustain Chem Eng. 2026 Mar 17;14(12):5995–6005. doi: 10.1021/acssuschemeng.5c12302 (PMC13040521; doi:10.1021/acssuschemeng.5c12302)
Supplement: Supplementary file 2 [file sc5c12302_si_002.zip › Supplemental_information_raw_data_and_code/Repeat experiment 2/ATR/@@@2MSB010-94.CSV]

5.245430e+002	7.561882e-003
5.255072e+002	7.694678e-003
5.264714e+002	7.837492e-003
5.274357e+002	7.989809e-003
5.283999e+002	7.907835e-003
5.293641e+002	7.888625e-003
5.303284e+002	8.279357e-003
5.312926e+002	8.596163e-003
5.322568e+002	8.275513e-003
5.332211e+002	8.284939e-003
5.341853e+002	8.263500e-003
5.351495e+002	8.192772e-003
5.361138e+002	8.251138e-003
5.370780e+002	8.448532e-003
5.380422e+002	8.355651e-003
5.390065e+002	8.428619e-003
5.399707e+002	8.663527e-003
5.409349e+002	8.846203e-003
5.418992e+002	8.857530e-003
5.428634e+002	8.564314e-003
5.438276e+002	8.205449e-003
5.447919e+002	8.302938e-003
5.457561e+002	8.577009e-003
5.467203e+002	8.454448e-003
5.476846e+002	8.057477e-003
5.486488e+002	7.773738e-003
5.496130e+002	7.882523e-003
5.505773e+002	8.037165e-003
5.515415e+002	8.293829e-003
5.525057e+002	8.255165e-003
5.534700e+002	7.636691e-003
5.544342e+002	7.237901e-003
5.553984e+002	7.054541e-003
5.563627e+002	7.488709e-003
5.573269e+002	7.700098e-003
5.582911e+002	7.471186e-003
5.592554e+002	7.513194e-003
5.602196e+002	7.630732e-003
5.611838e+002	7.366444e-003
5.621481e+002	7.262290e-003
5.631123e+002	7.506661e-003
5.640765e+002	7.352964e-003
5.650408e+002	7.218678e-003
5.660050e+002	7.259343e-003
5.669692e+002	7.318737e-003
5.679335e+002	7.732521e-003
5.688977e+002	7.904049e-003
5.698619e+002	7.501845e-003
5.708262e+002	7.702104e-003
5.717904e+002	7.768359e-003
5.727546e+002	7.321326e-003
5.737189e+002	7.156794e-003
5.746831e+002	7.094034e-003
5.756473e+002	6.909444e-003
5.766116e+002	7.228192e-003
5.775758e+002	7.951589e-003
5.785400e+002	8.575907e-003
5.795043e+002	8.543716e-003
5.804685e+002	7.073167e-003
5.814327e+002	6.825589e-003
5.823970e+002	7.603012e-003
5.833612e+002	7.839082e-003
5.843254e+002	7.918826e-003
5.852897e+002	7.864176e-003
5.862539e+002	7.900998e-003
5.872181e+002	7.623456e-003
5.881824e+002	7.443762e-003
5.891466e+002	7.316735e-003
5.901108e+002	7.756015e-003
5.910751e+002	8.085415e-003
5.920393e+002	7.849044e-003
5.930035e+002	7.930374e-003
5.939678e+002	8.108707e-003
5.949320e+002	8.176923e-003
5.958962e+002	8.138144e-003
5.968605e+002	8.285992e-003
5.978247e+002	8.351857e-003
5.987889e+002	8.391226e-003
5.997532e+002	8.540185e-003
6.007174e+002	8.650284e-003
6.016816e+002	8.787276e-003
6.026459e+002	8.700928e-003
6.036101e+002	8.540396e-003
6.045743e+002	8.698335e-003
6.055386e+002	8.976009e-003
6.065028e+002	8.990290e-003
6.074670e+002	8.936604e-003
6.084313e+002	9.220940e-003
6.093955e+002	9.526826e-003
6.103597e+002	9.514336e-003
6.113240e+002	9.329217e-003
6.122882e+002	9.242758e-003
6.132524e+002	9.222478e-003
6.142167e+002	9.495567e-003
6.151809e+002	9.550126e-003
6.161451e+002	9.788257e-003
6.171094e+002	1.002538e-002
6.180736e+002	9.787871e-003
6.190378e+002	9.505169e-003
6.200021e+002	9.725873e-003
6.209663e+002	1.002087e-002
6.219305e+002	1.025259e-002
6.228948e+002	1.022581e-002
6.238590e+002	1.033347e-002
6.248232e+002	1.068402e-002
6.257875e+002	1.046561e-002
6.267517e+002	1.013837e-002
6.277159e+002	1.023193e-002
6.286802e+002	1.036139e-002
6.296444e+002	1.056261e-002
6.306086e+002	1.070712e-002
6.315729e+002	1.072831e-002
6.325371e+002	1.067555e-002
6.335013e+002	1.049702e-002
6.344656e+002	1.042731e-002
6.354298e+002	1.051312e-002
6.363940e+002	1.052877e-002
6.373583e+002	1.046770e-002
6.383225e+002	1.033146e-002
6.392867e+002	1.041514e-002
6.402510e+002	1.054819e-002
6.412152e+002	1.054285e-002
6.421794e+002	1.064209e-002
6.431437e+002	1.052851e-002
6.441079e+002	1.037746e-002
6.450721e+002	1.046861e-002
6.460364e+002	1.039206e-002
6.470006e+002	1.017176e-002
6.479648e+002	1.029794e-002
6.489291e+002	1.061368e-002
6.498933e+002	1.069784e-002
6.508575e+002	1.074281e-002
6.518218e+002	1.090827e-002
6.527860e+002	1.096383e-002
6.537502e+002	1.097407e-002
6.547145e+002	1.111551e-002
6.556787e+002	1.107120e-002
6.566429e+002	1.108287e-002
6.576072e+002	1.117539e-002
6.585714e+002	1.104910e-002
6.595356e+002	1.101255e-002
6.604999e+002	1.106820e-002
6.614641e+002	1.102506e-002
6.624283e+002	1.104406e-002
6.633926e+002	1.112325e-002
6.643568e+002	1.127850e-002
6.653210e+002	1.136868e-002
6.662853e+002	1.126769e-002
6.672495e+002	1.116433e-002
6.682137e+002	1.128803e-002
6.691780e+002	1.159457e-002
6.701422e+002	1.186865e-002
6.711064e+002	1.203636e-002
6.720707e+002	1.212213e-002
6.730349e+002	1.219732e-002
6.739991e+002	1.229993e-002
6.749634e+002	1.247474e-002
6.759276e+002	1.256190e-002
6.768918e+002	1.274711e-002
6.778561e+002	1.290370e-002
6.788203e+002	1.301303e-002
6.797845e+002	1.294904e-002
6.807488e+002	1.285412e-002
6.817130e+002	1.284300e-002
6.826772e+002	1.293114e-002
6.836415e+002	1.285294e-002
6.846057e+002	1.277278e-002
6.855699e+002	1.283637e-002
6.865342e+002	1.267313e-002
6.874984e+002	1.257624e-002
6.884626e+002	1.239794e-002
6.894269e+002	1.243971e-002
6.903911e+002	1.237084e-002
6.913553e+002	1.213985e-002
6.923196e+002	1.210219e-002
6.932838e+002	1.194762e-002
6.942480e+002	1.191253e-002
6.952123e+002	1.194634e-002
6.961765e+002	1.174457e-002
6.971407e+002	1.154090e-002
6.981050e+002	1.167497e-002
6.990692e+002	1.177211e-002
7.000334e+002	1.176720e-002
7.009977e+002	1.191615e-002
7.019619e+002	1.196693e-002
7.029261e+002	1.205647e-002
7.038904e+002	1.236801e-002
7.048546e+002	1.258589e-002
7.058188e+002	1.288306e-002
7.067831e+002	1.356036e-002
7.077473e+002	1.424155e-002
7.087115e+002	1.508170e-002
7.096758e+002	1.620291e-002
7.106400e+002	1.755441e-002
7.116042e+002	1.959495e-002
7.125685e+002	2.277412e-002
7.135327e+002	2.771102e-002
7.144969e+002	3.532704e-002
7.154612e+002	4.516587e-002
7.164254e+002	5.477912e-002
7.173896e+002	6.256800e-002
7.183539e+002	7.055622e-002
7.193181e+002	7.633156e-002
7.202823e+002	7.135388e-002
7.212466e+002	5.888872e-002
7.222108e+002	4.848379e-002
7.231750e+002	4.197708e-002
7.241393e+002	3.842188e-002
7.251035e+002	3.665558e-002
7.260677e+002	3.641393e-002
7.270320e+002	3.818021e-002
7.279962e+002	4.210041e-002
7.289604e+002	4.850952e-002
7.299247e+002	5.571247e-002
7.308889e+002	5.786771e-002
7.318531e+002	5.018041e-002
7.328174e+002	3.810458e-002
7.337816e+002	2.845524e-002
7.347458e+002	2.229672e-002
7.357101e+002	1.892706e-002
7.366743e+002	1.694867e-002
7.376385e+002	1.562309e-002
7.386028e+002	1.480108e-002
7.395670e+002	1.412781e-002
7.405313e+002	1.341881e-002
7.414955e+002	1.301569e-002
7.424597e+002	1.291664e-002
7.434240e+002	1.260531e-002
7.443882e+002	1.225560e-002
7.453524e+002	1.212876e-002
7.463167e+002	1.194689e-002
7.472809e+002	1.191274e-002
7.482451e+002	1.193811e-002
7.492094e+002	1.191321e-002
7.501736e+002	1.175306e-002
7.511378e+002	1.160892e-002
7.521021e+002	1.146699e-002
7.530663e+002	1.137805e-002
7.540305e+002	1.119003e-002
7.549948e+002	1.110032e-002
7.559590e+002	1.138277e-002
7.569232e+002	1.130563e-002
7.578875e+002	1.126558e-002
7.588517e+002	1.149024e-002
7.598159e+002	1.159909e-002
7.607802e+002	1.154121e-002
7.617444e+002	1.151228e-002
7.627086e+002	1.167632e-002
7.636729e+002	1.163199e-002
7.646371e+002	1.150025e-002
7.656013e+002	1.168493e-002
7.665656e+002	1.185095e-002
7.675298e+002	1.196418e-002
7.684940e+002	1.191804e-002
7.694583e+002	1.174069e-002
7.704225e+002	1.203440e-002
7.713867e+002	1.211003e-002
7.723510e+002	1.205856e-002
7.733152e+002	1.212001e-002
7.742794e+002	1.220440e-002
7.752437e+002	1.228183e-002
7.762079e+002	1.225597e-002
7.771721e+002	1.227336e-002
7.781364e+002	1.241624e-002
7.791006e+002	1.237751e-002
7.800648e+002	1.245404e-002
7.810291e+002	1.283677e-002
7.819933e+002	1.274706e-002
7.829575e+002	1.252808e-002
7.839218e+002	1.277071e-002
7.848860e+002	1.288850e-002
7.858502e+002	1.282889e-002
7.868145e+002	1.290796e-002
7.877787e+002	1.316173e-002
7.887429e+002	1.311551e-002
7.897072e+002	1.324279e-002
7.906714e+002	1.339841e-002
7.916356e+002	1.350089e-002
7.925999e+002	1.367961e-002
7.935641e+002	1.385220e-002
7.945283e+002	1.403050e-002
7.954926e+002	1.399164e-002
7.964568e+002	1.403623e-002
7.974210e+002	1.429733e-002
7.983853e+002	1.430832e-002
7.993495e+002	1.441965e-002
8.003137e+002	1.443571e-002
8.012780e+002	1.434272e-002
8.022422e+002	1.443247e-002
8.032064e+002	1.454156e-002
8.041707e+002	1.453953e-002
8.051349e+002	1.456519e-002
8.060991e+002	1.441432e-002
8.070634e+002	1.451012e-002
8.080276e+002	1.469308e-002
8.089918e+002	1.473334e-002
8.099561e+002	1.469431e-002
8.109203e+002	1.454903e-002
8.118845e+002	1.442367e-002
8.128488e+002	1.461112e-002
8.138130e+002	1.479066e-002
8.147772e+002	1.471845e-002
8.157415e+002	1.465604e-002
8.167057e+002	1.463489e-002
8.176699e+002	1.473734e-002
8.186342e+002	1.495902e-002
8.195984e+002	1.468534e-002
8.205626e+002	1.455465e-002
8.215269e+002	1.471271e-002
8.224911e+002	1.474124e-002
8.234553e+002	1.477823e-002
8.244196e+002	1.484985e-002
8.253838e+002	1.497098e-002
8.263480e+002	1.483008e-002
8.273123e+002	1.458305e-002
8.282765e+002	1.446953e-002
8.292407e+002	1.453484e-002
8.302050e+002	1.463810e-002
8.311692e+002	1.465682e-002
8.321334e+002	1.497387e-002
8.330977e+002	1.521067e-002
8.340619e+002	1.515933e-002
8.350261e+002	1.508440e-002
8.359904e+002	1.506300e-002
8.369546e+002	1.500157e-002
8.379188e+002	1.504159e-002
8.388831e+002	1.518275e-002
8.398473e+002	1.532117e-002
8.408115e+002	1.509823e-002
8.417758e+002	1.502138e-002
8.427400e+002	1.501978e-002
8.437042e+002	1.504899e-002
8.446685e+002	1.512392e-002
8.456327e+002	1.526799e-002
8.465969e+002	1.550186e-002
8.475612e+002	1.566324e-002
8.485254e+002	1.564013e-002
8.494896e+002	1.558771e-002
8.504539e+002	1.569361e-002
8.514181e+002	1.589618e-002
8.523823e+002	1.585427e-002
8.533466e+002	1.599431e-002
8.543108e+002	1.602000e-002
8.552750e+002	1.602217e-002
8.562393e+002	1.620525e-002
8.572035e+002	1.622404e-002
8.581677e+002	1.618904e-002
8.591320e+002	1.615331e-002
8.600962e+002	1.623676e-002
8.610604e+002	1.637856e-002
8.620247e+002	1.642394e-002
8.629889e+002	1.642687e-002
8.639531e+002	1.648345e-002
8.649174e+002	1.663120e-002
8.658816e+002	1.676345e-002
8.668458e+002	1.680368e-002
8.678101e+002	1.688789e-002
8.687743e+002	1.692646e-002
8.697385e+002	1.710712e-002
8.707028e+002	1.720820e-002
8.716670e+002	1.707272e-002
8.726312e+002	1.720897e-002
8.735955e+002	1.756820e-002
8.745597e+002	1.770951e-002
8.755239e+002	1.771519e-002
8.764882e+002	1.781589e-002
8.774524e+002	1.798183e-002
8.784166e+002	1.812867e-002
8.793809e+002	1.809351e-002
8.803451e+002	1.822095e-002
8.813093e+002	1.832399e-002
8.822736e+002	1.852260e-002
8.832378e+002	1.872130e-002
8.842020e+002	1.878879e-002
8.851663e+002	1.876654e-002
8.861305e+002	1.891107e-002
8.870947e+002	1.920089e-002
8.880590e+002	1.935297e-002
8.890232e+002	1.951541e-002
8.899874e+002	1.973334e-002
8.909517e+002	1.994115e-002
8.919159e+002	2.024450e-002
8.928801e+002	2.040473e-002
8.938444e+002	2.050853e-002
8.948087e+002	2.078195e-002
8.957729e+002	2.089679e-002
8.967371e+002	2.082740e-002
8.977014e+002	2.104153e-002
8.986656e+002	2.132674e-002
8.996298e+002	2.140498e-002
9.005941e+002	2.150082e-002
9.015583e+002	2.163548e-002
9.025225e+002	2.170288e-002
9.034868e+002	2.189869e-002
9.044510e+002	2.229729e-002
9.054152e+002	2.250867e-002
9.063795e+002	2.263944e-002
9.073437e+002	2.305482e-002
9.083079e+002	2.314875e-002
9.092722e+002	2.302435e-002
9.102364e+002	2.309351e-002
9.112006e+002	2.317723e-002
9.121649e+002	2.347168e-002
9.131291e+002	2.396429e-002
9.140933e+002	2.392758e-002
9.150576e+002	2.398277e-002
9.160218e+002	2.433433e-002
9.169860e+002	2.445992e-002
9.179503e+002	2.459926e-002
9.189145e+002	2.471190e-002
9.198787e+002	2.500930e-002
9.208430e+002	2.543445e-002
9.218072e+002	2.569901e-002
9.227714e+002	2.576944e-002
9.237357e+002	2.613009e-002
9.246999e+002	2.671764e-002
9.256641e+002	2.657351e-002
9.266284e+002	2.641310e-002
9.275926e+002	2.721659e-002
9.285568e+002	2.779685e-002
9.295211e+002	2.724011e-002
9.304853e+002	2.739872e-002
9.314495e+002	2.765692e-002
9.324138e+002	2.806540e-002
9.333780e+002	2.867365e-002
9.343422e+002	2.886463e-002
9.353065e+002	2.877830e-002
9.362707e+002	2.878062e-002
9.372349e+002	2.911704e-002
9.381992e+002	2.952015e-002
9.391634e+002	2.938302e-002
9.401276e+002	2.916640e-002
9.410919e+002	2.912243e-002
9.420561e+002	2.918135e-002
9.430203e+002	2.918557e-002
9.439846e+002	2.929407e-002
9.449488e+002	2.931100e-002
9.459130e+002	2.915571e-002
9.468773e+002	2.902928e-002
9.478415e+002	2.901316e-002
9.488057e+002	2.870479e-002
9.497700e+002	2.851110e-002
9.507342e+002	2.824411e-002
9.516984e+002	2.797363e-002
9.526627e+002	2.769097e-002
9.536269e+002	2.745192e-002
9.545911e+002	2.742827e-002
9.555554e+002	2.719559e-002
9.565196e+002	2.667527e-002
9.574838e+002	2.649588e-002
9.584481e+002	2.652615e-002
9.594123e+002	2.667417e-002
9.603765e+002	2.630588e-002
9.613408e+002	2.585477e-002
9.623050e+002	2.595388e-002
9.632692e+002	2.557339e-002
9.642335e+002	2.543037e-002
9.651977e+002	2.553110e-002
9.661619e+002	2.470954e-002
9.671262e+002	2.400038e-002
9.680904e+002	2.403912e-002
9.690546e+002	2.361888e-002
9.700189e+002	2.325358e-002
9.709831e+002	2.361840e-002
9.719473e+002	2.306069e-002
9.729116e+002	2.220236e-002
9.738758e+002	2.187367e-002
9.748400e+002	2.167220e-002
9.758043e+002	2.139704e-002
9.767685e+002	2.110249e-002
9.777327e+002	2.086993e-002
9.786970e+002	2.072333e-002
9.796612e+002	2.049782e-002
9.806254e+002	2.028297e-002
9.815897e+002	1.997982e-002
9.825539e+002	1.963467e-002
9.835181e+002	1.940678e-002
9.844824e+002	1.919900e-002
9.854466e+002	1.894704e-002
9.864108e+002	1.888237e-002
9.873751e+002	1.853732e-002
9.883393e+002	1.817954e-002
9.893035e+002	1.817439e-002
9.902678e+002	1.818565e-002
9.912320e+002	1.803498e-002
9.921962e+002	1.785598e-002
9.931605e+002	1.777825e-002
9.941247e+002	1.754095e-002
9.950889e+002	1.739381e-002
9.960532e+002	1.727461e-002
9.970174e+002	1.709205e-002
9.979816e+002	1.701951e-002
9.989459e+002	1.693474e-002
9.999101e+002	1.690473e-002
1.000874e+003	1.691805e-002
1.001839e+003	1.670817e-002
1.002803e+003	1.657805e-002
1.003767e+003	1.672115e-002
1.004731e+003	1.677586e-002
1.005695e+003	1.686861e-002
1.006660e+003	1.697249e-002
1.007624e+003	1.682752e-002
1.008588e+003	1.662496e-002
1.009552e+003	1.649378e-002
1.010517e+003	1.663966e-002
1.011481e+003	1.688405e-002
1.012445e+003	1.695232e-002
1.013409e+003	1.691383e-002
1.014374e+003	1.683526e-002
1.015338e+003	1.680911e-002
1.016302e+003	1.689105e-002
1.017266e+003	1.699466e-002
1.018231e+003	1.694302e-002
1.019195e+003	1.694408e-002
1.020159e+003	1.692561e-002
1.021123e+003	1.686282e-002
1.022087e+003	1.680640e-002
1.023052e+003	1.679668e-002
1.024016e+003	1.682644e-002
1.024980e+003	1.688563e-002
1.025944e+003	1.682273e-002
1.026909e+003	1.674377e-002
1.027873e+003	1.675154e-002
1.028837e+003	1.675589e-002
1.029801e+003	1.678046e-002
1.030766e+003	1.674250e-002
1.031730e+003	1.664271e-002
1.032694e+003	1.661552e-002
1.033658e+003	1.665508e-002
1.034623e+003	1.677928e-002
1.035587e+003	1.673478e-002
1.036551e+003	1.672820e-002
1.037515e+003	1.671998e-002
1.038479e+003	1.675688e-002
1.039444e+003	1.657034e-002
1.040408e+003	1.631792e-002
1.041372e+003	1.655150e-002
1.042336e+003	1.696330e-002
1.043301e+003	1.703982e-002
1.044265e+003	1.709103e-002
1.045229e+003	1.706348e-002
1.046193e+003	1.704963e-002
1.047157e+003	1.711810e-002
1.048122e+003	1.709458e-002
1.049086e+003	1.714639e-002
1.050050e+003	1.708461e-002
1.051014e+003	1.697831e-002
1.051979e+003	1.707734e-002
1.052943e+003	1.712070e-002
1.053907e+003	1.716526e-002
1.054871e+003	1.738003e-002
1.055836e+003	1.750143e-002
1.056800e+003	1.759846e-002
1.057764e+003	1.772525e-002
1.058728e+003	1.784154e-002
1.059693e+003	1.795158e-002
1.060657e+003	1.789641e-002
1.061621e+003	1.793686e-002
1.062585e+003	1.805871e-002
1.063550e+003	1.814777e-002
1.064514e+003	1.810578e-002
1.065478e+003	1.824175e-002
1.066442e+003	1.841564e-002
1.067406e+003	1.844887e-002
1.068371e+003	1.837698e-002
1.069335e+003	1.830322e-002
1.070299e+003	1.840084e-002
1.071263e+003	1.860400e-002
1.072228e+003	1.858678e-002
1.073192e+003	1.853409e-002
1.074156e+003	1.862965e-002
1.075120e+003	1.868424e-002
1.076084e+003	1.876683e-002
1.077049e+003	1.902013e-002
1.078013e+003	1.936804e-002
1.078977e+003	1.946927e-002
1.079941e+003	1.946326e-002
1.080906e+003	1.974420e-002
1.081870e+003	2.017264e-002
1.082834e+003	2.052511e-002
1.083798e+003	2.080660e-002
1.084763e+003	2.112917e-002
1.085727e+003	2.129808e-002
1.086691e+003	2.169313e-002
1.087655e+003	2.212329e-002
1.088620e+003	2.237959e-002
1.089584e+003	2.273656e-002
1.090548e+003	2.325876e-002
1.091512e+003	2.357068e-002
1.092477e+003	2.379506e-002
1.093441e+003	2.412286e-002
1.094405e+003	2.418561e-002
1.095369e+003	2.417579e-002
1.096333e+003	2.436402e-002
1.097298e+003	2.455427e-002
1.098262e+003	2.452880e-002
1.099226e+003	2.455595e-002
1.100190e+003	2.469630e-002
1.101155e+003	2.470165e-002
1.102119e+003	2.461385e-002
1.103083e+003	2.464787e-002
1.104047e+003	2.474973e-002
1.105011e+003	2.473769e-002
1.105976e+003	2.472942e-002
1.106940e+003	2.473125e-002
1.107904e+003	2.479278e-002
1.108868e+003	2.474944e-002
1.109833e+003	2.457859e-002
1.110797e+003	2.452040e-002
1.111761e+003	2.443640e-002
1.112725e+003	2.425709e-002
1.113690e+003	2.426273e-002
1.114654e+003	2.420533e-002
1.115618e+003	2.403129e-002
1.116582e+003	2.378703e-002
1.117547e+003	2.353056e-002
1.118511e+003	2.329412e-002
1.119475e+003	2.305137e-002
1.120439e+003	2.265742e-002
1.121404e+003	2.221553e-002
1.122368e+003	2.200104e-002
1.123332e+003	2.180096e-002
1.124296e+003	2.152277e-002
1.125260e+003	2.138433e-002
1.126225e+003	2.127846e-002
1.127189e+003	2.109304e-002
1.128153e+003	2.096119e-002
1.129117e+003	2.081146e-002
1.130082e+003	2.079165e-002
1.131046e+003	2.089098e-002
1.132010e+003	2.087411e-002
1.132974e+003	2.091450e-002
1.133938e+003	2.107410e-002
1.134903e+003	2.122717e-002
1.135867e+003	2.142215e-002
1.136831e+003	2.164579e-002
1.137795e+003	2.187393e-002
1.138760e+003	2.214230e-002
1.139724e+003	2.239470e-002
1.140688e+003	2.287716e-002
1.141652e+003	2.339214e-002
1.142617e+003	2.373884e-002
1.143581e+003	2.404249e-002
1.144545e+003	2.449022e-002
1.145509e+003	2.501036e-002
1.146474e+003	2.547515e-002
1.147438e+003	2.589258e-002
1.148402e+003	2.641810e-002
1.149366e+003	2.691659e-002
1.150331e+003	2.750802e-002
1.151295e+003	2.818433e-002
1.152259e+003	2.876123e-002
1.153223e+003	2.919377e-002
1.154188e+003	2.975160e-002
1.155152e+003	3.045844e-002
1.156116e+003	3.112844e-002
1.157080e+003	3.167470e-002
1.158044e+003	3.224871e-002
1.159009e+003	3.276512e-002
1.159973e+003	3.323856e-002
1.160937e+003	3.366544e-002
1.161901e+003	3.416918e-002
1.162865e+003	3.461616e-002
1.163830e+003	3.488696e-002
1.164794e+003	3.519073e-002
1.165758e+003	3.565102e-002
1.166722e+003	3.589137e-002
1.167687e+003	3.620403e-002
1.168651e+003	3.652479e-002
1.169615e+003	3.662062e-002
1.170579e+003	3.662675e-002
1.171544e+003	3.676693e-002
1.172508e+003	3.676784e-002
1.173472e+003	3.678726e-002
1.174436e+003	3.690799e-002
1.175401e+003	3.704785e-002
1.176365e+003	3.710184e-002
1.177329e+003	3.720495e-002
1.178293e+003	3.736630e-002
1.179258e+003	3.756163e-002
1.180222e+003	3.765965e-002
1.181186e+003	3.786387e-002
1.182150e+003	3.811666e-002
1.183115e+003	3.829950e-002
1.184079e+003	3.841243e-002
1.185043e+003	3.863554e-002
1.186007e+003	3.883119e-002
1.186971e+003	3.906581e-002
1.187936e+003	3.933201e-002
1.188900e+003	3.954083e-002
1.189864e+003	3.973597e-002
1.190828e+003	3.998159e-002
1.191792e+003	4.024562e-002
1.192757e+003	4.049277e-002
1.193721e+003	4.067107e-002
1.194685e+003	4.091587e-002
1.195649e+003	4.119209e-002
1.196614e+003	4.142820e-002
1.197578e+003	4.159669e-002
1.198542e+003	4.175799e-002
1.199506e+003	4.185318e-002
1.200471e+003	4.208041e-002
1.201435e+003	4.221060e-002
1.202399e+003	4.230248e-002
1.203363e+003	4.245280e-002
1.204328e+003	4.261390e-002
1.205292e+003	4.279469e-002
1.206256e+003	4.295687e-002
1.207220e+003	4.302371e-002
1.208185e+003	4.315384e-002
1.209149e+003	4.329766e-002
1.210113e+003	4.331567e-002
1.211077e+003	4.334069e-002
1.212042e+003	4.345053e-002
1.213006e+003	4.352218e-002
1.213970e+003	4.350914e-002
1.214934e+003	4.351439e-002
1.215898e+003	4.343915e-002
1.216863e+003	4.331362e-002
1.217827e+003	4.319056e-002
1.218791e+003	4.302688e-002
1.219755e+003	4.287731e-002
1.220719e+003	4.267870e-002
1.221684e+003	4.262371e-002
1.222648e+003	4.258170e-002
1.223612e+003	4.245973e-002
1.224576e+003	4.228092e-002
1.225541e+003	4.219072e-002
1.226505e+003	4.206938e-002
1.227469e+003	4.195546e-002
1.228433e+003	4.189193e-002
1.229398e+003	4.185236e-002
1.230362e+003	4.176753e-002
1.231326e+003	4.172231e-002
1.232290e+003	4.160286e-002
1.233255e+003	4.142692e-002
1.234219e+003	4.133237e-002
1.235183e+003	4.124311e-002
1.236147e+003	4.115099e-002
1.237112e+003	4.108647e-002
1.238076e+003	4.109737e-002
1.239040e+003	4.113173e-002
1.240004e+003	4.114544e-002
1.240969e+003	4.111409e-002
1.241933e+003	4.096215e-002
1.242897e+003	4.082615e-002
1.243861e+003	4.076441e-002
1.244825e+003	4.074495e-002
1.245790e+003	4.077268e-002
1.246754e+003	4.079501e-002
1.247718e+003	4.075800e-002
1.248682e+003	4.077135e-002
1.249646e+003	4.071110e-002
1.250611e+003	4.069097e-002
1.251575e+003	4.075993e-002
1.252539e+003	4.080144e-002
1.253503e+003	4.085469e-002
1.254468e+003	4.093092e-002
1.255432e+003	4.092408e-002
1.256396e+003	4.103478e-002
1.257360e+003	4.124377e-002
1.258325e+003	4.150622e-002
1.259289e+003	4.160587e-002
1.260253e+003	4.170441e-002
1.261217e+003	4.177959e-002
1.262182e+003	4.184496e-002
1.263146e+003	4.192749e-002
1.264110e+003	4.198140e-002
1.265074e+003	4.194456e-002
1.266039e+003	4.195593e-002
1.267003e+003	4.199914e-002
1.267967e+003	4.216588e-002
1.268931e+003	4.231257e-002
1.269896e+003	4.253687e-002
1.270860e+003	4.270493e-002
1.271824e+003	4.287128e-002
1.272788e+003	4.298060e-002
1.273752e+003	4.324728e-002
1.274717e+003	4.356508e-002
1.275681e+003	4.385065e-002
1.276645e+003	4.411117e-002
1.277609e+003	4.439215e-002
1.278574e+003	4.466160e-002
1.279538e+003	4.494527e-002
1.280502e+003	4.525928e-002
1.281466e+003	4.552218e-002
1.282431e+003	4.572753e-002
1.283395e+003	4.596214e-002
1.284359e+003	4.618901e-002
1.285323e+003	4.646475e-002
1.286287e+003	4.659094e-002
1.287252e+003	4.669052e-002
1.288216e+003	4.682948e-002
1.289180e+003	4.704355e-002
1.290144e+003	4.706905e-002
1.291109e+003	4.710393e-002
1.292073e+003	4.714880e-002
1.293037e+003	4.717412e-002
1.294001e+003	4.717876e-002
1.294966e+003	4.709090e-002
1.295930e+003	4.700326e-002
1.296894e+003	4.693677e-002
1.297858e+003	4.669041e-002
1.298823e+003	4.643562e-002
1.299787e+003	4.610689e-002
1.300751e+003	4.572817e-002
1.301715e+003	4.522991e-002
1.302679e+003	4.468348e-002
1.303644e+003	4.404122e-002
1.304608e+003	4.338946e-002
1.305572e+003	4.280623e-002
1.306536e+003	4.230691e-002
1.307501e+003	4.166365e-002
1.308465e+003	4.097213e-002
1.309429e+003	4.036216e-002
1.310393e+003	3.976845e-002
1.311358e+003	3.918267e-002
1.312322e+003	3.862245e-002
1.313286e+003	3.788773e-002
1.314250e+003	3.718909e-002
1.315214e+003	3.646436e-002
1.316179e+003	3.580238e-002
1.317143e+003	3.525083e-002
1.318107e+003	3.479894e-002
1.319071e+003	3.432070e-002
1.320036e+003	3.373949e-002
1.321000e+003	3.319019e-002
1.321964e+003	3.277695e-002
1.322928e+003	3.233543e-002
1.323893e+003	3.186473e-002
1.324857e+003	3.138036e-002
1.325821e+003	3.102779e-002
1.326785e+003	3.072954e-002
1.327750e+003	3.042771e-002
1.328714e+003	3.003173e-002
1.329678e+003	2.971303e-002
1.330642e+003	2.935993e-002
1.331606e+003	2.905396e-002
1.332571e+003	2.882456e-002
1.333535e+003	2.865184e-002
1.334499e+003	2.849898e-002
1.335463e+003	2.834902e-002
1.336428e+003	2.819550e-002
1.337392e+003	2.817098e-002
1.338356e+003	2.824355e-002
1.339320e+003	2.835546e-002
1.340285e+003	2.836191e-002
1.341249e+003	2.835305e-002
1.342213e+003	2.842173e-002
1.343177e+003	2.846013e-002
1.344141e+003	2.852852e-002
1.345106e+003	2.864762e-002
1.346070e+003	2.861432e-002
1.347034e+003	2.865379e-002
1.347998e+003	2.876620e-002
1.348963e+003	2.892838e-002
1.349927e+003	2.902007e-002
1.350891e+003	2.915372e-002
1.351855e+003	2.936931e-002
1.352820e+003	2.947716e-002
1.353784e+003	2.947897e-002
1.354748e+003	2.967345e-002
1.355712e+003	2.981962e-002
1.356677e+003	2.986300e-002
1.357641e+003	2.989610e-002
1.358605e+003	3.005555e-002
1.359569e+003	3.026730e-002
1.360533e+003	3.050447e-002
1.361498e+003	3.078404e-002
1.362462e+003	3.106920e-002
1.363426e+003	3.157374e-002
1.364390e+003	3.186160e-002
1.365355e+003	3.207855e-002
1.366319e+003	3.247259e-002
1.367283e+003	3.276895e-002
1.368247e+003	3.325452e-002
1.369212e+003	3.390548e-002
1.370176e+003	3.436543e-002
1.371140e+003	3.479180e-002
1.372104e+003	3.511739e-002
1.373068e+003	3.546153e-002
1.374033e+003	3.597715e-002
1.374997e+003	3.622412e-002
1.375961e+003	3.616124e-002
1.376925e+003	3.585297e-002
1.377890e+003	3.542415e-002
1.378854e+003	3.491570e-002
1.379818e+003	3.443796e-002
1.380782e+003	3.381352e-002
1.381747e+003	3.310993e-002
1.382711e+003	3.233538e-002
1.383675e+003	3.163837e-002
1.384639e+003	3.117718e-002
1.385604e+003	3.078722e-002
1.386568e+003	3.043630e-002
1.387532e+003	3.040503e-002
1.388496e+003	3.032745e-002
1.389460e+003	3.032493e-002
1.390425e+003	3.050977e-002
1.391389e+003	3.088925e-002
1.392353e+003	3.125572e-002
1.393317e+003	3.161629e-002
1.394282e+003	3.240866e-002
1.395246e+003	3.355305e-002
1.396210e+003	3.436205e-002
1.397174e+003	3.531409e-002
1.398139e+003	3.638210e-002
1.399103e+003	3.820769e-002
1.400067e+003	4.015452e-002
1.401031e+003	4.166434e-002
1.401995e+003	4.356453e-002
1.402960e+003	4.565436e-002
1.403924e+003	4.765200e-002
1.404888e+003	5.018663e-002
1.405852e+003	5.242289e-002
1.406817e+003	5.390346e-002
1.407781e+003	5.539887e-002
1.408745e+003	5.674166e-002
1.409709e+003	5.788254e-002
1.410674e+003	5.860172e-002
1.411638e+003	5.873067e-002
1.412602e+003	5.822520e-002
1.413566e+003	5.724612e-002
1.414531e+003	5.595634e-002
1.415495e+003	5.453363e-002
1.416459e+003	5.309217e-002
1.417423e+003	5.164529e-002
1.418387e+003	5.053007e-002
1.419352e+003	4.932488e-002
1.420316e+003	4.829850e-002
1.421280e+003	4.733079e-002
1.422244e+003	4.644232e-002
1.423209e+003	4.585879e-002
1.424173e+003	4.544259e-002
1.425137e+003	4.490271e-002
1.426101e+003	4.451875e-002
1.427066e+003	4.417465e-002
1.428030e+003	4.395841e-002
1.428994e+003	4.364796e-002
1.429958e+003	4.344450e-002
1.430922e+003	4.297507e-002
1.431887e+003	4.246560e-002
1.432851e+003	4.202512e-002
1.433815e+003	4.162214e-002
1.434779e+003	4.102843e-002
1.435744e+003	4.052813e-002
1.436708e+003	4.001337e-002
1.437672e+003	3.929628e-002
1.438636e+003	3.846720e-002
1.439601e+003	3.780176e-002
1.440565e+003	3.702114e-002
1.441529e+003	3.613706e-002
1.442493e+003	3.525326e-002
1.443458e+003	3.465741e-002
1.444422e+003	3.395310e-002
1.445386e+003	3.351140e-002
1.446350e+003	3.299263e-002
1.447314e+003	3.283264e-002
1.448279e+003	3.286913e-002
1.449243e+003	3.284051e-002
1.450207e+003	3.284660e-002
1.451171e+003	3.330514e-002
1.452136e+003	3.392733e-002
1.453100e+003	3.471741e-002
1.454064e+003	3.537589e-002
1.455028e+003	3.661917e-002
1.455993e+003	3.762606e-002
1.456957e+003	4.087366e-002
1.457921e+003	4.381125e-002
1.458885e+003	4.922313e-002
1.459849e+003	5.780680e-002
1.460814e+003	7.280721e-002
1.461778e+003	9.602176e-002
1.462742e+003	1.111626e-001
1.463706e+003	1.081002e-001
1.464671e+003	9.389685e-002
1.465635e+003	8.237004e-002
1.466599e+003	7.964206e-002
1.467563e+003	7.995158e-002
1.468528e+003	8.437433e-002
1.469492e+003	9.422861e-002
1.470456e+003	1.104390e-001
1.471420e+003	1.365226e-001
1.472385e+003	1.862826e-001
1.473349e+003	1.839895e-001
1.474313e+003	1.318773e-001
1.475277e+003	9.840214e-002
1.476241e+003	6.101895e-002
1.477206e+003	4.149098e-002
1.478170e+003	3.322168e-002
1.479134e+003	2.801212e-002
1.480098e+003	2.417750e-002
1.481063e+003	2.206005e-002
1.482027e+003	1.991644e-002
1.482991e+003	1.876640e-002
1.483955e+003	1.742223e-002
1.484920e+003	1.679921e-002
1.485884e+003	1.589235e-002
1.486848e+003	1.565530e-002
1.487812e+003	1.511502e-002
1.488776e+003	1.482739e-002
1.489741e+003	1.443666e-002
1.490705e+003	1.472398e-002
1.491669e+003	1.391851e-002
1.492633e+003	1.356891e-002
1.493598e+003	1.325072e-002
1.494562e+003	1.299850e-002
1.495526e+003	1.258799e-002
1.496490e+003	1.316475e-002
1.497455e+003	1.262063e-002
1.498419e+003	1.252424e-002
1.499383e+003	1.249607e-002
1.500347e+003	1.218062e-002
1.501312e+003	1.183477e-002
1.502276e+003	1.191813e-002
1.503240e+003	1.164929e-002
1.504204e+003	1.139122e-002
1.505168e+003	1.092746e-002
1.506133e+003	1.163717e-002
1.507097e+003	1.209417e-002
1.508061e+003	1.190144e-002
1.509025e+003	1.138935e-002
1.509990e+003	1.136547e-002
1.510954e+003	1.094203e-002
1.511918e+003	1.101534e-002
1.512882e+003	1.102385e-002
1.513847e+003	1.085648e-002
1.514811e+003	1.086314e-002
1.515775e+003	1.089136e-002
1.516739e+003	1.100294e-002
1.517703e+003	1.135990e-002
1.518668e+003	1.084518e-002
1.519632e+003	1.085820e-002
1.520596e+003	1.166121e-002
1.521560e+003	1.213558e-002
1.522525e+003	1.159114e-002
1.523489e+003	1.107184e-002
1.524453e+003	1.060496e-002
1.525417e+003	1.092242e-002
1.526382e+003	1.067029e-002
1.527346e+003	1.057275e-002
1.528310e+003	1.078846e-002
1.529274e+003	1.082330e-002
1.530239e+003	1.047273e-002
1.531203e+003	1.056377e-002
1.532167e+003	1.048122e-002
1.533131e+003	1.058770e-002
1.534095e+003	1.095184e-002
1.535060e+003	1.070329e-002
1.536024e+003	1.057240e-002
1.536988e+003	1.043485e-002
1.537952e+003	9.947728e-003
1.538917e+003	1.058800e-002
1.539881e+003	1.202238e-002
1.540845e+003	1.110939e-002
1.541809e+003	1.066314e-002
1.542774e+003	1.105568e-002
1.543738e+003	1.054675e-002
1.544702e+003	1.049757e-002
1.545666e+003	1.086674e-002
1.546630e+003	1.067481e-002
1.547595e+003	1.044532e-002
1.548559e+003	1.042428e-002
1.549523e+003	1.063496e-002
1.550487e+003	1.096136e-002
1.551452e+003	1.067832e-002
1.552416e+003	1.053293e-002
1.553380e+003	1.039615e-002
1.554344e+003	1.106967e-002
1.555309e+003	1.094222e-002
1.556273e+003	1.049377e-002
1.557237e+003	1.027533e-002
1.558201e+003	1.151736e-002
1.559166e+003	1.125559e-002
1.560130e+003	1.192793e-002
1.561094e+003	1.132669e-002
1.562058e+003	1.090676e-002
1.563022e+003	1.064664e-002
1.563987e+003	1.055118e-002
1.564951e+003	1.088438e-002
1.565915e+003	1.105687e-002
1.566879e+003	1.082464e-002
1.567844e+003	1.063218e-002
1.568808e+003	1.073630e-002
1.569772e+003	1.162024e-002
1.570736e+003	1.131952e-002
1.571701e+003	1.096359e-002
1.572665e+003	1.088116e-002
1.573629e+003	1.091406e-002
1.574593e+003	1.060734e-002
1.575557e+003	1.066535e-002
1.576522e+003	1.196341e-002
1.577486e+003	1.163263e-002
1.578450e+003	1.132089e-002
1.579414e+003	1.148709e-002
1.580379e+003	1.149633e-002
1.581343e+003	1.143500e-002
1.582307e+003	1.141229e-002
1.583271e+003	1.150444e-002
1.584236e+003	1.155838e-002
1.585200e+003	1.160491e-002
1.586164e+003	1.161973e-002
1.587128e+003	1.167731e-002
1.588093e+003	1.170008e-002
1.589057e+003	1.178529e-002
1.590021e+003	1.182036e-002
1.590985e+003	1.189726e-002
1.591949e+003	1.199403e-002
1.592914e+003	1.204765e-002
1.593878e+003	1.206389e-002
1.594842e+003	1.226744e-002
1.595806e+003	1.229244e-002
1.596771e+003	1.245023e-002
1.597735e+003	1.255129e-002
1.598699e+003	1.266556e-002
1.599663e+003	1.262699e-002
1.600628e+003	1.260946e-002
1.601592e+003	1.269609e-002
1.602556e+003	1.282111e-002
1.603520e+003	1.287879e-002
1.604484e+003	1.305711e-002
1.605449e+003	1.319233e-002
1.606413e+003	1.332674e-002
1.607377e+003	1.345293e-002
1.608341e+003	1.348912e-002
1.609306e+003	1.367175e-002
1.610270e+003	1.393017e-002
1.611234e+003	1.388001e-002
1.612198e+003	1.387809e-002
1.613163e+003	1.398768e-002
1.614127e+003	1.421931e-002
1.615091e+003	1.410905e-002
1.616055e+003	1.431440e-002
1.617020e+003	1.556385e-002
1.617984e+003	1.518907e-002
1.618948e+003	1.478546e-002
1.619912e+003	1.492387e-002
1.620876e+003	1.512761e-002
1.621841e+003	1.516949e-002
1.622805e+003	1.538999e-002
1.623769e+003	1.624304e-002
1.624733e+003	1.596319e-002
1.625698e+003	1.579008e-002
1.626662e+003	1.588775e-002
1.627626e+003	1.635678e-002
1.628590e+003	1.670063e-002
1.629555e+003	1.675391e-002
1.630519e+003	1.682672e-002
1.631483e+003	1.710600e-002
1.632447e+003	1.729964e-002
1.633411e+003	1.722749e-002
1.634376e+003	1.690190e-002
1.635340e+003	1.837054e-002
1.636304e+003	1.856244e-002
1.637268e+003	1.849486e-002
1.638233e+003	1.880555e-002
1.639197e+003	1.879828e-002
1.640161e+003	1.891422e-002
1.641125e+003	1.912656e-002
1.642090e+003	1.932159e-002
1.643054e+003	1.961030e-002
1.644018e+003	1.970448e-002
1.644982e+003	1.976462e-002
1.645947e+003	2.064205e-002
1.646911e+003	2.124082e-002
1.647875e+003	2.153908e-002
1.648839e+003	2.157273e-002
1.649803e+003	2.151441e-002
1.650768e+003	2.155245e-002
1.651732e+003	2.143333e-002
1.652696e+003	2.284703e-002
1.653660e+003	2.406292e-002
1.654625e+003	2.436181e-002
1.655589e+003	2.406880e-002
1.656553e+003	2.411003e-002
1.657517e+003	2.453621e-002
1.658482e+003	2.496536e-002
1.659446e+003	2.538501e-002
1.660410e+003	2.588555e-002
1.661374e+003	2.620273e-002
1.662339e+003	2.709373e-002
1.663303e+003	2.817113e-002
1.664267e+003	2.837619e-002
1.665231e+003	2.892727e-002
1.666195e+003	2.979600e-002
1.667160e+003	3.046272e-002
1.668124e+003	3.100713e-002
1.669088e+003	3.259962e-002
1.670052e+003	3.370838e-002
1.671017e+003	3.419108e-002
1.671981e+003	3.570186e-002
1.672945e+003	3.680628e-002
1.673909e+003	3.744397e-002
1.674874e+003	3.888062e-002
1.675838e+003	4.158321e-002
1.676802e+003	4.249144e-002
1.677766e+003	4.384671e-002
1.678730e+003	4.542640e-002
1.679695e+003	4.737250e-002
1.680659e+003	5.003010e-002
1.681623e+003	5.173247e-002
1.682587e+003	5.328636e-002
1.683552e+003	5.557708e-002
1.684516e+003	6.187148e-002
1.685480e+003	6.639548e-002
1.686444e+003	6.888548e-002
1.687409e+003	7.238387e-002
1.688373e+003	7.776359e-002
1.689337e+003	8.336842e-002
1.690301e+003	8.997932e-002
1.691266e+003	9.711640e-002
1.692230e+003	1.047079e-001
1.693194e+003	1.132826e-001
1.694158e+003	1.210054e-001
1.695122e+003	1.274838e-001
1.696087e+003	1.410745e-001
1.697051e+003	1.502817e-001
1.698015e+003	1.567244e-001
1.698979e+003	1.626527e-001
1.699944e+003	1.670515e-001
1.700908e+003	1.789596e-001
1.701872e+003	1.859896e-001
1.702836e+003	1.919542e-001
1.703801e+003	1.991220e-001
1.704765e+003	2.071696e-001
1.705729e+003	2.143158e-001
1.706693e+003	2.209565e-001
1.707657e+003	2.272579e-001
1.708622e+003	2.324227e-001
1.709586e+003	2.367226e-001
1.710550e+003	2.385594e-001
1.711514e+003	2.389708e-001
1.712479e+003	2.375513e-001
1.713443e+003	2.349626e-001
1.714407e+003	2.298611e-001
1.715371e+003	2.202402e-001
1.716336e+003	2.137786e-001
1.717300e+003	2.074530e-001
1.718264e+003	1.915154e-001
1.719228e+003	1.799091e-001
1.720193e+003	1.707651e-001
1.721157e+003	1.604840e-001
1.722121e+003	1.497798e-001
1.723085e+003	1.394885e-001
1.724049e+003	1.293446e-001
1.725014e+003	1.212296e-001
1.725978e+003	1.138243e-001
1.726942e+003	1.073116e-001
1.727906e+003	1.020807e-001
1.728871e+003	9.843387e-002
1.729835e+003	9.533489e-002
1.730799e+003	9.213710e-002
1.731763e+003	9.001045e-002
1.732728e+003	8.897726e-002
1.733692e+003	8.844914e-002
1.734656e+003	8.702078e-002
1.735620e+003	8.577886e-002
1.736584e+003	8.509296e-002
1.737549e+003	8.413623e-002
1.738513e+003	8.313239e-002
1.739477e+003	8.153938e-002
1.740441e+003	7.952949e-002
1.741406e+003	7.747622e-002
1.742370e+003	7.560688e-002
1.743334e+003	7.324956e-002
1.744298e+003	7.057601e-002
1.745263e+003	6.789389e-002
1.746227e+003	6.521864e-002
1.747191e+003	6.253151e-002
1.748155e+003	6.020343e-002
1.749120e+003	5.754381e-002
1.750084e+003	5.542956e-002
1.751048e+003	5.319887e-002
1.752012e+003	5.112042e-002
1.752976e+003	4.928688e-002
1.753941e+003	4.747284e-002
1.754905e+003	4.578689e-002
1.755869e+003	4.447966e-002
1.756833e+003	4.333777e-002
1.757798e+003	4.224385e-002
1.758762e+003	4.094934e-002
1.759726e+003	3.989515e-002
1.760690e+003	3.886431e-002
1.761655e+003	3.836741e-002
1.762619e+003	3.766673e-002
1.763583e+003	3.667492e-002
1.764547e+003	3.588230e-002
1.765511e+003	3.540691e-002
1.766476e+003	3.453396e-002
1.767440e+003	3.397933e-002
1.768404e+003	3.373677e-002
1.769368e+003	3.296206e-002
1.770333e+003	3.216179e-002
1.771297e+003	3.147490e-002
1.772261e+003	3.099029e-002
1.773225e+003	3.047989e-002
1.774190e+003	2.978462e-002
1.775154e+003	2.933303e-002
1.776118e+003	2.873118e-002
1.777082e+003	2.796065e-002
1.778047e+003	2.736877e-002
1.779011e+003	2.707016e-002
1.779975e+003	2.642904e-002
1.780939e+003	2.567834e-002
1.781903e+003	2.506118e-002
1.782868e+003	2.442135e-002
1.783832e+003	2.384265e-002
1.784796e+003	2.336405e-002
1.785760e+003	2.278673e-002
1.786725e+003	2.214736e-002
1.787689e+003	2.163443e-002
1.788653e+003	2.111915e-002
1.789617e+003	2.034314e-002
1.790582e+003	1.973867e-002
1.791546e+003	1.940948e-002
1.792510e+003	1.946427e-002
1.793474e+003	1.916872e-002
1.794438e+003	1.857705e-002
1.795403e+003	1.830110e-002
1.796367e+003	1.807793e-002
1.797331e+003	1.747585e-002
1.798295e+003	1.687265e-002
1.799260e+003	1.680624e-002
1.800224e+003	1.645790e-002
1.801188e+003	1.577161e-002
1.802152e+003	1.588473e-002
1.803117e+003	1.556500e-002
1.804081e+003	1.509800e-002
1.805045e+003	1.476349e-002
1.806009e+003	1.448912e-002
1.806974e+003	1.420978e-002
1.807938e+003	1.428312e-002
1.808902e+003	1.391723e-002
1.809866e+003	1.351643e-002
1.810830e+003	1.368792e-002
1.811795e+003	1.358768e-002
1.812759e+003	1.304767e-002
1.813723e+003	1.268067e-002
1.814687e+003	1.244927e-002
1.815652e+003	1.186316e-002
1.816616e+003	1.141873e-002
1.817580e+003	1.180583e-002
1.818544e+003	1.200083e-002
1.819509e+003	1.193755e-002
1.820473e+003	1.168401e-002
1.821437e+003	1.180382e-002
1.822401e+003	1.215658e-002
1.823365e+003	1.185032e-002
1.824330e+003	1.153506e-002
1.825294e+003	1.194817e-002
1.826258e+003	1.171357e-002
1.827222e+003	1.123677e-002
1.828187e+003	1.093179e-002
1.829151e+003	1.124247e-002
1.830115e+003	1.200203e-002
1.831079e+003	1.147043e-002
1.832044e+003	1.068371e-002
1.833008e+003	1.054227e-002
1.833972e+003	1.030876e-002
1.834936e+003	1.025811e-002
1.835901e+003	1.014682e-002
1.836865e+003	1.021567e-002
1.837829e+003	1.049949e-002
1.838793e+003	1.062263e-002
1.839757e+003	1.042131e-002
1.840722e+003	1.049627e-002
1.841686e+003	1.053504e-002
1.842650e+003	9.923074e-003
1.843614e+003	9.976854e-003
1.844579e+003	1.089677e-002
1.845543e+003	1.023728e-002
1.846507e+003	1.009726e-002
1.847471e+003	1.008258e-002
1.848436e+003	9.912455e-003
1.849400e+003	9.954718e-003
1.850364e+003	9.918184e-003
1.851328e+003	9.658957e-003
1.852292e+003	9.687410e-003
1.853257e+003	9.685846e-003
1.854221e+003	9.744515e-003
1.855185e+003	9.842202e-003
1.856149e+003	1.017617e-002
1.857114e+003	1.019695e-002
1.858078e+003	9.885306e-003
1.859042e+003	9.667076e-003
1.860006e+003	9.540075e-003
1.860971e+003	9.333706e-003
1.861935e+003	9.590082e-003
1.862899e+003	9.864548e-003
1.863863e+003	9.688403e-003
1.864828e+003	9.531972e-003
1.865792e+003	9.601700e-003
1.866756e+003	9.814393e-003
1.867720e+003	1.043437e-002
1.868684e+003	1.052895e-002
1.869649e+003	1.006219e-002
1.870613e+003	9.777510e-003
1.871577e+003	9.749115e-003
1.872541e+003	9.736216e-003
1.873506e+003	1.021145e-002
1.874470e+003	1.033309e-002
1.875434e+003	1.003169e-002
1.876398e+003	9.851479e-003
1.877363e+003	9.740693e-003
1.878327e+003	9.257129e-003
1.879291e+003	9.003950e-003
1.880255e+003	8.894432e-003
1.881219e+003	9.267244e-003
1.882184e+003	9.489648e-003
1.883148e+003	9.621185e-003
1.884112e+003	9.382855e-003
1.885076e+003	9.045213e-003
1.886041e+003	9.365096e-003
1.887005e+003	9.516739e-003
1.887969e+003	9.521728e-003
1.888933e+003	1.004880e-002
1.889898e+003	1.051624e-002
1.890862e+003	1.019201e-002
1.891826e+003	9.601943e-003
1.892790e+003	9.475708e-003
1.893755e+003	9.408245e-003
1.894719e+003	9.308100e-003
1.895683e+003	9.270570e-003
1.896647e+003	9.291681e-003
1.897611e+003	9.258135e-003
1.898576e+003	9.466415e-003
1.899540e+003	9.705608e-003
1.900504e+003	9.457007e-003
1.901468e+003	9.175261e-003
1.902433e+003	9.547054e-003
1.903397e+003	1.004948e-002
1.904361e+003	9.677880e-003
1.905325e+003	9.323822e-003
1.906290e+003	9.609179e-003
1.907254e+003	9.593846e-003
1.908218e+003	9.230721e-003
1.909182e+003	9.085814e-003
1.910146e+003	9.097670e-003
1.911111e+003	8.733855e-003
1.912075e+003	8.118910e-003
1.913039e+003	9.102817e-003
1.914003e+003	1.015544e-002
1.914968e+003	9.518781e-003
1.915932e+003	8.838479e-003
1.916896e+003	8.476789e-003
1.917860e+003	8.733265e-003
1.918825e+003	8.912569e-003
1.919789e+003	9.017551e-003
1.920753e+003	8.236650e-003
1.921717e+003	7.466848e-003
1.922682e+003	7.960585e-003
1.923646e+003	8.934076e-003
1.924610e+003	9.097540e-003
1.925574e+003	8.757763e-003
1.926538e+003	8.616520e-003
1.927503e+003	8.710558e-003
1.928467e+003	8.485192e-003
1.929431e+003	8.153262e-003
1.930395e+003	7.589560e-003
1.931360e+003	7.235180e-003
1.932324e+003	6.727648e-003
1.933288e+003	6.570434e-003
1.934252e+003	7.142532e-003
1.935217e+003	7.337777e-003
1.936181e+003	7.713554e-003
1.937145e+003	8.370845e-003
1.938109e+003	8.805202e-003
1.939073e+003	8.325982e-003
1.940038e+003	8.068757e-003
1.941002e+003	9.154637e-003
1.941966e+003	1.003316e-002
1.942930e+003	9.504804e-003
1.943895e+003	7.672333e-003
1.944859e+003	7.559464e-003
1.945823e+003	7.616388e-003
1.946787e+003	8.704807e-003
1.947752e+003	9.288555e-003
1.948716e+003	7.959340e-003
1.949680e+003	7.513095e-003
1.950644e+003	8.222153e-003
1.951609e+003	9.400177e-003
1.952573e+003	8.393434e-003
1.953537e+003	7.953506e-003
1.954501e+003	9.073284e-003
1.955465e+003	9.766283e-003
1.956430e+003	8.829799e-003
1.957394e+003	8.687600e-003
1.958358e+003	8.913456e-003
1.959322e+003	8.213338e-003
1.960287e+003	9.889433e-003
1.961251e+003	1.026300e-002
1.962215e+003	9.612250e-003
1.963179e+003	1.031279e-002
1.964144e+003	1.035970e-002
1.965108e+003	8.994609e-003
1.966072e+003	8.882688e-003
1.967036e+003	1.128026e-002
1.968000e+003	1.042996e-002
1.968965e+003	8.396725e-003
1.969929e+003	7.329931e-003
1.970893e+003	8.647574e-003
1.971857e+003	1.057626e-002
1.972822e+003	1.160476e-002
1.973786e+003	9.811772e-003
1.974750e+003	7.450038e-003
1.975714e+003	9.704991e-003
1.976679e+003	1.082571e-002
1.977643e+003	1.231119e-002
1.978607e+003	1.528060e-002
1.979571e+003	1.677233e-002
1.980536e+003	1.533587e-002
1.981500e+003	1.230979e-002
1.982464e+003	1.119470e-002
1.983428e+003	1.224237e-002
1.984392e+003	1.299525e-002
1.985357e+003	1.270012e-002
1.986321e+003	1.228848e-002
1.987285e+003	1.169974e-002
1.988249e+003	1.124950e-002
1.989214e+003	1.040571e-002
1.990178e+003	1.070465e-002
1.991142e+003	1.325892e-002
1.992106e+003	1.333731e-002
1.993071e+003	1.031051e-002
1.994035e+003	8.937799e-003
1.994999e+003	9.487450e-003
1.995963e+003	9.486425e-003
1.996927e+003	9.239352e-003
1.997892e+003	7.433065e-003
1.998856e+003	6.005433e-003
1.999820e+003	7.216615e-003
2.000784e+003	6.753245e-003
2.001749e+003	6.152914e-003
2.002713e+003	6.227933e-003
2.003677e+003	5.637308e-003
2.004641e+003	7.213864e-003
2.005606e+003	6.310591e-003
2.006570e+003	5.392649e-003
2.007534e+003	7.889211e-003
2.008498e+003	9.422787e-003
2.009463e+003	1.072738e-002
2.010427e+003	1.084875e-002
2.011391e+003	1.123102e-002
2.012355e+003	1.194290e-002
2.013320e+003	1.083548e-002
2.014284e+003	9.702245e-003
2.015248e+003	7.029216e-003
2.016212e+003	8.097919e-003
2.017177e+003	8.380900e-003
2.018141e+003	1.141540e-002
2.019105e+003	1.483176e-002
2.020069e+003	1.289907e-002
2.021033e+003	1.032467e-002
2.021998e+003	9.979246e-003
2.022962e+003	1.120821e-002
2.023926e+003	1.019366e-002
2.024890e+003	1.075772e-002
2.025855e+003	1.561689e-002
2.026819e+003	1.503660e-002
2.027783e+003	8.611253e-003
2.028747e+003	3.551544e-003
2.029712e+003	3.405996e-003
2.030676e+003	6.079164e-003
2.031640e+003	9.393967e-003
2.032604e+003	1.138163e-002
2.033568e+003	1.181770e-002
2.034533e+003	1.262360e-002
2.035497e+003	1.260146e-002
2.036461e+003	9.981452e-003
2.037425e+003	1.073972e-002
2.038390e+003	1.240835e-002
2.039354e+003	1.076939e-002
2.040318e+003	9.616039e-003
2.041282e+003	1.030873e-002
2.042247e+003	1.226592e-002
2.043211e+003	1.303584e-002
2.044175e+003	1.191212e-002
2.045139e+003	1.029251e-002
2.046104e+003	9.256939e-003
2.047068e+003	8.361978e-003
2.048032e+003	9.722616e-003
2.048996e+003	1.028988e-002
2.049960e+003	1.210131e-002
2.050925e+003	1.366405e-002
2.051889e+003	1.082560e-002
2.052853e+003	6.408630e-003
2.053817e+003	6.459527e-003
2.054782e+003	9.124044e-003
2.055746e+003	9.582942e-003
2.056710e+003	9.275360e-003
2.057674e+003	9.297890e-003
2.058639e+003	9.335115e-003
2.059603e+003	9.598140e-003
2.060567e+003	9.729167e-003
2.061531e+003	8.949880e-003
2.062496e+003	9.653157e-003
2.063460e+003	9.690748e-003
2.064424e+003	1.014125e-002
2.065388e+003	9.788495e-003
2.066353e+003	8.812069e-003
2.067317e+003	8.760357e-003
2.068281e+003	9.407738e-003
2.069245e+003	9.785828e-003
2.070209e+003	9.393263e-003
2.071174e+003	9.702581e-003
2.072138e+003	9.821537e-003
2.073102e+003	9.649894e-003
2.074066e+003	9.574528e-003
2.075031e+003	9.926779e-003
2.075995e+003	8.991020e-003
2.076959e+003	8.184804e-003
2.077923e+003	8.886414e-003
2.078887e+003	9.107972e-003
2.079852e+003	7.722925e-003
2.080816e+003	8.043095e-003
2.081780e+003	9.471031e-003
2.082744e+003	1.051488e-002
2.083708e+003	1.030095e-002
2.084673e+003	8.711584e-003
2.085637e+003	8.543859e-003
2.086601e+003	8.669470e-003
2.087565e+003	7.212611e-003
2.088530e+003	7.368475e-003
2.089494e+003	7.780713e-003
2.090458e+003	7.776069e-003
2.091422e+003	8.589268e-003
2.092387e+003	7.985741e-003
2.093351e+003	6.455582e-003
2.094315e+003	6.935362e-003
2.095279e+003	8.424128e-003
2.096244e+003	9.343995e-003
2.097208e+003	9.126491e-003
2.098172e+003	8.291507e-003
2.099136e+003	8.504199e-003
2.100101e+003	8.829544e-003
2.101065e+003	8.566106e-003
2.102029e+003	8.640428e-003
2.102993e+003	8.802236e-003
2.103958e+003	9.383257e-003
2.104922e+003	9.301339e-003
2.105886e+003	8.766909e-003
2.106850e+003	7.989202e-003
2.107814e+003	8.050155e-003
2.108779e+003	8.462754e-003
2.109743e+003	8.500732e-003
2.110707e+003	9.205975e-003
2.111671e+003	9.875136e-003
2.112636e+003	9.246115e-003
2.113600e+003	8.328605e-003
2.114564e+003	8.395279e-003
2.115528e+003	8.230354e-003
2.116493e+003	7.920261e-003
2.117457e+003	8.844468e-003
2.118421e+003	8.723635e-003
2.119385e+003	7.953424e-003
2.120350e+003	8.771535e-003
2.121314e+003	8.997242e-003
2.122278e+003	8.430784e-003
2.123242e+003	7.833934e-003
2.124207e+003	7.786473e-003
2.125171e+003	7.568385e-003
2.126135e+003	7.781790e-003
2.127099e+003	7.225815e-003
2.128063e+003	6.266377e-003
2.129028e+003	5.979944e-003
2.129992e+003	6.435638e-003
2.130956e+003	5.951926e-003
2.131920e+003	4.507694e-003
2.132885e+003	4.189638e-003
2.133849e+003	5.656778e-003
2.134813e+003	5.879233e-003
2.135777e+003	4.787975e-003
2.136741e+003	5.109126e-003
2.137706e+003	6.003254e-003
2.138670e+003	6.542830e-003
2.139634e+003	8.465176e-003
2.140598e+003	9.255894e-003
2.141563e+003	7.558217e-003
2.142527e+003	5.977216e-003
2.143491e+003	5.373133e-003
2.144455e+003	6.309590e-003
2.145419e+003	6.247189e-003
2.146384e+003	5.594525e-003
2.147348e+003	5.904374e-003
2.148312e+003	6.346325e-003
2.149276e+003	6.453567e-003
2.150241e+003	6.921550e-003
2.151205e+003	6.006278e-003
2.152169e+003	4.800855e-003
2.153133e+003	4.642588e-003
2.154098e+003	3.974197e-003
2.155062e+003	3.061296e-003
2.156026e+003	6.211683e-003
2.156990e+003	4.834766e-003
2.157955e+003	0.000000e+000
2.158919e+003	7.852033e-003
2.159883e+003	1.623185e-002
2.160847e+003	1.759851e-002
2.161812e+003	1.692197e-002
2.162776e+003	1.730433e-002
2.163740e+003	1.657477e-002
2.164704e+003	1.503466e-002
2.165668e+003	1.509157e-002
2.166633e+003	1.456282e-002
2.167597e+003	1.445118e-002
2.168561e+003	1.426605e-002
2.169525e+003	1.356227e-002
2.170490e+003	1.015483e-002
2.171454e+003	8.031559e-003
2.172418e+003	1.020465e-002
2.173382e+003	1.240973e-002
2.174347e+003	1.325261e-002
2.175311e+003	1.130848e-002
2.176275e+003	9.855108e-003
2.177239e+003	1.066459e-002
2.178204e+003	1.172035e-002
2.179168e+003	1.250712e-002
2.180132e+003	1.208320e-002
2.181096e+003	1.080710e-002
2.182061e+003	1.038818e-002
2.183025e+003	9.870444e-003
2.183989e+003	1.082283e-002
2.184953e+003	1.134168e-002
2.185917e+003	1.147143e-002
2.186882e+003	1.155920e-002
2.187846e+003	1.269673e-002
2.188810e+003	1.305158e-002
2.189774e+003	1.200796e-002
2.190739e+003	1.013835e-002
2.191703e+003	1.222139e-002
2.192667e+003	1.327794e-002
2.193631e+003	1.265405e-002
2.194595e+003	1.365633e-002
2.195560e+003	1.386952e-002
2.196524e+003	1.135665e-002
2.197488e+003	1.110964e-002
2.198452e+003	1.196985e-002
2.199417e+003	1.138242e-002
2.200381e+003	1.107134e-002
2.201345e+003	1.014071e-002
2.202309e+003	8.164153e-003
2.203273e+003	9.049640e-003
2.204238e+003	1.059558e-002
2.205202e+003	1.076486e-002
2.206166e+003	1.060727e-002
2.207130e+003	9.945003e-003
2.208095e+003	1.022654e-002
2.209059e+003	1.151784e-002
2.210023e+003	1.105949e-002
2.210987e+003	1.007770e-002
2.211952e+003	9.145986e-003
2.212916e+003	1.080940e-002
2.213880e+003	1.224170e-002
2.214844e+003	1.039506e-002
2.215809e+003	8.463806e-003
2.216773e+003	8.412918e-003
2.217737e+003	8.923848e-003
2.218701e+003	1.012212e-002
2.219666e+003	1.002500e-002
2.220630e+003	1.044428e-002
2.221594e+003	1.160568e-002
2.222558e+003	1.171105e-002
2.223522e+003	1.076378e-002
2.224487e+003	1.093902e-002
2.225451e+003	1.180201e-002
2.226415e+003	1.144055e-002
2.227379e+003	1.095733e-002
2.228344e+003	1.114888e-002
2.229308e+003	9.932207e-003
2.230272e+003	9.110134e-003
2.231236e+003	1.046523e-002
2.232201e+003	1.125147e-002
2.233165e+003	1.190105e-002
2.234129e+003	1.208136e-002
2.235093e+003	1.141073e-002
2.236058e+003	1.089793e-002
2.237022e+003	1.042524e-002
2.237986e+003	1.093025e-002
2.238950e+003	1.142146e-002
2.239915e+003	1.084849e-002
2.240879e+003	1.078175e-002
2.241843e+003	1.146716e-002
2.242807e+003	1.223445e-002
2.243771e+003	1.198661e-002
2.244736e+003	1.238522e-002
2.245700e+003	1.199133e-002
2.246664e+003	1.131159e-002
2.247628e+003	1.178715e-002
2.248593e+003	1.240273e-002
2.249557e+003	1.168043e-002
2.250521e+003	1.002600e-002
2.251485e+003	9.953396e-003
2.252449e+003	1.038685e-002
2.253414e+003	1.091027e-002
2.254378e+003	1.036097e-002
2.255342e+003	1.109062e-002
2.256306e+003	1.190858e-002
2.257271e+003	1.194077e-002
2.258235e+003	1.224063e-002
2.259199e+003	1.229769e-002
2.260163e+003	1.143420e-002
2.261127e+003	1.164000e-002
2.262092e+003	1.140679e-002
2.263056e+003	1.080782e-002
2.264020e+003	1.107884e-002
2.264984e+003	1.149812e-002
2.265949e+003	1.147663e-002
2.266913e+003	1.179207e-002
2.267877e+003	1.278024e-002
2.268841e+003	1.290440e-002
2.269806e+003	1.314963e-002
2.270770e+003	1.282336e-002
2.271734e+003	1.202984e-002
2.272698e+003	1.207827e-002
2.273663e+003	1.269389e-002
2.274627e+003	1.271921e-002
2.275591e+003	1.262521e-002
2.276555e+003	1.292258e-002
2.277520e+003	1.274568e-002
2.278484e+003	1.320428e-002
2.279448e+003	1.334874e-002
2.280412e+003	1.300067e-002
2.281376e+003	1.361738e-002
2.282341e+003	1.421596e-002
2.283305e+003	1.413688e-002
2.284269e+003	1.428435e-002
2.285233e+003	1.419589e-002
2.286198e+003	1.418528e-002
2.287162e+003	1.414805e-002
2.288126e+003	1.423125e-002
2.289090e+003	1.367038e-002
2.290055e+003	1.314255e-002
2.291019e+003	1.337946e-002
2.291983e+003	1.341809e-002
2.292947e+003	1.322810e-002
2.293912e+003	1.342474e-002
2.294876e+003	1.342199e-002
2.295840e+003	1.329598e-002
2.296804e+003	1.289102e-002
2.297769e+003	1.254321e-002
2.298733e+003	1.232955e-002
2.299697e+003	1.241412e-002
2.300661e+003	1.257443e-002
2.301625e+003	1.266598e-002
2.302590e+003	1.300880e-002
2.303554e+003	1.305562e-002
2.304518e+003	1.306800e-002
2.305482e+003	1.333157e-002
2.306447e+003	1.325818e-002
2.307411e+003	1.333273e-002
2.308375e+003	1.352089e-002
2.309339e+003	1.340991e-002
2.310303e+003	1.321295e-002
2.311268e+003	1.345795e-002
2.312232e+003	1.353206e-002
2.313196e+003	1.388588e-002
2.314160e+003	1.390141e-002
2.315125e+003	1.412399e-002
2.316089e+003	1.410321e-002
2.317053e+003	1.437336e-002
2.318017e+003	1.451218e-002
2.318981e+003	1.483781e-002
2.319946e+003	1.481315e-002
2.320910e+003	1.515375e-002
2.321874e+003	1.587158e-002
2.322838e+003	1.697508e-002
2.323803e+003	1.806735e-002
2.324767e+003	1.762182e-002
2.325731e+003	1.529898e-002
2.326695e+003	1.374444e-002
2.327660e+003	1.328278e-002
2.328624e+003	1.300888e-002
2.329588e+003	1.291614e-002
2.330552e+003	1.287449e-002
2.331517e+003	1.277875e-002
2.332481e+003	1.257428e-002
2.333445e+003	1.278694e-002
2.334409e+003	1.295239e-002
2.335374e+003	1.270271e-002
2.336338e+003	1.265828e-002
2.337302e+003	1.287092e-002
2.338266e+003	1.280228e-002
2.339230e+003	1.255625e-002
2.340195e+003	1.273166e-002
2.341159e+003	1.294643e-002
2.342123e+003	1.308900e-002
2.343087e+003	1.319387e-002
2.344052e+003	1.312293e-002
2.345016e+003	1.309060e-002
2.345980e+003	1.320416e-002
2.346944e+003	1.314748e-002
2.347909e+003	1.318576e-002
2.348873e+003	1.323982e-002
2.349837e+003	1.298036e-002
2.350801e+003	1.269019e-002
2.351766e+003	1.262541e-002
2.352730e+003	1.255971e-002
2.353694e+003	1.244888e-002
2.354658e+003	1.243909e-002
2.355623e+003	1.256018e-002
2.356587e+003	1.239558e-002
2.357551e+003	1.197222e-002
2.358515e+003	1.210759e-002
2.359479e+003	1.192923e-002
2.360444e+003	1.169143e-002
2.361408e+003	1.168550e-002
2.362372e+003	1.177530e-002
2.363336e+003	1.144058e-002
2.364301e+003	1.091393e-002
2.365265e+003	1.080628e-002
2.366229e+003	1.110750e-002
2.367193e+003	1.143241e-002
2.368157e+003	1.139083e-002
2.369122e+003	1.111805e-002
2.370086e+003	1.110390e-002
2.371050e+003	1.116008e-002
2.372014e+003	1.130580e-002
2.372979e+003	1.155560e-002
2.373943e+003	1.143941e-002
2.374907e+003	1.132034e-002
2.375871e+003	1.125979e-002
2.376835e+003	1.120016e-002
2.377800e+003	1.126822e-002
2.378764e+003	1.141074e-002
2.379728e+003	1.159635e-002
2.380692e+003	1.184704e-002
2.381657e+003	1.169952e-002
2.382621e+003	1.165611e-002
2.383585e+003	1.184028e-002
2.384549e+003	1.203118e-002
2.385514e+003	1.190337e-002
2.386478e+003	1.197247e-002
2.387442e+003	1.208614e-002
2.388406e+003	1.199933e-002
2.389371e+003	1.207008e-002
2.390335e+003	1.199975e-002
2.391299e+003	1.184225e-002
2.392263e+003	1.171890e-002
2.393228e+003	1.171203e-002
2.394192e+003	1.173359e-002
2.395156e+003	1.221462e-002
2.396120e+003	1.240560e-002
2.397084e+003	1.211193e-002
2.398049e+003	1.192906e-002
2.399013e+003	1.172332e-002
2.399977e+003	1.205906e-002
2.400941e+003	1.225753e-002
2.401906e+003	1.195598e-002
2.402870e+003	1.204750e-002
2.403834e+003	1.259421e-002
2.404798e+003	1.243238e-002
2.405763e+003	1.213366e-002
2.406727e+003	1.264994e-002
2.407691e+003	1.307017e-002
2.408655e+003	1.287135e-002
2.409620e+003	1.267876e-002
2.410584e+003	1.285883e-002
2.411548e+003	1.318275e-002
2.412512e+003	1.322537e-002
2.413477e+003	1.297249e-002
2.414441e+003	1.294764e-002
2.415405e+003	1.325428e-002
2.416369e+003	1.348356e-002
2.417333e+003	1.348932e-002
2.418298e+003	1.341128e-002
2.419262e+003	1.340172e-002
2.420226e+003	1.321212e-002
2.421190e+003	1.318961e-002
2.422155e+003	1.343603e-002
2.423119e+003	1.355106e-002
2.424083e+003	1.372470e-002
2.425047e+003	1.386725e-002
2.426011e+003	1.364466e-002
2.426976e+003	1.366169e-002
2.427940e+003	1.414787e-002
2.428904e+003	1.427269e-002
2.429868e+003	1.410269e-002
2.430833e+003	1.391196e-002
2.431797e+003	1.400210e-002
2.432761e+003	1.410905e-002
2.433725e+003	1.360724e-002
2.434689e+003	1.325788e-002
2.435654e+003	1.347458e-002
2.436618e+003	1.412516e-002
2.437582e+003	1.477774e-002
2.438546e+003	1.459226e-002
2.439511e+003	1.440116e-002
2.440475e+003	1.439404e-002
2.441439e+003	1.433821e-002
2.442403e+003	1.471175e-002
2.443368e+003	1.478126e-002
2.444332e+003	1.475453e-002
2.445296e+003	1.441886e-002
2.446260e+003	1.444489e-002
2.447225e+003	1.487453e-002
2.448189e+003	1.506066e-002
2.449153e+003	1.521108e-002
2.450117e+003	1.529241e-002
2.451082e+003	1.533145e-002
2.452046e+003	1.535163e-002
[truncated: 1,605 more rows]
