# Supplementary material for: Aqueous Depolymerization of Polyethylene at Ambient Temperature: In Situ Generation of Permanganate Using Ozone
Source: ACS Sustain Chem Eng. 2026 Mar 17;14(12):5995–6005. doi: 10.1021/acssuschemeng.5c12302 (PMC13040521; doi:10.1021/acssuschemeng.5c12302)
Supplement: Supplementary file 2 [file sc5c12302_si_002.zip › Supplemental_information_raw_data_and_code/Repeat experiment 3/ATR/@@@2MSB011-000.CSV]

3.991926e+002	0.000000e+000
4.001569e+002	0.000000e+000
4.011211e+002	0.000000e+000
4.020853e+002	0.000000e+000
4.030496e+002	0.000000e+000
4.040138e+002	0.000000e+000
4.049780e+002	0.000000e+000
4.059423e+002	0.000000e+000
4.069065e+002	0.000000e+000
4.078707e+002	0.000000e+000
4.088350e+002	0.000000e+000
4.097992e+002	0.000000e+000
4.107634e+002	0.000000e+000
4.117277e+002	0.000000e+000
4.126919e+002	0.000000e+000
4.136561e+002	0.000000e+000
4.146204e+002	0.000000e+000
4.155846e+002	0.000000e+000
4.165488e+002	0.000000e+000
4.175131e+002	0.000000e+000
4.184773e+002	0.000000e+000
4.194415e+002	0.000000e+000
4.204058e+002	0.000000e+000
4.213700e+002	0.000000e+000
4.223342e+002	0.000000e+000
4.232985e+002	0.000000e+000
4.242627e+002	0.000000e+000
4.252269e+002	0.000000e+000
4.261912e+002	0.000000e+000
4.271554e+002	0.000000e+000
4.281196e+002	0.000000e+000
4.290839e+002	0.000000e+000
4.300481e+002	0.000000e+000
4.310123e+002	0.000000e+000
4.319766e+002	0.000000e+000
4.329408e+002	0.000000e+000
4.339050e+002	0.000000e+000
4.348693e+002	0.000000e+000
4.358335e+002	0.000000e+000
4.367977e+002	0.000000e+000
4.377620e+002	0.000000e+000
4.387262e+002	0.000000e+000
4.396904e+002	0.000000e+000
4.406547e+002	0.000000e+000
4.416189e+002	0.000000e+000
4.425831e+002	0.000000e+000
4.435474e+002	0.000000e+000
4.445116e+002	0.000000e+000
4.454758e+002	0.000000e+000
4.464401e+002	0.000000e+000
4.474043e+002	0.000000e+000
4.483685e+002	0.000000e+000
4.493328e+002	0.000000e+000
4.502970e+002	0.000000e+000
4.512612e+002	0.000000e+000
4.522255e+002	0.000000e+000
4.531897e+002	0.000000e+000
4.541539e+002	0.000000e+000
4.551182e+002	0.000000e+000
4.560824e+002	0.000000e+000
4.570466e+002	0.000000e+000
4.580109e+002	0.000000e+000
4.589751e+002	0.000000e+000
4.599393e+002	0.000000e+000
4.609036e+002	0.000000e+000
4.618678e+002	0.000000e+000
4.628320e+002	0.000000e+000
4.637963e+002	0.000000e+000
4.647605e+002	0.000000e+000
4.657247e+002	0.000000e+000
4.666890e+002	0.000000e+000
4.676532e+002	0.000000e+000
4.686174e+002	0.000000e+000
4.695817e+002	0.000000e+000
4.705459e+002	0.000000e+000
4.715101e+002	0.000000e+000
4.724744e+002	0.000000e+000
4.734386e+002	0.000000e+000
4.744028e+002	0.000000e+000
4.753671e+002	0.000000e+000
4.763313e+002	0.000000e+000
4.772955e+002	0.000000e+000
4.782598e+002	0.000000e+000
4.792240e+002	0.000000e+000
4.801882e+002	0.000000e+000
4.811525e+002	0.000000e+000
4.821167e+002	0.000000e+000
4.830809e+002	0.000000e+000
4.840452e+002	0.000000e+000
4.850094e+002	0.000000e+000
4.859736e+002	0.000000e+000
4.869379e+002	0.000000e+000
4.879021e+002	0.000000e+000
4.888663e+002	0.000000e+000
4.898306e+002	0.000000e+000
4.907948e+002	0.000000e+000
4.917590e+002	0.000000e+000
4.927233e+002	0.000000e+000
4.936875e+002	0.000000e+000
4.946517e+002	0.000000e+000
4.956160e+002	0.000000e+000
4.965802e+002	0.000000e+000
4.975444e+002	0.000000e+000
4.985087e+002	0.000000e+000
4.994729e+002	0.000000e+000
5.004371e+002	0.000000e+000
5.014014e+002	0.000000e+000
5.023656e+002	0.000000e+000
5.033299e+002	0.000000e+000
5.042941e+002	0.000000e+000
5.052583e+002	0.000000e+000
5.062226e+002	0.000000e+000
5.071868e+002	0.000000e+000
5.081510e+002	0.000000e+000
5.091153e+002	0.000000e+000
5.100795e+002	0.000000e+000
5.110437e+002	0.000000e+000
5.120079e+002	0.000000e+000
5.129722e+002	0.000000e+000
5.139364e+002	0.000000e+000
5.149006e+002	0.000000e+000
5.158649e+002	0.000000e+000
5.168291e+002	0.000000e+000
5.177933e+002	0.000000e+000
5.187576e+002	0.000000e+000
5.197218e+002	0.000000e+000
5.206860e+002	0.000000e+000
5.216503e+002	0.000000e+000
5.226145e+002	0.000000e+000
5.235787e+002	0.000000e+000
5.245430e+002	3.473206e-002
5.255072e+002	3.415896e-002
5.264714e+002	3.432709e-002
5.274357e+002	3.476716e-002
5.283999e+002	3.429070e-002
5.293641e+002	3.346695e-002
5.303284e+002	3.368195e-002
5.312926e+002	3.427800e-002
5.322568e+002	3.399279e-002
5.332211e+002	3.363550e-002
5.341853e+002	3.291188e-002
5.351495e+002	3.332606e-002
5.361138e+002	3.388205e-002
5.370780e+002	3.462899e-002
5.380422e+002	3.436396e-002
5.390065e+002	3.369853e-002
5.399707e+002	3.416281e-002
5.409349e+002	3.369373e-002
5.418992e+002	3.312893e-002
5.428634e+002	3.338412e-002
5.438276e+002	3.402999e-002
5.447919e+002	3.434910e-002
5.457561e+002	3.455969e-002
5.467203e+002	3.410520e-002
5.476846e+002	3.372359e-002
5.486488e+002	3.361673e-002
5.496130e+002	3.363763e-002
5.505773e+002	3.407258e-002
5.515415e+002	3.515727e-002
5.525057e+002	3.484160e-002
5.534700e+002	3.369005e-002
5.544342e+002	3.341532e-002
5.553984e+002	3.424618e-002
5.563627e+002	3.384693e-002
5.573269e+002	3.346468e-002
5.582911e+002	3.414522e-002
5.592554e+002	3.388044e-002
5.602196e+002	3.333335e-002
5.611838e+002	3.377797e-002
5.621481e+002	3.449068e-002
5.631123e+002	3.440540e-002
5.640765e+002	3.392117e-002
5.650408e+002	3.353976e-002
5.660050e+002	3.364421e-002
5.669692e+002	3.405220e-002
5.679335e+002	3.396289e-002
5.688977e+002	3.346051e-002
5.698619e+002	3.403325e-002
5.708262e+002	3.498022e-002
5.717904e+002	3.425921e-002
5.727546e+002	3.366075e-002
5.737189e+002	3.394910e-002
5.746831e+002	3.414559e-002
5.756473e+002	3.344293e-002
5.766116e+002	3.346684e-002
5.775758e+002	3.442788e-002
5.785400e+002	3.429364e-002
5.795043e+002	3.338109e-002
5.804685e+002	3.318980e-002
5.814327e+002	3.358327e-002
5.823970e+002	3.381888e-002
5.833612e+002	3.392812e-002
5.843254e+002	3.407229e-002
5.852897e+002	3.395804e-002
5.862539e+002	3.341648e-002
5.872181e+002	3.310666e-002
5.881824e+002	3.404181e-002
5.891466e+002	3.432852e-002
5.901108e+002	3.364088e-002
5.910751e+002	3.378036e-002
5.920393e+002	3.384255e-002
5.930035e+002	3.375535e-002
5.939678e+002	3.397933e-002
5.949320e+002	3.388347e-002
5.958962e+002	3.394733e-002
5.968605e+002	3.365965e-002
5.978247e+002	3.400612e-002
5.987889e+002	3.447012e-002
5.997532e+002	3.368276e-002
6.007174e+002	3.350890e-002
6.016816e+002	3.398006e-002
6.026459e+002	3.427869e-002
6.036101e+002	3.392413e-002
6.045743e+002	3.399520e-002
6.055386e+002	3.415133e-002
6.065029e+002	3.358807e-002
6.074671e+002	3.386660e-002
6.084313e+002	3.438010e-002
6.093956e+002	3.414977e-002
6.103598e+002	3.402472e-002
6.113240e+002	3.386050e-002
6.122883e+002	3.387047e-002
6.132525e+002	3.419341e-002
6.142167e+002	3.471483e-002
6.151810e+002	3.441559e-002
6.161452e+002	3.376355e-002
6.171094e+002	3.346356e-002
6.180737e+002	3.350237e-002
6.190379e+002	3.382209e-002
6.200021e+002	3.418156e-002
6.209664e+002	3.400221e-002
6.219306e+002	3.392468e-002
6.228948e+002	3.392084e-002
6.238591e+002	3.388824e-002
6.248233e+002	3.405296e-002
6.257875e+002	3.403897e-002
6.267518e+002	3.389363e-002
6.277160e+002	3.397594e-002
6.286802e+002	3.427542e-002
6.296445e+002	3.450699e-002
6.306087e+002	3.424179e-002
6.315729e+002	3.414331e-002
6.325372e+002	3.419636e-002
6.335014e+002	3.452408e-002
6.344656e+002	3.436575e-002
6.354299e+002	3.422427e-002
6.363941e+002	3.430132e-002
6.373583e+002	3.429790e-002
6.383226e+002	3.402508e-002
6.392868e+002	3.372848e-002
6.402510e+002	3.388767e-002
6.412153e+002	3.449983e-002
6.421795e+002	3.452557e-002
6.431437e+002	3.397657e-002
6.441080e+002	3.395567e-002
6.450722e+002	3.392829e-002
6.460364e+002	3.362669e-002
6.470007e+002	3.387998e-002
6.479649e+002	3.443217e-002
6.489291e+002	3.466368e-002
6.498934e+002	3.434219e-002
6.508576e+002	3.382789e-002
6.518218e+002	3.400651e-002
6.527861e+002	3.446779e-002
6.537503e+002	3.482656e-002
6.547145e+002	3.432581e-002
6.556788e+002	3.448524e-002
6.566430e+002	3.464255e-002
6.576072e+002	3.404540e-002
6.585715e+002	3.426204e-002
6.595357e+002	3.429705e-002
6.604999e+002	3.451283e-002
6.614642e+002	3.488170e-002
6.624284e+002	3.481515e-002
6.633926e+002	3.424148e-002
6.643569e+002	3.410663e-002
6.653211e+002	3.416470e-002
6.662853e+002	3.471202e-002
6.672496e+002	3.471153e-002
6.682138e+002	3.395563e-002
6.691780e+002	3.447036e-002
6.701423e+002	3.475972e-002
6.711065e+002	3.457656e-002
6.720707e+002	3.469282e-002
6.730350e+002	3.521283e-002
6.739992e+002	3.469265e-002
6.749634e+002	3.447371e-002
6.759277e+002	3.443865e-002
6.768919e+002	3.411284e-002
6.778561e+002	3.462925e-002
6.788204e+002	3.527379e-002
6.797846e+002	3.517094e-002
6.807488e+002	3.470532e-002
6.817131e+002	3.445811e-002
6.826773e+002	3.469803e-002
6.836415e+002	3.504506e-002
6.846058e+002	3.500416e-002
6.855700e+002	3.467973e-002
6.865342e+002	3.497633e-002
6.874985e+002	3.500931e-002
6.884627e+002	3.452259e-002
6.894269e+002	3.480491e-002
6.903912e+002	3.502228e-002
6.913554e+002	3.559070e-002
6.923196e+002	3.571820e-002
6.932839e+002	3.585219e-002
6.942481e+002	3.619622e-002
6.952123e+002	3.631076e-002
6.961766e+002	3.603653e-002
6.971408e+002	3.585314e-002
6.981050e+002	3.627502e-002
6.990693e+002	3.684467e-002
7.000335e+002	3.692934e-002
7.009977e+002	3.712959e-002
7.019620e+002	3.754338e-002
7.029262e+002	3.807938e-002
7.038904e+002	3.853124e-002
7.048547e+002	3.872976e-002
7.058189e+002	3.931184e-002
7.067831e+002	4.015392e-002
7.077474e+002	4.090199e-002
7.087116e+002	4.206763e-002
7.096758e+002	4.338180e-002
7.106401e+002	4.510063e-002
7.116043e+002	4.740322e-002
7.125685e+002	5.092450e-002
7.135328e+002	5.678883e-002
7.144970e+002	6.528126e-002
7.154612e+002	7.588513e-002
7.164255e+002	8.639136e-002
7.173897e+002	9.357242e-002
7.183539e+002	9.823418e-002
7.193182e+002	1.000270e-001
7.202824e+002	9.552394e-002
7.212466e+002	8.647337e-002
7.222109e+002	7.811362e-002
7.231751e+002	7.174037e-002
7.241393e+002	6.740626e-002
7.251036e+002	6.414723e-002
7.260678e+002	6.156270e-002
7.270320e+002	6.042764e-002
7.279963e+002	6.168810e-002
7.289605e+002	6.446649e-002
7.299247e+002	6.678528e-002
7.308890e+002	6.619070e-002
7.318532e+002	6.054307e-002
7.328174e+002	5.317214e-002
7.337817e+002	4.798508e-002
7.347459e+002	4.509465e-002
7.357101e+002	4.343794e-002
7.366744e+002	4.245716e-002
7.376386e+002	4.148488e-002
7.386028e+002	4.094299e-002
7.395671e+002	4.050410e-002
7.405313e+002	3.993971e-002
7.414955e+002	3.919898e-002
7.424598e+002	3.900081e-002
7.434240e+002	3.908870e-002
7.443882e+002	3.897674e-002
7.453525e+002	3.911912e-002
7.463167e+002	3.875131e-002
7.472809e+002	3.860451e-002
7.482452e+002	3.837945e-002
7.492094e+002	3.791300e-002
7.501736e+002	3.776312e-002
7.511379e+002	3.791004e-002
7.521021e+002	3.847437e-002
7.530663e+002	3.831495e-002
7.540306e+002	3.736378e-002
7.549948e+002	3.722814e-002
7.559590e+002	3.719234e-002
7.569233e+002	3.696302e-002
7.578875e+002	3.719689e-002
7.588517e+002	3.754523e-002
7.598160e+002	3.753038e-002
7.607802e+002	3.696272e-002
7.617444e+002	3.680571e-002
7.627087e+002	3.706193e-002
7.636729e+002	3.756138e-002
7.646371e+002	3.760665e-002
7.656014e+002	3.731593e-002
7.665656e+002	3.718258e-002
7.675298e+002	3.699001e-002
7.684941e+002	3.708004e-002
7.694583e+002	3.698551e-002
7.704225e+002	3.701201e-002
7.713868e+002	3.729685e-002
7.723510e+002	3.729605e-002
7.733152e+002	3.700060e-002
7.742795e+002	3.694111e-002
7.752437e+002	3.708917e-002
7.762079e+002	3.707710e-002
7.771722e+002	3.700327e-002
7.781364e+002	3.690341e-002
7.791006e+002	3.686532e-002
7.800649e+002	3.651253e-002
7.810291e+002	3.622819e-002
7.819933e+002	3.680865e-002
7.829576e+002	3.721255e-002
7.839218e+002	3.686871e-002
7.848860e+002	3.657092e-002
7.858503e+002	3.636639e-002
7.868145e+002	3.628619e-002
7.877787e+002	3.627325e-002
7.887430e+002	3.678991e-002
7.897072e+002	3.688287e-002
7.906714e+002	3.673702e-002
7.916357e+002	3.667558e-002
7.925999e+002	3.673789e-002
7.935641e+002	3.658472e-002
7.945284e+002	3.607414e-002
7.954926e+002	3.617110e-002
7.964568e+002	3.654839e-002
7.974211e+002	3.677752e-002
7.983853e+002	3.642286e-002
7.993495e+002	3.656234e-002
8.003138e+002	3.676757e-002
8.012780e+002	3.628945e-002
8.022422e+002	3.601659e-002
8.032065e+002	3.639456e-002
8.041707e+002	3.629775e-002
8.051349e+002	3.630541e-002
8.060992e+002	3.662709e-002
8.070634e+002	3.648554e-002
8.080276e+002	3.641190e-002
8.089919e+002	3.642599e-002
8.099561e+002	3.617013e-002
8.109204e+002	3.622002e-002
8.118846e+002	3.664599e-002
8.128489e+002	3.665607e-002
8.138131e+002	3.631530e-002
8.147773e+002	3.601404e-002
8.157416e+002	3.605770e-002
8.167058e+002	3.585338e-002
8.176700e+002	3.581075e-002
8.186343e+002	3.631098e-002
8.195985e+002	3.660406e-002
8.205627e+002	3.642587e-002
8.215270e+002	3.592885e-002
8.224912e+002	3.590884e-002
8.234554e+002	3.594089e-002
8.244197e+002	3.629421e-002
8.253839e+002	3.613985e-002
8.263481e+002	3.595190e-002
8.273124e+002	3.641072e-002
8.282766e+002	3.651866e-002
8.292408e+002	3.635904e-002
8.302051e+002	3.616003e-002
8.311693e+002	3.590142e-002
8.321335e+002	3.558720e-002
8.330978e+002	3.594626e-002
8.340620e+002	3.615197e-002
8.350262e+002	3.583607e-002
8.359905e+002	3.590630e-002
8.369547e+002	3.603363e-002
8.379189e+002	3.570944e-002
8.388832e+002	3.584811e-002
8.398474e+002	3.659999e-002
8.408116e+002	3.650386e-002
8.417759e+002	3.576462e-002
8.427401e+002	3.525645e-002
8.437043e+002	3.538681e-002
8.446686e+002	3.578307e-002
8.456328e+002	3.569839e-002
8.465970e+002	3.583380e-002
8.475613e+002	3.591364e-002
8.485255e+002	3.533749e-002
8.494897e+002	3.523279e-002
8.504540e+002	3.566099e-002
8.514182e+002	3.575949e-002
8.523824e+002	3.545119e-002
8.533467e+002	3.523042e-002
8.543109e+002	3.570857e-002
8.552751e+002	3.601231e-002
8.562394e+002	3.592392e-002
8.572036e+002	3.553504e-002
8.581678e+002	3.557245e-002
8.591321e+002	3.582757e-002
8.600963e+002	3.590817e-002
8.610605e+002	3.593807e-002
8.620248e+002	3.578924e-002
8.629890e+002	3.583775e-002
8.639532e+002	3.584828e-002
8.649175e+002	3.613994e-002
8.658817e+002	3.631486e-002
8.668459e+002	3.646615e-002
8.678102e+002	3.613406e-002
8.687744e+002	3.617708e-002
8.697386e+002	3.659593e-002
8.707029e+002	3.580435e-002
8.716671e+002	3.547793e-002
8.726313e+002	3.586356e-002
8.735956e+002	3.589680e-002
8.745598e+002	3.603119e-002
8.755240e+002	3.626479e-002
8.764883e+002	3.660024e-002
8.774525e+002	3.653749e-002
8.784167e+002	3.617598e-002
8.793810e+002	3.620006e-002
8.803452e+002	3.669278e-002
8.813094e+002	3.679557e-002
8.822737e+002	3.641362e-002
8.832379e+002	3.655024e-002
8.842021e+002	3.685217e-002
8.851664e+002	3.667242e-002
8.861306e+002	3.686668e-002
8.870948e+002	3.698785e-002
8.880591e+002	3.688832e-002
8.890233e+002	3.677072e-002
8.899875e+002	3.678250e-002
8.909518e+002	3.689725e-002
8.919160e+002	3.662699e-002
8.928802e+002	3.681752e-002
8.938445e+002	3.689830e-002
8.948087e+002	3.712496e-002
8.957729e+002	3.711372e-002
8.967372e+002	3.647145e-002
8.977014e+002	3.633605e-002
8.986656e+002	3.652209e-002
8.996299e+002	3.707163e-002
9.005941e+002	3.761719e-002
9.015583e+002	3.755507e-002
9.025226e+002	3.713367e-002
9.034868e+002	3.670281e-002
9.044510e+002	3.690040e-002
9.054153e+002	3.762661e-002
9.063795e+002	3.758017e-002
9.073438e+002	3.682587e-002
9.083080e+002	3.667814e-002
9.092722e+002	3.718834e-002
9.102365e+002	3.710945e-002
9.112007e+002	3.677355e-002
9.121649e+002	3.694943e-002
9.131292e+002	3.720232e-002
9.140934e+002	3.672401e-002
9.150576e+002	3.679744e-002
9.160219e+002	3.733829e-002
9.169861e+002	3.744584e-002
9.179503e+002	3.683041e-002
9.189146e+002	3.649729e-002
9.198788e+002	3.675394e-002
9.208430e+002	3.674678e-002
9.218073e+002	3.683120e-002
9.227715e+002	3.700799e-002
9.237357e+002	3.719681e-002
9.247000e+002	3.723969e-002
9.256642e+002	3.687328e-002
9.266284e+002	3.689994e-002
9.275927e+002	3.689184e-002
9.285569e+002	3.675946e-002
9.295211e+002	3.712163e-002
9.304854e+002	3.691944e-002
9.314496e+002	3.682619e-002
9.324138e+002	3.721914e-002
9.333781e+002	3.712092e-002
9.343423e+002	3.688880e-002
9.353065e+002	3.678505e-002
9.362708e+002	3.676261e-002
9.372350e+002	3.663399e-002
9.381992e+002	3.666068e-002
9.391635e+002	3.673625e-002
9.401277e+002	3.677628e-002
9.410919e+002	3.689288e-002
9.420562e+002	3.706689e-002
9.430204e+002	3.709686e-002
9.439846e+002	3.705734e-002
9.449489e+002	3.701618e-002
9.459131e+002	3.672683e-002
9.468773e+002	3.658735e-002
9.478416e+002	3.670602e-002
9.488058e+002	3.662288e-002
9.497700e+002	3.683972e-002
9.507343e+002	3.679726e-002
9.516985e+002	3.685594e-002
9.526627e+002	3.683928e-002
9.536270e+002	3.671452e-002
9.545912e+002	3.673426e-002
9.555554e+002	3.687242e-002
9.565197e+002	3.646846e-002
9.574839e+002	3.631882e-002
9.584481e+002	3.708369e-002
9.594124e+002	3.716645e-002
9.603766e+002	3.679845e-002
9.613408e+002	3.681167e-002
9.623051e+002	3.707941e-002
9.632693e+002	3.692710e-002
9.642335e+002	3.657115e-002
9.651978e+002	3.691424e-002
9.661620e+002	3.717887e-002
9.671262e+002	3.686699e-002
9.680905e+002	3.656161e-002
9.690547e+002	3.680677e-002
9.700189e+002	3.687849e-002
9.709832e+002	3.657189e-002
9.719474e+002	3.649123e-002
9.729116e+002	3.676457e-002
9.738759e+002	3.737958e-002
9.748401e+002	3.749090e-002
9.758043e+002	3.704330e-002
9.767686e+002	3.665994e-002
9.777328e+002	3.663281e-002
9.786970e+002	3.665963e-002
9.796613e+002	3.667380e-002
9.806255e+002	3.706362e-002
9.815897e+002	3.698266e-002
9.825540e+002	3.672161e-002
9.835182e+002	3.651066e-002
9.844824e+002	3.681806e-002
9.854467e+002	3.685685e-002
9.864109e+002	3.653974e-002
9.873751e+002	3.668772e-002
9.883394e+002	3.683093e-002
9.893036e+002	3.675115e-002
9.902678e+002	3.658992e-002
9.912321e+002	3.645747e-002
9.921963e+002	3.666025e-002
9.931605e+002	3.694029e-002
9.941248e+002	3.693689e-002
9.950890e+002	3.654909e-002
9.960532e+002	3.667262e-002
9.970175e+002	3.702810e-002
9.979817e+002	3.696929e-002
9.989459e+002	3.690667e-002
9.999102e+002	3.701519e-002
1.000874e+003	3.694783e-002
1.001839e+003	3.674258e-002
1.002803e+003	3.665187e-002
1.003767e+003	3.677103e-002
1.004731e+003	3.688416e-002
1.005696e+003	3.685590e-002
1.006660e+003	3.651467e-002
1.007624e+003	3.673329e-002
1.008588e+003	3.720349e-002
1.009552e+003	3.720033e-002
1.010517e+003	3.714947e-002
1.011481e+003	3.721972e-002
1.012445e+003	3.725561e-002
1.013409e+003	3.713140e-002
1.014374e+003	3.699219e-002
1.015338e+003	3.709644e-002
1.016302e+003	3.722112e-002
1.017266e+003	3.714100e-002
1.018231e+003	3.691884e-002
1.019195e+003	3.702141e-002
1.020159e+003	3.717544e-002
1.021123e+003	3.699812e-002
1.022088e+003	3.705873e-002
1.023052e+003	3.700801e-002
1.024016e+003	3.697015e-002
1.024980e+003	3.698788e-002
1.025944e+003	3.705707e-002
1.026909e+003	3.712986e-002
1.027873e+003	3.733768e-002
1.028837e+003	3.749095e-002
1.029801e+003	3.742108e-002
1.030766e+003	3.737170e-002
1.031730e+003	3.720709e-002
1.032694e+003	3.695396e-002
1.033658e+003	3.710235e-002
1.034623e+003	3.749015e-002
1.035587e+003	3.752758e-002
1.036551e+003	3.736484e-002
1.037515e+003	3.710276e-002
1.038479e+003	3.725157e-002
1.039444e+003	3.725571e-002
1.040408e+003	3.709096e-002
1.041372e+003	3.729590e-002
1.042336e+003	3.744961e-002
1.043301e+003	3.713584e-002
1.044265e+003	3.716669e-002
1.045229e+003	3.739906e-002
1.046193e+003	3.746571e-002
1.047158e+003	3.747980e-002
1.048122e+003	3.776611e-002
1.049086e+003	3.760348e-002
1.050050e+003	3.725402e-002
1.051015e+003	3.722733e-002
1.051979e+003	3.719077e-002
1.052943e+003	3.741528e-002
1.053907e+003	3.751304e-002
1.054871e+003	3.757294e-002
1.055836e+003	3.757764e-002
1.056800e+003	3.782579e-002
1.057764e+003	3.785678e-002
1.058728e+003	3.779381e-002
1.059693e+003	3.773116e-002
1.060657e+003	3.772549e-002
1.061621e+003	3.786924e-002
1.062585e+003	3.809921e-002
1.063550e+003	3.793748e-002
1.064514e+003	3.762271e-002
1.065478e+003	3.785602e-002
1.066442e+003	3.800475e-002
1.067406e+003	3.799899e-002
1.068371e+003	3.793328e-002
1.069335e+003	3.810159e-002
1.070299e+003	3.819346e-002
1.071263e+003	3.790068e-002
1.072228e+003	3.785440e-002
1.073192e+003	3.820724e-002
1.074156e+003	3.830633e-002
1.075120e+003	3.810738e-002
1.076085e+003	3.819612e-002
1.077049e+003	3.853220e-002
1.078013e+003	3.875873e-002
1.078977e+003	3.857823e-002
1.079942e+003	3.850348e-002
1.080906e+003	3.848356e-002
1.081870e+003	3.828122e-002
1.082834e+003	3.848775e-002
1.083798e+003	3.860746e-002
1.084763e+003	3.874456e-002
1.085727e+003	3.864630e-002
1.086691e+003	3.862020e-002
1.087655e+003	3.850839e-002
1.088620e+003	3.840783e-002
1.089584e+003	3.850029e-002
1.090548e+003	3.853075e-002
1.091512e+003	3.820883e-002
1.092477e+003	3.821933e-002
1.093441e+003	3.862312e-002
1.094405e+003	3.871161e-002
1.095369e+003	3.847119e-002
1.096333e+003	3.819466e-002
1.097298e+003	3.834466e-002
1.098262e+003	3.860949e-002
1.099226e+003	3.857564e-002
1.100190e+003	3.823838e-002
1.101155e+003	3.819006e-002
1.102119e+003	3.848768e-002
1.103083e+003	3.840676e-002
1.104047e+003	3.800981e-002
1.105012e+003	3.798854e-002
1.105976e+003	3.823947e-002
1.106940e+003	3.832404e-002
1.107904e+003	3.830842e-002
1.108869e+003	3.834871e-002
1.109833e+003	3.847624e-002
1.110797e+003	3.853970e-002
1.111761e+003	3.841820e-002
1.112725e+003	3.830943e-002
1.113690e+003	3.834198e-002
1.114654e+003	3.833251e-002
1.115618e+003	3.837099e-002
1.116582e+003	3.847456e-002
1.117547e+003	3.841030e-002
1.118511e+003	3.826437e-002
1.119475e+003	3.807376e-002
1.120439e+003	3.824480e-002
1.121404e+003	3.828415e-002
1.122368e+003	3.824637e-002
1.123332e+003	3.821238e-002
1.124296e+003	3.798769e-002
1.125260e+003	3.794166e-002
1.126225e+003	3.825587e-002
1.127189e+003	3.827623e-002
1.128153e+003	3.809283e-002
1.129117e+003	3.821836e-002
1.130082e+003	3.832969e-002
1.131046e+003	3.837523e-002
1.132010e+003	3.826683e-002
1.132974e+003	3.812429e-002
1.133939e+003	3.822600e-002
1.134903e+003	3.836066e-002
1.135867e+003	3.849770e-002
1.136831e+003	3.857352e-002
1.137796e+003	3.841762e-002
1.138760e+003	3.839554e-002
1.139724e+003	3.835905e-002
1.140688e+003	3.858327e-002
1.141652e+003	3.880040e-002
1.142617e+003	3.861714e-002
1.143581e+003	3.859718e-002
1.144545e+003	3.845178e-002
1.145509e+003	3.845201e-002
1.146474e+003	3.853497e-002
1.147438e+003	3.841743e-002
1.148402e+003	3.849375e-002
1.149366e+003	3.860755e-002
1.150331e+003	3.871819e-002
1.151295e+003	3.865574e-002
1.152259e+003	3.870327e-002
1.153223e+003	3.857853e-002
1.154188e+003	3.856440e-002
1.155152e+003	3.873460e-002
1.156116e+003	3.858975e-002
1.157080e+003	3.848107e-002
1.158044e+003	3.841502e-002
1.159009e+003	3.838710e-002
1.159973e+003	3.861851e-002
1.160937e+003	3.870087e-002
1.161901e+003	3.848756e-002
1.162866e+003	3.853819e-002
1.163830e+003	3.858147e-002
1.164794e+003	3.858917e-002
1.165758e+003	3.871788e-002
1.166723e+003	3.859985e-002
1.167687e+003	3.861990e-002
1.168651e+003	3.864610e-002
1.169615e+003	3.853969e-002
1.170579e+003	3.852490e-002
1.171544e+003	3.887079e-002
1.172508e+003	3.898375e-002
1.173472e+003	3.881000e-002
1.174436e+003	3.875309e-002
1.175401e+003	3.869415e-002
1.176365e+003	3.882230e-002
1.177329e+003	3.904316e-002
1.178293e+003	3.901145e-002
1.179258e+003	3.899714e-002
1.180222e+003	3.880825e-002
1.181186e+003	3.867983e-002
1.182150e+003	3.864419e-002
1.183115e+003	3.870781e-002
1.184079e+003	3.877405e-002
1.185043e+003	3.886419e-002
1.186007e+003	3.910188e-002
1.186971e+003	3.929222e-002
1.187936e+003	3.919995e-002
1.188900e+003	3.908289e-002
1.189864e+003	3.910909e-002
1.190828e+003	3.904119e-002
1.191793e+003	3.887966e-002
1.192757e+003	3.883870e-002
1.193721e+003	3.924554e-002
1.194685e+003	3.949744e-002
1.195650e+003	3.926568e-002
1.196614e+003	3.913207e-002
1.197578e+003	3.925402e-002
1.198542e+003	3.907797e-002
1.199506e+003	3.896779e-002
1.200471e+003	3.910298e-002
1.201435e+003	3.919819e-002
1.202399e+003	3.901697e-002
1.203363e+003	3.886690e-002
1.204328e+003	3.913030e-002
1.205292e+003	3.924008e-002
1.206256e+003	3.919134e-002
1.207220e+003	3.910405e-002
1.208185e+003	3.911673e-002
1.209149e+003	3.917470e-002
1.210113e+003	3.907423e-002
1.211077e+003	3.916508e-002
1.212042e+003	3.907202e-002
1.213006e+003	3.896865e-002
1.213970e+003	3.906537e-002
1.214934e+003	3.907789e-002
1.215898e+003	3.904217e-002
1.216863e+003	3.909750e-002
1.217827e+003	3.933058e-002
1.218791e+003	3.926300e-002
1.219755e+003	3.919084e-002
1.220720e+003	3.924564e-002
1.221684e+003	3.910931e-002
1.222648e+003	3.913198e-002
1.223612e+003	3.904315e-002
1.224577e+003	3.921506e-002
1.225541e+003	3.939620e-002
1.226505e+003	3.931509e-002
1.227469e+003	3.931073e-002
1.228434e+003	3.935163e-002
1.229398e+003	3.929979e-002
1.230362e+003	3.929488e-002
1.231326e+003	3.952798e-002
1.232291e+003	3.947077e-002
1.233255e+003	3.926189e-002
1.234219e+003	3.922985e-002
1.235183e+003	3.940305e-002
1.236147e+003	3.944061e-002
1.237112e+003	3.936098e-002
1.238076e+003	3.941799e-002
1.239040e+003	3.949602e-002
1.240004e+003	3.969933e-002
1.240969e+003	3.994617e-002
1.241933e+003	3.980085e-002
1.242897e+003	3.949353e-002
1.243861e+003	3.947267e-002
1.244825e+003	3.965232e-002
1.245790e+003	3.985796e-002
1.246754e+003	3.990984e-002
1.247718e+003	3.981675e-002
1.248682e+003	3.968236e-002
1.249647e+003	3.977723e-002
1.250611e+003	3.986271e-002
1.251575e+003	3.994175e-002
1.252539e+003	3.996046e-002
1.253504e+003	3.995731e-002
1.254468e+003	4.006166e-002
1.255432e+003	4.009741e-002
1.256396e+003	4.029652e-002
1.257361e+003	4.030895e-002
1.258325e+003	4.006879e-002
1.259289e+003	4.003572e-002
1.260253e+003	4.016181e-002
1.261218e+003	4.016058e-002
1.262182e+003	4.024817e-002
1.263146e+003	4.041213e-002
1.264110e+003	4.027592e-002
1.265074e+003	4.013291e-002
1.266039e+003	4.025315e-002
1.267003e+003	4.044209e-002
1.267967e+003	4.052182e-002
1.268931e+003	4.048755e-002
1.269896e+003	4.031807e-002
1.270860e+003	4.029804e-002
1.271824e+003	4.042070e-002
1.272788e+003	4.051536e-002
1.273752e+003	4.059520e-002
1.274717e+003	4.056717e-002
1.275681e+003	4.042544e-002
1.276645e+003	4.043468e-002
1.277609e+003	4.064849e-002
1.278574e+003	4.067835e-002
1.279538e+003	4.065456e-002
1.280502e+003	4.070713e-002
1.281466e+003	4.078687e-002
1.282431e+003	4.078843e-002
1.283395e+003	4.087552e-002
1.284359e+003	4.089385e-002
1.285323e+003	4.082887e-002
1.286288e+003	4.073755e-002
1.287252e+003	4.084766e-002
1.288216e+003	4.095040e-002
1.289180e+003	4.095067e-002
1.290145e+003	4.114488e-002
1.291109e+003	4.128301e-002
1.292073e+003	4.133243e-002
1.293037e+003	4.151949e-002
1.294001e+003	4.156030e-002
1.294966e+003	4.178532e-002
1.295930e+003	4.196994e-002
1.296894e+003	4.196020e-002
1.297858e+003	4.200132e-002
1.298823e+003	4.193860e-002
1.299787e+003	4.184134e-002
1.300751e+003	4.192484e-002
1.301715e+003	4.189921e-002
1.302679e+003	4.196610e-002
1.303644e+003	4.175721e-002
1.304608e+003	4.175806e-002
1.305572e+003	4.184235e-002
1.306536e+003	4.197896e-002
1.307501e+003	4.200440e-002
1.308465e+003	4.188760e-002
1.309429e+003	4.180086e-002
1.310393e+003	4.170221e-002
1.311358e+003	4.147636e-002
1.312322e+003	4.116574e-002
1.313286e+003	4.109670e-002
1.314250e+003	4.129115e-002
1.315215e+003	4.103933e-002
1.316179e+003	4.074623e-002
1.317143e+003	4.067362e-002
1.318107e+003	4.076558e-002
1.319072e+003	4.069091e-002
1.320036e+003	4.063147e-002
1.321000e+003	4.060256e-002
1.321964e+003	4.063404e-002
1.322928e+003	4.052361e-002
1.323893e+003	4.026055e-002
1.324857e+003	4.013407e-002
1.325821e+003	4.020049e-002
1.326785e+003	4.030037e-002
1.327750e+003	4.006996e-002
1.328714e+003	4.009777e-002
1.329678e+003	4.026465e-002
1.330642e+003	4.020150e-002
1.331606e+003	4.006389e-002
1.332571e+003	4.018220e-002
1.333535e+003	4.042573e-002
1.334499e+003	4.055180e-002
1.335463e+003	4.073618e-002
1.336428e+003	4.068557e-002
1.337392e+003	4.105148e-002
1.338356e+003	4.133956e-002
1.339320e+003	4.115593e-002
1.340285e+003	4.140542e-002
1.341249e+003	4.168046e-002
1.342213e+003	4.175005e-002
1.343177e+003	4.182023e-002
1.344142e+003	4.177252e-002
1.345106e+003	4.195489e-002
1.346070e+003	4.227905e-002
1.347034e+003	4.248651e-002
1.347999e+003	4.251536e-002
1.348963e+003	4.263220e-002
1.349927e+003	4.289688e-002
1.350891e+003	4.306508e-002
1.351855e+003	4.308327e-002
1.352820e+003	4.311497e-002
1.353784e+003	4.311536e-002
1.354748e+003	4.300478e-002
1.355712e+003	4.283496e-002
1.356677e+003	4.285740e-002
1.357641e+003	4.298883e-002
1.358605e+003	4.314793e-002
1.359569e+003	4.314956e-002
1.360533e+003	4.336509e-002
1.361498e+003	4.366358e-002
1.362462e+003	4.389939e-002
1.363426e+003	4.416523e-002
1.364390e+003	4.433349e-002
1.365355e+003	4.455742e-002
1.366319e+003	4.508135e-002
1.367283e+003	4.543151e-002
1.368247e+003	4.561758e-002
1.369212e+003	4.573356e-002
1.370176e+003	4.593809e-002
1.371140e+003	4.606532e-002
1.372104e+003	4.592238e-002
1.373069e+003	4.600664e-002
1.374033e+003	4.650663e-002
1.374997e+003	4.732436e-002
1.375961e+003	4.822611e-002
1.376926e+003	4.901258e-002
1.377890e+003	4.924052e-002
1.378854e+003	4.833410e-002
1.379818e+003	4.690966e-002
1.380782e+003	4.523911e-002
1.381747e+003	4.414217e-002
1.382711e+003	4.306598e-002
1.383675e+003	4.204213e-002
1.384639e+003	4.144530e-002
1.385604e+003	4.082041e-002
1.386568e+003	4.049719e-002
1.387532e+003	4.054637e-002
1.388496e+003	4.037110e-002
1.389460e+003	4.012317e-002
1.390425e+003	3.987298e-002
1.391389e+003	3.967024e-002
1.392353e+003	3.942874e-002
1.393317e+003	3.949398e-002
1.394282e+003	3.952692e-002
1.395246e+003	3.967195e-002
1.396210e+003	3.974578e-002
1.397174e+003	3.976217e-002
1.398139e+003	3.962821e-002
1.399103e+003	3.968767e-002
1.400067e+003	4.000075e-002
1.401031e+003	4.020438e-002
1.401996e+003	3.997023e-002
1.402960e+003	3.997966e-002
1.403924e+003	3.995352e-002
1.404888e+003	3.982545e-002
1.405853e+003	4.007151e-002
1.406817e+003	4.038318e-002
1.407781e+003	4.032762e-002
1.408745e+003	4.020910e-002
1.409709e+003	4.053336e-002
1.410674e+003	4.075800e-002
1.411638e+003	4.050222e-002
1.412602e+003	4.052556e-002
1.413566e+003	4.060655e-002
1.414531e+003	4.061992e-002
1.415495e+003	4.042360e-002
1.416459e+003	4.044600e-002
1.417423e+003	4.027181e-002
1.418387e+003	4.027101e-002
1.419352e+003	4.047867e-002
1.420316e+003	4.078481e-002
1.421280e+003	4.103822e-002
1.422244e+003	4.124359e-002
1.423209e+003	4.117248e-002
1.424173e+003	4.172812e-002
1.425137e+003	4.236335e-002
1.426101e+003	4.296365e-002
1.427066e+003	4.344574e-002
1.428030e+003	4.393851e-002
1.428994e+003	4.440966e-002
1.429958e+003	4.501455e-002
1.430923e+003	4.576872e-002
1.431887e+003	4.664098e-002
1.432851e+003	4.768696e-002
1.433815e+003	4.859522e-002
1.434780e+003	4.888522e-002
1.435744e+003	4.927591e-002
1.436708e+003	5.008093e-002
1.437672e+003	5.116742e-002
1.438636e+003	5.156850e-002
1.439601e+003	5.207286e-002
1.440565e+003	5.268138e-002
1.441529e+003	5.349183e-002
1.442493e+003	5.379574e-002
1.443458e+003	5.426791e-002
1.444422e+003	5.493855e-002
1.445386e+003	5.550958e-002
1.446350e+003	5.578315e-002
1.447315e+003	5.642050e-002
1.448279e+003	5.743611e-002
1.449243e+003	5.863730e-002
1.450207e+003	5.998309e-002
1.451172e+003	6.194555e-002
1.452136e+003	6.476194e-002
1.453100e+003	6.814952e-002
1.454064e+003	7.115756e-002
1.455028e+003	7.380272e-002
1.455993e+003	7.550289e-002
1.456957e+003	7.800921e-002
1.457921e+003	8.083799e-002
1.458885e+003	8.476939e-002
1.459850e+003	9.113006e-002
1.460814e+003	1.014338e-001
1.461778e+003	1.174954e-001
1.462742e+003	1.312940e-001
1.463707e+003	1.350168e-001
1.464671e+003	1.335483e-001
1.465635e+003	1.346949e-001
1.466599e+003	1.375448e-001
1.467563e+003	1.404985e-001
1.468528e+003	1.432889e-001
1.469492e+003	1.475260e-001
1.470456e+003	1.549074e-001
1.471420e+003	1.689539e-001
1.472385e+003	1.901048e-001
1.473349e+003	1.806630e-001
1.474313e+003	1.363812e-001
1.475277e+003	1.057889e-001
1.476242e+003	8.025739e-002
1.477206e+003	6.673428e-002
1.478170e+003	6.013663e-002
1.479134e+003	5.582013e-002
1.480099e+003	5.246387e-002
1.481063e+003	5.049957e-002
1.482027e+003	4.846430e-002
1.482991e+003	4.731754e-002
1.483955e+003	4.612882e-002
1.484920e+003	4.571724e-002
1.485884e+003	4.524632e-002
1.486848e+003	4.484934e-002
1.487812e+003	4.406205e-002
1.488777e+003	4.372963e-002
1.489741e+003	4.292842e-002
1.490705e+003	4.285799e-002
1.491669e+003	4.269446e-002
1.492634e+003	4.264880e-002
1.493598e+003	4.231049e-002
1.494562e+003	4.203055e-002
1.495526e+003	4.149847e-002
1.496490e+003	4.192660e-002
1.497455e+003	4.156697e-002
1.498419e+003	4.094774e-002
1.499383e+003	4.068190e-002
1.500347e+003	4.093500e-002
1.501312e+003	4.062236e-002
1.502276e+003	4.064078e-002
1.503240e+003	4.056704e-002
1.504204e+003	4.026990e-002
1.505169e+003	3.958930e-002
1.506133e+003	3.961580e-002
1.507097e+003	3.993238e-002
1.508061e+003	3.993534e-002
1.509026e+003	3.967868e-002
1.509990e+003	3.973300e-002
1.510954e+003	3.959119e-002
1.511918e+003	3.967447e-002
1.512882e+003	3.958276e-002
1.513847e+003	3.957575e-002
1.514811e+003	3.954376e-002
1.515775e+003	3.930567e-002
1.516739e+003	3.882410e-002
1.517704e+003	3.937702e-002
1.518668e+003	3.966514e-002
1.519632e+003	3.926052e-002
1.520596e+003	3.827824e-002
1.521561e+003	3.861957e-002
1.522525e+003	3.906632e-002
1.523489e+003	3.900339e-002
1.524453e+003	3.874618e-002
1.525417e+003	3.868233e-002
1.526382e+003	3.895663e-002
1.527346e+003	3.894020e-002
1.528310e+003	3.894736e-002
1.529274e+003	3.908138e-002
1.530239e+003	3.891305e-002
1.531203e+003	3.894778e-002
1.532167e+003	3.879668e-002
1.533131e+003	3.834287e-002
1.534096e+003	3.849466e-002
1.535060e+003	3.889240e-002
1.536024e+003	3.888075e-002
1.536988e+003	3.869565e-002
1.537953e+003	3.778213e-002
1.538917e+003	3.708045e-002
1.539881e+003	3.798384e-002
1.540845e+003	3.824772e-002
1.541809e+003	3.800120e-002
1.542774e+003	3.851612e-002
1.543738e+003	3.857725e-002
1.544702e+003	3.842635e-002
1.545666e+003	3.870720e-002
1.546631e+003	3.902614e-002
1.547595e+003	3.916786e-002
1.548559e+003	3.933887e-002
1.549523e+003	3.935997e-002
1.550488e+003	3.920861e-002
1.551452e+003	3.903242e-002
1.552416e+003	3.894069e-002
1.553380e+003	3.856074e-002
1.554344e+003	3.854810e-002
1.555309e+003	3.912513e-002
1.556273e+003	3.905881e-002
1.557237e+003	3.814131e-002
1.558201e+003	3.669681e-002
1.559166e+003	3.679261e-002
1.560130e+003	3.839503e-002
1.561094e+003	3.875059e-002
1.562058e+003	3.865597e-002
1.563023e+003	3.869966e-002
1.563987e+003	3.864618e-002
1.564951e+003	3.853879e-002
1.565915e+003	3.864272e-002
1.566880e+003	3.837927e-002
1.567844e+003	3.828149e-002
1.568808e+003	3.806149e-002
1.569772e+003	3.826673e-002
1.570736e+003	3.856553e-002
1.571701e+003	3.847353e-002
1.572665e+003	3.839799e-002
1.573629e+003	3.849290e-002
1.574593e+003	3.823075e-002
1.575558e+003	3.790475e-002
1.576522e+003	3.802660e-002
1.577486e+003	3.843978e-002
1.578450e+003	3.840203e-002
1.579415e+003	3.826454e-002
1.580379e+003	3.817046e-002
1.581343e+003	3.842724e-002
1.582307e+003	3.850480e-002
1.583271e+003	3.842349e-002
1.584236e+003	3.846063e-002
1.585200e+003	3.840528e-002
1.586164e+003	3.836466e-002
1.587128e+003	3.830940e-002
1.588093e+003	3.832276e-002
1.589057e+003	3.841680e-002
1.590021e+003	3.837178e-002
1.590985e+003	3.844939e-002
1.591950e+003	3.835945e-002
1.592914e+003	3.827548e-002
1.593878e+003	3.813665e-002
1.594842e+003	3.817292e-002
1.595807e+003	3.820273e-002
1.596771e+003	3.840432e-002
1.597735e+003	3.834121e-002
1.598699e+003	3.800552e-002
1.599663e+003	3.806645e-002
1.600628e+003	3.822250e-002
1.601592e+003	3.816657e-002
1.602556e+003	3.803769e-002
1.603520e+003	3.810829e-002
1.604485e+003	3.831918e-002
1.605449e+003	3.837694e-002
1.606413e+003	3.817328e-002
1.607377e+003	3.838653e-002
1.608342e+003	3.851963e-002
1.609306e+003	3.820744e-002
1.610270e+003	3.805580e-002
1.611234e+003	3.814202e-002
1.612198e+003	3.824310e-002
1.613163e+003	3.813963e-002
1.614127e+003	3.810968e-002
1.615091e+003	3.784794e-002
1.616055e+003	3.737871e-002
1.617020e+003	3.739505e-002
1.617984e+003	3.784121e-002
1.618948e+003	3.800707e-002
1.619912e+003	3.804093e-002
1.620877e+003	3.798539e-002
1.621841e+003	3.805612e-002
1.622805e+003	3.803620e-002
1.623769e+003	3.826807e-002
1.624734e+003	3.833840e-002
1.625698e+003	3.794280e-002
1.626662e+003	3.786319e-002
1.627626e+003	3.797582e-002
1.628590e+003	3.779258e-002
1.629555e+003	3.781861e-002
1.630519e+003	3.796006e-002
1.631483e+003	3.810586e-002
1.632447e+003	3.805960e-002
1.633412e+003	3.769659e-002
1.634376e+003	3.707407e-002
1.635340e+003	3.745329e-002
1.636304e+003	3.831397e-002
1.637269e+003	3.829503e-002
1.638233e+003	3.831639e-002
1.639197e+003	3.839095e-002
1.640161e+003	3.829047e-002
1.641125e+003	3.843694e-002
1.642090e+003	3.864005e-002
1.643054e+003	3.856234e-002
1.644018e+003	3.807285e-002
1.644982e+003	3.784166e-002
1.645947e+003	3.743177e-002
1.646911e+003	3.779479e-002
1.647875e+003	3.811990e-002
1.648839e+003	3.820886e-002
1.649804e+003	3.828787e-002
1.650768e+003	3.797144e-002
1.651732e+003	3.688462e-002
1.652696e+003	3.538012e-002
1.653661e+003	3.787216e-002
1.654625e+003	3.858642e-002
1.655589e+003	3.842248e-002
1.656553e+003	3.834849e-002
1.657517e+003	3.810497e-002
1.658482e+003	3.811837e-002
1.659446e+003	3.818186e-002
1.660410e+003	3.813395e-002
1.661374e+003	3.798974e-002
1.662339e+003	3.812879e-002
1.663303e+003	3.818266e-002
1.664267e+003	3.807852e-002
1.665231e+003	3.802375e-002
1.666196e+003	3.829363e-002
1.667160e+003	3.801703e-002
1.668124e+003	3.802711e-002
1.669088e+003	3.793384e-002
1.670052e+003	3.800310e-002
1.671017e+003	3.794774e-002
1.671981e+003	3.795496e-002
1.672945e+003	3.800453e-002
1.673909e+003	3.759652e-002
1.674874e+003	3.726908e-002
1.675838e+003	3.846683e-002
1.676802e+003	3.855900e-002
1.677766e+003	3.820534e-002
1.678731e+003	3.805566e-002
1.679695e+003	3.801241e-002
1.680659e+003	3.818971e-002
1.681623e+003	3.824547e-002
1.682588e+003	3.782367e-002
1.683552e+003	3.714637e-002
1.684516e+003	3.768912e-002
1.685480e+003	3.863274e-002
1.686444e+003	3.879368e-002
1.687409e+003	3.855544e-002
1.688373e+003	3.857240e-002
1.689337e+003	3.885103e-002
1.690301e+003	3.877775e-002
1.691266e+003	3.912834e-002
1.692230e+003	3.953550e-002
1.693194e+003	3.958729e-002
1.694158e+003	3.895409e-002
1.695123e+003	3.784067e-002
1.696087e+003	3.916767e-002
1.697051e+003	4.062770e-002
1.698015e+003	4.061535e-002
1.698979e+003	3.998457e-002
1.699944e+003	3.868292e-002
1.700908e+003	4.041116e-002
1.701872e+003	4.133755e-002
1.702836e+003	4.136826e-002
1.703801e+003	4.138616e-002
1.704765e+003	4.154859e-002
1.705729e+003	4.132321e-002
1.706693e+003	4.169054e-002
1.707658e+003	4.257290e-002
1.708622e+003	4.249557e-002
1.709586e+003	4.225508e-002
1.710550e+003	4.243307e-002
1.711515e+003	4.265476e-002
1.712479e+003	4.309210e-002
1.713443e+003	4.299176e-002
1.714407e+003	4.233011e-002
1.715371e+003	4.195643e-002
1.716336e+003	4.210785e-002
1.717300e+003	4.202437e-002
1.718264e+003	4.239098e-002
1.719228e+003	4.249635e-002
1.720193e+003	4.243178e-002
1.721157e+003	4.206515e-002
1.722121e+003	4.191470e-002
1.723085e+003	4.212072e-002
1.724050e+003	4.213510e-002
1.725014e+003	4.177117e-002
1.725978e+003	4.131076e-002
1.726942e+003	4.093136e-002
1.727906e+003	4.077255e-002
1.728871e+003	4.066005e-002
1.729835e+003	4.043820e-002
1.730799e+003	4.070046e-002
1.731763e+003	4.052722e-002
1.732728e+003	3.951956e-002
1.733692e+003	3.899928e-002
1.734656e+003	4.011112e-002
1.735620e+003	4.041295e-002
1.736585e+003	4.016387e-002
1.737549e+003	4.009618e-002
1.738513e+003	3.976824e-002
1.739477e+003	3.917527e-002
1.740442e+003	3.944665e-002
1.741406e+003	3.935328e-002
1.742370e+003	3.874151e-002
1.743334e+003	3.896736e-002
1.744298e+003	3.903231e-002
1.745263e+003	3.878543e-002
1.746227e+003	3.894804e-002
1.747191e+003	3.889278e-002
1.748155e+003	3.852134e-002
1.749120e+003	3.847006e-002
1.750084e+003	3.813531e-002
1.751048e+003	3.784305e-002
1.752012e+003	3.826219e-002
1.752977e+003	3.826754e-002
1.753941e+003	3.821273e-002
1.754905e+003	3.803218e-002
1.755869e+003	3.772964e-002
1.756833e+003	3.738334e-002
1.757798e+003	3.734384e-002
1.758762e+003	3.757276e-002
1.759726e+003	3.739181e-002
1.760690e+003	3.697791e-002
1.761655e+003	3.652908e-002
1.762619e+003	3.717073e-002
1.763583e+003	3.756633e-002
1.764547e+003	3.740960e-002
1.765512e+003	3.718744e-002
1.766476e+003	3.704847e-002
1.767440e+003	3.690795e-002
1.768404e+003	3.715406e-002
1.769369e+003	3.732414e-002
1.770333e+003	3.707415e-002
1.771297e+003	3.663944e-002
1.772261e+003	3.624518e-002
1.773225e+003	3.603104e-002
1.774190e+003	3.673201e-002
1.775154e+003	3.698490e-002
1.776118e+003	3.667963e-002
1.777082e+003	3.673143e-002
1.778047e+003	3.688942e-002
1.779011e+003	3.665163e-002
1.779975e+003	3.625768e-002
1.780939e+003	3.638089e-002
1.781904e+003	3.699728e-002
1.782868e+003	3.698121e-002
1.783832e+003	3.677179e-002
1.784796e+003	3.672415e-002
1.785760e+003	3.666508e-002
1.786725e+003	3.642428e-002
1.787689e+003	3.664914e-002
1.788653e+003	3.706485e-002
1.789617e+003	3.669127e-002
1.790582e+003	3.622710e-002
1.791546e+003	3.650837e-002
1.792510e+003	3.634419e-002
1.793474e+003	3.625058e-002
1.794439e+003	3.630905e-002
1.795403e+003	3.627694e-002
1.796367e+003	3.612842e-002
1.797331e+003	3.588765e-002
1.798296e+003	3.571181e-002
1.799260e+003	3.595230e-002
1.800224e+003	3.634766e-002
1.801188e+003	3.615496e-002
1.802152e+003	3.605634e-002
1.803117e+003	3.634270e-002
1.804081e+003	3.616575e-002
1.805045e+003	3.608210e-002
1.806009e+003	3.611508e-002
1.806974e+003	3.575364e-002
1.807938e+003	3.539244e-002
1.808902e+003	3.563880e-002
1.809866e+003	3.525505e-002
1.810831e+003	3.522377e-002
1.811795e+003	3.522329e-002
1.812759e+003	3.580750e-002
1.813723e+003	3.637965e-002
1.814688e+003	3.608677e-002
1.815652e+003	3.462197e-002
1.816616e+003	3.361942e-002
1.817580e+003	3.449735e-002
1.818544e+003	3.511031e-002
1.819509e+003	3.520391e-002
1.820473e+003	3.557473e-002
1.821437e+003	3.626540e-002
1.822401e+003	3.579841e-002
1.823366e+003	3.494840e-002
1.824330e+003	3.470286e-002
1.825294e+003	3.502841e-002
1.826258e+003	3.569894e-002
1.827223e+003	3.489638e-002
1.828187e+003	3.492617e-002
1.829151e+003	3.480123e-002
1.830115e+003	3.437159e-002
1.831079e+003	3.470692e-002
1.832044e+003	3.490005e-002
1.833008e+003	3.512751e-002
1.833972e+003	3.481456e-002
1.834936e+003	3.423980e-002
1.835901e+003	3.388736e-002
1.836865e+003	3.359222e-002
1.837829e+003	3.380947e-002
1.838793e+003	3.443136e-002
1.839758e+003	3.500195e-002
1.840722e+003	3.453417e-002
1.841686e+003	3.436961e-002
1.842650e+003	3.367287e-002
1.843615e+003	3.285058e-002
1.844579e+003	3.382780e-002
1.845543e+003	3.461521e-002
1.846507e+003	3.459948e-002
1.847471e+003	3.408596e-002
1.848436e+003	3.417543e-002
1.849400e+003	3.464127e-002
1.850364e+003	3.418578e-002
1.851328e+003	3.377962e-002
1.852293e+003	3.394537e-002
1.853257e+003	3.448436e-002
1.854221e+003	3.444671e-002
1.855185e+003	3.379744e-002
1.856150e+003	3.368126e-002
1.857114e+003	3.424026e-002
1.858078e+003	3.396949e-002
1.859042e+003	3.348256e-002
1.860006e+003	3.341448e-002
1.860971e+003	3.370144e-002
1.861935e+003	3.419789e-002
1.862899e+003	3.449964e-002
1.863863e+003	3.439371e-002
1.864828e+003	3.372429e-002
1.865792e+003	3.412437e-002
1.866756e+003	3.481166e-002
1.867720e+003	3.471106e-002
1.868685e+003	3.357772e-002
1.869649e+003	3.293602e-002
1.870613e+003	3.343697e-002
1.871577e+003	3.355911e-002
1.872542e+003	3.432913e-002
1.873506e+003	3.532050e-002
1.874470e+003	3.402176e-002
1.875434e+003	3.252067e-002
1.876398e+003	3.297409e-002
1.877363e+003	3.366840e-002
1.878327e+003	3.444923e-002
1.879291e+003	3.352007e-002
1.880255e+003	3.302153e-002
1.881220e+003	3.398460e-002
1.882184e+003	3.350863e-002
1.883148e+003	3.382215e-002
1.884112e+003	3.399956e-002
1.885077e+003	3.447282e-002
1.886041e+003	3.482828e-002
1.887005e+003	3.489836e-002
1.887969e+003	3.405371e-002
1.888933e+003	3.288539e-002
1.889898e+003	3.294835e-002
1.890862e+003	3.330436e-002
1.891826e+003	3.366961e-002
1.892790e+003	3.415614e-002
1.893755e+003	3.407454e-002
1.894719e+003	3.316414e-002
1.895683e+003	3.255718e-002
1.896647e+003	3.355520e-002
1.897612e+003	3.422333e-002
1.898576e+003	3.399616e-002
1.899540e+003	3.316794e-002
1.900504e+003	3.253540e-002
1.901469e+003	3.225149e-002
1.902433e+003	3.266302e-002
1.903397e+003	3.466230e-002
1.904361e+003	3.356994e-002
1.905325e+003	3.288056e-002
1.906290e+003	3.201459e-002
1.907254e+003	3.223274e-002
1.908218e+003	3.202432e-002
1.909182e+003	3.079382e-002
1.910147e+003	3.214711e-002
1.911111e+003	3.219126e-002
1.912075e+003	3.182425e-002
1.913039e+003	3.329272e-002
1.914004e+003	3.490783e-002
1.914968e+003	3.507473e-002
1.915932e+003	3.187737e-002
1.916896e+003	3.134651e-002
1.917860e+003	3.134008e-002
1.918825e+003	3.104029e-002
1.919789e+003	3.168261e-002
1.920753e+003	3.257911e-002
1.921717e+003	3.497748e-002
1.922682e+003	3.445100e-002
1.923646e+003	3.328396e-002
1.924610e+003	3.225554e-002
1.925574e+003	3.160888e-002
1.926539e+003	3.162401e-002
1.927503e+003	3.263029e-002
1.928467e+003	3.226309e-002
1.929431e+003	3.088947e-002
1.930396e+003	2.986788e-002
1.931360e+003	2.964317e-002
1.932324e+003	3.029856e-002
1.933288e+003	3.029189e-002
1.934252e+003	3.171848e-002
1.935217e+003	3.287721e-002
1.936181e+003	3.077976e-002
1.937145e+003	2.821126e-002
1.938109e+003	2.839085e-002
1.939074e+003	3.202548e-002
1.940038e+003	3.075304e-002
1.941002e+003	2.727094e-002
1.941966e+003	2.955850e-002
1.942931e+003	3.030079e-002
1.943895e+003	2.695848e-002
1.944859e+003	2.513252e-002
1.945823e+003	2.821315e-002
1.946787e+003	2.932591e-002
1.947752e+003	2.592641e-002
1.948716e+003	2.675628e-002
1.949680e+003	2.642049e-002
1.950644e+003	2.709083e-002
1.951609e+003	2.344802e-002
1.952573e+003	2.329152e-002
1.953537e+003	2.705737e-002
1.954501e+003	2.649307e-002
1.955466e+003	2.206118e-002
1.956430e+003	1.984920e-002
1.957394e+003	2.057155e-002
1.958358e+003	2.055229e-002
1.959323e+003	2.481584e-002
1.960287e+003	2.928869e-002
1.961251e+003	2.743587e-002
1.962215e+003	2.615451e-002
1.963179e+003	2.551174e-002
1.964144e+003	2.368984e-002
1.965108e+003	2.293231e-002
1.966072e+003	1.958409e-002
1.967036e+003	2.388652e-002
1.968001e+003	2.786965e-002
1.968965e+003	2.415024e-002
1.969929e+003	1.937459e-002
1.970893e+003	1.891969e-002
1.971858e+003	2.030596e-002
1.972822e+003	1.272242e-002
1.973786e+003	6.907489e-003
1.974750e+003	1.419033e-002
1.975714e+003	2.189517e-002
1.976679e+003	2.145276e-002
1.977643e+003	2.053133e-002
1.978607e+003	2.919381e-002
1.979571e+003	2.651512e-002
1.980536e+003	2.181100e-002
1.981500e+003	2.340100e-002
1.982464e+003	2.694666e-002
1.983428e+003	2.915992e-002
1.984393e+003	2.648451e-002
1.985357e+003	2.193068e-002
1.986321e+003	2.423006e-002
1.987285e+003	2.136085e-002
1.988250e+003	2.202895e-002
1.989214e+003	2.732152e-002
1.990178e+003	2.659869e-002
1.991142e+003	2.672659e-002
1.992106e+003	3.155255e-002
1.993071e+003	2.901565e-002
1.994035e+003	1.852542e-002
1.994999e+003	1.808042e-002
1.995963e+003	1.939102e-002
1.996928e+003	2.147139e-002
1.997892e+003	2.246445e-002
1.998856e+003	2.577335e-002
1.999820e+003	2.428125e-002
2.000785e+003	1.913416e-002
2.001749e+003	1.481321e-002
2.002713e+003	1.538167e-002
2.003677e+003	1.838915e-002
2.004641e+003	1.802500e-002
2.005606e+003	1.935774e-002
2.006570e+003	2.123200e-002
2.007534e+003	1.840379e-002
2.008498e+003	1.377126e-002
2.009463e+003	1.334785e-002
2.010427e+003	1.519241e-002
2.011391e+003	1.682786e-002
2.012355e+003	1.561293e-002
2.013320e+003	1.561934e-002
2.014284e+003	2.140745e-002
2.015248e+003	1.769949e-002
2.016212e+003	1.582302e-002
2.017177e+003	2.020156e-002
2.018141e+003	2.163520e-002
2.019105e+003	1.924485e-002
2.020069e+003	1.825826e-002
2.021033e+003	1.915648e-002
2.021998e+003	1.847937e-002
2.022962e+003	2.157556e-002
2.023926e+003	2.306999e-002
2.024890e+003	2.245932e-002
2.025855e+003	2.421387e-002
2.026819e+003	2.526269e-002
2.027783e+003	2.517679e-002
2.028747e+003	1.729638e-002
2.029712e+003	1.804300e-002
2.030676e+003	2.381802e-002
2.031640e+003	2.552905e-002
2.032604e+003	2.079006e-002
2.033568e+003	1.673734e-002
2.034533e+003	2.046656e-002
2.035497e+003	2.020228e-002
2.036461e+003	1.847571e-002
2.037425e+003	2.523323e-002
2.038390e+003	2.983212e-002
2.039354e+003	2.201926e-002
2.040318e+003	1.776051e-002
2.041282e+003	2.138853e-002
2.042247e+003	2.575067e-002
2.043211e+003	2.463884e-002
2.044175e+003	2.361581e-002
2.045139e+003	2.657963e-002
2.046104e+003	3.207690e-002
2.047068e+003	2.913100e-002
2.048032e+003	2.746777e-002
2.048996e+003	2.985008e-002
2.049960e+003	2.678793e-002
2.050925e+003	3.422980e-002
2.051889e+003	3.513126e-002
2.052853e+003	3.088735e-002
2.053817e+003	2.975804e-002
2.054782e+003	3.143538e-002
2.055746e+003	3.034934e-002
2.056710e+003	3.023531e-002
2.057674e+003	2.866810e-002
2.058639e+003	2.694121e-002
2.059603e+003	2.785855e-002
2.060567e+003	2.892538e-002
2.061531e+003	2.864370e-002
2.062496e+003	2.774023e-002
2.063460e+003	2.752960e-002
2.064424e+003	2.787554e-002
2.065388e+003	2.981077e-002
2.066353e+003	3.267650e-002
2.067317e+003	3.270905e-002
2.068281e+003	3.048848e-002
2.069245e+003	2.924490e-002
2.070209e+003	3.093621e-002
2.071174e+003	3.220848e-002
2.072138e+003	3.119795e-002
2.073102e+003	3.004501e-002
2.074066e+003	3.049037e-002
2.075031e+003	3.094968e-002
2.075995e+003	3.186797e-002
2.076959e+003	3.158085e-002
2.077923e+003	3.075381e-002
2.078888e+003	2.930538e-002
2.079852e+003	3.064503e-002
2.080816e+003	3.357891e-002
2.081780e+003	3.442841e-002
2.082745e+003	3.382743e-002
2.083709e+003	3.411888e-002
2.084673e+003	3.190122e-002
2.085637e+003	2.969813e-002
2.086602e+003	2.997539e-002
2.087566e+003	3.235557e-002
2.088530e+003	3.234967e-002
2.089494e+003	3.207044e-002
2.090458e+003	3.151974e-002
2.091423e+003	3.047892e-002
2.092387e+003	3.028037e-002
2.093351e+003	3.144452e-002
2.094315e+003	3.121516e-002
2.095280e+003	3.074597e-002
2.096244e+003	3.159256e-002
2.097208e+003	3.209037e-002
2.098172e+003	3.113723e-002
2.099136e+003	3.110345e-002
2.100101e+003	3.289186e-002
2.101065e+003	3.194504e-002
2.102029e+003	3.062227e-002
2.102993e+003	3.100496e-002
2.103958e+003	3.200568e-002
2.104922e+003	3.201247e-002
2.105886e+003	3.113869e-002
2.106850e+003	3.240996e-002
2.107814e+003	3.267156e-002
2.108779e+003	3.165313e-002
2.109743e+003	3.043104e-002
2.110707e+003	2.976442e-002
2.111671e+003	3.282601e-002
2.112636e+003	3.287715e-002
2.113600e+003	3.319009e-002
2.114564e+003	3.406800e-002
2.115528e+003	3.287605e-002
2.116493e+003	2.976370e-002
2.117457e+003	2.970230e-002
2.118421e+003	3.209070e-002
2.119385e+003	3.107223e-002
2.120350e+003	2.924571e-002
2.121314e+003	2.944468e-002
2.122278e+003	3.045559e-002
2.123242e+003	2.821425e-002
2.124207e+003	2.604144e-002
2.125171e+003	2.882000e-002
2.126135e+003	3.049557e-002
2.127099e+003	2.901010e-002
2.128063e+003	2.792845e-002
2.129028e+003	2.713119e-002
2.129992e+003	2.699776e-002
2.130956e+003	2.571264e-002
2.131920e+003	2.450609e-002
2.132885e+003	2.522201e-002
2.133849e+003	2.414296e-002
2.134813e+003	2.259979e-002
2.135777e+003	2.500839e-002
2.136742e+003	2.900584e-002
2.137706e+003	2.803908e-002
2.138670e+003	2.280340e-002
2.139634e+003	2.036555e-002
2.140599e+003	1.808089e-002
2.141563e+003	1.954608e-002
2.142527e+003	2.057869e-002
2.143491e+003	2.051655e-002
2.144456e+003	2.148989e-002
2.145420e+003	2.330402e-002
2.146384e+003	2.212220e-002
2.147348e+003	2.141692e-002
2.148313e+003	2.258774e-002
2.149277e+003	2.259457e-002
2.150241e+003	2.100394e-002
2.151205e+003	1.977663e-002
2.152169e+003	1.692349e-002
2.153134e+003	1.423506e-002
2.154098e+003	1.482157e-002
2.155062e+003	1.508907e-002
2.156026e+003	9.303596e-003
2.156990e+003	3.626902e-003
2.157955e+003	0.000000e+000
2.158919e+003	6.273782e-003
2.159883e+003	1.662800e-002
2.160847e+003	2.333706e-002
2.161812e+003	1.884704e-002
2.162776e+003	2.066070e-002
2.163740e+003	2.114533e-002
2.164704e+003	2.219034e-002
2.165668e+003	2.919992e-002
2.166633e+003	2.646305e-002
2.167597e+003	2.274807e-002
2.168561e+003	2.278544e-002
2.169525e+003	2.723067e-002
2.170490e+003	2.927872e-002
2.171454e+003	2.606765e-002
2.172418e+003	2.711063e-002
2.173382e+003	2.548967e-002
2.174347e+003	1.939547e-002
2.175311e+003	1.893044e-002
2.176275e+003	2.462332e-002
2.177239e+003	2.688887e-002
2.178204e+003	2.681149e-002
2.179168e+003	2.698891e-002
2.180132e+003	2.485542e-002
2.181096e+003	2.216090e-002
2.182061e+003	2.468870e-002
2.183025e+003	3.105519e-002
2.183989e+003	3.141543e-002
2.184953e+003	2.587816e-002
2.185917e+003	2.395035e-002
2.186882e+003	2.614774e-002
2.187846e+003	2.741952e-002
2.188810e+003	2.151671e-002
2.189774e+003	2.039290e-002
2.190739e+003	2.053707e-002
2.191703e+003	2.477277e-002
2.192667e+003	2.794072e-002
2.193631e+003	3.254363e-002
2.194596e+003	3.358269e-002
2.195560e+003	2.802103e-002
2.196524e+003	2.808947e-002
2.197488e+003	2.908160e-002
2.198453e+003	2.907042e-002
2.199417e+003	2.910023e-002
2.200381e+003	2.888760e-002
2.201345e+003	2.849055e-002
2.202310e+003	3.052849e-002
2.203274e+003	3.127391e-002
2.204238e+003	3.011949e-002
2.205202e+003	3.010228e-002
2.206167e+003	2.939106e-002
2.207131e+003	2.921402e-002
2.208095e+003	2.799834e-002
2.209059e+003	2.823291e-002
2.210023e+003	2.807399e-002
2.210988e+003	2.967097e-002
2.211952e+003	3.004850e-002
2.212916e+003	2.837419e-002
2.213880e+003	2.976543e-002
2.214844e+003	3.058623e-002
2.215809e+003	2.671605e-002
2.216773e+003	2.628924e-002
2.217737e+003	2.828859e-002
2.218701e+003	3.023509e-002
2.219666e+003	2.941434e-002
2.220630e+003	2.985877e-002
2.221594e+003	3.074067e-002
2.222558e+003	2.886462e-002
2.223522e+003	2.791344e-002
2.224487e+003	2.757619e-002
2.225451e+003	2.807584e-002
2.226415e+003	3.210719e-002
2.227379e+003	3.336588e-002
2.228344e+003	3.197960e-002
2.229308e+003	3.282645e-002
2.230272e+003	3.263781e-002
2.231236e+003	3.163192e-002
2.232201e+003	3.245089e-002
2.233165e+003	3.193796e-002
2.234129e+003	3.037561e-002
2.235093e+003	3.033684e-002
2.236058e+003	3.174961e-002
2.237022e+003	3.310826e-002
2.237986e+003	3.277131e-002
2.238950e+003	3.118091e-002
2.239915e+003	3.027771e-002
2.240879e+003	3.194527e-002
2.241843e+003	3.046243e-002
2.242807e+003	2.991517e-002
2.243771e+003	3.213932e-002
2.244736e+003	3.421929e-002
2.245700e+003	3.545090e-002
2.246664e+003	3.381987e-002
2.247628e+003	3.109949e-002
2.248593e+003	3.099932e-002
2.249557e+003	3.392398e-002
2.250521e+003	3.432610e-002
2.251485e+003	3.264566e-002
2.252450e+003	3.278705e-002
2.253414e+003	3.319935e-002
2.254378e+003	3.213090e-002
2.255342e+003	3.133104e-002
2.256307e+003	3.331900e-002
2.257271e+003	3.446392e-002
2.258235e+003	3.399823e-002
2.259199e+003	3.273431e-002
2.260164e+003	3.352964e-002
2.261128e+003	3.474014e-002
2.262092e+003	3.570978e-002
2.263056e+003	3.631733e-002
2.264021e+003	3.515878e-002
2.264985e+003	3.483550e-002
2.265949e+003	3.478771e-002
2.266913e+003	3.454520e-002
2.267877e+003	3.382404e-002
2.268842e+003	3.535119e-002
2.269806e+003	3.516001e-002
2.270770e+003	3.377402e-002
2.271734e+003	3.489937e-002
2.272698e+003	3.668618e-002
2.273663e+003	3.661581e-002
2.274627e+003	3.522677e-002
2.275591e+003	3.546228e-002
2.276555e+003	3.634042e-002
2.277520e+003	3.643186e-002
2.278484e+003	3.653741e-002
2.279448e+003	3.700338e-002
2.280412e+003	3.741688e-002
2.281376e+003	3.829966e-002
2.282341e+003	3.806506e-002
2.283305e+003	3.784776e-002
2.284269e+003	3.854793e-002
2.285233e+003	3.885300e-002
2.286198e+003	3.884966e-002
2.287162e+003	3.890559e-002
2.288126e+003	3.800682e-002
2.289090e+003	3.813895e-002
2.290055e+003	3.809971e-002
2.291019e+003	3.744076e-002
2.291983e+003	3.654522e-002
2.292947e+003	3.661046e-002
2.293912e+003	3.733058e-002
2.294876e+003	3.745098e-002
2.295840e+003	3.657996e-002
2.296804e+003	3.626803e-002
2.297769e+003	3.661867e-002
2.298733e+003	3.806457e-002
2.299697e+003	3.766502e-002
2.300661e+003	3.690209e-002
2.301625e+003	3.708060e-002
2.302590e+003	3.660229e-002
2.303554e+003	3.724292e-002
2.304518e+003	3.746396e-002
2.305482e+003	3.700954e-002
2.306447e+003	3.716653e-002
2.307411e+003	3.727738e-002
2.308375e+003	3.726691e-002
2.309339e+003	3.719243e-002
2.310304e+003	3.731459e-002
2.311268e+003	3.741929e-002
2.312232e+003	3.773208e-002
2.313196e+003	3.740376e-002
2.314161e+003	3.694177e-002
2.315125e+003	3.708933e-002
2.316089e+003	3.704350e-002
2.317053e+003	3.610634e-002
2.318018e+003	3.592165e-002
2.318982e+003	3.600937e-002
2.319946e+003	3.754269e-002
2.320910e+003	3.835206e-002
2.321875e+003	3.860185e-002
2.322839e+003	3.854067e-002
2.323803e+003	4.009737e-002
2.324767e+003	4.042952e-002
2.325731e+003	3.886203e-002
2.326696e+003	3.679323e-002
[truncated: 1,736 more rows]
