# Supplementary material for: Aqueous Depolymerization of Polyethylene at Ambient Temperature: In Situ Generation of Permanganate Using Ozone
Source: ACS Sustain Chem Eng. 2026 Mar 17;14(12):5995–6005. doi: 10.1021/acssuschemeng.5c12302 (PMC13040521; doi:10.1021/acssuschemeng.5c12302)
Supplement: Supplementary file 2 [file sc5c12302_si_002.zip › Supplemental_information_raw_data_and_code/Repeat experiment 3/ATR/@@@2MSB011-024.CSV]

3.991926e+002	0.000000e+000
4.001569e+002	0.000000e+000
4.011211e+002	0.000000e+000
4.020853e+002	0.000000e+000
4.030496e+002	0.000000e+000
4.040138e+002	0.000000e+000
4.049780e+002	0.000000e+000
4.059423e+002	0.000000e+000
4.069065e+002	0.000000e+000
4.078707e+002	0.000000e+000
4.088350e+002	0.000000e+000
4.097992e+002	0.000000e+000
4.107634e+002	0.000000e+000
4.117277e+002	0.000000e+000
4.126919e+002	0.000000e+000
4.136561e+002	0.000000e+000
4.146204e+002	0.000000e+000
4.155846e+002	0.000000e+000
4.165488e+002	0.000000e+000
4.175131e+002	0.000000e+000
4.184773e+002	0.000000e+000
4.194415e+002	0.000000e+000
4.204058e+002	0.000000e+000
4.213700e+002	0.000000e+000
4.223342e+002	0.000000e+000
4.232985e+002	0.000000e+000
4.242627e+002	0.000000e+000
4.252269e+002	0.000000e+000
4.261912e+002	0.000000e+000
4.271554e+002	0.000000e+000
4.281196e+002	0.000000e+000
4.290839e+002	0.000000e+000
4.300481e+002	0.000000e+000
4.310123e+002	0.000000e+000
4.319766e+002	0.000000e+000
4.329408e+002	0.000000e+000
4.339050e+002	0.000000e+000
4.348693e+002	0.000000e+000
4.358335e+002	0.000000e+000
4.367977e+002	0.000000e+000
4.377620e+002	0.000000e+000
4.387262e+002	0.000000e+000
4.396904e+002	0.000000e+000
4.406547e+002	0.000000e+000
4.416189e+002	0.000000e+000
4.425831e+002	0.000000e+000
4.435474e+002	0.000000e+000
4.445116e+002	0.000000e+000
4.454758e+002	0.000000e+000
4.464401e+002	0.000000e+000
4.474043e+002	0.000000e+000
4.483685e+002	0.000000e+000
4.493328e+002	0.000000e+000
4.502970e+002	0.000000e+000
4.512612e+002	0.000000e+000
4.522255e+002	0.000000e+000
4.531897e+002	0.000000e+000
4.541539e+002	0.000000e+000
4.551182e+002	0.000000e+000
4.560824e+002	0.000000e+000
4.570466e+002	0.000000e+000
4.580109e+002	0.000000e+000
4.589751e+002	0.000000e+000
4.599393e+002	0.000000e+000
4.609036e+002	0.000000e+000
4.618678e+002	0.000000e+000
4.628320e+002	0.000000e+000
4.637963e+002	0.000000e+000
4.647605e+002	0.000000e+000
4.657247e+002	0.000000e+000
4.666890e+002	0.000000e+000
4.676532e+002	0.000000e+000
4.686174e+002	0.000000e+000
4.695817e+002	0.000000e+000
4.705459e+002	0.000000e+000
4.715101e+002	0.000000e+000
4.724744e+002	0.000000e+000
4.734386e+002	0.000000e+000
4.744028e+002	0.000000e+000
4.753671e+002	0.000000e+000
4.763313e+002	0.000000e+000
4.772955e+002	0.000000e+000
4.782598e+002	0.000000e+000
4.792240e+002	0.000000e+000
4.801882e+002	0.000000e+000
4.811525e+002	0.000000e+000
4.821167e+002	0.000000e+000
4.830809e+002	0.000000e+000
4.840452e+002	0.000000e+000
4.850094e+002	0.000000e+000
4.859736e+002	0.000000e+000
4.869379e+002	0.000000e+000
4.879021e+002	0.000000e+000
4.888663e+002	0.000000e+000
4.898306e+002	0.000000e+000
4.907948e+002	0.000000e+000
4.917590e+002	0.000000e+000
4.927233e+002	0.000000e+000
4.936875e+002	0.000000e+000
4.946517e+002	0.000000e+000
4.956160e+002	0.000000e+000
4.965802e+002	0.000000e+000
4.975444e+002	0.000000e+000
4.985087e+002	0.000000e+000
4.994729e+002	0.000000e+000
5.004371e+002	0.000000e+000
5.014014e+002	0.000000e+000
5.023656e+002	0.000000e+000
5.033299e+002	0.000000e+000
5.042941e+002	0.000000e+000
5.052583e+002	0.000000e+000
5.062226e+002	0.000000e+000
5.071868e+002	0.000000e+000
5.081510e+002	0.000000e+000
5.091153e+002	0.000000e+000
5.100795e+002	0.000000e+000
5.110437e+002	0.000000e+000
5.120079e+002	0.000000e+000
5.129722e+002	0.000000e+000
5.139364e+002	0.000000e+000
5.149006e+002	0.000000e+000
5.158649e+002	0.000000e+000
5.168291e+002	0.000000e+000
5.177933e+002	0.000000e+000
5.187576e+002	0.000000e+000
5.197218e+002	0.000000e+000
5.206860e+002	0.000000e+000
5.216503e+002	0.000000e+000
5.226145e+002	0.000000e+000
5.235787e+002	0.000000e+000
5.245430e+002	9.114129e-003
5.255072e+002	9.449597e-003
5.264714e+002	9.825313e-003
5.274357e+002	9.605568e-003
5.283999e+002	9.093592e-003
5.293641e+002	8.975438e-003
5.303284e+002	9.078240e-003
5.312926e+002	9.527773e-003
5.322568e+002	9.637434e-003
5.332211e+002	9.382453e-003
5.341853e+002	9.111721e-003
5.351495e+002	9.190777e-003
5.361138e+002	9.635003e-003
5.370780e+002	1.015229e-002
5.380422e+002	9.601721e-003
5.390065e+002	9.327318e-003
5.399707e+002	9.786836e-003
5.409349e+002	9.453157e-003
5.418992e+002	9.361325e-003
5.428634e+002	1.027229e-002
5.438276e+002	1.082168e-002
5.447919e+002	1.051317e-002
5.457561e+002	9.757215e-003
5.467203e+002	9.280346e-003
5.476846e+002	9.258498e-003
5.486488e+002	9.606821e-003
5.496130e+002	1.004371e-002
5.505773e+002	9.537751e-003
5.515415e+002	9.962069e-003
5.525057e+002	1.028773e-002
5.534700e+002	9.563023e-003
5.544342e+002	9.963512e-003
5.553984e+002	1.010107e-002
5.563627e+002	9.778491e-003
5.573269e+002	9.535008e-003
5.582911e+002	9.412421e-003
5.592554e+002	9.569014e-003
5.602196e+002	9.510187e-003
5.611838e+002	9.531675e-003
5.621481e+002	9.546720e-003
5.631123e+002	9.491002e-003
5.640765e+002	9.566767e-003
5.650408e+002	9.848471e-003
5.660050e+002	9.467578e-003
5.669692e+002	9.082561e-003
5.679335e+002	9.396203e-003
5.688977e+002	9.043587e-003
5.698619e+002	8.845771e-003
5.708262e+002	9.200190e-003
5.717904e+002	9.426342e-003
5.727546e+002	9.441233e-003
5.737189e+002	9.503709e-003
5.746831e+002	1.008079e-002
5.756473e+002	1.001643e-002
5.766116e+002	9.620862e-003
5.775758e+002	9.895928e-003
5.785400e+002	9.959230e-003
5.795043e+002	9.685345e-003
5.804685e+002	9.516246e-003
5.814327e+002	9.550631e-003
5.823970e+002	9.845306e-003
5.833612e+002	1.002188e-002
5.843254e+002	9.776051e-003
5.852897e+002	9.637160e-003
5.862539e+002	9.847543e-003
5.872181e+002	9.892070e-003
5.881824e+002	1.021995e-002
5.891466e+002	1.014705e-002
5.901108e+002	1.002706e-002
5.910751e+002	1.018025e-002
5.920393e+002	1.025793e-002
5.930035e+002	1.019549e-002
5.939678e+002	1.022066e-002
5.949320e+002	1.032644e-002
5.958962e+002	1.036771e-002
5.968605e+002	1.027594e-002
5.978247e+002	1.047708e-002
5.987889e+002	1.097639e-002
5.997532e+002	1.085313e-002
6.007174e+002	1.046819e-002
6.016816e+002	1.065957e-002
6.026459e+002	1.130008e-002
6.036101e+002	1.124894e-002
6.045743e+002	1.097854e-002
6.055386e+002	1.130474e-002
6.065029e+002	1.117074e-002
6.074671e+002	1.104353e-002
6.084313e+002	1.125777e-002
6.093956e+002	1.125722e-002
6.103598e+002	1.133526e-002
6.113240e+002	1.146283e-002
6.122883e+002	1.111526e-002
6.132525e+002	1.121175e-002
6.142167e+002	1.179811e-002
6.151810e+002	1.164282e-002
6.161452e+002	1.124490e-002
6.171094e+002	1.128491e-002
6.180737e+002	1.149949e-002
6.190379e+002	1.156192e-002
6.200021e+002	1.186996e-002
6.209664e+002	1.178434e-002
6.219306e+002	1.162222e-002
6.228948e+002	1.176948e-002
6.238591e+002	1.173887e-002
6.248233e+002	1.167089e-002
6.257875e+002	1.190783e-002
6.267518e+002	1.207189e-002
6.277160e+002	1.191498e-002
6.286802e+002	1.187915e-002
6.296445e+002	1.256407e-002
6.306087e+002	1.282892e-002
6.315729e+002	1.250208e-002
6.325372e+002	1.229307e-002
6.335014e+002	1.263411e-002
6.344656e+002	1.262896e-002
6.354299e+002	1.224675e-002
6.363941e+002	1.228634e-002
6.373583e+002	1.287851e-002
6.383226e+002	1.293454e-002
6.392868e+002	1.255223e-002
6.402510e+002	1.238772e-002
6.412153e+002	1.280866e-002
6.421795e+002	1.261803e-002
6.431437e+002	1.215234e-002
6.441080e+002	1.231885e-002
6.450722e+002	1.244665e-002
6.460364e+002	1.230642e-002
6.470007e+002	1.265937e-002
6.479649e+002	1.281919e-002
6.489291e+002	1.267083e-002
6.498934e+002	1.235018e-002
6.508576e+002	1.202392e-002
6.518218e+002	1.227685e-002
6.527861e+002	1.295285e-002
6.537503e+002	1.294952e-002
6.547145e+002	1.247507e-002
6.556788e+002	1.262288e-002
6.566430e+002	1.288474e-002
6.576072e+002	1.255980e-002
6.585715e+002	1.251601e-002
6.595357e+002	1.271256e-002
6.604999e+002	1.282308e-002
6.614642e+002	1.283847e-002
6.624284e+002	1.298119e-002
6.633926e+002	1.294987e-002
6.643569e+002	1.287180e-002
6.653211e+002	1.264132e-002
6.662853e+002	1.235617e-002
6.672496e+002	1.253362e-002
6.682138e+002	1.260824e-002
6.691780e+002	1.261983e-002
6.701423e+002	1.290014e-002
6.711065e+002	1.295337e-002
6.720707e+002	1.282948e-002
6.730350e+002	1.290774e-002
6.739992e+002	1.324199e-002
6.749634e+002	1.302702e-002
6.759277e+002	1.277421e-002
6.768919e+002	1.312837e-002
6.778561e+002	1.378176e-002
6.788204e+002	1.388986e-002
6.797846e+002	1.377297e-002
6.807488e+002	1.336111e-002
6.817131e+002	1.321169e-002
6.826773e+002	1.353511e-002
6.836415e+002	1.345177e-002
6.846058e+002	1.346016e-002
6.855700e+002	1.319926e-002
6.865342e+002	1.300815e-002
6.874985e+002	1.295593e-002
6.884627e+002	1.278258e-002
6.894269e+002	1.277095e-002
6.903912e+002	1.300728e-002
6.913554e+002	1.302527e-002
6.923196e+002	1.298026e-002
6.932839e+002	1.298195e-002
6.942481e+002	1.312114e-002
6.952123e+002	1.338737e-002
6.961766e+002	1.324724e-002
6.971408e+002	1.306669e-002
6.981050e+002	1.329424e-002
6.990693e+002	1.343867e-002
7.000335e+002	1.344866e-002
7.009977e+002	1.359360e-002
7.019620e+002	1.358872e-002
7.029262e+002	1.368896e-002
7.038904e+002	1.400033e-002
7.048547e+002	1.447727e-002
7.058189e+002	1.501239e-002
7.067831e+002	1.522188e-002
7.077474e+002	1.578129e-002
7.087116e+002	1.703040e-002
7.096758e+002	1.825261e-002
7.106401e+002	1.985237e-002
7.116043e+002	2.205157e-002
7.125685e+002	2.494943e-002
7.135328e+002	3.007245e-002
7.144970e+002	3.812863e-002
7.154612e+002	4.836486e-002
7.164255e+002	5.850620e-002
7.173897e+002	6.636911e-002
7.183539e+002	7.472724e-002
7.193182e+002	8.204111e-002
7.202824e+002	7.771992e-002
7.212466e+002	6.442522e-002
7.222109e+002	5.362710e-002
7.231751e+002	4.684009e-002
7.241393e+002	4.286418e-002
7.251036e+002	4.104541e-002
7.260678e+002	4.035248e-002
7.270320e+002	4.129335e-002
7.279963e+002	4.458639e-002
7.289605e+002	5.090649e-002
7.299247e+002	5.855033e-002
7.308890e+002	6.238895e-002
7.318532e+002	5.609251e-002
7.328174e+002	4.330402e-002
7.337817e+002	3.309843e-002
7.347459e+002	2.722333e-002
7.357101e+002	2.322292e-002
7.366744e+002	2.108970e-002
7.376386e+002	1.965605e-002
7.386028e+002	1.817399e-002
7.395671e+002	1.756040e-002
7.405313e+002	1.665927e-002
7.414955e+002	1.607201e-002
7.424598e+002	1.588142e-002
7.434240e+002	1.546722e-002
7.443882e+002	1.526965e-002
7.453525e+002	1.535380e-002
7.463167e+002	1.516456e-002
7.472809e+002	1.500788e-002
7.482452e+002	1.501440e-002
7.492094e+002	1.494579e-002
7.501736e+002	1.476009e-002
7.511379e+002	1.474387e-002
7.521021e+002	1.470950e-002
7.530663e+002	1.463528e-002
7.540306e+002	1.414931e-002
7.549948e+002	1.400236e-002
7.559590e+002	1.419961e-002
7.569233e+002	1.401332e-002
7.578875e+002	1.402401e-002
7.588517e+002	1.431027e-002
7.598160e+002	1.419932e-002
7.607802e+002	1.397973e-002
7.617444e+002	1.374227e-002
7.627087e+002	1.402290e-002
7.636729e+002	1.452299e-002
7.646371e+002	1.450088e-002
7.656014e+002	1.444678e-002
7.665656e+002	1.470747e-002
7.675298e+002	1.465127e-002
7.684941e+002	1.463233e-002
7.694583e+002	1.452156e-002
7.704225e+002	1.457964e-002
7.713868e+002	1.477603e-002
7.723510e+002	1.498790e-002
7.733152e+002	1.535337e-002
7.742795e+002	1.504671e-002
7.752437e+002	1.478474e-002
7.762079e+002	1.493471e-002
7.771722e+002	1.509425e-002
7.781364e+002	1.505896e-002
7.791006e+002	1.489629e-002
7.800649e+002	1.476456e-002
7.810291e+002	1.508168e-002
7.819933e+002	1.549714e-002
7.829576e+002	1.538017e-002
7.839218e+002	1.511964e-002
7.848860e+002	1.525875e-002
7.858503e+002	1.529139e-002
7.868145e+002	1.534897e-002
7.877787e+002	1.541506e-002
7.887430e+002	1.583728e-002
7.897072e+002	1.599739e-002
7.906714e+002	1.578363e-002
7.916357e+002	1.575472e-002
7.925999e+002	1.567961e-002
7.935641e+002	1.528090e-002
7.945284e+002	1.528638e-002
7.954926e+002	1.582937e-002
7.964568e+002	1.605122e-002
7.974211e+002	1.581541e-002
7.983853e+002	1.591911e-002
7.993495e+002	1.614999e-002
8.003138e+002	1.601314e-002
8.012780e+002	1.568373e-002
8.022422e+002	1.582858e-002
8.032065e+002	1.616274e-002
8.041707e+002	1.601939e-002
8.051349e+002	1.600423e-002
8.060992e+002	1.624106e-002
8.070634e+002	1.625892e-002
8.080276e+002	1.637985e-002
8.089919e+002	1.665477e-002
8.099561e+002	1.647539e-002
8.109204e+002	1.619890e-002
8.118846e+002	1.631224e-002
8.128489e+002	1.651034e-002
8.138131e+002	1.646432e-002
8.147773e+002	1.635048e-002
8.157416e+002	1.648945e-002
8.167058e+002	1.657682e-002
8.176700e+002	1.614464e-002
8.186343e+002	1.591588e-002
8.195985e+002	1.605709e-002
8.205627e+002	1.630036e-002
8.215270e+002	1.620192e-002
8.224912e+002	1.621298e-002
8.234554e+002	1.634568e-002
8.244197e+002	1.688710e-002
8.253839e+002	1.686063e-002
8.263481e+002	1.656352e-002
8.273124e+002	1.681235e-002
8.282766e+002	1.688396e-002
8.292408e+002	1.661648e-002
8.302051e+002	1.667423e-002
8.311693e+002	1.704334e-002
8.321335e+002	1.690798e-002
8.330978e+002	1.644419e-002
8.340620e+002	1.641510e-002
8.350262e+002	1.654056e-002
8.359905e+002	1.711356e-002
8.369547e+002	1.704111e-002
8.379189e+002	1.674162e-002
8.388832e+002	1.691834e-002
8.398474e+002	1.732882e-002
8.408116e+002	1.728744e-002
8.417759e+002	1.689676e-002
8.427401e+002	1.687071e-002
8.437043e+002	1.722503e-002
8.446686e+002	1.748546e-002
8.456328e+002	1.739893e-002
8.465970e+002	1.720581e-002
8.475613e+002	1.717297e-002
8.485255e+002	1.675993e-002
8.494897e+002	1.676714e-002
8.504540e+002	1.740286e-002
8.514182e+002	1.789788e-002
8.523824e+002	1.755228e-002
8.533467e+002	1.712985e-002
8.543109e+002	1.766322e-002
8.552751e+002	1.822045e-002
8.562394e+002	1.804405e-002
8.572036e+002	1.773611e-002
8.581678e+002	1.757631e-002
8.591321e+002	1.766647e-002
8.600963e+002	1.792685e-002
8.610605e+002	1.802183e-002
8.620248e+002	1.829880e-002
8.629890e+002	1.860147e-002
8.639532e+002	1.864049e-002
8.649175e+002	1.871888e-002
8.658817e+002	1.878012e-002
8.668459e+002	1.887680e-002
8.678102e+002	1.912229e-002
8.687744e+002	1.910665e-002
8.697386e+002	1.916349e-002
8.707029e+002	1.911666e-002
8.716671e+002	1.893953e-002
8.726313e+002	1.904449e-002
8.735956e+002	1.917688e-002
8.745598e+002	1.947900e-002
8.755240e+002	1.954429e-002
8.764883e+002	1.978552e-002
8.774525e+002	1.982141e-002
8.784167e+002	1.962329e-002
8.793810e+002	1.981408e-002
8.803452e+002	1.994661e-002
8.813094e+002	2.018643e-002
8.822737e+002	2.026593e-002
8.832379e+002	2.020194e-002
8.842021e+002	2.041567e-002
8.851664e+002	2.064093e-002
8.861306e+002	2.089862e-002
8.870948e+002	2.113245e-002
8.880591e+002	2.137957e-002
8.890233e+002	2.139664e-002
8.899875e+002	2.146192e-002
8.909518e+002	2.171936e-002
8.919160e+002	2.164944e-002
8.928802e+002	2.169691e-002
8.938445e+002	2.178137e-002
8.948087e+002	2.213901e-002
8.957729e+002	2.223883e-002
8.967372e+002	2.196351e-002
8.977014e+002	2.210804e-002
8.986656e+002	2.250206e-002
8.996299e+002	2.271944e-002
9.005941e+002	2.279720e-002
9.015583e+002	2.279332e-002
9.025226e+002	2.323649e-002
9.034868e+002	2.335691e-002
9.044510e+002	2.316589e-002
9.054153e+002	2.349537e-002
9.063795e+002	2.342137e-002
9.073438e+002	2.316478e-002
9.083080e+002	2.332366e-002
9.092722e+002	2.370204e-002
9.102365e+002	2.384259e-002
9.112007e+002	2.384724e-002
9.121649e+002	2.392464e-002
9.131292e+002	2.400987e-002
9.140934e+002	2.398198e-002
9.150576e+002	2.426033e-002
9.160219e+002	2.476975e-002
9.169861e+002	2.498854e-002
9.179503e+002	2.493305e-002
9.189146e+002	2.524674e-002
9.198788e+002	2.515656e-002
9.208430e+002	2.530846e-002
9.218073e+002	2.576390e-002
9.227715e+002	2.583561e-002
9.237357e+002	2.614678e-002
9.247000e+002	2.657006e-002
9.256642e+002	2.676208e-002
9.266284e+002	2.708251e-002
9.275927e+002	2.722381e-002
9.285569e+002	2.727847e-002
9.295211e+002	2.755277e-002
9.304854e+002	2.799431e-002
9.314496e+002	2.812571e-002
9.324138e+002	2.835881e-002
9.333781e+002	2.858274e-002
9.343423e+002	2.859744e-002
9.353065e+002	2.851481e-002
9.362708e+002	2.867200e-002
9.372350e+002	2.918980e-002
9.381992e+002	2.943047e-002
9.391635e+002	2.924375e-002
9.401277e+002	2.932864e-002
9.410919e+002	2.961272e-002
9.420562e+002	2.964591e-002
9.430204e+002	2.957069e-002
9.439846e+002	2.932153e-002
9.449489e+002	2.900409e-002
9.459131e+002	2.906872e-002
9.468773e+002	2.922715e-002
9.478416e+002	2.911168e-002
9.488058e+002	2.879787e-002
9.497700e+002	2.903274e-002
9.507343e+002	2.910585e-002
9.516985e+002	2.890859e-002
9.526627e+002	2.876069e-002
9.536270e+002	2.875508e-002
9.545912e+002	2.861558e-002
9.555554e+002	2.835734e-002
9.565197e+002	2.816513e-002
9.574839e+002	2.827984e-002
9.584481e+002	2.825879e-002
9.594124e+002	2.812876e-002
9.603766e+002	2.817040e-002
9.613408e+002	2.783507e-002
9.623051e+002	2.747014e-002
9.632693e+002	2.739062e-002
9.642335e+002	2.734343e-002
9.651978e+002	2.729958e-002
9.661620e+002	2.727924e-002
9.671262e+002	2.691907e-002
9.680905e+002	2.632075e-002
9.690547e+002	2.623666e-002
9.700189e+002	2.609143e-002
9.709832e+002	2.543071e-002
9.719474e+002	2.534578e-002
9.729116e+002	2.520853e-002
9.738759e+002	2.505578e-002
9.748401e+002	2.513576e-002
9.758043e+002	2.487993e-002
9.767686e+002	2.440685e-002
9.777328e+002	2.442604e-002
9.786970e+002	2.443177e-002
9.796613e+002	2.375212e-002
9.806255e+002	2.335131e-002
9.815897e+002	2.310738e-002
9.825540e+002	2.299628e-002
9.835182e+002	2.279038e-002
9.844824e+002	2.288829e-002
9.854467e+002	2.249827e-002
9.864109e+002	2.206006e-002
9.873751e+002	2.200960e-002
9.883394e+002	2.199956e-002
9.893036e+002	2.207770e-002
9.902678e+002	2.183382e-002
9.912321e+002	2.147255e-002
9.921963e+002	2.156610e-002
9.931605e+002	2.161924e-002
9.941248e+002	2.165180e-002
9.950890e+002	2.135160e-002
9.960532e+002	2.127553e-002
9.970175e+002	2.122268e-002
9.979817e+002	2.119720e-002
9.989459e+002	2.118665e-002
9.999102e+002	2.118888e-002
1.000874e+003	2.119701e-002
1.001839e+003	2.099437e-002
1.002803e+003	2.094607e-002
1.003767e+003	2.088335e-002
1.004731e+003	2.074004e-002
1.005696e+003	2.081253e-002
1.006660e+003	2.066920e-002
1.007624e+003	2.056739e-002
1.008588e+003	2.076671e-002
1.009552e+003	2.106326e-002
1.010517e+003	2.108282e-002
1.011481e+003	2.112474e-002
1.012445e+003	2.132070e-002
1.013409e+003	2.136681e-002
1.014374e+003	2.127920e-002
1.015338e+003	2.150452e-002
1.016302e+003	2.140004e-002
1.017266e+003	2.105586e-002
1.018231e+003	2.098781e-002
1.019195e+003	2.106918e-002
1.020159e+003	2.109413e-002
1.021123e+003	2.112630e-002
1.022088e+003	2.123465e-002
1.023052e+003	2.124370e-002
1.024016e+003	2.116887e-002
1.024980e+003	2.126208e-002
1.025944e+003	2.122677e-002
1.026909e+003	2.120825e-002
1.027873e+003	2.128781e-002
1.028837e+003	2.145561e-002
1.029801e+003	2.172482e-002
1.030766e+003	2.152945e-002
1.031730e+003	2.132872e-002
1.032694e+003	2.156792e-002
1.033658e+003	2.173588e-002
1.034623e+003	2.173451e-002
1.035587e+003	2.184396e-002
1.036551e+003	2.185523e-002
1.037515e+003	2.179148e-002
1.038479e+003	2.185576e-002
1.039444e+003	2.182954e-002
1.040408e+003	2.177385e-002
1.041372e+003	2.196993e-002
1.042336e+003	2.207359e-002
1.043301e+003	2.209251e-002
1.044265e+003	2.204296e-002
1.045229e+003	2.184970e-002
1.046193e+003	2.191587e-002
1.047158e+003	2.230507e-002
1.048122e+003	2.246102e-002
1.049086e+003	2.249324e-002
1.050050e+003	2.263015e-002
1.051015e+003	2.277746e-002
1.051979e+003	2.291950e-002
1.052943e+003	2.297620e-002
1.053907e+003	2.295758e-002
1.054871e+003	2.306097e-002
1.055836e+003	2.300034e-002
1.056800e+003	2.294016e-002
1.057764e+003	2.313053e-002
1.058728e+003	2.342491e-002
1.059693e+003	2.356053e-002
1.060657e+003	2.355050e-002
1.061621e+003	2.338007e-002
1.062585e+003	2.347953e-002
1.063550e+003	2.363748e-002
1.064514e+003	2.364519e-002
1.065478e+003	2.397142e-002
1.066442e+003	2.430499e-002
1.067406e+003	2.455451e-002
1.068371e+003	2.433315e-002
1.069335e+003	2.410418e-002
1.070299e+003	2.418956e-002
1.071263e+003	2.394012e-002
1.072228e+003	2.372478e-002
1.073192e+003	2.387572e-002
1.074156e+003	2.410759e-002
1.075120e+003	2.419242e-002
1.076085e+003	2.433637e-002
1.077049e+003	2.452461e-002
1.078013e+003	2.462219e-002
1.078977e+003	2.449181e-002
1.079942e+003	2.446009e-002
1.080906e+003	2.490138e-002
1.081870e+003	2.523942e-002
1.082834e+003	2.556076e-002
1.083798e+003	2.576903e-002
1.084763e+003	2.606400e-002
1.085727e+003	2.622701e-002
1.086691e+003	2.630395e-002
1.087655e+003	2.631980e-002
1.088620e+003	2.643798e-002
1.089584e+003	2.669011e-002
1.090548e+003	2.711975e-002
1.091512e+003	2.745492e-002
1.092477e+003	2.754936e-002
1.093441e+003	2.774209e-002
1.094405e+003	2.808346e-002
1.095369e+003	2.811192e-002
1.096333e+003	2.821938e-002
1.097298e+003	2.841917e-002
1.098262e+003	2.851823e-002
1.099226e+003	2.839577e-002
1.100190e+003	2.870342e-002
1.101155e+003	2.897759e-002
1.102119e+003	2.906309e-002
1.103083e+003	2.911752e-002
1.104047e+003	2.921179e-002
1.105012e+003	2.940059e-002
1.105976e+003	2.958372e-002
1.106940e+003	2.959956e-002
1.107904e+003	2.976332e-002
1.108869e+003	2.984545e-002
1.109833e+003	2.981155e-002
1.110797e+003	2.968661e-002
1.111761e+003	2.950868e-002
1.112725e+003	2.947570e-002
1.113690e+003	2.947084e-002
1.114654e+003	2.939703e-002
1.115618e+003	2.920777e-002
1.116582e+003	2.892835e-002
1.117547e+003	2.881926e-002
1.118511e+003	2.884707e-002
1.119475e+003	2.879516e-002
1.120439e+003	2.853957e-002
1.121404e+003	2.826951e-002
1.122368e+003	2.811589e-002
1.123332e+003	2.812441e-002
1.124296e+003	2.810352e-002
1.125260e+003	2.813608e-002
1.126225e+003	2.822521e-002
1.127189e+003	2.824393e-002
1.128153e+003	2.820533e-002
1.129117e+003	2.794269e-002
1.130082e+003	2.754970e-002
1.131046e+003	2.758433e-002
1.132010e+003	2.778758e-002
1.132974e+003	2.788205e-002
1.133939e+003	2.793720e-002
1.134903e+003	2.805599e-002
1.135867e+003	2.815249e-002
1.136831e+003	2.838168e-002
1.137796e+003	2.854717e-002
1.138760e+003	2.867142e-002
1.139724e+003	2.910083e-002
1.140688e+003	2.949132e-002
1.141652e+003	2.967084e-002
1.142617e+003	2.988382e-002
1.143581e+003	3.022240e-002
1.144545e+003	3.055403e-002
1.145509e+003	3.113044e-002
1.146474e+003	3.158623e-002
1.147438e+003	3.193497e-002
1.148402e+003	3.239129e-002
1.149366e+003	3.292322e-002
1.150331e+003	3.357238e-002
1.151295e+003	3.411376e-002
1.152259e+003	3.469348e-002
1.153223e+003	3.519762e-002
1.154188e+003	3.594145e-002
1.155152e+003	3.662791e-002
1.156116e+003	3.698455e-002
1.157080e+003	3.747062e-002
1.158044e+003	3.805417e-002
1.159009e+003	3.876782e-002
1.159973e+003	3.948803e-002
1.160937e+003	3.992632e-002
1.161901e+003	4.022865e-002
1.162866e+003	4.086501e-002
1.163830e+003	4.140510e-002
1.164794e+003	4.151283e-002
1.165758e+003	4.173508e-002
1.166723e+003	4.213696e-002
1.167687e+003	4.236463e-002
1.168651e+003	4.245225e-002
1.169615e+003	4.252651e-002
1.170579e+003	4.259506e-002
1.171544e+003	4.292619e-002
1.172508e+003	4.308520e-002
1.173472e+003	4.298931e-002
1.174436e+003	4.287153e-002
1.175401e+003	4.282967e-002
1.176365e+003	4.293476e-002
1.177329e+003	4.313620e-002
1.178293e+003	4.328196e-002
1.179258e+003	4.332051e-002
1.180222e+003	4.320323e-002
1.181186e+003	4.316051e-002
1.182150e+003	4.317373e-002
1.183115e+003	4.322110e-002
1.184079e+003	4.335670e-002
1.185043e+003	4.347798e-002
1.186007e+003	4.359933e-002
1.186971e+003	4.364644e-002
1.187936e+003	4.370300e-002
1.188900e+003	4.370855e-002
1.189864e+003	4.371214e-002
1.190828e+003	4.370933e-002
1.191793e+003	4.379626e-002
1.192757e+003	4.400257e-002
1.193721e+003	4.415554e-002
1.194685e+003	4.431767e-002
1.195650e+003	4.441158e-002
1.196614e+003	4.433215e-002
1.197578e+003	4.436576e-002
1.198542e+003	4.459132e-002
1.199506e+003	4.473681e-002
1.200471e+003	4.487454e-002
1.201435e+003	4.488236e-002
1.202399e+003	4.476908e-002
1.203363e+003	4.493050e-002
1.204328e+003	4.520810e-002
1.205292e+003	4.505692e-002
1.206256e+003	4.488292e-002
1.207220e+003	4.478657e-002
1.208185e+003	4.475250e-002
1.209149e+003	4.490392e-002
1.210113e+003	4.497541e-002
1.211077e+003	4.497575e-002
1.212042e+003	4.479399e-002
1.213006e+003	4.479562e-002
1.213970e+003	4.485074e-002
1.214934e+003	4.472782e-002
1.215898e+003	4.469342e-002
1.216863e+003	4.469643e-002
1.217827e+003	4.456338e-002
1.218791e+003	4.445753e-002
1.219755e+003	4.459240e-002
1.220720e+003	4.463871e-002
1.221684e+003	4.438721e-002
1.222648e+003	4.402771e-002
1.223612e+003	4.395417e-002
1.224577e+003	4.412024e-002
1.225541e+003	4.425646e-002
1.226505e+003	4.404971e-002
1.227469e+003	4.376289e-002
1.228434e+003	4.393507e-002
1.229398e+003	4.399531e-002
1.230362e+003	4.386749e-002
1.231326e+003	4.397892e-002
1.232291e+003	4.405740e-002
1.233255e+003	4.410753e-002
1.234219e+003	4.411506e-002
1.235183e+003	4.406679e-002
1.236147e+003	4.399217e-002
1.237112e+003	4.388316e-002
1.238076e+003	4.387498e-002
1.239040e+003	4.374186e-002
1.240004e+003	4.366026e-002
1.240969e+003	4.379534e-002
1.241933e+003	4.356947e-002
1.242897e+003	4.343984e-002
1.243861e+003	4.353753e-002
1.244825e+003	4.333023e-002
1.245790e+003	4.324868e-002
1.246754e+003	4.315927e-002
1.247718e+003	4.301732e-002
1.248682e+003	4.299289e-002
1.249647e+003	4.306539e-002
1.250611e+003	4.308325e-002
1.251575e+003	4.308151e-002
1.252539e+003	4.291192e-002
1.253504e+003	4.271876e-002
1.254468e+003	4.268866e-002
1.255432e+003	4.259733e-002
1.256396e+003	4.273922e-002
1.257361e+003	4.277975e-002
1.258325e+003	4.244597e-002
1.259289e+003	4.227456e-002
1.260253e+003	4.237185e-002
1.261218e+003	4.216846e-002
1.262182e+003	4.208091e-002
1.263146e+003	4.208148e-002
1.264110e+003	4.191743e-002
1.265074e+003	4.186924e-002
1.266039e+003	4.201622e-002
1.267003e+003	4.211189e-002
1.267967e+003	4.207534e-002
1.268931e+003	4.203578e-002
1.269896e+003	4.217629e-002
1.270860e+003	4.248895e-002
1.271824e+003	4.271231e-002
1.272788e+003	4.258898e-002
1.273752e+003	4.255451e-002
1.274717e+003	4.271351e-002
1.275681e+003	4.293781e-002
1.276645e+003	4.319683e-002
1.277609e+003	4.340297e-002
1.278574e+003	4.369633e-002
1.279538e+003	4.395383e-002
1.280502e+003	4.407121e-002
1.281466e+003	4.426889e-002
1.282431e+003	4.450995e-002
1.283395e+003	4.458847e-002
1.284359e+003	4.450222e-002
1.285323e+003	4.446331e-002
1.286288e+003	4.460222e-002
1.287252e+003	4.497216e-002
1.288216e+003	4.506704e-002
1.289180e+003	4.495739e-002
1.290145e+003	4.490654e-002
1.291109e+003	4.483417e-002
1.292073e+003	4.489025e-002
1.293037e+003	4.503234e-002
1.294001e+003	4.489085e-002
1.294966e+003	4.480007e-002
1.295930e+003	4.472822e-002
1.296894e+003	4.459499e-002
1.297858e+003	4.430039e-002
1.298823e+003	4.381415e-002
1.299787e+003	4.352360e-002
1.300751e+003	4.330581e-002
1.301715e+003	4.276619e-002
1.302679e+003	4.222191e-002
1.303644e+003	4.177444e-002
1.304608e+003	4.144661e-002
1.305572e+003	4.112022e-002
1.306536e+003	4.063519e-002
1.307501e+003	4.015183e-002
1.308465e+003	3.971896e-002
1.309429e+003	3.928602e-002
1.310393e+003	3.882418e-002
1.311358e+003	3.808467e-002
1.312322e+003	3.757789e-002
1.313286e+003	3.718289e-002
1.314250e+003	3.682686e-002
1.315215e+003	3.640226e-002
1.316179e+003	3.583979e-002
1.317143e+003	3.536204e-002
1.318107e+003	3.507506e-002
1.319072e+003	3.484613e-002
1.320036e+003	3.448987e-002
1.321000e+003	3.396193e-002
1.321964e+003	3.369524e-002
1.322928e+003	3.354727e-002
1.323893e+003	3.327028e-002
1.324857e+003	3.288301e-002
1.325821e+003	3.276449e-002
1.326785e+003	3.264104e-002
1.327750e+003	3.223488e-002
1.328714e+003	3.190855e-002
1.329678e+003	3.186706e-002
1.330642e+003	3.181829e-002
1.331606e+003	3.179363e-002
1.332571e+003	3.164840e-002
1.333535e+003	3.132152e-002
1.334499e+003	3.117562e-002
1.335463e+003	3.116079e-002
1.336428e+003	3.110150e-002
1.337392e+003	3.129259e-002
1.338356e+003	3.131349e-002
1.339320e+003	3.119709e-002
1.340285e+003	3.140808e-002
1.341249e+003	3.170735e-002
1.342213e+003	3.170406e-002
1.343177e+003	3.168331e-002
1.344142e+003	3.190307e-002
1.345106e+003	3.210135e-002
1.346070e+003	3.235605e-002
1.347034e+003	3.275311e-002
1.347999e+003	3.297833e-002
1.348963e+003	3.311301e-002
1.349927e+003	3.322211e-002
1.350891e+003	3.356729e-002
1.351855e+003	3.391191e-002
1.352820e+003	3.411390e-002
1.353784e+003	3.427149e-002
1.354748e+003	3.430877e-002
1.355712e+003	3.448555e-002
1.356677e+003	3.481603e-002
1.357641e+003	3.507959e-002
1.358605e+003	3.533100e-002
1.359569e+003	3.556381e-002
1.360533e+003	3.596539e-002
1.361498e+003	3.646955e-002
1.362462e+003	3.675775e-002
1.363426e+003	3.702114e-002
1.364390e+003	3.744636e-002
1.365355e+003	3.793187e-002
1.366319e+003	3.853190e-002
1.367283e+003	3.908754e-002
1.368247e+003	3.975451e-002
1.369212e+003	4.039952e-002
1.370176e+003	4.094050e-002
1.371140e+003	4.137525e-002
1.372104e+003	4.183497e-002
1.373069e+003	4.248735e-002
1.374033e+003	4.300004e-002
1.374997e+003	4.325537e-002
1.375961e+003	4.315799e-002
1.376926e+003	4.302514e-002
1.377890e+003	4.288340e-002
1.378854e+003	4.219331e-002
1.379818e+003	4.109546e-002
1.380782e+003	3.989436e-002
1.381747e+003	3.905680e-002
1.382711e+003	3.823777e-002
1.383675e+003	3.711874e-002
1.384639e+003	3.617705e-002
1.385604e+003	3.551968e-002
1.386568e+003	3.489632e-002
1.387532e+003	3.433213e-002
1.388496e+003	3.391488e-002
1.389460e+003	3.367223e-002
1.390425e+003	3.358796e-002
1.391389e+003	3.382502e-002
1.392353e+003	3.413535e-002
1.393317e+003	3.459313e-002
1.394282e+003	3.520058e-002
1.395246e+003	3.603379e-002
1.396210e+003	3.682737e-002
1.397174e+003	3.773168e-002
1.398139e+003	3.843708e-002
1.399103e+003	3.947255e-002
1.400067e+003	4.113106e-002
1.401031e+003	4.260864e-002
1.401996e+003	4.409616e-002
1.402960e+003	4.584052e-002
1.403924e+003	4.752113e-002
1.404888e+003	4.954696e-002
1.405853e+003	5.140655e-002
1.406817e+003	5.274805e-002
1.407781e+003	5.387915e-002
1.408745e+003	5.517270e-002
1.409709e+003	5.652228e-002
1.410674e+003	5.750862e-002
1.411638e+003	5.768177e-002
1.412602e+003	5.718819e-002
1.413566e+003	5.618217e-002
1.414531e+003	5.477125e-002
1.415495e+003	5.311825e-002
1.416459e+003	5.151578e-002
1.417423e+003	4.994591e-002
1.418387e+003	4.889701e-002
1.419352e+003	4.769979e-002
1.420316e+003	4.634829e-002
1.421280e+003	4.520322e-002
1.422244e+003	4.423525e-002
1.423209e+003	4.359804e-002
1.424173e+003	4.295827e-002
1.425137e+003	4.247265e-002
1.426101e+003	4.219048e-002
1.427066e+003	4.165513e-002
1.428030e+003	4.123028e-002
1.428994e+003	4.099299e-002
1.429958e+003	4.094262e-002
1.430923e+003	4.073161e-002
1.431887e+003	4.073123e-002
1.432851e+003	4.070082e-002
1.433815e+003	4.059379e-002
1.434780e+003	4.010751e-002
1.435744e+003	3.995864e-002
1.436708e+003	4.016058e-002
1.437672e+003	3.987069e-002
1.438636e+003	3.933481e-002
1.439601e+003	3.881981e-002
1.440565e+003	3.825407e-002
1.441529e+003	3.809635e-002
1.442493e+003	3.773228e-002
1.443458e+003	3.746180e-002
1.444422e+003	3.731781e-002
1.445386e+003	3.746055e-002
1.446350e+003	3.731412e-002
1.447315e+003	3.726571e-002
1.448279e+003	3.748177e-002
1.449243e+003	3.778758e-002
1.450207e+003	3.825757e-002
1.451172e+003	3.924088e-002
1.452136e+003	4.055235e-002
1.453100e+003	4.216661e-002
1.454064e+003	4.350371e-002
1.455028e+003	4.478554e-002
1.455993e+003	4.622049e-002
1.456957e+003	4.948677e-002
1.457921e+003	5.225385e-002
1.458885e+003	5.738859e-002
1.459850e+003	6.633918e-002
1.460814e+003	8.231063e-002
1.461778e+003	1.071078e-001
1.462742e+003	1.241409e-001
1.463707e+003	1.203348e-001
1.464671e+003	1.064818e-001
1.465635e+003	9.509036e-002
1.466599e+003	9.149527e-002
1.467563e+003	9.095161e-002
1.468528e+003	9.405933e-002
1.469492e+003	1.026054e-001
1.470456e+003	1.181263e-001
1.471420e+003	1.447772e-001
1.472385e+003	1.925350e-001
1.473349e+003	2.032385e-001
1.474313e+003	1.505356e-001
1.475277e+003	1.069902e-001
1.476242e+003	6.851280e-002
1.477206e+003	4.785559e-002
1.478170e+003	3.841520e-002
1.479134e+003	3.258492e-002
1.480099e+003	2.832511e-002
1.481063e+003	2.568524e-002
1.482027e+003	2.304719e-002
1.482991e+003	2.165318e-002
1.483955e+003	2.033390e-002
1.484920e+003	1.973313e-002
1.485884e+003	1.887754e-002
1.486848e+003	1.846860e-002
1.487812e+003	1.763052e-002
1.488777e+003	1.714177e-002
1.489741e+003	1.622950e-002
1.490705e+003	1.639995e-002
1.491669e+003	1.609727e-002
1.492634e+003	1.571159e-002
1.493598e+003	1.515421e-002
1.494562e+003	1.510276e-002
1.495526e+003	1.497399e-002
1.496490e+003	1.497997e-002
1.497455e+003	1.435551e-002
1.498419e+003	1.407098e-002
1.499383e+003	1.385290e-002
1.500347e+003	1.396259e-002
1.501312e+003	1.361527e-002
1.502276e+003	1.352274e-002
1.503240e+003	1.343385e-002
1.504204e+003	1.329578e-002
1.505169e+003	1.295516e-002
1.506133e+003	1.336263e-002
1.507097e+003	1.323669e-002
1.508061e+003	1.312655e-002
1.509026e+003	1.286679e-002
1.509990e+003	1.255056e-002
1.510954e+003	1.225775e-002
1.511918e+003	1.245909e-002
1.512882e+003	1.239346e-002
1.513847e+003	1.234249e-002
1.514811e+003	1.218253e-002
1.515775e+003	1.210943e-002
1.516739e+003	1.184701e-002
1.517704e+003	1.215470e-002
1.518668e+003	1.200557e-002
1.519632e+003	1.178800e-002
1.520596e+003	1.198229e-002
1.521561e+003	1.253419e-002
1.522525e+003	1.238134e-002
1.523489e+003	1.189223e-002
1.524453e+003	1.158808e-002
1.525417e+003	1.174327e-002
1.526382e+003	1.192442e-002
1.527346e+003	1.185713e-002
1.528310e+003	1.170720e-002
1.529274e+003	1.181955e-002
1.530239e+003	1.173453e-002
1.531203e+003	1.155351e-002
1.532167e+003	1.133842e-002
1.533131e+003	1.161561e-002
1.534096e+003	1.200799e-002
1.535060e+003	1.193656e-002
1.536024e+003	1.148786e-002
1.536988e+003	1.126918e-002
1.537953e+003	1.097495e-002
1.538917e+003	1.141936e-002
1.539881e+003	1.256097e-002
1.540845e+003	1.214416e-002
1.541809e+003	1.157207e-002
1.542774e+003	1.122336e-002
1.543738e+003	1.096783e-002
1.544702e+003	1.141855e-002
1.545666e+003	1.159158e-002
1.546631e+003	1.147544e-002
1.547595e+003	1.139828e-002
1.548559e+003	1.145217e-002
1.549523e+003	1.129216e-002
1.550488e+003	1.129808e-002
1.551452e+003	1.122955e-002
1.552416e+003	1.111708e-002
1.553380e+003	1.129148e-002
1.554344e+003	1.213800e-002
1.555309e+003	1.222611e-002
1.556273e+003	1.184227e-002
1.557237e+003	1.162155e-002
1.558201e+003	1.196959e-002
1.559166e+003	1.230853e-002
1.560130e+003	1.266398e-002
1.561094e+003	1.214838e-002
1.562058e+003	1.203868e-002
1.563023e+003	1.203717e-002
1.563987e+003	1.210338e-002
1.564951e+003	1.222580e-002
1.565915e+003	1.225081e-002
1.566880e+003	1.197513e-002
1.567844e+003	1.197567e-002
1.568808e+003	1.200879e-002
1.569772e+003	1.242776e-002
1.570736e+003	1.237830e-002
1.571701e+003	1.225425e-002
1.572665e+003	1.235546e-002
1.573629e+003	1.256011e-002
1.574593e+003	1.249237e-002
1.575558e+003	1.284447e-002
1.576522e+003	1.317798e-002
1.577486e+003	1.312536e-002
1.578450e+003	1.303439e-002
1.579415e+003	1.268795e-002
1.580379e+003	1.244420e-002
1.581343e+003	1.295759e-002
1.582307e+003	1.320565e-002
1.583271e+003	1.328546e-002
1.584236e+003	1.325904e-002
1.585200e+003	1.338137e-002
1.586164e+003	1.339653e-002
1.587128e+003	1.340052e-002
1.588093e+003	1.350357e-002
1.589057e+003	1.358391e-002
1.590021e+003	1.375638e-002
1.590985e+003	1.401512e-002
1.591950e+003	1.410640e-002
1.592914e+003	1.410691e-002
1.593878e+003	1.408104e-002
1.594842e+003	1.424320e-002
1.595807e+003	1.441528e-002
1.596771e+003	1.451864e-002
1.597735e+003	1.440089e-002
1.598699e+003	1.443361e-002
1.599663e+003	1.465674e-002
1.600628e+003	1.479595e-002
1.601592e+003	1.484990e-002
1.602556e+003	1.514519e-002
1.603520e+003	1.555979e-002
1.604485e+003	1.561326e-002
1.605449e+003	1.559062e-002
1.606413e+003	1.586656e-002
1.607377e+003	1.602969e-002
1.608342e+003	1.600724e-002
1.609306e+003	1.595549e-002
1.610270e+003	1.617414e-002
1.611234e+003	1.634461e-002
1.612198e+003	1.653714e-002
1.613163e+003	1.641448e-002
1.614127e+003	1.645090e-002
1.615091e+003	1.651175e-002
1.616055e+003	1.646716e-002
1.617020e+003	1.691321e-002
1.617984e+003	1.721867e-002
1.618948e+003	1.712570e-002
1.619912e+003	1.713804e-002
1.620877e+003	1.726768e-002
1.621841e+003	1.751066e-002
1.622805e+003	1.768604e-002
1.623769e+003	1.817522e-002
1.624734e+003	1.821024e-002
1.625698e+003	1.802598e-002
1.626662e+003	1.813175e-002
1.627626e+003	1.845323e-002
1.628590e+003	1.842260e-002
1.629555e+003	1.853670e-002
1.630519e+003	1.870790e-002
1.631483e+003	1.888134e-002
1.632447e+003	1.896148e-002
1.633412e+003	1.900342e-002
1.634376e+003	1.898435e-002
1.635340e+003	1.961304e-002
1.636304e+003	1.995859e-002
1.637269e+003	2.024346e-002
1.638233e+003	2.025234e-002
1.639197e+003	2.008037e-002
1.640161e+003	2.008927e-002
1.641125e+003	2.054020e-002
1.642090e+003	2.097866e-002
1.643054e+003	2.108281e-002
1.644018e+003	2.084246e-002
1.644982e+003	2.110188e-002
1.645947e+003	2.141313e-002
1.646911e+003	2.196945e-002
1.647875e+003	2.220490e-002
1.648839e+003	2.221697e-002
1.649804e+003	2.216655e-002
1.650768e+003	2.219952e-002
1.651732e+003	2.223524e-002
1.652696e+003	2.298326e-002
1.653661e+003	2.483108e-002
1.654625e+003	2.500344e-002
1.655589e+003	2.448893e-002
1.656553e+003	2.461430e-002
1.657517e+003	2.510521e-002
1.658482e+003	2.587678e-002
1.659446e+003	2.623685e-002
1.660410e+003	2.657577e-002
1.661374e+003	2.690867e-002
1.662339e+003	2.773779e-002
1.663303e+003	2.842429e-002
1.664267e+003	2.886177e-002
1.665231e+003	2.898274e-002
1.666196e+003	2.959557e-002
1.667160e+003	3.031668e-002
1.668124e+003	3.118816e-002
1.669088e+003	3.245680e-002
1.670052e+003	3.330446e-002
1.671017e+003	3.384694e-002
1.671981e+003	3.490308e-002
1.672945e+003	3.551934e-002
1.673909e+003	3.581219e-002
1.674874e+003	3.703523e-002
1.675838e+003	3.956087e-002
1.676802e+003	4.037168e-002
1.677766e+003	4.129735e-002
1.678731e+003	4.242875e-002
1.679695e+003	4.386359e-002
1.680659e+003	4.574339e-002
1.681623e+003	4.738453e-002
1.682588e+003	4.876114e-002
1.683552e+003	5.078534e-002
1.684516e+003	5.459453e-002
1.685480e+003	5.780135e-002
1.686444e+003	5.968904e-002
1.687409e+003	6.243779e-002
1.688373e+003	6.594616e-002
1.689337e+003	6.997349e-002
1.690301e+003	7.482346e-002
1.691266e+003	8.009176e-002
1.692230e+003	8.547023e-002
1.693194e+003	9.214193e-002
1.694158e+003	9.810561e-002
1.695123e+003	1.036999e-001
1.696087e+003	1.150607e-001
1.697051e+003	1.233773e-001
1.698015e+003	1.288408e-001
1.698979e+003	1.343075e-001
1.699944e+003	1.400158e-001
1.700908e+003	1.530418e-001
1.701872e+003	1.592758e-001
1.702836e+003	1.654575e-001
1.703801e+003	1.725418e-001
1.704765e+003	1.807199e-001
1.705729e+003	1.880187e-001
1.706693e+003	1.960979e-001
1.707658e+003	2.029500e-001
1.708622e+003	2.081415e-001
1.709586e+003	2.121086e-001
1.710550e+003	2.154173e-001
1.711515e+003	2.169714e-001
1.712479e+003	2.173238e-001
1.713443e+003	2.160548e-001
1.714407e+003	2.133666e-001
1.715371e+003	2.066817e-001
1.716336e+003	2.007036e-001
1.717300e+003	1.954097e-001
1.718264e+003	1.864858e-001
1.719228e+003	1.759878e-001
1.720193e+003	1.660876e-001
1.721157e+003	1.558082e-001
1.722121e+003	1.457135e-001
1.723085e+003	1.363968e-001
1.724050e+003	1.273446e-001
1.725014e+003	1.195139e-001
1.725978e+003	1.128466e-001
1.726942e+003	1.075435e-001
1.727906e+003	1.033060e-001
1.728871e+003	1.003571e-001
1.729835e+003	9.810704e-002
1.730799e+003	9.642395e-002
1.731763e+003	9.542426e-002
1.732728e+003	9.433924e-002
1.733692e+003	9.395128e-002
1.734656e+003	9.481599e-002
1.735620e+003	9.391489e-002
1.736585e+003	9.271184e-002
1.737549e+003	9.121510e-002
1.738513e+003	9.013053e-002
1.739477e+003	8.902705e-002
1.740442e+003	8.681361e-002
1.741406e+003	8.421836e-002
1.742370e+003	8.139026e-002
1.743334e+003	7.833434e-002
1.744298e+003	7.567166e-002
1.745263e+003	7.301480e-002
1.746227e+003	7.036307e-002
1.747191e+003	6.777997e-002
1.748155e+003	6.591014e-002
1.749120e+003	6.331370e-002
1.750084e+003	6.058776e-002
1.751048e+003	5.784137e-002
1.752012e+003	5.487990e-002
1.752977e+003	5.330233e-002
1.753941e+003	5.204561e-002
1.754905e+003	5.010310e-002
1.755869e+003	4.794039e-002
1.756833e+003	4.672223e-002
1.757798e+003	4.608007e-002
1.758762e+003	4.532253e-002
1.759726e+003	4.455672e-002
1.760690e+003	4.394734e-002
1.761655e+003	4.262704e-002
1.762619e+003	4.178268e-002
1.763583e+003	4.128009e-002
1.764547e+003	4.064659e-002
1.765512e+003	3.986455e-002
1.766476e+003	3.928838e-002
1.767440e+003	3.899541e-002
1.768404e+003	3.860429e-002
1.769369e+003	3.800053e-002
1.770333e+003	3.757854e-002
1.771297e+003	3.726565e-002
1.772261e+003	3.697530e-002
1.773225e+003	3.563551e-002
1.774190e+003	3.456784e-002
1.775154e+003	3.363136e-002
1.776118e+003	3.275596e-002
1.777082e+003	3.198474e-002
1.778047e+003	3.087523e-002
1.779011e+003	3.030203e-002
1.779975e+003	2.960794e-002
1.780939e+003	2.902368e-002
1.781904e+003	2.852999e-002
1.782868e+003	2.722953e-002
1.783832e+003	2.592899e-002
1.784796e+003	2.537434e-002
1.785760e+003	2.486173e-002
1.786725e+003	2.403454e-002
1.787689e+003	2.343198e-002
1.788653e+003	2.311021e-002
1.789617e+003	2.254239e-002
1.790582e+003	2.164739e-002
1.791546e+003	2.091622e-002
1.792510e+003	2.067149e-002
1.793474e+003	1.997237e-002
1.794439e+003	1.934406e-002
1.795403e+003	1.863549e-002
1.796367e+003	1.813115e-002
1.797331e+003	1.777716e-002
1.798296e+003	1.742950e-002
1.799260e+003	1.726847e-002
1.800224e+003	1.689251e-002
1.801188e+003	1.602325e-002
1.802152e+003	1.592805e-002
1.803117e+003	1.610187e-002
1.804081e+003	1.586970e-002
1.805045e+003	1.559778e-002
1.806009e+003	1.502692e-002
1.806974e+003	1.390337e-002
1.807938e+003	1.395165e-002
1.808902e+003	1.438527e-002
1.809866e+003	1.406503e-002
1.810831e+003	1.388611e-002
1.811795e+003	1.335159e-002
1.812759e+003	1.313830e-002
1.813723e+003	1.324517e-002
1.814688e+003	1.243056e-002
1.815652e+003	1.103630e-002
1.816616e+003	1.029828e-002
1.817580e+003	1.093620e-002
1.818544e+003	1.169894e-002
1.819509e+003	1.175309e-002
1.820473e+003	1.194948e-002
1.821437e+003	1.217826e-002
1.822401e+003	1.210232e-002
1.823366e+003	1.172179e-002
1.824330e+003	1.142766e-002
1.825294e+003	1.201074e-002
1.826258e+003	1.193387e-002
1.827223e+003	1.124496e-002
1.828187e+003	1.161174e-002
1.829151e+003	1.253905e-002
1.830115e+003	1.258526e-002
1.831079e+003	1.174487e-002
1.832044e+003	1.129474e-002
1.833008e+003	1.102091e-002
1.833972e+003	1.086866e-002
1.834936e+003	1.030152e-002
1.835901e+003	9.747595e-003
1.836865e+003	9.433035e-003
1.837829e+003	9.476311e-003
1.838793e+003	9.918696e-003
1.839758e+003	1.007368e-002
1.840722e+003	1.005698e-002
1.841686e+003	9.694203e-003
1.842650e+003	9.453204e-003
1.843615e+003	1.007603e-002
1.844579e+003	1.079000e-002
1.845543e+003	1.054362e-002
1.846507e+003	9.758117e-003
1.847471e+003	9.869138e-003
1.848436e+003	1.024108e-002
1.849400e+003	9.793249e-003
1.850364e+003	9.413636e-003
1.851328e+003	9.578341e-003
1.852293e+003	1.008149e-002
1.853257e+003	1.070422e-002
1.854221e+003	1.055073e-002
1.855185e+003	9.873994e-003
1.856150e+003	9.694495e-003
1.857114e+003	9.750639e-003
1.858078e+003	9.444779e-003
1.859042e+003	8.870163e-003
1.860006e+003	8.480801e-003
1.860971e+003	8.497570e-003
1.861935e+003	9.456550e-003
1.862899e+003	1.034594e-002
1.863863e+003	1.031369e-002
1.864828e+003	1.001066e-002
1.865792e+003	9.672011e-003
1.866756e+003	9.684142e-003
1.867720e+003	1.001868e-002
1.868685e+003	1.037656e-002
1.869649e+003	1.021376e-002
1.870613e+003	9.711246e-003
1.871577e+003	9.387176e-003
1.872542e+003	9.356791e-003
1.873506e+003	9.965117e-003
1.874470e+003	8.993356e-003
1.875434e+003	8.060964e-003
1.876398e+003	8.951729e-003
1.877363e+003	9.611306e-003
1.878327e+003	9.405671e-003
1.879291e+003	7.780883e-003
1.880255e+003	7.333624e-003
1.881220e+003	8.820692e-003
1.882184e+003	1.015266e-002
1.883148e+003	1.035084e-002
1.884112e+003	1.024394e-002
1.885077e+003	9.690100e-003
1.886041e+003	1.003622e-002
1.887005e+003	1.113773e-002
1.887969e+003	1.008150e-002
1.888933e+003	9.455035e-003
1.889898e+003	9.342296e-003
1.890862e+003	9.245040e-003
1.891826e+003	9.328191e-003
1.892790e+003	1.036883e-002
1.893755e+003	1.143008e-002
1.894719e+003	1.049609e-002
1.895683e+003	8.472697e-003
1.896647e+003	8.026553e-003
1.897612e+003	9.411522e-003
1.898576e+003	9.735940e-003
1.899540e+003	8.514766e-003
1.900504e+003	8.194148e-003
1.901469e+003	8.604738e-003
1.902433e+003	9.095871e-003
1.903397e+003	1.057511e-002
1.904361e+003	1.098877e-002
1.905325e+003	9.815110e-003
1.906290e+003	7.814213e-003
1.907254e+003	8.127376e-003
1.908218e+003	9.971850e-003
1.909182e+003	1.019305e-002
1.910147e+003	1.004744e-002
1.911111e+003	1.025394e-002
1.912075e+003	1.070842e-002
1.913039e+003	1.166244e-002
1.914004e+003	1.183827e-002
1.914968e+003	1.207018e-002
1.915932e+003	9.879437e-003
1.916896e+003	9.525789e-003
1.917860e+003	1.092508e-002
1.918825e+003	1.061850e-002
1.919789e+003	1.048453e-002
1.920753e+003	8.955427e-003
1.921717e+003	8.737128e-003
1.922682e+003	1.087641e-002
1.923646e+003	1.091936e-002
1.924610e+003	8.974170e-003
1.925574e+003	7.131826e-003
1.926539e+003	7.604418e-003
1.927503e+003	9.070990e-003
1.928467e+003	9.465558e-003
1.929431e+003	8.132850e-003
1.930396e+003	6.323749e-003
1.931360e+003	7.682905e-003
1.932324e+003	1.001835e-002
1.933288e+003	9.246354e-003
1.934252e+003	8.206896e-003
1.935217e+003	8.948766e-003
1.936181e+003	9.213966e-003
1.937145e+003	9.691955e-003
1.938109e+003	8.354330e-003
1.939074e+003	7.350912e-003
1.940038e+003	7.582742e-003
1.941002e+003	7.701267e-003
1.941966e+003	9.471636e-003
1.942931e+003	9.664638e-003
1.943895e+003	8.676292e-003
1.944859e+003	7.976940e-003
1.945823e+003	8.489297e-003
1.946787e+003	7.378238e-003
1.947752e+003	7.472499e-003
1.948716e+003	1.071681e-002
1.949680e+003	9.704702e-003
1.950644e+003	9.113625e-003
1.951609e+003	6.775908e-003
1.952573e+003	7.395279e-003
1.953537e+003	1.018233e-002
1.954501e+003	8.691989e-003
1.955466e+003	7.395914e-003
1.956430e+003	8.852975e-003
1.957394e+003	9.266580e-003
1.958358e+003	7.933185e-003
1.959323e+003	8.917898e-003
1.960287e+003	9.872375e-003
1.961251e+003	3.797300e-003
1.962215e+003	3.120939e-003
1.963179e+003	8.452903e-003
1.964144e+003	1.061325e-002
1.965108e+003	1.173825e-002
1.966072e+003	8.915446e-003
1.967036e+003	1.012516e-002
1.968001e+003	1.118894e-002
1.968965e+003	9.601939e-003
1.969929e+003	9.207573e-003
1.970893e+003	1.261941e-002
1.971858e+003	9.511369e-003
1.972822e+003	3.320578e-003
1.973786e+003	5.705030e-003
1.974750e+003	1.285229e-002
1.975714e+003	7.908905e-003
1.976679e+003	0.000000e+000
1.977643e+003	1.834801e-003
1.978607e+003	1.197163e-002
1.979571e+003	1.721493e-002
1.980536e+003	1.638693e-002
1.981500e+003	1.634466e-002
1.982464e+003	1.448599e-002
1.983428e+003	1.046761e-002
1.984393e+003	1.123226e-002
1.985357e+003	1.299727e-002
1.986321e+003	8.704282e-003
1.987285e+003	6.462871e-003
1.988250e+003	1.066383e-002
1.989214e+003	1.630010e-002
1.990178e+003	1.593363e-002
1.991142e+003	1.245028e-002
1.992106e+003	1.448903e-002
1.993071e+003	1.475724e-002
1.994035e+003	8.097149e-003
1.994999e+003	6.427174e-003
1.995963e+003	1.110675e-002
1.996928e+003	1.174289e-002
1.997892e+003	7.803957e-003
1.998856e+003	1.224401e-002
1.999820e+003	1.600522e-002
2.000785e+003	1.194664e-002
2.001749e+003	8.187129e-003
2.002713e+003	8.003117e-003
2.003677e+003	9.559258e-003
2.004641e+003	5.903171e-003
2.005606e+003	6.295742e-003
2.006570e+003	1.141480e-002
2.007534e+003	1.516181e-002
2.008498e+003	1.484356e-002
2.009463e+003	1.629586e-002
2.010427e+003	1.917201e-002
2.011391e+003	1.998793e-002
2.012355e+003	1.229699e-002
2.013320e+003	5.043213e-003
2.014284e+003	7.628801e-003
2.015248e+003	1.331337e-002
2.016212e+003	1.809855e-002
2.017177e+003	2.294311e-002
2.018141e+003	1.847057e-002
2.019105e+003	1.170683e-002
2.020069e+003	7.210153e-003
2.021033e+003	5.644442e-003
2.021998e+003	1.097617e-002
2.022962e+003	2.106710e-002
2.023926e+003	2.671736e-002
2.024890e+003	2.378901e-002
2.025855e+003	2.045948e-002
2.026819e+003	1.979368e-002
2.027783e+003	2.082305e-002
2.028747e+003	1.464084e-002
2.029712e+003	1.291621e-002
2.030676e+003	1.575473e-002
2.031640e+003	2.580252e-002
2.032604e+003	2.180586e-002
2.033568e+003	1.186766e-002
2.034533e+003	1.920319e-002
2.035497e+003	1.721309e-002
2.036461e+003	1.067694e-002
2.037425e+003	1.324125e-002
2.038390e+003	1.690171e-002
2.039354e+003	1.461381e-002
2.040318e+003	1.492025e-002
2.041282e+003	1.914394e-002
2.042247e+003	2.159299e-002
2.043211e+003	1.766894e-002
2.044175e+003	1.761132e-002
2.045139e+003	2.012894e-002
2.046104e+003	1.952223e-002
2.047068e+003	1.432319e-002
2.048032e+003	1.214047e-002
2.048996e+003	1.015828e-002
2.049960e+003	1.210397e-002
2.050925e+003	2.033311e-002
2.051889e+003	1.914332e-002
2.052853e+003	1.200748e-002
2.053817e+003	9.338244e-003
2.054782e+003	1.232037e-002
2.055746e+003	1.520227e-002
2.056710e+003	1.700577e-002
2.057674e+003	1.422089e-002
2.058639e+003	9.601532e-003
2.059603e+003	9.588735e-003
2.060567e+003	1.090851e-002
2.061531e+003	1.229810e-002
2.062496e+003	1.483887e-002
2.063460e+003	1.293594e-002
2.064424e+003	1.263735e-002
2.065388e+003	1.405436e-002
2.066353e+003	1.307086e-002
2.067317e+003	1.224229e-002
2.068281e+003	1.320174e-002
2.069245e+003	1.264552e-002
2.070209e+003	1.232049e-002
2.071174e+003	1.177850e-002
2.072138e+003	1.143402e-002
2.073102e+003	1.055640e-002
2.074066e+003	9.902361e-003
2.075031e+003	1.203649e-002
2.075995e+003	1.544472e-002
2.076959e+003	1.497177e-002
2.077923e+003	1.348761e-002
2.078888e+003	1.277297e-002
2.079852e+003	1.259408e-002
2.080816e+003	1.209711e-002
2.081780e+003	1.322543e-002
2.082745e+003	1.380481e-002
2.083709e+003	1.532188e-002
2.084673e+003	1.313687e-002
2.085637e+003	1.059757e-002
2.086602e+003	1.150672e-002
2.087566e+003	1.245579e-002
2.088530e+003	1.162308e-002
2.089494e+003	1.098089e-002
2.090458e+003	1.094195e-002
2.091423e+003	1.074513e-002
2.092387e+003	1.092786e-002
2.093351e+003	1.149397e-002
2.094315e+003	9.891740e-003
2.095280e+003	9.146473e-003
2.096244e+003	1.049399e-002
2.097208e+003	1.035214e-002
2.098172e+003	1.071859e-002
2.099136e+003	1.154907e-002
2.100101e+003	1.197664e-002
2.101065e+003	1.098270e-002
2.102029e+003	9.372070e-003
2.102993e+003	8.092376e-003
2.103958e+003	8.319096e-003
2.104922e+003	7.547849e-003
2.105886e+003	7.780214e-003
2.106850e+003	9.264415e-003
2.107814e+003	1.033458e-002
2.108779e+003	1.076393e-002
2.109743e+003	1.106757e-002
2.110707e+003	1.033902e-002
2.111671e+003	1.085935e-002
2.112636e+003	1.214369e-002
2.113600e+003	1.230056e-002
2.114564e+003	1.070643e-002
2.115528e+003	1.039964e-002
2.116493e+003	1.110407e-002
2.117457e+003	1.102911e-002
2.118421e+003	9.320307e-003
2.119385e+003	8.106175e-003
2.120350e+003	8.122712e-003
2.121314e+003	8.778054e-003
2.122278e+003	8.662574e-003
2.123242e+003	8.726632e-003
2.124207e+003	8.499212e-003
2.125171e+003	6.319474e-003
2.126135e+003	6.912411e-003
2.127099e+003	1.026654e-002
2.128063e+003	1.087335e-002
2.129028e+003	8.215802e-003
2.129992e+003	6.364258e-003
2.130956e+003	4.747055e-003
2.131920e+003	6.178658e-003
2.132885e+003	8.520489e-003
2.133849e+003	8.028445e-003
2.134813e+003	7.069155e-003
2.135777e+003	8.981481e-003
2.136742e+003	1.277848e-002
2.137706e+003	1.265198e-002
2.138670e+003	1.042035e-002
2.139634e+003	9.850686e-003
2.140599e+003	6.865104e-003
2.141563e+003	5.876697e-003
2.142527e+003	7.970862e-003
2.143491e+003	1.078528e-002
2.144456e+003	9.448460e-003
2.145420e+003	1.338702e-002
2.146384e+003	2.021342e-002
2.147348e+003	2.020011e-002
2.148313e+003	1.716563e-002
2.149277e+003	1.633159e-002
2.150241e+003	1.654283e-002
2.151205e+003	1.674278e-002
2.152169e+003	1.558382e-002
2.153134e+003	1.026993e-002
2.154098e+003	1.160270e-002
2.155062e+003	1.545110e-002
2.156026e+003	1.154693e-002
2.156990e+003	1.446481e-002
2.157955e+003	1.561585e-002
2.158919e+003	1.452465e-002
2.159883e+003	2.410024e-002
2.160847e+003	2.955846e-002
2.161812e+003	2.657290e-002
2.162776e+003	2.526386e-002
2.163740e+003	2.671748e-002
2.164704e+003	2.497071e-002
2.165668e+003	2.274939e-002
2.166633e+003	1.939075e-002
2.167597e+003	1.690170e-002
2.168561e+003	1.870563e-002
2.169525e+003	2.136803e-002
2.170490e+003	2.327833e-002
2.171454e+003	2.625942e-002
2.172418e+003	2.471972e-002
2.173382e+003	1.701030e-002
2.174347e+003	1.415395e-002
2.175311e+003	1.507926e-002
2.176275e+003	1.833045e-002
2.177239e+003	1.852752e-002
2.178204e+003	1.925985e-002
2.179168e+003	1.950682e-002
2.180132e+003	1.989634e-002
2.181096e+003	1.880865e-002
2.182061e+003	1.747468e-002
2.183025e+003	2.127441e-002
2.183989e+003	2.333225e-002
2.184953e+003	2.205611e-002
2.185917e+003	2.114281e-002
2.186882e+003	2.030910e-002
2.187846e+003	1.925645e-002
2.188810e+003	1.588135e-002
2.189774e+003	1.526439e-002
2.190739e+003	1.507032e-002
2.191703e+003	1.782755e-002
2.192667e+003	2.097462e-002
2.193631e+003	1.971784e-002
2.194596e+003	1.790436e-002
2.195560e+003	1.579587e-002
2.196524e+003	1.813461e-002
2.197488e+003	2.204227e-002
2.198453e+003	2.011933e-002
2.199417e+003	1.762506e-002
2.200381e+003	1.822713e-002
2.201345e+003	1.801846e-002
2.202310e+003	1.708651e-002
2.203274e+003	1.614044e-002
2.204238e+003	1.821756e-002
2.205202e+003	2.062637e-002
2.206167e+003	1.468022e-002
2.207131e+003	1.396644e-002
2.208095e+003	1.804333e-002
2.209059e+003	1.656663e-002
2.210023e+003	1.505593e-002
2.210988e+003	1.707152e-002
2.211952e+003	1.766427e-002
2.212916e+003	1.448334e-002
2.213880e+003	1.543379e-002
2.214844e+003	1.764751e-002
2.215809e+003	1.591050e-002
2.216773e+003	1.271850e-002
2.217737e+003	1.473125e-002
2.218701e+003	1.646998e-002
2.219666e+003	1.490142e-002
2.220630e+003	1.703059e-002
2.221594e+003	1.912231e-002
2.222558e+003	1.812727e-002
2.223522e+003	1.798324e-002
2.224487e+003	1.822544e-002
2.225451e+003	1.703634e-002
2.226415e+003	1.565376e-002
2.227379e+003	1.664505e-002
2.228344e+003	1.644798e-002
2.229308e+003	1.685679e-002
2.230272e+003	1.500755e-002
2.231236e+003	1.249232e-002
2.232201e+003	1.510400e-002
2.233165e+003	1.438164e-002
2.234129e+003	1.243256e-002
2.235093e+003	1.311892e-002
2.236058e+003	1.412070e-002
2.237022e+003	1.571957e-002
2.237986e+003	1.640259e-002
2.238950e+003	1.645981e-002
2.239915e+003	1.625691e-002
2.240879e+003	1.516748e-002
2.241843e+003	1.359549e-002
2.242807e+003	1.336962e-002
2.243771e+003	1.488579e-002
2.244736e+003	1.509710e-002
2.245700e+003	1.472624e-002
2.246664e+003	1.473791e-002
2.247628e+003	1.353328e-002
2.248593e+003	1.276549e-002
2.249557e+003	1.432270e-002
2.250521e+003	1.456409e-002
2.251485e+003	1.365380e-002
2.252450e+003	1.321117e-002
2.253414e+003	1.497737e-002
2.254378e+003	1.537188e-002
2.255342e+003	1.455793e-002
2.256307e+003	1.364638e-002
2.257271e+003	1.352963e-002
2.258235e+003	1.359841e-002
2.259199e+003	1.317323e-002
2.260164e+003	1.318948e-002
2.261128e+003	1.297581e-002
2.262092e+003	1.416937e-002
2.263056e+003	1.496099e-002
2.264021e+003	1.416574e-002
2.264985e+003	1.309784e-002
2.265949e+003	1.370980e-002
2.266913e+003	1.404131e-002
2.267877e+003	1.350816e-002
2.268842e+003	1.421571e-002
2.269806e+003	1.497566e-002
2.270770e+003	1.398617e-002
2.271734e+003	1.316423e-002
2.272698e+003	1.428636e-002
2.273663e+003	1.507974e-002
2.274627e+003	1.436953e-002
2.275591e+003	1.431864e-002
2.276555e+003	1.482244e-002
2.277520e+003	1.551595e-002
2.278484e+003	1.590693e-002
2.279448e+003	1.618259e-002
2.280412e+003	1.555981e-002
2.281376e+003	1.493999e-002
2.282341e+003	1.510259e-002
2.283305e+003	1.531710e-002
2.284269e+003	1.534593e-002
2.285233e+003	1.666440e-002
2.286198e+003	1.653048e-002
2.287162e+003	1.476318e-002
2.288126e+003	1.352286e-002
2.289090e+003	1.419266e-002
2.290055e+003	1.449890e-002
2.291019e+003	1.418307e-002
2.291983e+003	1.331392e-002
2.292947e+003	1.332648e-002
2.293912e+003	1.351602e-002
2.294876e+003	1.381044e-002
2.295840e+003	1.292051e-002
2.296804e+003	1.309728e-002
2.297769e+003	1.379688e-002
2.298733e+003	1.400252e-002
2.299697e+003	1.308585e-002
2.300661e+003	1.225957e-002
2.301625e+003	1.238338e-002
2.302590e+003	1.205386e-002
2.303554e+003	1.229836e-002
2.304518e+003	1.242340e-002
2.305482e+003	1.198760e-002
2.306447e+003	1.282890e-002
2.307411e+003	1.302028e-002
2.308375e+003	1.290296e-002
2.309339e+003	1.196780e-002
2.310304e+003	1.129676e-002
2.311268e+003	1.227510e-002
2.312232e+003	1.334265e-002
2.313196e+003	1.318550e-002
2.314161e+003	1.302649e-002
2.315125e+003	1.244998e-002
2.316089e+003	1.248053e-002
2.317053e+003	1.136975e-002
2.318018e+003	1.103035e-002
2.318982e+003	1.133800e-002
2.319946e+003	1.336954e-002
2.320910e+003	1.389350e-002
2.321875e+003	1.391108e-002
2.322839e+003	1.483899e-002
2.323803e+003	1.582004e-002
2.324767e+003	1.543813e-002
2.325731e+003	1.378158e-002
2.326696e+003	1.214274e-002
[truncated: 1,736 more rows]
