# Supplementary material for: Aqueous Depolymerization of Polyethylene at Ambient Temperature: In Situ Generation of Permanganate Using Ozone
Source: ACS Sustain Chem Eng. 2026 Mar 17;14(12):5995–6005. doi: 10.1021/acssuschemeng.5c12302 (PMC13040521; doi:10.1021/acssuschemeng.5c12302)
Supplement: Supplementary file 2 [file sc5c12302_si_002.zip › Supplemental_information_raw_data_and_code/Repeat experiment 3/ATR/@@@2MSB011-048.CSV]

3.991926e+002	0.000000e+000
4.001569e+002	0.000000e+000
4.011211e+002	0.000000e+000
4.020853e+002	0.000000e+000
4.030496e+002	0.000000e+000
4.040138e+002	0.000000e+000
4.049780e+002	0.000000e+000
4.059423e+002	0.000000e+000
4.069065e+002	0.000000e+000
4.078707e+002	0.000000e+000
4.088350e+002	0.000000e+000
4.097992e+002	0.000000e+000
4.107634e+002	0.000000e+000
4.117277e+002	0.000000e+000
4.126919e+002	0.000000e+000
4.136561e+002	0.000000e+000
4.146204e+002	0.000000e+000
4.155846e+002	0.000000e+000
4.165488e+002	0.000000e+000
4.175131e+002	0.000000e+000
4.184773e+002	0.000000e+000
4.194415e+002	0.000000e+000
4.204058e+002	0.000000e+000
4.213700e+002	0.000000e+000
4.223342e+002	0.000000e+000
4.232985e+002	0.000000e+000
4.242627e+002	0.000000e+000
4.252269e+002	0.000000e+000
4.261912e+002	0.000000e+000
4.271554e+002	0.000000e+000
4.281196e+002	0.000000e+000
4.290839e+002	0.000000e+000
4.300481e+002	0.000000e+000
4.310123e+002	0.000000e+000
4.319766e+002	0.000000e+000
4.329408e+002	0.000000e+000
4.339050e+002	0.000000e+000
4.348693e+002	0.000000e+000
4.358335e+002	0.000000e+000
4.367977e+002	0.000000e+000
4.377620e+002	0.000000e+000
4.387262e+002	0.000000e+000
4.396904e+002	0.000000e+000
4.406547e+002	0.000000e+000
4.416189e+002	0.000000e+000
4.425831e+002	0.000000e+000
4.435474e+002	0.000000e+000
4.445116e+002	0.000000e+000
4.454758e+002	0.000000e+000
4.464401e+002	0.000000e+000
4.474043e+002	0.000000e+000
4.483685e+002	0.000000e+000
4.493328e+002	0.000000e+000
4.502970e+002	0.000000e+000
4.512612e+002	0.000000e+000
4.522255e+002	0.000000e+000
4.531897e+002	0.000000e+000
4.541539e+002	0.000000e+000
4.551182e+002	0.000000e+000
4.560824e+002	0.000000e+000
4.570466e+002	0.000000e+000
4.580109e+002	0.000000e+000
4.589751e+002	0.000000e+000
4.599393e+002	0.000000e+000
4.609036e+002	0.000000e+000
4.618678e+002	0.000000e+000
4.628320e+002	0.000000e+000
4.637963e+002	0.000000e+000
4.647605e+002	0.000000e+000
4.657247e+002	0.000000e+000
4.666890e+002	0.000000e+000
4.676532e+002	0.000000e+000
4.686174e+002	0.000000e+000
4.695817e+002	0.000000e+000
4.705459e+002	0.000000e+000
4.715101e+002	0.000000e+000
4.724744e+002	0.000000e+000
4.734386e+002	0.000000e+000
4.744028e+002	0.000000e+000
4.753671e+002	0.000000e+000
4.763313e+002	0.000000e+000
4.772955e+002	0.000000e+000
4.782598e+002	0.000000e+000
4.792240e+002	0.000000e+000
4.801882e+002	0.000000e+000
4.811525e+002	0.000000e+000
4.821167e+002	0.000000e+000
4.830809e+002	0.000000e+000
4.840452e+002	0.000000e+000
4.850094e+002	0.000000e+000
4.859736e+002	0.000000e+000
4.869379e+002	0.000000e+000
4.879021e+002	0.000000e+000
4.888663e+002	0.000000e+000
4.898306e+002	0.000000e+000
4.907948e+002	0.000000e+000
4.917590e+002	0.000000e+000
4.927233e+002	0.000000e+000
4.936875e+002	0.000000e+000
4.946517e+002	0.000000e+000
4.956160e+002	0.000000e+000
4.965802e+002	0.000000e+000
4.975444e+002	0.000000e+000
4.985087e+002	0.000000e+000
4.994729e+002	0.000000e+000
5.004371e+002	0.000000e+000
5.014014e+002	0.000000e+000
5.023656e+002	0.000000e+000
5.033299e+002	0.000000e+000
5.042941e+002	0.000000e+000
5.052583e+002	0.000000e+000
5.062226e+002	0.000000e+000
5.071868e+002	0.000000e+000
5.081510e+002	0.000000e+000
5.091153e+002	0.000000e+000
5.100795e+002	0.000000e+000
5.110437e+002	0.000000e+000
5.120079e+002	0.000000e+000
5.129722e+002	0.000000e+000
5.139364e+002	0.000000e+000
5.149006e+002	0.000000e+000
5.158649e+002	0.000000e+000
5.168291e+002	0.000000e+000
5.177933e+002	0.000000e+000
5.187576e+002	0.000000e+000
5.197218e+002	0.000000e+000
5.206860e+002	0.000000e+000
5.216503e+002	0.000000e+000
5.226145e+002	0.000000e+000
5.235787e+002	0.000000e+000
5.245430e+002	2.075094e-002
5.255072e+002	2.099407e-002
5.264714e+002	2.099191e-002
5.274357e+002	2.084070e-002
5.283999e+002	2.087888e-002
5.293641e+002	2.129861e-002
5.303284e+002	2.127713e-002
5.312926e+002	2.139659e-002
5.322568e+002	2.151198e-002
5.332211e+002	2.081693e-002
5.341853e+002	2.064769e-002
5.351495e+002	2.112798e-002
5.361138e+002	2.112160e-002
5.370780e+002	2.151539e-002
5.380422e+002	2.133735e-002
5.390065e+002	2.114451e-002
5.399707e+002	2.143935e-002
5.409349e+002	2.131246e-002
5.418992e+002	2.197611e-002
5.428634e+002	2.212949e-002
5.438276e+002	2.174506e-002
5.447919e+002	2.139644e-002
5.457561e+002	2.117743e-002
5.467203e+002	2.151024e-002
5.476846e+002	2.153082e-002
5.486488e+002	2.124142e-002
5.496130e+002	2.089514e-002
5.505773e+002	2.088423e-002
5.515415e+002	2.113575e-002
5.525057e+002	2.127011e-002
5.534700e+002	2.137317e-002
5.544342e+002	2.101573e-002
5.553984e+002	2.048879e-002
5.563627e+002	2.033704e-002
5.573269e+002	2.046824e-002
5.582911e+002	2.051547e-002
5.592554e+002	2.016748e-002
5.602196e+002	2.003594e-002
5.611838e+002	2.041085e-002
5.621481e+002	2.066334e-002
5.631123e+002	2.124880e-002
5.640765e+002	2.088777e-002
5.650408e+002	2.035368e-002
5.660050e+002	2.029720e-002
5.669692e+002	1.998359e-002
5.679335e+002	2.053426e-002
5.688977e+002	2.060690e-002
5.698619e+002	2.021964e-002
5.708262e+002	2.028404e-002
5.717904e+002	2.043034e-002
5.727546e+002	2.062107e-002
5.737189e+002	2.090765e-002
5.746831e+002	2.108176e-002
5.756473e+002	2.085221e-002
5.766116e+002	2.031829e-002
5.775758e+002	2.040369e-002
5.785400e+002	2.083623e-002
5.795043e+002	2.049759e-002
5.804685e+002	2.017758e-002
5.814327e+002	2.045460e-002
5.823970e+002	2.080733e-002
5.833612e+002	2.104764e-002
5.843254e+002	2.137198e-002
5.852897e+002	2.147899e-002
5.862539e+002	2.140145e-002
5.872181e+002	2.127308e-002
5.881824e+002	2.141423e-002
5.891466e+002	2.137003e-002
5.901108e+002	2.124511e-002
5.910751e+002	2.131717e-002
5.920393e+002	2.140666e-002
5.930035e+002	2.114974e-002
5.939678e+002	2.099627e-002
5.949320e+002	2.149557e-002
5.958962e+002	2.173755e-002
5.968605e+002	2.166134e-002
5.978247e+002	2.187312e-002
5.987889e+002	2.208225e-002
5.997532e+002	2.184236e-002
6.007174e+002	2.183755e-002
6.016816e+002	2.180393e-002
6.026459e+002	2.169998e-002
6.036101e+002	2.189871e-002
6.045743e+002	2.223449e-002
6.055386e+002	2.268702e-002
6.065029e+002	2.240128e-002
6.074671e+002	2.220100e-002
6.084313e+002	2.225142e-002
6.093956e+002	2.220104e-002
6.103598e+002	2.275722e-002
6.113240e+002	2.296565e-002
6.122883e+002	2.273877e-002
6.132525e+002	2.314918e-002
6.142167e+002	2.337288e-002
6.151810e+002	2.318928e-002
6.161452e+002	2.292143e-002
6.171094e+002	2.262470e-002
6.180737e+002	2.269678e-002
6.190379e+002	2.302958e-002
6.200021e+002	2.356804e-002
6.209664e+002	2.336078e-002
6.219306e+002	2.331079e-002
6.228948e+002	2.375975e-002
6.238591e+002	2.366233e-002
6.248233e+002	2.322089e-002
6.257875e+002	2.355595e-002
6.267518e+002	2.403668e-002
6.277160e+002	2.416684e-002
6.286802e+002	2.380538e-002
6.296445e+002	2.384390e-002
6.306087e+002	2.398427e-002
6.315729e+002	2.392642e-002
6.325372e+002	2.367205e-002
6.335014e+002	2.381727e-002
6.344656e+002	2.406770e-002
6.354299e+002	2.401718e-002
6.363941e+002	2.427570e-002
6.373583e+002	2.446040e-002
6.383226e+002	2.419858e-002
6.392868e+002	2.398242e-002
6.402510e+002	2.378701e-002
6.412153e+002	2.402630e-002
6.421795e+002	2.402307e-002
6.431437e+002	2.370561e-002
6.441080e+002	2.375326e-002
6.450722e+002	2.372530e-002
6.460364e+002	2.360917e-002
6.470007e+002	2.408870e-002
6.479649e+002	2.439165e-002
6.489291e+002	2.435798e-002
6.498934e+002	2.408819e-002
6.508576e+002	2.368555e-002
6.518218e+002	2.380411e-002
6.527861e+002	2.421318e-002
6.537503e+002	2.422271e-002
6.547145e+002	2.440824e-002
6.556788e+002	2.450687e-002
6.566430e+002	2.440228e-002
6.576072e+002	2.428467e-002
6.585715e+002	2.476900e-002
6.595357e+002	2.473668e-002
6.604999e+002	2.429086e-002
6.614642e+002	2.432907e-002
6.624284e+002	2.480968e-002
6.633926e+002	2.473954e-002
6.643569e+002	2.465875e-002
6.653211e+002	2.474445e-002
6.662853e+002	2.474104e-002
6.672496e+002	2.441907e-002
6.682138e+002	2.263128e-002
6.691780e+002	2.380203e-002
6.701423e+002	2.473175e-002
6.711065e+002	2.478769e-002
6.720707e+002	2.480316e-002
6.730350e+002	2.508995e-002
6.739992e+002	2.565747e-002
6.749634e+002	2.586338e-002
6.759277e+002	2.570793e-002
6.768919e+002	2.591118e-002
6.778561e+002	2.633864e-002
6.788204e+002	2.635190e-002
6.797846e+002	2.607985e-002
6.807488e+002	2.566492e-002
6.817131e+002	2.561984e-002
6.826773e+002	2.548461e-002
6.836415e+002	2.546583e-002
6.846058e+002	2.596889e-002
6.855700e+002	2.598683e-002
6.865342e+002	2.554775e-002
6.874985e+002	2.511283e-002
6.884627e+002	2.520930e-002
6.894269e+002	2.524281e-002
6.903912e+002	2.519780e-002
6.913554e+002	2.521829e-002
6.923196e+002	2.506774e-002
6.932839e+002	2.510343e-002
6.942481e+002	2.493108e-002
6.952123e+002	2.475910e-002
6.961766e+002	2.481282e-002
6.971408e+002	2.477462e-002
6.981050e+002	2.476607e-002
6.990693e+002	2.512676e-002
7.000335e+002	2.522404e-002
7.009977e+002	2.542747e-002
7.019620e+002	2.547648e-002
7.029262e+002	2.556263e-002
7.038904e+002	2.581714e-002
7.048547e+002	2.616253e-002
7.058189e+002	2.649771e-002
7.067831e+002	2.685728e-002
7.077474e+002	2.765133e-002
7.087116e+002	2.852879e-002
7.096758e+002	2.927969e-002
7.106401e+002	3.056019e-002
7.116043e+002	3.268127e-002
7.125685e+002	3.554110e-002
7.135328e+002	4.002243e-002
7.144970e+002	4.732472e-002
7.154612e+002	5.693394e-002
7.164255e+002	6.647775e-002
7.173897e+002	7.512026e-002
7.183539e+002	8.567934e-002
7.193182e+002	9.511331e-002
7.202824e+002	9.213564e-002
7.212466e+002	7.868543e-002
7.222109e+002	6.722681e-002
7.231751e+002	6.027012e-002
7.241393e+002	5.610857e-002
7.251036e+002	5.385859e-002
7.260678e+002	5.333223e-002
7.270320e+002	5.485450e-002
7.279963e+002	5.888892e-002
7.289605e+002	6.627925e-002
7.299247e+002	7.553999e-002
7.308890e+002	8.033824e-002
7.318532e+002	7.375377e-002
7.328174e+002	6.020655e-002
7.337817e+002	4.842415e-002
7.347459e+002	4.057641e-002
7.357101e+002	3.599533e-002
7.366744e+002	3.324278e-002
7.376386e+002	3.142729e-002
7.386028e+002	3.027075e-002
7.395671e+002	2.912285e-002
7.405313e+002	2.852383e-002
7.414955e+002	2.837336e-002
7.424598e+002	2.783407e-002
7.434240e+002	2.729787e-002
7.443882e+002	2.699655e-002
7.453525e+002	2.681630e-002
7.463167e+002	2.695005e-002
7.472809e+002	2.709455e-002
7.482452e+002	2.695298e-002
7.492094e+002	2.649797e-002
7.501736e+002	2.647122e-002
7.511379e+002	2.661923e-002
7.521021e+002	2.669104e-002
7.530663e+002	2.637553e-002
7.540306e+002	2.603011e-002
7.549948e+002	2.623437e-002
7.559590e+002	2.632115e-002
7.569233e+002	2.615933e-002
7.578875e+002	2.620044e-002
7.588517e+002	2.619979e-002
7.598160e+002	2.624062e-002
7.607802e+002	2.634712e-002
7.617444e+002	2.633421e-002
7.627087e+002	2.655835e-002
7.636729e+002	2.671785e-002
7.646371e+002	2.650304e-002
7.656014e+002	2.628046e-002
7.665656e+002	2.639201e-002
7.675298e+002	2.643621e-002
7.684941e+002	2.661473e-002
7.694583e+002	2.661622e-002
7.704225e+002	2.657953e-002
7.713868e+002	2.665867e-002
7.723510e+002	2.689574e-002
7.733152e+002	2.703267e-002
7.742795e+002	2.685378e-002
7.752437e+002	2.685569e-002
7.762079e+002	2.698525e-002
7.771722e+002	2.731642e-002
7.781364e+002	2.727463e-002
7.791006e+002	2.710269e-002
7.800649e+002	2.729004e-002
7.810291e+002	2.731485e-002
7.819933e+002	2.737013e-002
7.829576e+002	2.734302e-002
7.839218e+002	2.743838e-002
7.848860e+002	2.751914e-002
7.858503e+002	2.726160e-002
7.868145e+002	2.705921e-002
7.877787e+002	2.744392e-002
7.887430e+002	2.776227e-002
7.897072e+002	2.779836e-002
7.906714e+002	2.782032e-002
7.916357e+002	2.811074e-002
7.925999e+002	2.809530e-002
7.935641e+002	2.752221e-002
7.945284e+002	2.746416e-002
7.954926e+002	2.780860e-002
7.964568e+002	2.807504e-002
7.974211e+002	2.808956e-002
7.983853e+002	2.818380e-002
7.993495e+002	2.825431e-002
8.003138e+002	2.800705e-002
8.012780e+002	2.811012e-002
8.022422e+002	2.837970e-002
8.032065e+002	2.870729e-002
8.041707e+002	2.878928e-002
8.051349e+002	2.865850e-002
8.060992e+002	2.877514e-002
8.070634e+002	2.894052e-002
8.080276e+002	2.911747e-002
8.089919e+002	2.915717e-002
8.099561e+002	2.878750e-002
8.109204e+002	2.831998e-002
8.118846e+002	2.851708e-002
8.128489e+002	2.872513e-002
8.138131e+002	2.889784e-002
8.147773e+002	2.897521e-002
8.157416e+002	2.881439e-002
8.167058e+002	2.886756e-002
8.176700e+002	2.880413e-002
8.186343e+002	2.883931e-002
8.195985e+002	2.887451e-002
8.205627e+002	2.862796e-002
8.215270e+002	2.832477e-002
8.224912e+002	2.841852e-002
8.234554e+002	2.870925e-002
8.244197e+002	2.910117e-002
8.253839e+002	2.906425e-002
8.263481e+002	2.892547e-002
8.273124e+002	2.912545e-002
8.282766e+002	2.920493e-002
8.292408e+002	2.912494e-002
8.302051e+002	2.926839e-002
8.311693e+002	2.948227e-002
8.321335e+002	2.938659e-002
8.330978e+002	2.919596e-002
8.340620e+002	2.923732e-002
8.350262e+002	2.941103e-002
8.359905e+002	2.985928e-002
8.369547e+002	2.954123e-002
8.379189e+002	2.914101e-002
8.388832e+002	2.924753e-002
8.398474e+002	2.981734e-002
8.408116e+002	3.008817e-002
8.417759e+002	2.982874e-002
8.427401e+002	2.960751e-002
8.437043e+002	2.983269e-002
8.446686e+002	2.987937e-002
8.456328e+002	2.980326e-002
8.465970e+002	2.968060e-002
8.475613e+002	2.971663e-002
8.485255e+002	2.984248e-002
8.494897e+002	2.982409e-002
8.504540e+002	3.001769e-002
8.514182e+002	3.025397e-002
8.523824e+002	2.985598e-002
8.533467e+002	2.965423e-002
8.543109e+002	3.037410e-002
8.552751e+002	3.114517e-002
8.562394e+002	3.122153e-002
8.572036e+002	3.071441e-002
8.581678e+002	3.040296e-002
8.591321e+002	3.032033e-002
8.600963e+002	3.044716e-002
8.610605e+002	3.087121e-002
8.620248e+002	3.107579e-002
8.629890e+002	3.128728e-002
8.639532e+002	3.151823e-002
8.649175e+002	3.158506e-002
8.658817e+002	3.135486e-002
8.668459e+002	3.126261e-002
8.678102e+002	3.175265e-002
8.687744e+002	3.194293e-002
8.697386e+002	3.183638e-002
8.707029e+002	3.179780e-002
8.716671e+002	3.167924e-002
8.726313e+002	3.195800e-002
8.735956e+002	3.169964e-002
8.745598e+002	3.180657e-002
8.755240e+002	3.213052e-002
8.764883e+002	3.240402e-002
8.774525e+002	3.251144e-002
8.784167e+002	3.236027e-002
8.793810e+002	3.258587e-002
8.803452e+002	3.300773e-002
8.813094e+002	3.331177e-002
8.822737e+002	3.341623e-002
8.832379e+002	3.351201e-002
8.842021e+002	3.363869e-002
8.851664e+002	3.348863e-002
8.861306e+002	3.366004e-002
8.870948e+002	3.397311e-002
8.880591e+002	3.401970e-002
8.890233e+002	3.413168e-002
8.899875e+002	3.439246e-002
8.909518e+002	3.462653e-002
8.919160e+002	3.456324e-002
8.928802e+002	3.478488e-002
8.938445e+002	3.501517e-002
8.948087e+002	3.498521e-002
8.957729e+002	3.504075e-002
8.967372e+002	3.504343e-002
8.977014e+002	3.510044e-002
8.986656e+002	3.533844e-002
8.996299e+002	3.578828e-002
9.005941e+002	3.633879e-002
9.015583e+002	3.641848e-002
9.025226e+002	3.644520e-002
9.034868e+002	3.649180e-002
9.044510e+002	3.637836e-002
9.054153e+002	3.666285e-002
9.063795e+002	3.658468e-002
9.073438e+002	3.640671e-002
9.083080e+002	3.642611e-002
9.092722e+002	3.686673e-002
9.102365e+002	3.708230e-002
9.112007e+002	3.669789e-002
9.121649e+002	3.685889e-002
9.131292e+002	3.722938e-002
9.140934e+002	3.754204e-002
9.150576e+002	3.795455e-002
9.160219e+002	3.826966e-002
9.169861e+002	3.856497e-002
9.179503e+002	3.867054e-002
9.189146e+002	3.876739e-002
9.198788e+002	3.888643e-002
9.208430e+002	3.920400e-002
9.218073e+002	3.948984e-002
9.227715e+002	3.967367e-002
9.237357e+002	3.987259e-002
9.247000e+002	4.011190e-002
9.256642e+002	4.033173e-002
9.266284e+002	4.078063e-002
9.275927e+002	4.117122e-002
9.285569e+002	4.103715e-002
9.295211e+002	4.138054e-002
9.304854e+002	4.185458e-002
9.314496e+002	4.210345e-002
9.324138e+002	4.247960e-002
9.333781e+002	4.252784e-002
9.343423e+002	4.260246e-002
9.353065e+002	4.268709e-002
9.362708e+002	4.294892e-002
9.372350e+002	4.334353e-002
9.381992e+002	4.341475e-002
9.391635e+002	4.331875e-002
9.401277e+002	4.345205e-002
9.410919e+002	4.365873e-002
9.420562e+002	4.377238e-002
9.430204e+002	4.373119e-002
9.439846e+002	4.344181e-002
9.449489e+002	4.352345e-002
9.459131e+002	4.350661e-002
9.468773e+002	4.322448e-002
9.478416e+002	4.317131e-002
9.488058e+002	4.338139e-002
9.497700e+002	4.356455e-002
9.507343e+002	4.310439e-002
9.516985e+002	4.266783e-002
9.526627e+002	4.251161e-002
9.536270e+002	4.236639e-002
9.545912e+002	4.238010e-002
9.555554e+002	4.220397e-002
9.565197e+002	4.181950e-002
9.574839e+002	4.190738e-002
9.584481e+002	4.207495e-002
9.594124e+002	4.190068e-002
9.603766e+002	4.163170e-002
9.613408e+002	4.154643e-002
9.623051e+002	4.136175e-002
9.632693e+002	4.115294e-002
9.642335e+002	4.097565e-002
9.651978e+002	4.075713e-002
9.661620e+002	4.048438e-002
9.671262e+002	3.994621e-002
9.680905e+002	3.967895e-002
9.690547e+002	3.970924e-002
9.700189e+002	3.922500e-002
9.709832e+002	3.866024e-002
9.719474e+002	3.846120e-002
9.729116e+002	3.815783e-002
9.738759e+002	3.792405e-002
9.748401e+002	3.779342e-002
9.758043e+002	3.743855e-002
9.767686e+002	3.715762e-002
9.777328e+002	3.699305e-002
9.786970e+002	3.670108e-002
9.796613e+002	3.616932e-002
9.806255e+002	3.608547e-002
9.815897e+002	3.592945e-002
9.825540e+002	3.556157e-002
9.835182e+002	3.567267e-002
9.844824e+002	3.587614e-002
9.854467e+002	3.545178e-002
9.864109e+002	3.474092e-002
9.873751e+002	3.459474e-002
9.883394e+002	3.469095e-002
9.893036e+002	3.452418e-002
9.902678e+002	3.416189e-002
9.912321e+002	3.402484e-002
9.921963e+002	3.410221e-002
9.931605e+002	3.404372e-002
9.941248e+002	3.402561e-002
9.950890e+002	3.361966e-002
9.960532e+002	3.349999e-002
9.970175e+002	3.367480e-002
9.979817e+002	3.383860e-002
9.989459e+002	3.365242e-002
9.999102e+002	3.346299e-002
1.000874e+003	3.343523e-002
1.001839e+003	3.328621e-002
1.002803e+003	3.314792e-002
1.003767e+003	3.314850e-002
1.004731e+003	3.309769e-002
1.005696e+003	3.306228e-002
1.006660e+003	3.296111e-002
1.007624e+003	3.307505e-002
1.008588e+003	3.325454e-002
1.009552e+003	3.325295e-002
1.010517e+003	3.311385e-002
1.011481e+003	3.295994e-002
1.012445e+003	3.328938e-002
1.013409e+003	3.354770e-002
1.014374e+003	3.331991e-002
1.015338e+003	3.343118e-002
1.016302e+003	3.340534e-002
1.017266e+003	3.320339e-002
1.018231e+003	3.319405e-002
1.019195e+003	3.325496e-002
1.020159e+003	3.319714e-002
1.021123e+003	3.326451e-002
1.022088e+003	3.336819e-002
1.023052e+003	3.315034e-002
1.024016e+003	3.308417e-002
1.024980e+003	3.323939e-002
1.025944e+003	3.324588e-002
1.026909e+003	3.320283e-002
1.027873e+003	3.318198e-002
1.028837e+003	3.341682e-002
1.029801e+003	3.365642e-002
1.030766e+003	3.349250e-002
1.031730e+003	3.308064e-002
1.032694e+003	3.320196e-002
1.033658e+003	3.350064e-002
1.034623e+003	3.351010e-002
1.035587e+003	3.315543e-002
1.036551e+003	3.290951e-002
1.037515e+003	3.301593e-002
1.038479e+003	3.321460e-002
1.039444e+003	3.334858e-002
1.040408e+003	3.357832e-002
1.041372e+003	3.374243e-002
1.042336e+003	3.391868e-002
1.043301e+003	3.376976e-002
1.044265e+003	3.366025e-002
1.045229e+003	3.341612e-002
1.046193e+003	3.342238e-002
1.047158e+003	3.386027e-002
1.048122e+003	3.416798e-002
1.049086e+003	3.415294e-002
1.050050e+003	3.419564e-002
1.051015e+003	3.409875e-002
1.051979e+003	3.414471e-002
1.052943e+003	3.435127e-002
1.053907e+003	3.435332e-002
1.054871e+003	3.448465e-002
1.055836e+003	3.465546e-002
1.056800e+003	3.472552e-002
1.057764e+003	3.495765e-002
1.058728e+003	3.520950e-002
1.059693e+003	3.520323e-002
1.060657e+003	3.521840e-002
1.061621e+003	3.538226e-002
1.062585e+003	3.555025e-002
1.063550e+003	3.551747e-002
1.064514e+003	3.557956e-002
1.065478e+003	3.556806e-002
1.066442e+003	3.566008e-002
1.067406e+003	3.603194e-002
1.068371e+003	3.601724e-002
1.069335e+003	3.595705e-002
1.070299e+003	3.587908e-002
1.071263e+003	3.574626e-002
1.072228e+003	3.584169e-002
1.073192e+003	3.579922e-002
1.074156e+003	3.600945e-002
1.075120e+003	3.633467e-002
1.076085e+003	3.648284e-002
1.077049e+003	3.668385e-002
1.078013e+003	3.682581e-002
1.078977e+003	3.672474e-002
1.079942e+003	3.676604e-002
1.080906e+003	3.694975e-002
1.081870e+003	3.721306e-002
1.082834e+003	3.764648e-002
1.083798e+003	3.794805e-002
1.084763e+003	3.811480e-002
1.085727e+003	3.845117e-002
1.086691e+003	3.895302e-002
1.087655e+003	3.921726e-002
1.088620e+003	3.951427e-002
1.089584e+003	3.982303e-002
1.090548e+003	4.032014e-002
1.091512e+003	4.060022e-002
1.092477e+003	4.072743e-002
1.093441e+003	4.103157e-002
1.094405e+003	4.146590e-002
1.095369e+003	4.161512e-002
1.096333e+003	4.155484e-002
1.097298e+003	4.171408e-002
1.098262e+003	4.224614e-002
1.099226e+003	4.239469e-002
1.100190e+003	4.237103e-002
1.101155e+003	4.237089e-002
1.102119e+003	4.229100e-002
1.103083e+003	4.244829e-002
1.104047e+003	4.260812e-002
1.105012e+003	4.255567e-002
1.105976e+003	4.260463e-002
1.106940e+003	4.274524e-002
1.107904e+003	4.277544e-002
1.108869e+003	4.273560e-002
1.109833e+003	4.278910e-002
1.110797e+003	4.262113e-002
1.111761e+003	4.241876e-002
1.112725e+003	4.239823e-002
1.113690e+003	4.252294e-002
1.114654e+003	4.238318e-002
1.115618e+003	4.216655e-002
1.116582e+003	4.186243e-002
1.117547e+003	4.147610e-002
1.118511e+003	4.141860e-002
1.119475e+003	4.115979e-002
1.120439e+003	4.083050e-002
1.121404e+003	4.073463e-002
1.122368e+003	4.052496e-002
1.123332e+003	4.037468e-002
1.124296e+003	4.010562e-002
1.125260e+003	3.983176e-002
1.126225e+003	3.996926e-002
1.127189e+003	4.007518e-002
1.128153e+003	3.995935e-002
1.129117e+003	3.967278e-002
1.130082e+003	3.933826e-002
1.131046e+003	3.944746e-002
1.132010e+003	3.955315e-002
1.132974e+003	3.968986e-002
1.133939e+003	3.986121e-002
1.134903e+003	4.002900e-002
1.135867e+003	4.033639e-002
1.136831e+003	4.052230e-002
1.137796e+003	4.056786e-002
1.138760e+003	4.089507e-002
1.139724e+003	4.131634e-002
1.140688e+003	4.170645e-002
1.141652e+003	4.221994e-002
1.142617e+003	4.244321e-002
1.143581e+003	4.278112e-002
1.144545e+003	4.318232e-002
1.145509e+003	4.364955e-002
1.146474e+003	4.427019e-002
1.147438e+003	4.483633e-002
1.148402e+003	4.550194e-002
1.149366e+003	4.608145e-002
1.150331e+003	4.659573e-002
1.151295e+003	4.720490e-002
1.152259e+003	4.782061e-002
1.153223e+003	4.850600e-002
1.154188e+003	4.928621e-002
1.155152e+003	4.987480e-002
1.156116e+003	5.042241e-002
1.157080e+003	5.104382e-002
1.158044e+003	5.163294e-002
1.159009e+003	5.229102e-002
1.159973e+003	5.311735e-002
1.160937e+003	5.372047e-002
1.161901e+003	5.400556e-002
1.162866e+003	5.452515e-002
1.163830e+003	5.516701e-002
1.164794e+003	5.561427e-002
1.165758e+003	5.587459e-002
1.166723e+003	5.607235e-002
1.167687e+003	5.637503e-002
1.168651e+003	5.665712e-002
1.169615e+003	5.691547e-002
1.170579e+003	5.712014e-002
1.171544e+003	5.728505e-002
1.172508e+003	5.724181e-002
1.173472e+003	5.720342e-002
1.174436e+003	5.716547e-002
1.175401e+003	5.709239e-002
1.176365e+003	5.709332e-002
1.177329e+003	5.722182e-002
1.178293e+003	5.745771e-002
1.179258e+003	5.753547e-002
1.180222e+003	5.740806e-002
1.181186e+003	5.744183e-002
1.182150e+003	5.765271e-002
1.183115e+003	5.766823e-002
1.184079e+003	5.771209e-002
1.185043e+003	5.794496e-002
1.186007e+003	5.819374e-002
1.186971e+003	5.842425e-002
1.187936e+003	5.866035e-002
1.188900e+003	5.875219e-002
1.189864e+003	5.875356e-002
1.190828e+003	5.891714e-002
1.191793e+003	5.902192e-002
1.192757e+003	5.911946e-002
1.193721e+003	5.941125e-002
1.194685e+003	5.986485e-002
1.195650e+003	5.992815e-002
1.196614e+003	5.992667e-002
1.197578e+003	6.005774e-002
1.198542e+003	6.021409e-002
1.199506e+003	6.027679e-002
1.200471e+003	6.048692e-002
1.201435e+003	6.068676e-002
1.202399e+003	6.057486e-002
1.203363e+003	6.071481e-002
1.204328e+003	6.105644e-002
1.205292e+003	6.121244e-002
1.206256e+003	6.122275e-002
1.207220e+003	6.122568e-002
1.208185e+003	6.133051e-002
1.209149e+003	6.127451e-002
1.210113e+003	6.124143e-002
1.211077e+003	6.149146e-002
1.212042e+003	6.153784e-002
1.213006e+003	6.165557e-002
1.213970e+003	6.162374e-002
1.214934e+003	6.140621e-002
1.215898e+003	6.148495e-002
1.216863e+003	6.150631e-002
1.217827e+003	6.137263e-002
1.218791e+003	6.119029e-002
1.219755e+003	6.131070e-002
1.220720e+003	6.140996e-002
1.221684e+003	6.107476e-002
1.222648e+003	6.068430e-002
1.223612e+003	6.064303e-002
1.224577e+003	6.082059e-002
1.225541e+003	6.100442e-002
1.226505e+003	6.082540e-002
1.227469e+003	6.050247e-002
1.228434e+003	6.039003e-002
1.229398e+003	6.032559e-002
1.230362e+003	6.035576e-002
1.231326e+003	6.048239e-002
1.232291e+003	6.059273e-002
1.233255e+003	6.043465e-002
1.234219e+003	6.026902e-002
1.235183e+003	6.043657e-002
1.236147e+003	6.053603e-002
1.237112e+003	6.041779e-002
1.238076e+003	6.032392e-002
1.239040e+003	6.017653e-002
1.240004e+003	6.019266e-002
1.240969e+003	6.041844e-002
1.241933e+003	6.039115e-002
1.242897e+003	6.008663e-002
1.243861e+003	5.990179e-002
1.244825e+003	5.980936e-002
1.245790e+003	5.987730e-002
1.246754e+003	5.993740e-002
1.247718e+003	5.984577e-002
1.248682e+003	5.972014e-002
1.249647e+003	5.975885e-002
1.250611e+003	5.967275e-002
1.251575e+003	5.953812e-002
1.252539e+003	5.933403e-002
1.253504e+003	5.926689e-002
1.254468e+003	5.940959e-002
1.255432e+003	5.938970e-002
1.256396e+003	5.946441e-002
1.257361e+003	5.940272e-002
1.258325e+003	5.924859e-002
1.259289e+003	5.919513e-002
1.260253e+003	5.924312e-002
1.261218e+003	5.923594e-002
1.262182e+003	5.922248e-002
1.263146e+003	5.930314e-002
1.264110e+003	5.937215e-002
1.265074e+003	5.918776e-002
1.266039e+003	5.927684e-002
1.267003e+003	5.951127e-002
1.267967e+003	5.945513e-002
1.268931e+003	5.933128e-002
1.269896e+003	5.948117e-002
1.270860e+003	5.978401e-002
1.271824e+003	5.998275e-002
1.272788e+003	6.001654e-002
1.273752e+003	6.038398e-002
1.274717e+003	6.085631e-002
1.275681e+003	6.111636e-002
1.276645e+003	6.133420e-002
1.277609e+003	6.146348e-002
1.278574e+003	6.172281e-002
1.279538e+003	6.214999e-002
1.280502e+003	6.233093e-002
1.281466e+003	6.267849e-002
1.282431e+003	6.300871e-002
1.283395e+003	6.316106e-002
1.284359e+003	6.327745e-002
1.285323e+003	6.337342e-002
1.286288e+003	6.333327e-002
1.287252e+003	6.355249e-002
1.288216e+003	6.382377e-002
1.289180e+003	6.387057e-002
1.290145e+003	6.388779e-002
1.291109e+003	6.392704e-002
1.292073e+003	6.422280e-002
1.293037e+003	6.435829e-002
1.294001e+003	6.420377e-002
1.294966e+003	6.412707e-002
1.295930e+003	6.397389e-002
1.296894e+003	6.371258e-002
1.297858e+003	6.346259e-002
1.298823e+003	6.315382e-002
1.299787e+003	6.270705e-002
1.300751e+003	6.236533e-002
1.301715e+003	6.201569e-002
1.302679e+003	6.156180e-002
1.303644e+003	6.079112e-002
1.304608e+003	6.024246e-002
1.305572e+003	5.993368e-002
1.306536e+003	5.936987e-002
1.307501e+003	5.869012e-002
1.308465e+003	5.822287e-002
1.309429e+003	5.777995e-002
1.310393e+003	5.712385e-002
1.311358e+003	5.634674e-002
1.312322e+003	5.566334e-002
1.313286e+003	5.493428e-002
1.314250e+003	5.444033e-002
1.315215e+003	5.398440e-002
1.316179e+003	5.334476e-002
1.317143e+003	5.276097e-002
1.318107e+003	5.225449e-002
1.319072e+003	5.183836e-002
1.320036e+003	5.139176e-002
1.321000e+003	5.087006e-002
1.321964e+003	5.067752e-002
1.322928e+003	5.042205e-002
1.323893e+003	4.997850e-002
1.324857e+003	4.960418e-002
1.325821e+003	4.945701e-002
1.326785e+003	4.912047e-002
1.327750e+003	4.872894e-002
1.328714e+003	4.848571e-002
1.329678e+003	4.823334e-002
1.330642e+003	4.801954e-002
1.331606e+003	4.784142e-002
1.332571e+003	4.756507e-002
1.333535e+003	4.743607e-002
1.334499e+003	4.736046e-002
1.335463e+003	4.716578e-002
1.336428e+003	4.689923e-002
1.337392e+003	4.696056e-002
1.338356e+003	4.696874e-002
1.339320e+003	4.682491e-002
1.340285e+003	4.701418e-002
1.341249e+003	4.741493e-002
1.342213e+003	4.762217e-002
1.343177e+003	4.760961e-002
1.344142e+003	4.763847e-002
1.345106e+003	4.790199e-002
1.346070e+003	4.822078e-002
1.347034e+003	4.844279e-002
1.347999e+003	4.861838e-002
1.348963e+003	4.877529e-002
1.349927e+003	4.888325e-002
1.350891e+003	4.919452e-002
1.351855e+003	4.953291e-002
1.352820e+003	4.971491e-002
1.353784e+003	4.992924e-002
1.354748e+003	5.016868e-002
1.355712e+003	5.035704e-002
1.356677e+003	5.054838e-002
1.357641e+003	5.070931e-002
1.358605e+003	5.099384e-002
1.359569e+003	5.121099e-002
1.360533e+003	5.154217e-002
1.361498e+003	5.207129e-002
1.362462e+003	5.235923e-002
1.363426e+003	5.273653e-002
1.364390e+003	5.332190e-002
1.365355e+003	5.375864e-002
1.366319e+003	5.439460e-002
1.367283e+003	5.501261e-002
1.368247e+003	5.583200e-002
1.369212e+003	5.662828e-002
1.370176e+003	5.717704e-002
1.371140e+003	5.770967e-002
1.372104e+003	5.835926e-002
1.373069e+003	5.896424e-002
1.374033e+003	5.938018e-002
1.374997e+003	5.972792e-002
1.375961e+003	5.982755e-002
1.376926e+003	5.965676e-002
1.377890e+003	5.915394e-002
1.378854e+003	5.823538e-002
1.379818e+003	5.727732e-002
1.380782e+003	5.637491e-002
1.381747e+003	5.545614e-002
1.382711e+003	5.451711e-002
1.383675e+003	5.338477e-002
1.384639e+003	5.220361e-002
1.385604e+003	5.141572e-002
1.386568e+003	5.103694e-002
1.387532e+003	5.082591e-002
1.388496e+003	5.063338e-002
1.389460e+003	5.051588e-002
1.390425e+003	5.044533e-002
1.391389e+003	5.045423e-002
1.392353e+003	5.073415e-002
1.393317e+003	5.119048e-002
1.394282e+003	5.167140e-002
1.395246e+003	5.289365e-002
1.396210e+003	5.395029e-002
1.397174e+003	5.490758e-002
1.398139e+003	5.592902e-002
1.399103e+003	5.732663e-002
1.400067e+003	5.935634e-002
1.401031e+003	6.125199e-002
1.401996e+003	6.331363e-002
1.402960e+003	6.549542e-002
1.403924e+003	6.732590e-002
1.404888e+003	6.933244e-002
1.405853e+003	7.169643e-002
1.406817e+003	7.350312e-002
1.407781e+003	7.506478e-002
1.408745e+003	7.649015e-002
1.409709e+003	7.787198e-002
1.410674e+003	7.903476e-002
1.411638e+003	7.925828e-002
1.412602e+003	7.861650e-002
1.413566e+003	7.733347e-002
1.414531e+003	7.571401e-002
1.415495e+003	7.390364e-002
1.416459e+003	7.232903e-002
1.417423e+003	7.048272e-002
1.418387e+003	6.896716e-002
1.419352e+003	6.740895e-002
1.420316e+003	6.612533e-002
1.421280e+003	6.510065e-002
1.422244e+003	6.406309e-002
1.423209e+003	6.320706e-002
1.424173e+003	6.261453e-002
1.425137e+003	6.225689e-002
1.426101e+003	6.194493e-002
1.427066e+003	6.153680e-002
1.428030e+003	6.109272e-002
1.428994e+003	6.046391e-002
1.429958e+003	5.997677e-002
1.430923e+003	5.970211e-002
1.431887e+003	5.953852e-002
1.432851e+003	5.952088e-002
1.433815e+003	5.928415e-002
1.434780e+003	5.852903e-002
1.435744e+003	5.806374e-002
1.436708e+003	5.757742e-002
1.437672e+003	5.733296e-002
1.438636e+003	5.692860e-002
1.439601e+003	5.647925e-002
1.440565e+003	5.569174e-002
1.441529e+003	5.504654e-002
1.442493e+003	5.451044e-002
1.443458e+003	5.406594e-002
1.444422e+003	5.360106e-002
1.445386e+003	5.345752e-002
1.446350e+003	5.292772e-002
1.447315e+003	5.273328e-002
1.448279e+003	5.285352e-002
1.449243e+003	5.304215e-002
1.450207e+003	5.322407e-002
1.451172e+003	5.399990e-002
1.452136e+003	5.525237e-002
1.453100e+003	5.668056e-002
1.454064e+003	5.775373e-002
1.455028e+003	5.867103e-002
1.455993e+003	5.921837e-002
1.456957e+003	6.220304e-002
1.457921e+003	6.596996e-002
1.458885e+003	7.171373e-002
1.459850e+003	8.175929e-002
1.460814e+003	9.966795e-002
1.461778e+003	1.273522e-001
1.462742e+003	1.464116e-001
1.463707e+003	1.418509e-001
1.464671e+003	1.249084e-001
1.465635e+003	1.110219e-001
1.466599e+003	1.064779e-001
1.467563e+003	1.052170e-001
1.468528e+003	1.078371e-001
1.469492e+003	1.158000e-001
1.470456e+003	1.307222e-001
1.471420e+003	1.568202e-001
1.472385e+003	2.066346e-001
1.473349e+003	2.205806e-001
1.474313e+003	1.692231e-001
1.475277e+003	1.249389e-001
1.476242e+003	8.469145e-002
1.477206e+003	6.350998e-002
1.478170e+003	5.421324e-002
1.479134e+003	4.822092e-002
1.480099e+003	4.358787e-002
1.481063e+003	4.095038e-002
1.482027e+003	3.864652e-002
1.482991e+003	3.733826e-002
1.483955e+003	3.577295e-002
1.484920e+003	3.506326e-002
1.485884e+003	3.408853e-002
1.486848e+003	3.354954e-002
1.487812e+003	3.281924e-002
1.488777e+003	3.232381e-002
1.489741e+003	3.121596e-002
1.490705e+003	3.130806e-002
1.491669e+003	3.121714e-002
1.492634e+003	3.120463e-002
1.493598e+003	3.083206e-002
1.494562e+003	3.073516e-002
1.495526e+003	3.034158e-002
1.496490e+003	3.051721e-002
1.497455e+003	2.993639e-002
1.498419e+003	2.929042e-002
1.499383e+003	2.911071e-002
1.500347e+003	2.935141e-002
1.501312e+003	2.906274e-002
1.502276e+003	2.915634e-002
1.503240e+003	2.905222e-002
1.504204e+003	2.875351e-002
1.505169e+003	2.790172e-002
1.506133e+003	2.736517e-002
1.507097e+003	2.756382e-002
1.508061e+003	2.813212e-002
1.509026e+003	2.810869e-002
1.509990e+003	2.821356e-002
1.510954e+003	2.791769e-002
1.511918e+003	2.794257e-002
1.512882e+003	2.804711e-002
1.513847e+003	2.802091e-002
1.514811e+003	2.774959e-002
1.515775e+003	2.766339e-002
1.516739e+003	2.721755e-002
1.517704e+003	2.756470e-002
1.518668e+003	2.752158e-002
1.519632e+003	2.717953e-002
1.520596e+003	2.709275e-002
1.521561e+003	2.751634e-002
1.522525e+003	2.766342e-002
1.523489e+003	2.767439e-002
1.524453e+003	2.711884e-002
1.525417e+003	2.692104e-002
1.526382e+003	2.732018e-002
1.527346e+003	2.737437e-002
1.528310e+003	2.739896e-002
1.529274e+003	2.750806e-002
1.530239e+003	2.744940e-002
1.531203e+003	2.731143e-002
1.532167e+003	2.697841e-002
1.533131e+003	2.675215e-002
1.534096e+003	2.714916e-002
1.535060e+003	2.741356e-002
1.536024e+003	2.725163e-002
1.536988e+003	2.718791e-002
1.537953e+003	2.654941e-002
1.538917e+003	2.587837e-002
1.539881e+003	2.680964e-002
1.540845e+003	2.703382e-002
1.541809e+003	2.643642e-002
1.542774e+003	2.635923e-002
1.543738e+003	2.625884e-002
1.544702e+003	2.627437e-002
1.545666e+003	2.674435e-002
1.546631e+003	2.701524e-002
1.547595e+003	2.706635e-002
1.548559e+003	2.706934e-002
1.549523e+003	2.676689e-002
1.550488e+003	2.677308e-002
1.551452e+003	2.688635e-002
1.552416e+003	2.685776e-002
1.553380e+003	2.679867e-002
1.554344e+003	2.720197e-002
1.555309e+003	2.761642e-002
1.556273e+003	2.747081e-002
1.557237e+003	2.698645e-002
1.558201e+003	2.616855e-002
1.559166e+003	2.630888e-002
1.560130e+003	2.740142e-002
1.561094e+003	2.755162e-002
1.562058e+003	2.759635e-002
1.563023e+003	2.765890e-002
1.563987e+003	2.757230e-002
1.564951e+003	2.741304e-002
1.565915e+003	2.764663e-002
1.566880e+003	2.767921e-002
1.567844e+003	2.770307e-002
1.568808e+003	2.741418e-002
1.569772e+003	2.760140e-002
1.570736e+003	2.776196e-002
1.571701e+003	2.780640e-002
1.572665e+003	2.798113e-002
1.573629e+003	2.815065e-002
1.574593e+003	2.793191e-002
1.575558e+003	2.754277e-002
1.576522e+003	2.770118e-002
1.577486e+003	2.827145e-002
1.578450e+003	2.839936e-002
1.579415e+003	2.831938e-002
1.580379e+003	2.805246e-002
1.581343e+003	2.843403e-002
1.582307e+003	2.856465e-002
1.583271e+003	2.862275e-002
1.584236e+003	2.892387e-002
1.585200e+003	2.906267e-002
1.586164e+003	2.889879e-002
1.587128e+003	2.885060e-002
1.588093e+003	2.894991e-002
1.589057e+003	2.904285e-002
1.590021e+003	2.900120e-002
1.590985e+003	2.926784e-002
1.591950e+003	2.945049e-002
1.592914e+003	2.941365e-002
1.593878e+003	2.931125e-002
1.594842e+003	2.949244e-002
1.595807e+003	2.965724e-002
1.596771e+003	2.987886e-002
1.597735e+003	2.986608e-002
1.598699e+003	2.987820e-002
1.599663e+003	3.011562e-002
1.600628e+003	3.024922e-002
1.601592e+003	3.004948e-002
1.602556e+003	3.029574e-002
1.603520e+003	3.070615e-002
1.604485e+003	3.090220e-002
1.605449e+003	3.088671e-002
1.606413e+003	3.099972e-002
1.607377e+003	3.121966e-002
1.608342e+003	3.120448e-002
1.609306e+003	3.101808e-002
1.610270e+003	3.116517e-002
1.611234e+003	3.148293e-002
1.612198e+003	3.175039e-002
1.613163e+003	3.171440e-002
1.614127e+003	3.187848e-002
1.615091e+003	3.182966e-002
1.616055e+003	3.149251e-002
1.617020e+003	3.187648e-002
1.617984e+003	3.242762e-002
1.618948e+003	3.232958e-002
1.619912e+003	3.235190e-002
1.620877e+003	3.234519e-002
1.621841e+003	3.251059e-002
1.622805e+003	3.263458e-002
1.623769e+003	3.317612e-002
1.624734e+003	3.345072e-002
1.625698e+003	3.343406e-002
1.626662e+003	3.338415e-002
1.627626e+003	3.338804e-002
1.628590e+003	3.351448e-002
1.629555e+003	3.371581e-002
1.630519e+003	3.397886e-002
1.631483e+003	3.421189e-002
1.632447e+003	3.420594e-002
1.633412e+003	3.424649e-002
1.634376e+003	3.413977e-002
1.635340e+003	3.441460e-002
1.636304e+003	3.501926e-002
1.637269e+003	3.517953e-002
1.638233e+003	3.527303e-002
1.639197e+003	3.552981e-002
1.640161e+003	3.561610e-002
1.641125e+003	3.612290e-002
1.642090e+003	3.647552e-002
1.643054e+003	3.669684e-002
1.644018e+003	3.663446e-002
1.644982e+003	3.654478e-002
1.645947e+003	3.638506e-002
1.646911e+003	3.706101e-002
1.647875e+003	3.749596e-002
1.648839e+003	3.800561e-002
1.649804e+003	3.811424e-002
1.650768e+003	3.815765e-002
1.651732e+003	3.775453e-002
1.652696e+003	3.713998e-002
1.653661e+003	3.915959e-002
1.654625e+003	3.996037e-002
1.655589e+003	4.032159e-002
1.656553e+003	4.085422e-002
1.657517e+003	4.117978e-002
1.658482e+003	4.180801e-002
1.659446e+003	4.247182e-002
1.660410e+003	4.294617e-002
1.661374e+003	4.309949e-002
1.662339e+003	4.379528e-002
1.663303e+003	4.458110e-002
1.664267e+003	4.510062e-002
1.665231e+003	4.557297e-002
1.666196e+003	4.669308e-002
1.667160e+003	4.731558e-002
1.668124e+003	4.778786e-002
1.669088e+003	4.874675e-002
1.670052e+003	5.009150e-002
1.671017e+003	5.083077e-002
1.671981e+003	5.225141e-002
1.672945e+003	5.340248e-002
1.673909e+003	5.389437e-002
1.674874e+003	5.493489e-002
1.675838e+003	5.790757e-002
1.676802e+003	5.921265e-002
1.677766e+003	6.058245e-002
1.678731e+003	6.200955e-002
1.679695e+003	6.347031e-002
1.680659e+003	6.579967e-002
1.681623e+003	6.800564e-002
1.682588e+003	6.936189e-002
1.683552e+003	7.079260e-002
1.684516e+003	7.434635e-002
1.685480e+003	7.959737e-002
1.686444e+003	8.300217e-002
1.687409e+003	8.656324e-002
1.688373e+003	9.124821e-002
1.689337e+003	9.653077e-002
1.690301e+003	1.021891e-001
1.691266e+003	1.089804e-001
1.692230e+003	1.160617e-001
1.693194e+003	1.245093e-001
1.694158e+003	1.320341e-001
1.695123e+003	1.382261e-001
1.696087e+003	1.503234e-001
1.697051e+003	1.607463e-001
1.698015e+003	1.669393e-001
1.698979e+003	1.727893e-001
1.699944e+003	1.751196e-001
1.700908e+003	1.894121e-001
1.701872e+003	1.980599e-001
1.702836e+003	2.050098e-001
1.703801e+003	2.130183e-001
1.704765e+003	2.222418e-001
1.705729e+003	2.300812e-001
1.706693e+003	2.389053e-001
1.707658e+003	2.469078e-001
1.708622e+003	2.536184e-001
1.709586e+003	2.588314e-001
1.710550e+003	2.626175e-001
1.711515e+003	2.652337e-001
1.712479e+003	2.662697e-001
1.713443e+003	2.645031e-001
1.714407e+003	2.603585e-001
1.715371e+003	2.522772e-001
1.716336e+003	2.460312e-001
1.717300e+003	2.384667e-001
1.718264e+003	2.263647e-001
1.719228e+003	2.148970e-001
1.720193e+003	2.041023e-001
1.721157e+003	1.925102e-001
1.722121e+003	1.808996e-001
1.723085e+003	1.696249e-001
1.724050e+003	1.586220e-001
1.725014e+003	1.496530e-001
1.725978e+003	1.416361e-001
1.726942e+003	1.346252e-001
1.727906e+003	1.291797e-001
1.728871e+003	1.250177e-001
1.729835e+003	1.215091e-001
1.730799e+003	1.193976e-001
1.731763e+003	1.179897e-001
1.732728e+003	1.163473e-001
1.733692e+003	1.144464e-001
1.734656e+003	1.145296e-001
1.735620e+003	1.144710e-001
1.736585e+003	1.136375e-001
1.737549e+003	1.121587e-001
1.738513e+003	1.106953e-001
1.739477e+003	1.088312e-001
1.740442e+003	1.069424e-001
1.741406e+003	1.046291e-001
1.742370e+003	1.012965e-001
1.743334e+003	9.793885e-002
1.744298e+003	9.498823e-002
1.745263e+003	9.175353e-002
1.746227e+003	8.883360e-002
1.747191e+003	8.606489e-002
1.748155e+003	8.328986e-002
1.749120e+003	7.995585e-002
1.750084e+003	7.751508e-002
1.751048e+003	7.532902e-002
1.752012e+003	7.321405e-002
1.752977e+003	7.140352e-002
1.753941e+003	6.948645e-002
1.754905e+003	6.765431e-002
1.755869e+003	6.606178e-002
1.756833e+003	6.447592e-002
1.757798e+003	6.353410e-002
1.758762e+003	6.217414e-002
1.759726e+003	6.084352e-002
1.760690e+003	5.979700e-002
1.761655e+003	5.856296e-002
1.762619e+003	5.820810e-002
1.763583e+003	5.773980e-002
1.764547e+003	5.689990e-002
1.765512e+003	5.610118e-002
1.766476e+003	5.545106e-002
1.767440e+003	5.467243e-002
1.768404e+003	5.421621e-002
1.769369e+003	5.399515e-002
1.770333e+003	5.321752e-002
1.771297e+003	5.187812e-002
1.772261e+003	5.102828e-002
1.773225e+003	5.037071e-002
1.774190e+003	4.995809e-002
1.775154e+003	4.901481e-002
1.776118e+003	4.757731e-002
1.777082e+003	4.702969e-002
1.778047e+003	4.672188e-002
1.779011e+003	4.604893e-002
1.779975e+003	4.522971e-002
1.780939e+003	4.466080e-002
1.781904e+003	4.437173e-002
1.782868e+003	4.350762e-002
1.783832e+003	4.244742e-002
1.784796e+003	4.143776e-002
1.785760e+003	4.046457e-002
1.786725e+003	4.002456e-002
1.787689e+003	3.985504e-002
1.788653e+003	3.943744e-002
1.789617e+003	3.879219e-002
1.790582e+003	3.753366e-002
1.791546e+003	3.668391e-002
1.792510e+003	3.675217e-002
1.793474e+003	3.618276e-002
1.794439e+003	3.542464e-002
1.795403e+003	3.477802e-002
1.796367e+003	3.433695e-002
1.797331e+003	3.421237e-002
1.798296e+003	3.397767e-002
1.799260e+003	3.353193e-002
1.800224e+003	3.342333e-002
1.801188e+003	3.329580e-002
1.802152e+003	3.309695e-002
1.803117e+003	3.308583e-002
1.804081e+003	3.261212e-002
1.805045e+003	3.207155e-002
1.806009e+003	3.174469e-002
1.806974e+003	3.080618e-002
1.807938e+003	3.074076e-002
1.808902e+003	3.122919e-002
1.809866e+003	3.078333e-002
1.810831e+003	3.015933e-002
1.811795e+003	2.990769e-002
1.812759e+003	3.021800e-002
1.813723e+003	3.038943e-002
1.814688e+003	2.952546e-002
1.815652e+003	2.800021e-002
1.816616e+003	2.754842e-002
1.817580e+003	2.876159e-002
1.818544e+003	2.926347e-002
1.819509e+003	2.925744e-002
1.820473e+003	2.911975e-002
1.821437e+003	2.898987e-002
1.822401e+003	2.861218e-002
1.823366e+003	2.841910e-002
1.824330e+003	2.812764e-002
1.825294e+003	2.802290e-002
1.826258e+003	2.850387e-002
1.827223e+003	2.780407e-002
1.828187e+003	2.747178e-002
1.829151e+003	2.778844e-002
1.830115e+003	2.782755e-002
1.831079e+003	2.756721e-002
1.832044e+003	2.742548e-002
1.833008e+003	2.717388e-002
1.833972e+003	2.726014e-002
1.834936e+003	2.728378e-002
1.835901e+003	2.660150e-002
1.836865e+003	2.626116e-002
1.837829e+003	2.684034e-002
1.838793e+003	2.779240e-002
1.839758e+003	2.727228e-002
1.840722e+003	2.635122e-002
1.841686e+003	2.600260e-002
1.842650e+003	2.598695e-002
1.843615e+003	2.606421e-002
1.844579e+003	2.678366e-002
1.845543e+003	2.704599e-002
1.846507e+003	2.604746e-002
1.847471e+003	2.593327e-002
1.848436e+003	2.631394e-002
1.849400e+003	2.606498e-002
1.850364e+003	2.585899e-002
1.851328e+003	2.587378e-002
1.852293e+003	2.615336e-002
1.853257e+003	2.617902e-002
1.854221e+003	2.641146e-002
1.855185e+003	2.575667e-002
1.856150e+003	2.576119e-002
1.857114e+003	2.608488e-002
1.858078e+003	2.575576e-002
1.859042e+003	2.577800e-002
1.860006e+003	2.570890e-002
1.860971e+003	2.543522e-002
1.861935e+003	2.586890e-002
1.862899e+003	2.666434e-002
1.863863e+003	2.636892e-002
1.864828e+003	2.569468e-002
1.865792e+003	2.513110e-002
1.866756e+003	2.551442e-002
1.867720e+003	2.605032e-002
1.868685e+003	2.660404e-002
1.869649e+003	2.596363e-002
1.870613e+003	2.501243e-002
1.871577e+003	2.470203e-002
1.872542e+003	2.498403e-002
1.873506e+003	2.635588e-002
1.874470e+003	2.635628e-002
1.875434e+003	2.540419e-002
1.876398e+003	2.504619e-002
1.877363e+003	2.570150e-002
1.878327e+003	2.579697e-002
1.879291e+003	2.475842e-002
1.880255e+003	2.488839e-002
1.881220e+003	2.571334e-002
1.882184e+003	2.586304e-002
1.883148e+003	2.526159e-002
1.884112e+003	2.416499e-002
1.885077e+003	2.445138e-002
1.886041e+003	2.600710e-002
1.887005e+003	2.633445e-002
1.887969e+003	2.561130e-002
1.888933e+003	2.611058e-002
1.889898e+003	2.590238e-002
1.890862e+003	2.490377e-002
1.891826e+003	2.420649e-002
1.892790e+003	2.566771e-002
1.893755e+003	2.597413e-002
1.894719e+003	2.384769e-002
1.895683e+003	2.299985e-002
1.896647e+003	2.361825e-002
1.897612e+003	2.479277e-002
1.898576e+003	2.574948e-002
1.899540e+003	2.535857e-002
1.900504e+003	2.483133e-002
1.901469e+003	2.379220e-002
1.902433e+003	2.369994e-002
1.903397e+003	2.609555e-002
1.904361e+003	2.529082e-002
1.905325e+003	2.397437e-002
1.906290e+003	2.383355e-002
1.907254e+003	2.487678e-002
1.908218e+003	2.496467e-002
1.909182e+003	2.334746e-002
1.910147e+003	2.346381e-002
1.911111e+003	2.410397e-002
1.912075e+003	2.373929e-002
1.913039e+003	2.402397e-002
1.914004e+003	2.549154e-002
1.914968e+003	2.620856e-002
1.915932e+003	2.359245e-002
1.916896e+003	2.223065e-002
1.917860e+003	2.360359e-002
1.918825e+003	2.336518e-002
1.919789e+003	2.253919e-002
1.920753e+003	2.329342e-002
1.921717e+003	2.266563e-002
1.922682e+003	2.210066e-002
1.923646e+003	2.460543e-002
1.924610e+003	2.561584e-002
1.925574e+003	2.294437e-002
1.926539e+003	2.223971e-002
1.927503e+003	2.386594e-002
1.928467e+003	2.471772e-002
1.929431e+003	2.449248e-002
1.930396e+003	2.197674e-002
1.931360e+003	2.210068e-002
1.932324e+003	2.287537e-002
1.933288e+003	2.191690e-002
1.934252e+003	2.046731e-002
1.935217e+003	2.220376e-002
1.936181e+003	2.268001e-002
1.937145e+003	2.248474e-002
1.938109e+003	2.298521e-002
1.939074e+003	2.437603e-002
1.940038e+003	2.307389e-002
1.941002e+003	1.964599e-002
1.941966e+003	2.004529e-002
1.942931e+003	2.162927e-002
1.943895e+003	2.281750e-002
1.944859e+003	2.170456e-002
1.945823e+003	1.988852e-002
1.946787e+003	1.798284e-002
1.947752e+003	1.969491e-002
1.948716e+003	2.138578e-002
1.949680e+003	2.045136e-002
1.950644e+003	2.193016e-002
1.951609e+003	2.072656e-002
1.952573e+003	1.892130e-002
1.953537e+003	1.680811e-002
1.954501e+003	1.536408e-002
1.955466e+003	1.580731e-002
1.956430e+003	1.635820e-002
1.957394e+003	1.628812e-002
1.958358e+003	1.499912e-002
1.959323e+003	1.833638e-002
1.960287e+003	2.295842e-002
1.961251e+003	2.002086e-002
1.962215e+003	1.780106e-002
1.963179e+003	2.020090e-002
1.964144e+003	1.996584e-002
1.965108e+003	1.694679e-002
1.966072e+003	1.359725e-002
1.967036e+003	1.845929e-002
1.968001e+003	2.393449e-002
1.968965e+003	1.765409e-002
1.969929e+003	1.524077e-002
1.970893e+003	1.623112e-002
1.971858e+003	1.344828e-002
1.972822e+003	1.071112e-002
1.973786e+003	1.290439e-002
1.974750e+003	1.467242e-002
1.975714e+003	9.969696e-003
1.976679e+003	8.059314e-003
1.977643e+003	1.085559e-002
1.978607e+003	1.555648e-002
1.979571e+003	1.709336e-002
1.980536e+003	1.750730e-002
1.981500e+003	1.928709e-002
1.982464e+003	2.280877e-002
1.983428e+003	2.421354e-002
1.984393e+003	2.073162e-002
1.985357e+003	1.604909e-002
1.986321e+003	1.688853e-002
1.987285e+003	1.496129e-002
1.988250e+003	1.621341e-002
1.989214e+003	2.328316e-002
1.990178e+003	2.253467e-002
1.991142e+003	2.066291e-002
1.992106e+003	2.153983e-002
1.993071e+003	2.191738e-002
1.994035e+003	1.915705e-002
1.994999e+003	2.074156e-002
1.995963e+003	2.173603e-002
1.996928e+003	2.003544e-002
1.997892e+003	1.794636e-002
1.998856e+003	2.177412e-002
1.999820e+003	2.463056e-002
2.000785e+003	2.167267e-002
2.001749e+003	1.804959e-002
2.002713e+003	1.756647e-002
2.003677e+003	1.337162e-002
2.004641e+003	9.705845e-003
2.005606e+003	1.052577e-002
2.006570e+003	1.509552e-002
2.007534e+003	1.601940e-002
2.008498e+003	1.641231e-002
2.009463e+003	1.653999e-002
2.010427e+003	1.685861e-002
2.011391e+003	1.643509e-002
2.012355e+003	1.285558e-002
2.013320e+003	9.497367e-003
2.014284e+003	1.072466e-002
2.015248e+003	1.112439e-002
2.016212e+003	1.608735e-002
2.017177e+003	2.258056e-002
2.018141e+003	1.959469e-002
2.019105e+003	1.302149e-002
2.020069e+003	1.179518e-002
2.021033e+003	1.397489e-002
2.021998e+003	1.583814e-002
2.022962e+003	1.787889e-002
2.023926e+003	2.165799e-002
2.024890e+003	2.232707e-002
2.025855e+003	2.039408e-002
2.026819e+003	1.505210e-002
2.027783e+003	1.092359e-002
2.028747e+003	1.063919e-002
2.029712e+003	1.671296e-002
2.030676e+003	1.973725e-002
2.031640e+003	2.107724e-002
2.032604e+003	2.188439e-002
2.033568e+003	2.514792e-002
2.034533e+003	2.343884e-002
2.035497e+003	1.589678e-002
2.036461e+003	1.713141e-002
2.037425e+003	2.079795e-002
2.038390e+003	2.426840e-002
2.039354e+003	1.790993e-002
2.040318e+003	1.583054e-002
2.041282e+003	1.800461e-002
2.042247e+003	2.114866e-002
2.043211e+003	2.086635e-002
2.044175e+003	1.865701e-002
2.045139e+003	2.116766e-002
2.046104e+003	2.531138e-002
2.047068e+003	2.695681e-002
2.048032e+003	2.622444e-002
2.048996e+003	2.286027e-002
2.049960e+003	2.234630e-002
2.050925e+003	2.931678e-002
2.051889e+003	2.802355e-002
2.052853e+003	2.125302e-002
2.053817e+003	1.794729e-002
2.054782e+003	2.040319e-002
2.055746e+003	2.141595e-002
2.056710e+003	2.293094e-002
2.057674e+003	2.428253e-002
2.058639e+003	2.435823e-002
2.059603e+003	2.266502e-002
2.060567e+003	2.020547e-002
2.061531e+003	2.261692e-002
2.062496e+003	2.476100e-002
2.063460e+003	2.082763e-002
2.064424e+003	1.948215e-002
2.065388e+003	2.305081e-002
2.066353e+003	2.605959e-002
2.067317e+003	2.576984e-002
2.068281e+003	2.657022e-002
2.069245e+003	2.651504e-002
2.070209e+003	2.491326e-002
2.071174e+003	2.370388e-002
2.072138e+003	2.451525e-002
2.073102e+003	2.532761e-002
2.074066e+003	2.279626e-002
2.075031e+003	2.311090e-002
2.075995e+003	2.478876e-002
2.076959e+003	2.454180e-002
2.077923e+003	2.473680e-002
2.078888e+003	2.510164e-002
2.079852e+003	2.533881e-002
2.080816e+003	2.397589e-002
2.081780e+003	2.382737e-002
2.082745e+003	2.438261e-002
2.083709e+003	2.639212e-002
2.084673e+003	2.439808e-002
2.085637e+003	2.085267e-002
2.086602e+003	2.211412e-002
2.087566e+003	2.604450e-002
2.088530e+003	2.492758e-002
2.089494e+003	2.284549e-002
2.090458e+003	2.474135e-002
2.091423e+003	2.370447e-002
2.092387e+003	2.173911e-002
2.093351e+003	2.335444e-002
2.094315e+003	2.397123e-002
2.095280e+003	2.198544e-002
2.096244e+003	2.165866e-002
2.097208e+003	2.230941e-002
2.098172e+003	2.311016e-002
2.099136e+003	2.407919e-002
2.100101e+003	2.388972e-002
2.101065e+003	2.285494e-002
2.102029e+003	2.208045e-002
2.102993e+003	2.198802e-002
2.103958e+003	2.235197e-002
2.104922e+003	2.377694e-002
2.105886e+003	2.547231e-002
2.106850e+003	2.484532e-002
2.107814e+003	2.593076e-002
2.108779e+003	2.660847e-002
2.109743e+003	2.509347e-002
2.110707e+003	2.268987e-002
2.111671e+003	2.175608e-002
2.112636e+003	2.130639e-002
2.113600e+003	2.208813e-002
2.114564e+003	2.348885e-002
2.115528e+003	2.460562e-002
2.116493e+003	2.467880e-002
2.117457e+003	2.378029e-002
2.118421e+003	2.233613e-002
2.119385e+003	2.170060e-002
2.120350e+003	2.158796e-002
2.121314e+003	2.223589e-002
2.122278e+003	2.309445e-002
2.123242e+003	2.258008e-002
2.124207e+003	1.963497e-002
2.125171e+003	1.799014e-002
2.126135e+003	1.889209e-002
2.127099e+003	2.072993e-002
2.128063e+003	2.100601e-002
2.129028e+003	1.912410e-002
2.129992e+003	2.033354e-002
2.130956e+003	2.002310e-002
2.131920e+003	1.741858e-002
2.132885e+003	1.711132e-002
2.133849e+003	1.579767e-002
2.134813e+003	1.493092e-002
2.135777e+003	1.834867e-002
2.136742e+003	2.201508e-002
2.137706e+003	2.193044e-002
2.138670e+003	1.783672e-002
2.139634e+003	1.558358e-002
2.140599e+003	1.215058e-002
2.141563e+003	1.191735e-002
2.142527e+003	1.440369e-002
2.143491e+003	1.660523e-002
2.144456e+003	1.538938e-002
2.145420e+003	1.917761e-002
2.146384e+003	2.158638e-002
2.147348e+003	1.941141e-002
2.148313e+003	1.787129e-002
2.149277e+003	1.639505e-002
2.150241e+003	1.980407e-002
2.151205e+003	2.095905e-002
2.152169e+003	1.661509e-002
2.153134e+003	1.570204e-002
2.154098e+003	1.566691e-002
2.155062e+003	1.158123e-002
2.156026e+003	7.955618e-003
2.156990e+003	1.246889e-002
2.157955e+003	2.204355e-003
2.158919e+003	0.000000e+000
2.159883e+003	1.707559e-002
2.160847e+003	2.642944e-002
2.161812e+003	2.026379e-002
2.162776e+003	1.870816e-002
2.163740e+003	1.851803e-002
2.164704e+003	2.289046e-002
2.165668e+003	2.672344e-002
2.166633e+003	2.297356e-002
2.167597e+003	2.384838e-002
2.168561e+003	2.597545e-002
2.169525e+003	2.348903e-002
2.170490e+003	2.382138e-002
2.171454e+003	2.647279e-002
2.172418e+003	2.472715e-002
2.173382e+003	1.705058e-002
2.174347e+003	1.519998e-002
2.175311e+003	1.796747e-002
2.176275e+003	1.937134e-002
2.177239e+003	1.745761e-002
2.178204e+003	1.718921e-002
2.179168e+003	2.014414e-002
2.180132e+003	2.187219e-002
2.181096e+003	2.230868e-002
2.182061e+003	2.181928e-002
2.183025e+003	1.902710e-002
2.183989e+003	1.952351e-002
2.184953e+003	2.294522e-002
2.185917e+003	2.208344e-002
2.186882e+003	1.859169e-002
2.187846e+003	2.074573e-002
2.188810e+003	2.250441e-002
2.189774e+003	2.231755e-002
2.190739e+003	1.845705e-002
2.191703e+003	2.068607e-002
2.192667e+003	2.569522e-002
2.193631e+003	2.564797e-002
2.194596e+003	2.208637e-002
2.195560e+003	1.906927e-002
2.196524e+003	2.233288e-002
2.197488e+003	2.331857e-002
2.198453e+003	2.071438e-002
2.199417e+003	2.073209e-002
2.200381e+003	2.340333e-002
2.201345e+003	2.500553e-002
2.202310e+003	2.451570e-002
2.203274e+003	2.254098e-002
2.204238e+003	2.090169e-002
2.205202e+003	2.329207e-002
2.206167e+003	2.306877e-002
2.207131e+003	2.468414e-002
2.208095e+003	2.593063e-002
2.209059e+003	2.363439e-002
2.210023e+003	2.161887e-002
2.210988e+003	2.133574e-002
2.211952e+003	2.341554e-002
2.212916e+003	2.203212e-002
2.213880e+003	2.089669e-002
2.214844e+003	2.448273e-002
2.215809e+003	2.371691e-002
2.216773e+003	2.107176e-002
2.217737e+003	2.139005e-002
2.218701e+003	2.463803e-002
2.219666e+003	2.357631e-002
2.220630e+003	2.354718e-002
2.221594e+003	2.727395e-002
2.222558e+003	2.871122e-002
2.223522e+003	2.525590e-002
2.224487e+003	2.411664e-002
2.225451e+003	2.261986e-002
2.226415e+003	2.021576e-002
2.227379e+003	2.209087e-002
2.228344e+003	2.394459e-002
2.229308e+003	2.586245e-002
2.230272e+003	2.771835e-002
2.231236e+003	2.672194e-002
2.232201e+003	2.500852e-002
2.233165e+003	2.315519e-002
2.234129e+003	2.369207e-002
2.235093e+003	2.463962e-002
2.236058e+003	2.560480e-002
2.237022e+003	2.557806e-002
2.237986e+003	2.443779e-002
2.238950e+003	2.422864e-002
2.239915e+003	2.498045e-002
2.240879e+003	2.566712e-002
2.241843e+003	2.440712e-002
2.242807e+003	2.460698e-002
2.243771e+003	2.558778e-002
2.244736e+003	2.474497e-002
2.245700e+003	2.578531e-002
2.246664e+003	2.721685e-002
2.247628e+003	2.607461e-002
2.248593e+003	2.375736e-002
2.249557e+003	2.655949e-002
2.250521e+003	2.859329e-002
2.251485e+003	2.668124e-002
2.252450e+003	2.471179e-002
2.253414e+003	2.561787e-002
2.254378e+003	2.595434e-002
2.255342e+003	2.562684e-002
2.256307e+003	2.550717e-002
2.257271e+003	2.626558e-002
2.258235e+003	2.784842e-002
2.259199e+003	2.815724e-002
2.260164e+003	2.785531e-002
2.261128e+003	2.762210e-002
2.262092e+003	2.808260e-002
2.263056e+003	2.822794e-002
2.264021e+003	2.802800e-002
2.264985e+003	2.717491e-002
2.265949e+003	2.750517e-002
2.266913e+003	2.802657e-002
2.267877e+003	2.773541e-002
2.268842e+003	2.810001e-002
2.269806e+003	2.820723e-002
2.270770e+003	2.718874e-002
2.271734e+003	2.550634e-002
2.272698e+003	2.687446e-002
2.273663e+003	2.806325e-002
2.274627e+003	2.668608e-002
2.275591e+003	2.700994e-002
2.276555e+003	2.885514e-002
2.277520e+003	2.994484e-002
2.278484e+003	3.007118e-002
2.279448e+003	2.979855e-002
2.280412e+003	2.958002e-002
2.281376e+003	2.997831e-002
2.282341e+003	3.007039e-002
2.283305e+003	2.957002e-002
2.284269e+003	2.956263e-002
2.285233e+003	3.075423e-002
2.286198e+003	3.084133e-002
2.287162e+003	3.018047e-002
2.288126e+003	2.992502e-002
2.289090e+003	2.961204e-002
2.290055e+003	2.954451e-002
2.291019e+003	2.988536e-002
2.291983e+003	2.914056e-002
2.292947e+003	2.855630e-002
2.293912e+003	2.903442e-002
2.294876e+003	2.970258e-002
2.295840e+003	2.872686e-002
2.296804e+003	2.830731e-002
2.297769e+003	2.859425e-002
2.298733e+003	2.981941e-002
2.299697e+003	2.920499e-002
2.300661e+003	2.818476e-002
2.301625e+003	2.847160e-002
2.302590e+003	2.823948e-002
2.303554e+003	2.820244e-002
2.304518e+003	2.770836e-002
2.305482e+003	2.756349e-002
2.306447e+003	2.787952e-002
2.307411e+003	2.858129e-002
2.308375e+003	2.867160e-002
2.309339e+003	2.788316e-002
2.310304e+003	2.804644e-002
2.311268e+003	2.803559e-002
2.312232e+003	2.826865e-002
2.313196e+003	2.797053e-002
2.314161e+003	2.793314e-002
2.315125e+003	2.710684e-002
2.316089e+003	2.817899e-002
2.317053e+003	2.780468e-002
2.318018e+003	2.734803e-002
2.318982e+003	2.646405e-002
2.319946e+003	2.854173e-002
2.320910e+003	2.887100e-002
2.321875e+003	2.880259e-002
2.322839e+003	2.913158e-002
2.323803e+003	3.056725e-002
2.324767e+003	3.049619e-002
2.325731e+003	2.846187e-002
2.326696e+003	2.598738e-002
[truncated: 1,736 more rows]
