# Supplementary material for: Aqueous Depolymerization of Polyethylene at Ambient Temperature: In Situ Generation of Permanganate Using Ozone
Source: ACS Sustain Chem Eng. 2026 Mar 17;14(12):5995–6005. doi: 10.1021/acssuschemeng.5c12302 (PMC13040521; doi:10.1021/acssuschemeng.5c12302)
Supplement: Supplementary file 2 [file sc5c12302_si_002.zip › Supplemental_information_raw_data_and_code/Repeat experiment 3/ATR/@@@2MSB011-072.CSV]

3.991926e+002	0.000000e+000
4.001569e+002	0.000000e+000
4.011211e+002	0.000000e+000
4.020853e+002	0.000000e+000
4.030496e+002	0.000000e+000
4.040138e+002	0.000000e+000
4.049780e+002	0.000000e+000
4.059423e+002	0.000000e+000
4.069065e+002	0.000000e+000
4.078707e+002	0.000000e+000
4.088350e+002	0.000000e+000
4.097992e+002	0.000000e+000
4.107634e+002	0.000000e+000
4.117277e+002	0.000000e+000
4.126919e+002	0.000000e+000
4.136561e+002	0.000000e+000
4.146204e+002	0.000000e+000
4.155846e+002	0.000000e+000
4.165488e+002	0.000000e+000
4.175131e+002	0.000000e+000
4.184773e+002	0.000000e+000
4.194415e+002	0.000000e+000
4.204058e+002	0.000000e+000
4.213700e+002	0.000000e+000
4.223342e+002	0.000000e+000
4.232985e+002	0.000000e+000
4.242627e+002	0.000000e+000
4.252269e+002	0.000000e+000
4.261912e+002	0.000000e+000
4.271554e+002	0.000000e+000
4.281196e+002	0.000000e+000
4.290839e+002	0.000000e+000
4.300481e+002	0.000000e+000
4.310123e+002	0.000000e+000
4.319766e+002	0.000000e+000
4.329408e+002	0.000000e+000
4.339050e+002	0.000000e+000
4.348693e+002	0.000000e+000
4.358335e+002	0.000000e+000
4.367977e+002	0.000000e+000
4.377620e+002	0.000000e+000
4.387262e+002	0.000000e+000
4.396904e+002	0.000000e+000
4.406547e+002	0.000000e+000
4.416189e+002	0.000000e+000
4.425831e+002	0.000000e+000
4.435474e+002	0.000000e+000
4.445116e+002	0.000000e+000
4.454758e+002	0.000000e+000
4.464401e+002	0.000000e+000
4.474043e+002	0.000000e+000
4.483685e+002	0.000000e+000
4.493328e+002	0.000000e+000
4.502970e+002	0.000000e+000
4.512612e+002	0.000000e+000
4.522255e+002	0.000000e+000
4.531897e+002	0.000000e+000
4.541539e+002	0.000000e+000
4.551182e+002	0.000000e+000
4.560824e+002	0.000000e+000
4.570466e+002	0.000000e+000
4.580109e+002	0.000000e+000
4.589751e+002	0.000000e+000
4.599393e+002	0.000000e+000
4.609036e+002	0.000000e+000
4.618678e+002	0.000000e+000
4.628320e+002	0.000000e+000
4.637963e+002	0.000000e+000
4.647605e+002	0.000000e+000
4.657247e+002	0.000000e+000
4.666890e+002	0.000000e+000
4.676532e+002	0.000000e+000
4.686174e+002	0.000000e+000
4.695817e+002	0.000000e+000
4.705459e+002	0.000000e+000
4.715101e+002	0.000000e+000
4.724744e+002	0.000000e+000
4.734386e+002	0.000000e+000
4.744028e+002	0.000000e+000
4.753671e+002	0.000000e+000
4.763313e+002	0.000000e+000
4.772955e+002	0.000000e+000
4.782598e+002	0.000000e+000
4.792240e+002	0.000000e+000
4.801882e+002	0.000000e+000
4.811525e+002	0.000000e+000
4.821167e+002	0.000000e+000
4.830809e+002	0.000000e+000
4.840452e+002	0.000000e+000
4.850094e+002	0.000000e+000
4.859736e+002	0.000000e+000
4.869379e+002	0.000000e+000
4.879021e+002	0.000000e+000
4.888663e+002	0.000000e+000
4.898306e+002	0.000000e+000
4.907948e+002	0.000000e+000
4.917590e+002	0.000000e+000
4.927233e+002	0.000000e+000
4.936875e+002	0.000000e+000
4.946517e+002	0.000000e+000
4.956160e+002	0.000000e+000
4.965802e+002	0.000000e+000
4.975444e+002	0.000000e+000
4.985087e+002	0.000000e+000
4.994729e+002	0.000000e+000
5.004371e+002	0.000000e+000
5.014014e+002	0.000000e+000
5.023656e+002	0.000000e+000
5.033299e+002	0.000000e+000
5.042941e+002	0.000000e+000
5.052583e+002	0.000000e+000
5.062226e+002	0.000000e+000
5.071868e+002	0.000000e+000
5.081510e+002	0.000000e+000
5.091153e+002	0.000000e+000
5.100795e+002	0.000000e+000
5.110437e+002	0.000000e+000
5.120079e+002	0.000000e+000
5.129722e+002	0.000000e+000
5.139364e+002	0.000000e+000
5.149006e+002	0.000000e+000
5.158649e+002	0.000000e+000
5.168291e+002	0.000000e+000
5.177933e+002	0.000000e+000
5.187576e+002	0.000000e+000
5.197218e+002	0.000000e+000
5.206860e+002	0.000000e+000
5.216503e+002	0.000000e+000
5.226145e+002	0.000000e+000
5.235787e+002	0.000000e+000
5.245430e+002	3.343563e-002
5.255072e+002	3.392335e-002
5.264714e+002	3.421814e-002
5.274357e+002	3.441503e-002
5.283999e+002	3.433292e-002
5.293641e+002	3.438790e-002
5.303284e+002	3.428879e-002
5.312926e+002	3.428516e-002
5.322568e+002	3.435756e-002
5.332211e+002	3.416578e-002
5.341853e+002	3.397592e-002
5.351495e+002	3.400960e-002
5.361138e+002	3.455041e-002
5.370780e+002	3.525647e-002
5.380422e+002	3.468562e-002
5.390065e+002	3.394326e-002
5.399707e+002	3.456728e-002
5.409349e+002	3.429550e-002
5.418992e+002	3.428192e-002
5.428634e+002	3.515580e-002
5.438276e+002	3.522610e-002
5.447919e+002	3.487845e-002
5.457561e+002	3.453391e-002
5.467203e+002	3.484479e-002
5.476846e+002	3.476233e-002
5.486488e+002	3.405748e-002
5.496130e+002	3.379679e-002
5.505773e+002	3.408114e-002
5.515415e+002	3.421468e-002
5.525057e+002	3.386117e-002
5.534700e+002	3.402178e-002
5.544342e+002	3.436789e-002
5.553984e+002	3.414818e-002
5.563627e+002	3.378986e-002
5.573269e+002	3.339767e-002
5.582911e+002	3.354726e-002
5.592554e+002	3.363775e-002
5.602196e+002	3.314426e-002
5.611838e+002	3.313258e-002
5.621481e+002	3.334323e-002
5.631123e+002	3.340947e-002
5.640765e+002	3.319538e-002
5.650408e+002	3.326584e-002
5.660050e+002	3.333668e-002
5.669692e+002	3.304063e-002
5.679335e+002	3.334173e-002
5.688977e+002	3.350460e-002
5.698619e+002	3.345062e-002
5.708262e+002	3.348583e-002
5.717904e+002	3.324436e-002
5.727546e+002	3.292589e-002
5.737189e+002	3.317079e-002
5.746831e+002	3.335207e-002
5.756473e+002	3.316570e-002
5.766116e+002	3.291977e-002
5.775758e+002	3.309181e-002
5.785400e+002	3.308349e-002
5.795043e+002	3.281139e-002
5.804685e+002	3.291970e-002
5.814327e+002	3.341069e-002
5.823970e+002	3.349933e-002
5.833612e+002	3.334820e-002
5.843254e+002	3.352867e-002
5.852897e+002	3.353753e-002
5.862539e+002	3.362158e-002
5.872181e+002	3.356426e-002
5.881824e+002	3.359215e-002
5.891466e+002	3.366433e-002
5.901108e+002	3.383932e-002
5.910751e+002	3.352120e-002
5.920393e+002	3.341246e-002
5.930035e+002	3.317843e-002
5.939678e+002	3.330041e-002
5.949320e+002	3.396574e-002
5.958962e+002	3.413420e-002
5.968605e+002	3.390286e-002
5.978247e+002	3.392909e-002
5.987889e+002	3.430724e-002
5.997532e+002	3.415937e-002
6.007174e+002	3.412616e-002
6.016816e+002	3.426383e-002
6.026459e+002	3.459060e-002
6.036101e+002	3.464952e-002
6.045743e+002	3.475616e-002
6.055386e+002	3.499702e-002
6.065029e+002	3.481294e-002
6.074671e+002	3.464410e-002
6.084313e+002	3.501998e-002
6.093956e+002	3.529771e-002
6.103598e+002	3.558903e-002
6.113240e+002	3.558797e-002
6.122883e+002	3.523541e-002
6.132525e+002	3.528979e-002
6.142167e+002	3.566665e-002
6.151810e+002	3.540317e-002
6.161452e+002	3.506302e-002
6.171094e+002	3.490578e-002
6.180737e+002	3.493178e-002
6.190379e+002	3.530536e-002
6.200021e+002	3.577158e-002
6.209664e+002	3.580755e-002
6.219306e+002	3.575231e-002
6.228948e+002	3.564748e-002
6.238591e+002	3.573435e-002
6.248233e+002	3.579494e-002
6.257875e+002	3.573618e-002
6.267518e+002	3.577609e-002
6.277160e+002	3.580650e-002
6.286802e+002	3.572964e-002
6.296445e+002	3.601323e-002
6.306087e+002	3.617904e-002
6.315729e+002	3.618818e-002
6.325372e+002	3.590790e-002
6.335014e+002	3.599861e-002
6.344656e+002	3.611397e-002
6.354299e+002	3.591538e-002
6.363941e+002	3.599847e-002
6.373583e+002	3.624323e-002
6.383226e+002	3.602250e-002
6.392868e+002	3.557834e-002
6.402510e+002	3.542903e-002
6.412153e+002	3.591733e-002
6.421795e+002	3.600323e-002
6.431437e+002	3.555014e-002
6.441080e+002	3.553984e-002
6.450722e+002	3.557742e-002
6.460364e+002	3.579174e-002
6.470007e+002	3.619170e-002
6.479649e+002	3.625461e-002
6.489291e+002	3.609534e-002
6.498934e+002	3.594538e-002
6.508576e+002	3.588190e-002
6.518218e+002	3.611761e-002
6.527861e+002	3.652853e-002
6.537503e+002	3.646443e-002
6.547145e+002	3.630186e-002
6.556788e+002	3.636188e-002
6.566430e+002	3.642510e-002
6.576072e+002	3.614733e-002
6.585715e+002	3.637884e-002
6.595357e+002	3.638936e-002
6.604999e+002	3.625015e-002
6.614642e+002	3.653497e-002
6.624284e+002	3.660472e-002
6.633926e+002	3.652868e-002
6.643569e+002	3.654831e-002
6.653211e+002	3.665052e-002
6.662853e+002	3.690036e-002
6.672496e+002	3.641594e-002
6.682138e+002	3.427349e-002
6.691780e+002	3.606921e-002
6.701423e+002	3.682999e-002
6.711065e+002	3.707553e-002
6.720707e+002	3.734718e-002
6.730350e+002	3.772643e-002
6.739992e+002	3.798705e-002
6.749634e+002	3.755656e-002
6.759277e+002	3.736011e-002
6.768919e+002	3.771726e-002
6.778561e+002	3.810130e-002
6.788204e+002	3.832105e-002
6.797846e+002	3.836747e-002
6.807488e+002	3.799774e-002
6.817131e+002	3.781383e-002
6.826773e+002	3.767499e-002
6.836415e+002	3.772022e-002
6.846058e+002	3.776716e-002
6.855700e+002	3.730448e-002
6.865342e+002	3.728463e-002
6.874985e+002	3.737522e-002
6.884627e+002	3.731250e-002
6.894269e+002	3.741111e-002
6.903912e+002	3.772141e-002
6.913554e+002	3.744039e-002
6.923196e+002	3.715809e-002
6.932839e+002	3.706425e-002
6.942481e+002	3.692907e-002
6.952123e+002	3.698222e-002
6.961766e+002	3.711120e-002
6.971408e+002	3.693531e-002
6.981050e+002	3.668154e-002
6.990693e+002	3.680846e-002
7.000335e+002	3.696617e-002
7.009977e+002	3.718137e-002
7.019620e+002	3.706424e-002
7.029262e+002	3.719121e-002
7.038904e+002	3.764991e-002
7.048547e+002	3.813077e-002
7.058189e+002	3.847638e-002
7.067831e+002	3.882607e-002
7.077474e+002	3.943095e-002
7.087116e+002	4.032138e-002
7.096758e+002	4.148346e-002
7.106401e+002	4.305143e-002
7.116043e+002	4.549246e-002
7.125685e+002	4.867028e-002
7.135328e+002	5.363699e-002
7.144970e+002	6.166950e-002
7.154612e+002	7.210393e-002
7.164255e+002	8.211342e-002
7.173897e+002	9.018186e-002
7.183539e+002	9.890701e-002
7.193182e+002	1.063649e-001
7.202824e+002	1.026707e-001
7.212466e+002	8.997022e-002
7.222109e+002	7.933241e-002
7.231751e+002	7.215145e-002
7.241393e+002	6.798704e-002
7.251036e+002	6.594743e-002
7.260678e+002	6.495951e-002
7.270320e+002	6.625997e-002
7.279963e+002	7.052049e-002
7.289605e+002	7.751527e-002
7.299247e+002	8.548807e-002
7.308890e+002	8.963205e-002
7.318532e+002	8.328743e-002
7.328174e+002	6.938457e-002
7.337817e+002	5.796677e-002
7.347459e+002	5.146275e-002
7.357101e+002	4.728762e-002
7.366744e+002	4.470586e-002
7.376386e+002	4.324852e-002
7.386028e+002	4.211918e-002
7.395671e+002	4.114379e-002
7.405313e+002	4.016331e-002
7.414955e+002	3.939553e-002
7.424598e+002	3.901210e-002
7.434240e+002	3.887447e-002
7.443882e+002	3.860154e-002
7.453525e+002	3.850158e-002
7.463167e+002	3.861131e-002
7.472809e+002	3.852679e-002
7.482452e+002	3.823221e-002
7.492094e+002	3.801294e-002
7.501736e+002	3.796023e-002
7.511379e+002	3.795770e-002
7.521021e+002	3.815574e-002
7.530663e+002	3.821911e-002
7.540306e+002	3.780562e-002
7.549948e+002	3.763619e-002
7.559590e+002	3.753856e-002
7.569233e+002	3.734639e-002
7.578875e+002	3.748135e-002
7.588517e+002	3.750011e-002
7.598160e+002	3.756393e-002
7.607802e+002	3.750313e-002
7.617444e+002	3.736524e-002
7.627087e+002	3.755429e-002
7.636729e+002	3.801105e-002
7.646371e+002	3.788758e-002
7.656014e+002	3.750789e-002
7.665656e+002	3.774169e-002
7.675298e+002	3.789390e-002
7.684941e+002	3.810923e-002
7.694583e+002	3.822649e-002
7.704225e+002	3.813802e-002
7.713868e+002	3.829486e-002
7.723510e+002	3.851261e-002
7.733152e+002	3.866353e-002
7.742795e+002	3.843752e-002
7.752437e+002	3.822114e-002
7.762079e+002	3.845933e-002
7.771722e+002	3.881317e-002
7.781364e+002	3.883421e-002
7.791006e+002	3.873436e-002
7.800649e+002	3.883383e-002
7.810291e+002	3.900293e-002
7.819933e+002	3.904814e-002
7.829576e+002	3.906238e-002
7.839218e+002	3.908083e-002
7.848860e+002	3.923100e-002
7.858503e+002	3.961771e-002
7.868145e+002	3.972738e-002
7.877787e+002	3.975164e-002
7.887430e+002	4.021483e-002
7.897072e+002	4.036689e-002
7.906714e+002	4.037750e-002
7.916357e+002	4.061985e-002
7.925999e+002	4.099872e-002
7.935641e+002	4.077530e-002
7.945284e+002	4.058877e-002
7.954926e+002	4.093236e-002
7.964568e+002	4.117941e-002
7.974211e+002	4.139811e-002
7.983853e+002	4.167455e-002
7.993495e+002	4.183409e-002
8.003138e+002	4.194838e-002
8.012780e+002	4.202276e-002
8.022422e+002	4.217512e-002
8.032065e+002	4.246337e-002
8.041707e+002	4.257338e-002
8.051349e+002	4.267122e-002
8.060992e+002	4.253204e-002
8.070634e+002	4.256175e-002
8.080276e+002	4.263173e-002
8.089919e+002	4.246511e-002
8.099561e+002	4.223402e-002
8.109204e+002	4.177751e-002
8.118846e+002	4.165089e-002
8.128489e+002	4.209783e-002
8.138131e+002	4.222102e-002
8.147773e+002	4.213333e-002
8.157416e+002	4.202170e-002
8.167058e+002	4.174041e-002
8.176700e+002	4.149855e-002
8.186343e+002	4.180785e-002
8.195985e+002	4.215057e-002
8.205627e+002	4.182995e-002
8.215270e+002	4.138706e-002
8.224912e+002	4.122641e-002
8.234554e+002	4.134325e-002
8.244197e+002	4.152004e-002
8.253839e+002	4.127577e-002
8.263481e+002	4.070664e-002
8.273124e+002	4.051463e-002
8.282766e+002	4.058704e-002
8.292408e+002	4.072938e-002
8.302051e+002	4.079619e-002
8.311693e+002	4.083716e-002
8.321335e+002	4.076862e-002
8.330978e+002	4.052790e-002
8.340620e+002	4.059412e-002
8.350262e+002	4.072429e-002
8.359905e+002	4.067672e-002
8.369547e+002	4.068491e-002
8.379189e+002	4.059881e-002
8.388832e+002	4.050741e-002
8.398474e+002	4.077762e-002
8.408116e+002	4.107548e-002
8.417759e+002	4.104709e-002
8.427401e+002	4.085071e-002
8.437043e+002	4.104833e-002
8.446686e+002	4.103879e-002
8.456328e+002	4.090297e-002
8.465970e+002	4.079513e-002
8.475613e+002	4.090155e-002
8.485255e+002	4.094987e-002
8.494897e+002	4.096945e-002
8.504540e+002	4.095732e-002
8.514182e+002	4.117059e-002
8.523824e+002	4.113079e-002
8.533467e+002	4.064877e-002
8.543109e+002	4.095161e-002
8.552751e+002	4.161774e-002
8.562394e+002	4.165469e-002
8.572036e+002	4.127337e-002
8.581678e+002	4.110062e-002
8.591321e+002	4.119197e-002
8.600963e+002	4.157090e-002
8.610605e+002	4.203148e-002
8.620248e+002	4.188492e-002
8.629890e+002	4.184251e-002
8.639532e+002	4.214034e-002
8.649175e+002	4.241697e-002
8.658817e+002	4.252129e-002
8.668459e+002	4.256314e-002
8.678102e+002	4.281591e-002
8.687744e+002	4.279431e-002
8.697386e+002	4.258498e-002
8.707029e+002	4.247001e-002
8.716671e+002	4.264809e-002
8.726313e+002	4.311087e-002
8.735956e+002	4.287500e-002
8.745598e+002	4.286833e-002
8.755240e+002	4.301438e-002
8.764883e+002	4.334264e-002
8.774525e+002	4.346628e-002
8.784167e+002	4.339159e-002
8.793810e+002	4.344175e-002
8.803452e+002	4.360989e-002
8.813094e+002	4.378879e-002
8.822737e+002	4.398098e-002
8.832379e+002	4.404328e-002
8.842021e+002	4.421544e-002
8.851664e+002	4.431693e-002
8.861306e+002	4.455601e-002
8.870948e+002	4.480132e-002
8.880591e+002	4.495685e-002
8.890233e+002	4.497880e-002
8.899875e+002	4.502103e-002
8.909518e+002	4.523602e-002
8.919160e+002	4.537175e-002
8.928802e+002	4.543256e-002
8.938445e+002	4.554826e-002
8.948087e+002	4.576005e-002
8.957729e+002	4.593023e-002
8.967372e+002	4.580994e-002
8.977014e+002	4.563656e-002
8.986656e+002	4.561125e-002
8.996299e+002	4.608634e-002
9.005941e+002	4.651779e-002
9.015583e+002	4.665570e-002
9.025226e+002	4.686845e-002
9.034868e+002	4.692937e-002
9.044510e+002	4.691016e-002
9.054153e+002	4.727361e-002
9.063795e+002	4.690026e-002
9.073438e+002	4.644212e-002
9.083080e+002	4.663976e-002
9.092722e+002	4.720720e-002
9.102365e+002	4.743936e-002
9.112007e+002	4.768800e-002
9.121649e+002	4.776914e-002
9.131292e+002	4.772370e-002
9.140934e+002	4.794765e-002
9.150576e+002	4.843148e-002
9.160219e+002	4.880674e-002
9.169861e+002	4.893067e-002
9.179503e+002	4.897559e-002
9.189146e+002	4.908399e-002
9.198788e+002	4.903542e-002
9.208430e+002	4.958484e-002
9.218073e+002	5.016315e-002
9.227715e+002	5.023593e-002
9.237357e+002	5.040459e-002
9.247000e+002	5.088001e-002
9.256642e+002	5.124178e-002
9.266284e+002	5.138440e-002
9.275927e+002	5.173274e-002
9.285569e+002	5.220297e-002
9.295211e+002	5.240508e-002
9.304854e+002	5.242549e-002
9.314496e+002	5.266633e-002
9.324138e+002	5.312738e-002
9.333781e+002	5.318571e-002
9.343423e+002	5.307242e-002
9.353065e+002	5.336594e-002
9.362708e+002	5.360734e-002
9.372350e+002	5.387831e-002
9.381992e+002	5.426101e-002
9.391635e+002	5.416249e-002
9.401277e+002	5.422709e-002
9.410919e+002	5.460491e-002
9.420562e+002	5.465430e-002
9.430204e+002	5.459765e-002
9.439846e+002	5.451737e-002
9.449489e+002	5.431553e-002
9.459131e+002	5.413071e-002
9.468773e+002	5.395922e-002
9.478416e+002	5.389981e-002
9.488058e+002	5.417042e-002
9.497700e+002	5.435260e-002
9.507343e+002	5.378464e-002
9.516985e+002	5.352120e-002
9.526627e+002	5.360316e-002
9.536270e+002	5.368809e-002
9.545912e+002	5.346432e-002
9.555554e+002	5.289493e-002
9.565197e+002	5.266526e-002
9.574839e+002	5.268341e-002
9.584481e+002	5.244379e-002
9.594124e+002	5.218422e-002
9.603766e+002	5.208670e-002
9.613408e+002	5.209893e-002
9.623051e+002	5.204225e-002
9.632693e+002	5.167894e-002
9.642335e+002	5.125709e-002
9.651978e+002	5.123020e-002
9.661620e+002	5.107908e-002
9.671262e+002	5.035809e-002
9.680905e+002	4.971787e-002
9.690547e+002	4.960033e-002
9.700189e+002	4.943503e-002
9.709832e+002	4.890710e-002
9.719474e+002	4.848273e-002
9.729116e+002	4.826515e-002
9.738759e+002	4.805286e-002
9.748401e+002	4.795189e-002
9.758043e+002	4.769158e-002
9.767686e+002	4.727118e-002
9.777328e+002	4.706690e-002
9.786970e+002	4.682825e-002
9.796613e+002	4.658865e-002
9.806255e+002	4.640681e-002
9.815897e+002	4.597477e-002
9.825540e+002	4.571086e-002
9.835182e+002	4.550780e-002
9.844824e+002	4.552645e-002
9.854467e+002	4.525252e-002
9.864109e+002	4.482318e-002
9.873751e+002	4.450894e-002
9.883394e+002	4.447661e-002
9.893036e+002	4.461640e-002
9.902678e+002	4.425286e-002
9.912321e+002	4.394642e-002
9.921963e+002	4.412818e-002
9.931605e+002	4.403141e-002
9.941248e+002	4.396021e-002
9.950890e+002	4.375018e-002
9.960532e+002	4.374362e-002
9.970175e+002	4.385826e-002
9.979817e+002	4.394174e-002
9.989459e+002	4.397250e-002
9.999102e+002	4.399856e-002
1.000874e+003	4.383750e-002
1.001839e+003	4.366945e-002
1.002803e+003	4.373863e-002
1.003767e+003	4.386623e-002
1.004731e+003	4.385589e-002
1.005696e+003	4.381099e-002
1.006660e+003	4.356894e-002
1.007624e+003	4.368741e-002
1.008588e+003	4.385939e-002
1.009552e+003	4.391800e-002
1.010517e+003	4.402019e-002
1.011481e+003	4.420394e-002
1.012445e+003	4.457212e-002
1.013409e+003	4.485327e-002
1.014374e+003	4.488666e-002
1.015338e+003	4.504698e-002
1.016302e+003	4.499378e-002
1.017266e+003	4.480720e-002
1.018231e+003	4.488876e-002
1.019195e+003	4.510533e-002
1.020159e+003	4.506383e-002
1.021123e+003	4.503216e-002
1.022088e+003	4.515406e-002
1.023052e+003	4.501159e-002
1.024016e+003	4.495089e-002
1.024980e+003	4.506567e-002
1.025944e+003	4.526173e-002
1.026909e+003	4.501678e-002
1.027873e+003	4.475925e-002
1.028837e+003	4.508537e-002
1.029801e+003	4.539901e-002
1.030766e+003	4.522865e-002
1.031730e+003	4.493923e-002
1.032694e+003	4.507196e-002
1.033658e+003	4.514489e-002
1.034623e+003	4.502021e-002
1.035587e+003	4.475232e-002
1.036551e+003	4.465970e-002
1.037515e+003	4.465846e-002
1.038479e+003	4.476949e-002
1.039444e+003	4.479997e-002
1.040408e+003	4.472612e-002
1.041372e+003	4.492915e-002
1.042336e+003	4.511512e-002
1.043301e+003	4.499772e-002
1.044265e+003	4.502598e-002
1.045229e+003	4.488921e-002
1.046193e+003	4.498357e-002
1.047158e+003	4.520125e-002
1.048122e+003	4.533604e-002
1.049086e+003	4.535666e-002
1.050050e+003	4.533481e-002
1.051015e+003	4.524405e-002
1.051979e+003	4.543391e-002
1.052943e+003	4.569934e-002
1.053907e+003	4.582837e-002
1.054871e+003	4.584268e-002
1.055836e+003	4.556706e-002
1.056800e+003	4.569016e-002
1.057764e+003	4.613282e-002
1.058728e+003	4.640285e-002
1.059693e+003	4.637695e-002
1.060657e+003	4.638851e-002
1.061621e+003	4.646992e-002
1.062585e+003	4.654724e-002
1.063550e+003	4.667317e-002
1.064514e+003	4.686411e-002
1.065478e+003	4.690066e-002
1.066442e+003	4.688721e-002
1.067406e+003	4.714503e-002
1.068371e+003	4.714064e-002
1.069335e+003	4.711236e-002
1.070299e+003	4.727718e-002
1.071263e+003	4.727108e-002
1.072228e+003	4.718868e-002
1.073192e+003	4.716180e-002
1.074156e+003	4.743503e-002
1.075120e+003	4.771467e-002
1.076085e+003	4.789136e-002
1.077049e+003	4.792853e-002
1.078013e+003	4.802836e-002
1.078977e+003	4.815910e-002
1.079942e+003	4.827692e-002
1.080906e+003	4.864168e-002
1.081870e+003	4.895387e-002
1.082834e+003	4.927152e-002
1.083798e+003	4.953820e-002
1.084763e+003	4.986397e-002
1.085727e+003	5.032424e-002
1.086691e+003	5.083635e-002
1.087655e+003	5.127858e-002
1.088620e+003	5.179261e-002
1.089584e+003	5.213056e-002
1.090548e+003	5.237079e-002
1.091512e+003	5.269508e-002
1.092477e+003	5.331592e-002
1.093441e+003	5.385028e-002
1.094405e+003	5.422467e-002
1.095369e+003	5.436673e-002
1.096333e+003	5.433320e-002
1.097298e+003	5.426151e-002
1.098262e+003	5.436953e-002
1.099226e+003	5.449710e-002
1.100190e+003	5.445510e-002
1.101155e+003	5.435393e-002
1.102119e+003	5.436815e-002
1.103083e+003	5.460094e-002
1.104047e+003	5.463360e-002
1.105012e+003	5.466819e-002
1.105976e+003	5.474396e-002
1.106940e+003	5.447011e-002
1.107904e+003	5.432529e-002
1.108869e+003	5.426994e-002
1.109833e+003	5.417965e-002
1.110797e+003	5.403595e-002
1.111761e+003	5.385324e-002
1.112725e+003	5.368812e-002
1.113690e+003	5.357154e-002
1.114654e+003	5.328891e-002
1.115618e+003	5.293829e-002
1.116582e+003	5.261679e-002
1.117547e+003	5.226820e-002
1.118511e+003	5.209428e-002
1.119475e+003	5.198945e-002
1.120439e+003	5.166742e-002
1.121404e+003	5.128838e-002
1.122368e+003	5.075526e-002
1.123332e+003	5.027461e-002
1.124296e+003	5.007393e-002
1.125260e+003	5.023884e-002
1.126225e+003	5.020268e-002
1.127189e+003	4.987991e-002
1.128153e+003	4.974104e-002
1.129117e+003	4.982001e-002
1.130082e+003	4.969481e-002
1.131046e+003	4.961482e-002
1.132010e+003	4.959098e-002
1.132974e+003	4.966380e-002
1.133939e+003	4.981290e-002
1.134903e+003	4.983836e-002
1.135867e+003	5.001278e-002
1.136831e+003	5.027156e-002
1.137796e+003	5.021896e-002
1.138760e+003	5.028768e-002
1.139724e+003	5.062755e-002
1.140688e+003	5.115484e-002
1.141652e+003	5.176885e-002
1.142617e+003	5.199473e-002
1.143581e+003	5.218376e-002
1.144545e+003	5.261710e-002
1.145509e+003	5.320968e-002
1.146474e+003	5.367097e-002
1.147438e+003	5.416265e-002
1.148402e+003	5.474511e-002
1.149366e+003	5.520605e-002
1.150331e+003	5.586463e-002
1.151295e+003	5.663675e-002
1.152259e+003	5.734905e-002
1.153223e+003	5.792376e-002
1.154188e+003	5.858072e-002
1.155152e+003	5.933729e-002
1.156116e+003	5.988486e-002
1.157080e+003	6.044969e-002
1.158044e+003	6.110409e-002
1.159009e+003	6.183483e-002
1.159973e+003	6.270546e-002
1.160937e+003	6.321086e-002
1.161901e+003	6.347876e-002
1.162866e+003	6.401683e-002
1.163830e+003	6.467241e-002
1.164794e+003	6.508930e-002
1.165758e+003	6.536187e-002
1.166723e+003	6.555435e-002
1.167687e+003	6.567107e-002
1.168651e+003	6.577569e-002
1.169615e+003	6.592454e-002
1.170579e+003	6.620651e-002
1.171544e+003	6.650600e-002
1.172508e+003	6.638186e-002
1.173472e+003	6.628788e-002
1.174436e+003	6.622407e-002
1.175401e+003	6.596977e-002
1.176365e+003	6.575517e-002
1.177329e+003	6.591175e-002
1.178293e+003	6.628009e-002
1.179258e+003	6.653135e-002
1.180222e+003	6.657468e-002
1.181186e+003	6.654629e-002
1.182150e+003	6.671888e-002
1.183115e+003	6.696530e-002
1.184079e+003	6.704898e-002
1.185043e+003	6.716608e-002
1.186007e+003	6.725982e-002
1.186971e+003	6.740194e-002
1.187936e+003	6.762318e-002
1.188900e+003	6.785693e-002
1.189864e+003	6.797840e-002
1.190828e+003	6.806716e-002
1.191793e+003	6.824166e-002
1.192757e+003	6.836545e-002
1.193721e+003	6.857064e-002
1.194685e+003	6.899120e-002
1.195650e+003	6.916533e-002
1.196614e+003	6.911437e-002
1.197578e+003	6.917411e-002
1.198542e+003	6.931021e-002
1.199506e+003	6.941468e-002
1.200471e+003	6.967896e-002
1.201435e+003	6.985322e-002
1.202399e+003	6.980480e-002
1.203363e+003	7.005708e-002
1.204328e+003	7.052898e-002
1.205292e+003	7.071045e-002
1.206256e+003	7.065798e-002
1.207220e+003	7.065234e-002
1.208185e+003	7.074843e-002
1.209149e+003	7.086830e-002
1.210113e+003	7.087792e-002
1.211077e+003	7.083805e-002
1.212042e+003	7.078549e-002
1.213006e+003	7.083826e-002
1.213970e+003	7.090959e-002
1.214934e+003	7.085441e-002
1.215898e+003	7.088594e-002
1.216863e+003	7.093301e-002
1.217827e+003	7.083984e-002
1.218791e+003	7.066575e-002
1.219755e+003	7.050198e-002
1.220720e+003	7.032089e-002
1.221684e+003	7.027856e-002
1.222648e+003	7.024707e-002
1.223612e+003	7.006019e-002
1.224577e+003	6.999962e-002
1.225541e+003	7.008129e-002
1.226505e+003	6.987999e-002
1.227469e+003	6.970745e-002
1.228434e+003	6.982256e-002
1.229398e+003	6.977674e-002
1.230362e+003	6.978074e-002
1.231326e+003	6.990668e-002
1.232291e+003	6.981359e-002
1.233255e+003	6.970751e-002
1.234219e+003	6.967093e-002
1.235183e+003	6.968752e-002
1.236147e+003	6.967027e-002
1.237112e+003	6.957212e-002
1.238076e+003	6.953590e-002
1.239040e+003	6.941345e-002
1.240004e+003	6.954779e-002
1.240969e+003	6.972887e-002
1.241933e+003	6.949933e-002
1.242897e+003	6.927042e-002
1.243861e+003	6.922632e-002
1.244825e+003	6.910445e-002
1.245790e+003	6.913793e-002
1.246754e+003	6.930189e-002
1.247718e+003	6.935827e-002
1.248682e+003	6.921523e-002
1.249647e+003	6.917705e-002
1.250611e+003	6.928094e-002
1.251575e+003	6.947339e-002
1.252539e+003	6.959164e-002
1.253504e+003	6.953507e-002
1.254468e+003	6.956667e-002
1.255432e+003	6.984968e-002
1.256396e+003	7.036237e-002
1.257361e+003	7.068244e-002
1.258325e+003	7.074644e-002
1.259289e+003	7.090557e-002
1.260253e+003	7.120682e-002
1.261218e+003	7.121132e-002
1.262182e+003	7.111871e-002
1.263146e+003	7.092369e-002
1.264110e+003	7.067636e-002
1.265074e+003	7.059442e-002
1.266039e+003	7.052340e-002
1.267003e+003	7.032410e-002
1.267967e+003	7.012064e-002
1.268931e+003	6.999046e-002
1.269896e+003	6.987426e-002
1.270860e+003	6.990065e-002
1.271824e+003	7.005651e-002
1.272788e+003	7.009719e-002
1.273752e+003	7.028254e-002
1.274717e+003	7.050376e-002
1.275681e+003	7.059421e-002
1.276645e+003	7.088839e-002
1.277609e+003	7.113560e-002
1.278574e+003	7.145607e-002
1.279538e+003	7.188823e-002
1.280502e+003	7.205053e-002
1.281466e+003	7.219595e-002
1.282431e+003	7.254006e-002
1.283395e+003	7.293827e-002
1.284359e+003	7.301240e-002
1.285323e+003	7.307827e-002
1.286288e+003	7.329698e-002
1.287252e+003	7.354357e-002
1.288216e+003	7.368083e-002
1.289180e+003	7.380028e-002
1.290145e+003	7.387896e-002
1.291109e+003	7.392401e-002
1.292073e+003	7.396159e-002
1.293037e+003	7.397816e-002
1.294001e+003	7.382956e-002
1.294966e+003	7.384565e-002
1.295930e+003	7.377869e-002
1.296894e+003	7.360297e-002
1.297858e+003	7.337656e-002
1.298823e+003	7.297598e-002
1.299787e+003	7.249631e-002
1.300751e+003	7.213545e-002
1.301715e+003	7.162325e-002
1.302679e+003	7.117268e-002
1.303644e+003	7.069719e-002
1.304608e+003	7.020655e-002
1.305572e+003	6.951276e-002
1.306536e+003	6.873620e-002
1.307501e+003	6.824950e-002
1.308465e+003	6.775838e-002
1.309429e+003	6.720641e-002
1.310393e+003	6.655232e-002
1.311358e+003	6.579249e-002
1.312322e+003	6.503480e-002
1.313286e+003	6.438637e-002
1.314250e+003	6.395008e-002
1.315215e+003	6.334157e-002
1.316179e+003	6.269184e-002
1.317143e+003	6.217817e-002
1.318107e+003	6.174137e-002
1.319072e+003	6.128656e-002
1.320036e+003	6.081519e-002
1.321000e+003	6.024157e-002
1.321964e+003	5.986933e-002
1.322928e+003	5.955252e-002
1.323893e+003	5.921296e-002
1.324857e+003	5.886597e-002
1.325821e+003	5.849598e-002
1.326785e+003	5.815525e-002
1.327750e+003	5.787897e-002
1.328714e+003	5.756797e-002
1.329678e+003	5.724775e-002
1.330642e+003	5.698514e-002
1.331606e+003	5.680790e-002
1.332571e+003	5.654439e-002
1.333535e+003	5.644821e-002
1.334499e+003	5.631173e-002
1.335463e+003	5.609683e-002
1.336428e+003	5.583076e-002
1.337392e+003	5.594402e-002
1.338356e+003	5.599051e-002
1.339320e+003	5.574661e-002
1.340285e+003	5.593778e-002
1.341249e+003	5.632770e-002
1.342213e+003	5.648281e-002
1.343177e+003	5.652203e-002
1.344142e+003	5.651198e-002
1.345106e+003	5.668354e-002
1.346070e+003	5.697399e-002
1.347034e+003	5.719654e-002
1.347999e+003	5.725743e-002
1.348963e+003	5.746147e-002
1.349927e+003	5.779285e-002
1.350891e+003	5.810168e-002
1.351855e+003	5.835278e-002
1.352820e+003	5.858333e-002
1.353784e+003	5.860907e-002
1.354748e+003	5.860295e-002
1.355712e+003	5.878495e-002
1.356677e+003	5.907473e-002
1.357641e+003	5.935221e-002
1.358605e+003	5.964685e-002
1.359569e+003	5.978087e-002
1.360533e+003	5.994624e-002
1.361498e+003	6.051364e-002
1.362462e+003	6.099932e-002
1.363426e+003	6.142241e-002
1.364390e+003	6.194589e-002
1.365355e+003	6.227793e-002
1.366319e+003	6.292856e-002
1.367283e+003	6.361409e-002
1.368247e+003	6.429099e-002
1.369212e+003	6.497261e-002
1.370176e+003	6.559795e-002
1.371140e+003	6.610116e-002
1.372104e+003	6.659226e-002
1.373069e+003	6.716456e-002
1.374033e+003	6.772396e-002
1.374997e+003	6.807104e-002
1.375961e+003	6.812131e-002
1.376926e+003	6.801404e-002
1.377890e+003	6.760795e-002
1.378854e+003	6.681179e-002
1.379818e+003	6.591751e-002
1.380782e+003	6.494369e-002
1.381747e+003	6.413088e-002
1.382711e+003	6.333061e-002
1.383675e+003	6.230738e-002
1.384639e+003	6.121165e-002
1.385604e+003	6.038606e-002
1.386568e+003	5.973449e-002
1.387532e+003	5.941727e-002
1.388496e+003	5.932550e-002
1.389460e+003	5.912709e-002
1.390425e+003	5.912727e-002
1.391389e+003	5.934971e-002
1.392353e+003	5.965525e-002
1.393317e+003	6.018198e-002
1.394282e+003	6.081352e-002
1.395246e+003	6.204647e-002
1.396210e+003	6.319546e-002
1.397174e+003	6.417039e-002
1.398139e+003	6.508470e-002
1.399103e+003	6.664146e-002
1.400067e+003	6.877685e-002
1.401031e+003	7.066428e-002
1.401996e+003	7.251191e-002
1.402960e+003	7.455281e-002
1.403924e+003	7.655485e-002
1.404888e+003	7.877140e-002
1.405853e+003	8.126984e-002
1.406817e+003	8.319753e-002
1.407781e+003	8.464620e-002
1.408745e+003	8.610415e-002
1.409709e+003	8.771057e-002
1.410674e+003	8.886875e-002
1.411638e+003	8.889224e-002
1.412602e+003	8.828764e-002
1.413566e+003	8.720754e-002
1.414531e+003	8.561727e-002
1.415495e+003	8.379803e-002
1.416459e+003	8.202858e-002
1.417423e+003	7.998576e-002
1.418387e+003	7.821698e-002
1.419352e+003	7.652291e-002
1.420316e+003	7.574064e-002
1.421280e+003	7.464717e-002
1.422244e+003	7.341518e-002
1.423209e+003	7.252850e-002
1.424173e+003	7.208976e-002
1.425137e+003	7.166929e-002
1.426101e+003	7.119210e-002
1.427066e+003	7.073062e-002
1.428030e+003	7.027999e-002
1.428994e+003	6.974854e-002
1.429958e+003	6.921925e-002
1.430923e+003	6.900110e-002
1.431887e+003	6.893298e-002
1.432851e+003	6.868646e-002
1.433815e+003	6.837268e-002
1.434780e+003	6.745218e-002
1.435744e+003	6.673073e-002
1.436708e+003	6.637774e-002
1.437672e+003	6.637757e-002
1.438636e+003	6.587590e-002
1.439601e+003	6.521063e-002
1.440565e+003	6.433690e-002
1.441529e+003	6.369109e-002
1.442493e+003	6.297033e-002
1.443458e+003	6.261045e-002
1.444422e+003	6.222108e-002
1.445386e+003	6.197471e-002
1.446350e+003	6.136514e-002
1.447315e+003	6.096941e-002
1.448279e+003	6.097058e-002
1.449243e+003	6.141878e-002
1.450207e+003	6.177556e-002
1.451172e+003	6.232513e-002
1.452136e+003	6.323510e-002
1.453100e+003	6.461294e-002
1.454064e+003	6.556897e-002
1.455028e+003	6.638219e-002
1.455993e+003	6.685898e-002
1.456957e+003	6.981961e-002
1.457921e+003	7.328501e-002
1.458885e+003	7.853407e-002
1.459850e+003	8.783684e-002
1.460814e+003	1.042745e-001
1.461778e+003	1.296213e-001
1.462742e+003	1.481847e-001
1.463707e+003	1.457191e-001
1.464671e+003	1.311733e-001
1.465635e+003	1.189581e-001
1.466599e+003	1.150980e-001
1.467563e+003	1.144410e-001
1.468528e+003	1.178386e-001
1.469492e+003	1.267391e-001
1.470456e+003	1.428390e-001
1.471420e+003	1.700646e-001
1.472385e+003	2.205905e-001
1.473349e+003	2.337538e-001
1.474313e+003	1.804104e-001
1.475277e+003	1.351759e-001
1.476242e+003	9.461601e-002
1.477206e+003	7.312109e-002
1.478170e+003	6.320878e-002
1.479134e+003	5.703901e-002
1.480099e+003	5.247030e-002
1.481063e+003	4.985239e-002
1.482027e+003	4.736704e-002
1.482991e+003	4.599307e-002
1.483955e+003	4.447939e-002
1.484920e+003	4.381853e-002
1.485884e+003	4.292842e-002
1.486848e+003	4.215841e-002
1.487812e+003	4.120523e-002
1.488777e+003	4.078747e-002
1.489741e+003	3.984609e-002
1.490705e+003	4.004700e-002
1.491669e+003	4.002221e-002
1.492634e+003	4.001555e-002
1.493598e+003	3.954416e-002
1.494562e+003	3.938005e-002
1.495526e+003	3.887293e-002
1.496490e+003	3.889958e-002
1.497455e+003	3.864562e-002
1.498419e+003	3.814359e-002
1.499383e+003	3.782663e-002
1.500347e+003	3.798454e-002
1.501312e+003	3.765935e-002
1.502276e+003	3.768650e-002
1.503240e+003	3.757149e-002
1.504204e+003	3.730173e-002
1.505169e+003	3.636108e-002
1.506133e+003	3.598155e-002
1.507097e+003	3.639160e-002
1.508061e+003	3.675752e-002
1.509026e+003	3.655025e-002
1.509990e+003	3.662349e-002
1.510954e+003	3.645938e-002
1.511918e+003	3.645297e-002
1.512882e+003	3.663145e-002
1.513847e+003	3.670524e-002
1.514811e+003	3.638735e-002
1.515775e+003	3.617859e-002
1.516739e+003	3.554385e-002
1.517704e+003	3.588951e-002
1.518668e+003	3.613384e-002
1.519632e+003	3.578221e-002
1.520596e+003	3.536977e-002
1.521561e+003	3.596579e-002
1.522525e+003	3.614275e-002
1.523489e+003	3.600013e-002
1.524453e+003	3.551687e-002
1.525417e+003	3.549493e-002
1.526382e+003	3.588087e-002
1.527346e+003	3.594066e-002
1.528310e+003	3.601869e-002
1.529274e+003	3.617421e-002
1.530239e+003	3.600942e-002
1.531203e+003	3.567943e-002
1.532167e+003	3.525410e-002
1.533131e+003	3.500912e-002
1.534096e+003	3.573744e-002
1.535060e+003	3.614438e-002
1.536024e+003	3.583767e-002
1.536988e+003	3.552317e-002
1.537953e+003	3.469994e-002
1.538917e+003	3.418550e-002
1.539881e+003	3.522391e-002
1.540845e+003	3.530208e-002
1.541809e+003	3.478000e-002
1.542774e+003	3.502413e-002
1.543738e+003	3.489221e-002
1.544702e+003	3.482950e-002
1.545666e+003	3.544311e-002
1.546631e+003	3.566901e-002
1.547595e+003	3.543420e-002
1.548559e+003	3.532217e-002
1.549523e+003	3.498360e-002
1.550488e+003	3.516743e-002
1.551452e+003	3.548285e-002
1.552416e+003	3.529121e-002
1.553380e+003	3.494586e-002
1.554344e+003	3.518236e-002
1.555309e+003	3.580483e-002
1.556273e+003	3.551850e-002
1.557237e+003	3.455820e-002
1.558201e+003	3.345529e-002
1.559166e+003	3.387120e-002
1.560130e+003	3.508065e-002
1.561094e+003	3.575175e-002
1.562058e+003	3.592845e-002
1.563023e+003	3.591458e-002
1.563987e+003	3.586086e-002
1.564951e+003	3.586186e-002
1.565915e+003	3.611716e-002
1.566880e+003	3.592036e-002
1.567844e+003	3.579813e-002
1.568808e+003	3.560103e-002
1.569772e+003	3.595579e-002
1.570736e+003	3.630332e-002
1.571701e+003	3.632950e-002
1.572665e+003	3.623401e-002
1.573629e+003	3.622751e-002
1.574593e+003	3.602356e-002
1.575558e+003	3.581120e-002
1.576522e+003	3.636388e-002
1.577486e+003	3.688005e-002
1.578450e+003	3.672012e-002
1.579415e+003	3.655192e-002
1.580379e+003	3.651663e-002
1.581343e+003	3.679066e-002
1.582307e+003	3.680370e-002
1.583271e+003	3.701680e-002
1.584236e+003	3.711027e-002
1.585200e+003	3.708016e-002
1.586164e+003	3.715962e-002
1.587128e+003	3.721933e-002
1.588093e+003	3.717114e-002
1.589057e+003	3.724637e-002
1.590021e+003	3.737764e-002
1.590985e+003	3.759079e-002
1.591950e+003	3.764484e-002
1.592914e+003	3.762896e-002
1.593878e+003	3.738442e-002
1.594842e+003	3.752142e-002
1.595807e+003	3.775632e-002
1.596771e+003	3.801364e-002
1.597735e+003	3.810639e-002
1.598699e+003	3.812905e-002
1.599663e+003	3.835778e-002
1.600628e+003	3.839632e-002
1.601592e+003	3.821428e-002
1.602556e+003	3.842679e-002
1.603520e+003	3.891442e-002
1.604485e+003	3.910045e-002
1.605449e+003	3.902500e-002
1.606413e+003	3.915447e-002
1.607377e+003	3.926742e-002
1.608342e+003	3.933788e-002
1.609306e+003	3.926415e-002
1.610270e+003	3.937432e-002
1.611234e+003	3.962677e-002
1.612198e+003	3.980051e-002
1.613163e+003	3.968324e-002
1.614127e+003	3.974244e-002
1.615091e+003	3.956587e-002
1.616055e+003	3.925813e-002
1.617020e+003	3.976046e-002
1.617984e+003	4.045091e-002
1.618948e+003	4.047609e-002
1.619912e+003	4.058535e-002
1.620877e+003	4.053152e-002
1.621841e+003	4.058289e-002
1.622805e+003	4.080003e-002
1.623769e+003	4.129414e-002
1.624734e+003	4.155293e-002
1.625698e+003	4.147384e-002
1.626662e+003	4.129935e-002
1.627626e+003	4.144036e-002
1.628590e+003	4.178724e-002
1.629555e+003	4.205839e-002
1.630519e+003	4.222137e-002
1.631483e+003	4.244078e-002
1.632447e+003	4.257530e-002
1.633412e+003	4.240284e-002
1.634376e+003	4.193015e-002
1.635340e+003	4.237698e-002
1.636304e+003	4.327441e-002
1.637269e+003	4.342123e-002
1.638233e+003	4.352707e-002
1.639197e+003	4.374035e-002
1.640161e+003	4.381118e-002
1.641125e+003	4.424080e-002
1.642090e+003	4.457259e-002
1.643054e+003	4.495351e-002
1.644018e+003	4.487013e-002
1.644982e+003	4.469672e-002
1.645947e+003	4.464963e-002
1.646911e+003	4.541497e-002
1.647875e+003	4.581226e-002
1.648839e+003	4.628353e-002
1.649804e+003	4.660788e-002
1.650768e+003	4.662394e-002
1.651732e+003	4.582638e-002
1.652696e+003	4.483555e-002
1.653661e+003	4.751155e-002
1.654625e+003	4.877616e-002
1.655589e+003	4.901638e-002
1.656553e+003	4.922651e-002
1.657517e+003	4.971058e-002
1.658482e+003	5.047243e-002
1.659446e+003	5.087852e-002
1.660410e+003	5.121463e-002
1.661374e+003	5.120924e-002
1.662339e+003	5.188000e-002
1.663303e+003	5.302860e-002
1.664267e+003	5.374422e-002
1.665231e+003	5.409081e-002
1.666196e+003	5.506498e-002
1.667160e+003	5.565384e-002
1.668124e+003	5.623052e-002
1.669088e+003	5.718009e-002
1.670052e+003	5.867130e-002
1.671017e+003	5.970373e-002
1.671981e+003	6.106253e-002
1.672945e+003	6.188449e-002
1.673909e+003	6.224600e-002
1.674874e+003	6.327973e-002
1.675838e+003	6.672481e-002
1.676802e+003	6.821024e-002
1.677766e+003	6.941566e-002
1.678731e+003	7.096572e-002
1.679695e+003	7.260752e-002
1.680659e+003	7.499503e-002
1.681623e+003	7.706846e-002
1.682588e+003	7.837287e-002
1.683552e+003	8.017969e-002
1.684516e+003	8.479220e-002
1.685480e+003	9.011611e-002
1.686444e+003	9.291914e-002
1.687409e+003	9.650648e-002
1.688373e+003	1.014915e-001
1.689337e+003	1.068059e-001
1.690301e+003	1.128767e-001
1.691266e+003	1.201852e-001
1.692230e+003	1.274988e-001
1.693194e+003	1.359317e-001
1.694158e+003	1.430212e-001
1.695123e+003	1.486974e-001
1.696087e+003	1.615258e-001
1.697051e+003	1.726554e-001
1.698015e+003	1.789761e-001
1.698979e+003	1.846980e-001
1.699944e+003	1.875885e-001
1.700908e+003	2.029819e-001
1.701872e+003	2.112086e-001
1.702836e+003	2.173202e-001
1.703801e+003	2.246684e-001
1.704765e+003	2.341994e-001
1.705729e+003	2.426424e-001
1.706693e+003	2.517536e-001
1.707658e+003	2.605182e-001
1.708622e+003	2.672780e-001
1.709586e+003	2.719449e-001
1.710550e+003	2.761572e-001
1.711515e+003	2.790163e-001
1.712479e+003	2.794774e-001
1.713443e+003	2.773864e-001
1.714407e+003	2.731954e-001
1.715371e+003	2.649662e-001
1.716336e+003	2.578261e-001
1.717300e+003	2.498911e-001
1.718264e+003	2.388686e-001
1.719228e+003	2.273398e-001
1.720193e+003	2.161184e-001
1.721157e+003	2.038895e-001
1.722121e+003	1.917575e-001
1.723085e+003	1.805321e-001
1.724050e+003	1.695900e-001
1.725014e+003	1.600095e-001
1.725978e+003	1.517954e-001
1.726942e+003	1.449286e-001
1.727906e+003	1.388389e-001
1.728871e+003	1.346207e-001
1.729835e+003	1.311070e-001
1.730799e+003	1.285550e-001
1.731763e+003	1.270244e-001
1.732728e+003	1.251016e-001
1.733692e+003	1.238063e-001
1.734656e+003	1.243702e-001
1.735620e+003	1.234409e-001
1.736585e+003	1.217998e-001
1.737549e+003	1.200509e-001
1.738513e+003	1.184506e-001
1.739477e+003	1.168672e-001
1.740442e+003	1.152524e-001
1.741406e+003	1.126681e-001
1.742370e+003	1.094068e-001
1.743334e+003	1.059569e-001
1.744298e+003	1.027831e-001
1.745263e+003	9.976779e-002
1.746227e+003	9.693211e-002
1.747191e+003	9.395109e-002
1.748155e+003	9.119523e-002
1.749120e+003	8.801230e-002
1.750084e+003	8.561362e-002
1.751048e+003	8.303027e-002
1.752012e+003	8.037373e-002
1.752977e+003	7.853632e-002
1.753941e+003	7.690077e-002
1.754905e+003	7.528058e-002
1.755869e+003	7.355405e-002
1.756833e+003	7.155981e-002
1.757798e+003	7.073142e-002
1.758762e+003	6.992644e-002
1.759726e+003	6.867012e-002
1.760690e+003	6.746501e-002
1.761655e+003	6.590411e-002
1.762619e+003	6.557971e-002
1.763583e+003	6.573451e-002
1.764547e+003	6.526984e-002
1.765512e+003	6.429022e-002
1.766476e+003	6.294206e-002
1.767440e+003	6.156054e-002
1.768404e+003	6.155841e-002
1.769369e+003	6.152600e-002
1.770333e+003	6.071958e-002
1.771297e+003	5.979950e-002
1.772261e+003	5.921663e-002
1.773225e+003	5.853731e-002
1.774190e+003	5.773006e-002
1.775154e+003	5.671573e-002
1.776118e+003	5.626359e-002
1.777082e+003	5.578317e-002
1.778047e+003	5.476381e-002
1.779011e+003	5.365196e-002
1.779975e+003	5.259225e-002
1.780939e+003	5.226157e-002
1.781904e+003	5.219144e-002
1.782868e+003	5.124696e-002
1.783832e+003	5.040109e-002
1.784796e+003	4.967759e-002
1.785760e+003	4.869002e-002
1.786725e+003	4.828563e-002
1.787689e+003	4.804555e-002
1.788653e+003	4.766737e-002
1.789617e+003	4.693556e-002
1.790582e+003	4.554469e-002
1.791546e+003	4.478478e-002
1.792510e+003	4.501826e-002
1.793474e+003	4.486021e-002
1.794439e+003	4.408138e-002
1.795403e+003	4.322490e-002
1.796367e+003	4.269821e-002
1.797331e+003	4.226075e-002
1.798296e+003	4.194993e-002
1.799260e+003	4.190145e-002
1.800224e+003	4.192670e-002
1.801188e+003	4.140472e-002
1.802152e+003	4.108127e-002
1.803117e+003	4.122864e-002
1.804081e+003	4.077494e-002
1.805045e+003	4.043519e-002
1.806009e+003	4.019041e-002
1.806974e+003	3.905515e-002
1.807938e+003	3.880078e-002
1.808902e+003	3.942788e-002
1.809866e+003	3.933316e-002
1.810831e+003	3.899830e-002
1.811795e+003	3.851444e-002
1.812759e+003	3.860546e-002
1.813723e+003	3.910330e-002
1.814688e+003	3.808860e-002
1.815652e+003	3.670675e-002
1.816616e+003	3.596058e-002
1.817580e+003	3.633739e-002
1.818544e+003	3.700412e-002
1.819509e+003	3.697571e-002
1.820473e+003	3.679205e-002
1.821437e+003	3.699693e-002
1.822401e+003	3.684530e-002
1.823366e+003	3.670309e-002
1.824330e+003	3.658390e-002
1.825294e+003	3.698333e-002
1.826258e+003	3.709112e-002
1.827223e+003	3.614960e-002
1.828187e+003	3.579132e-002
1.829151e+003	3.595422e-002
1.830115e+003	3.550726e-002
1.831079e+003	3.587237e-002
1.832044e+003	3.628701e-002
1.833008e+003	3.617773e-002
1.833972e+003	3.605568e-002
1.834936e+003	3.537000e-002
1.835901e+003	3.447267e-002
1.836865e+003	3.425004e-002
1.837829e+003	3.487534e-002
1.838793e+003	3.566492e-002
1.839758e+003	3.570146e-002
1.840722e+003	3.495635e-002
1.841686e+003	3.410143e-002
1.842650e+003	3.408481e-002
1.843615e+003	3.394524e-002
1.844579e+003	3.456983e-002
1.845543e+003	3.531953e-002
1.846507e+003	3.444640e-002
1.847471e+003	3.389610e-002
1.848436e+003	3.474951e-002
1.849400e+003	3.540336e-002
1.850364e+003	3.486587e-002
1.851328e+003	3.435065e-002
1.852293e+003	3.494766e-002
1.853257e+003	3.547776e-002
1.854221e+003	3.503424e-002
1.855185e+003	3.407968e-002
1.856150e+003	3.411695e-002
1.857114e+003	3.471313e-002
1.858078e+003	3.454727e-002
1.859042e+003	3.364946e-002
1.860006e+003	3.342677e-002
1.860971e+003	3.396815e-002
1.861935e+003	3.443735e-002
1.862899e+003	3.471731e-002
1.863863e+003	3.446108e-002
1.864828e+003	3.367912e-002
1.865792e+003	3.392178e-002
1.866756e+003	3.472390e-002
1.867720e+003	3.444355e-002
1.868685e+003	3.397534e-002
1.869649e+003	3.399487e-002
1.870613e+003	3.396207e-002
1.871577e+003	3.403000e-002
1.872542e+003	3.458075e-002
1.873506e+003	3.514105e-002
1.874470e+003	3.442123e-002
1.875434e+003	3.329969e-002
1.876398e+003	3.390646e-002
1.877363e+003	3.470383e-002
1.878327e+003	3.411370e-002
1.879291e+003	3.310501e-002
1.880255e+003	3.321437e-002
1.881220e+003	3.383364e-002
1.882184e+003	3.327006e-002
1.883148e+003	3.349926e-002
1.884112e+003	3.402977e-002
1.885077e+003	3.326791e-002
1.886041e+003	3.354520e-002
1.887005e+003	3.426415e-002
1.887969e+003	3.313895e-002
1.888933e+003	3.303473e-002
1.889898e+003	3.403432e-002
1.890862e+003	3.431846e-002
1.891826e+003	3.352322e-002
1.892790e+003	3.439875e-002
1.893755e+003	3.383870e-002
1.894719e+003	3.239992e-002
1.895683e+003	3.256203e-002
1.896647e+003	3.335452e-002
1.897612e+003	3.497051e-002
1.898576e+003	3.519167e-002
1.899540e+003	3.295873e-002
1.900504e+003	3.154492e-002
1.901469e+003	3.185521e-002
1.902433e+003	3.174525e-002
1.903397e+003	3.281566e-002
1.904361e+003	3.282386e-002
1.905325e+003	3.224900e-002
1.906290e+003	3.164537e-002
1.907254e+003	3.246600e-002
1.908218e+003	3.257409e-002
1.909182e+003	3.146542e-002
1.910147e+003	3.136145e-002
1.911111e+003	3.156027e-002
1.912075e+003	3.200112e-002
1.913039e+003	3.427293e-002
1.914004e+003	3.555870e-002
1.914968e+003	3.445195e-002
1.915932e+003	3.135207e-002
1.916896e+003	3.081315e-002
1.917860e+003	3.172992e-002
1.918825e+003	3.192330e-002
1.919789e+003	3.150174e-002
1.920753e+003	3.209992e-002
1.921717e+003	3.254776e-002
1.922682e+003	3.214148e-002
1.923646e+003	3.350867e-002
1.924610e+003	3.348665e-002
1.925574e+003	3.057974e-002
1.926539e+003	3.058089e-002
1.927503e+003	3.249787e-002
1.928467e+003	3.327651e-002
1.929431e+003	3.280668e-002
1.930396e+003	3.119229e-002
1.931360e+003	3.183190e-002
1.932324e+003	3.296486e-002
1.933288e+003	3.205907e-002
1.934252e+003	2.995222e-002
1.935217e+003	3.013146e-002
1.936181e+003	2.998191e-002
1.937145e+003	2.907486e-002
1.938109e+003	3.005131e-002
1.939074e+003	3.098114e-002
1.940038e+003	2.940393e-002
1.941002e+003	2.811250e-002
1.941966e+003	2.807987e-002
1.942931e+003	2.968438e-002
1.943895e+003	3.001757e-002
1.944859e+003	2.826771e-002
1.945823e+003	2.815262e-002
1.946787e+003	2.838236e-002
1.947752e+003	2.667611e-002
1.948716e+003	2.862149e-002
1.949680e+003	2.864637e-002
1.950644e+003	2.776016e-002
1.951609e+003	2.601652e-002
1.952573e+003	2.584888e-002
1.953537e+003	2.721291e-002
1.954501e+003	2.734259e-002
1.955466e+003	2.355632e-002
1.956430e+003	2.195376e-002
1.957394e+003	2.133551e-002
1.958358e+003	2.049197e-002
1.959323e+003	2.370769e-002
1.960287e+003	2.900391e-002
1.961251e+003	2.427621e-002
1.962215e+003	2.304849e-002
1.963179e+003	2.610857e-002
1.964144e+003	2.539258e-002
1.965108e+003	2.648738e-002
1.966072e+003	2.695047e-002
1.967036e+003	2.777961e-002
1.968001e+003	3.256676e-002
1.968965e+003	3.102715e-002
1.969929e+003	2.785392e-002
1.970893e+003	2.601687e-002
1.971858e+003	2.347394e-002
1.972822e+003	2.003885e-002
1.973786e+003	1.798355e-002
1.974750e+003	1.744991e-002
1.975714e+003	1.653475e-002
1.976679e+003	1.717980e-002
1.977643e+003	2.126735e-002
1.978607e+003	2.853802e-002
1.979571e+003	2.664261e-002
1.980536e+003	2.094169e-002
1.981500e+003	2.245864e-002
1.982464e+003	3.135681e-002
1.983428e+003	3.382215e-002
1.984393e+003	3.238158e-002
1.985357e+003	2.911259e-002
1.986321e+003	2.387108e-002
1.987285e+003	1.923933e-002
1.988250e+003	1.937472e-002
1.989214e+003	2.588048e-002
1.990178e+003	2.952377e-002
1.991142e+003	2.777688e-002
1.992106e+003	3.155214e-002
1.993071e+003	3.078472e-002
1.994035e+003	2.242933e-002
1.994999e+003	2.025357e-002
1.995963e+003	2.318947e-002
1.996928e+003	2.357874e-002
1.997892e+003	2.211749e-002
1.998856e+003	2.317725e-002
1.999820e+003	2.318395e-002
2.000785e+003	2.318000e-002
2.001749e+003	2.158435e-002
2.002713e+003	2.276601e-002
2.003677e+003	2.240585e-002
2.004641e+003	1.757872e-002
2.005606e+003	1.920842e-002
2.006570e+003	2.801532e-002
2.007534e+003	2.817533e-002
2.008498e+003	1.818767e-002
2.009463e+003	1.251528e-002
2.010427e+003	1.838491e-002
2.011391e+003	2.185066e-002
2.012355e+003	1.417993e-002
2.013320e+003	9.855982e-003
2.014284e+003	1.494134e-002
2.015248e+003	2.134860e-002
2.016212e+003	2.506312e-002
2.017177e+003	2.502624e-002
2.018141e+003	2.710403e-002
2.019105e+003	2.136542e-002
2.020069e+003	1.379132e-002
2.021033e+003	1.460887e-002
2.021998e+003	2.037374e-002
2.022962e+003	2.356424e-002
2.023926e+003	2.569080e-002
2.024890e+003	2.843074e-002
2.025855e+003	2.837971e-002
2.026819e+003	2.660052e-002
2.027783e+003	2.694851e-002
2.028747e+003	2.148323e-002
2.029712e+003	1.859101e-002
2.030676e+003	2.136048e-002
2.031640e+003	2.653240e-002
2.032604e+003	2.552699e-002
2.033568e+003	2.307435e-002
2.034533e+003	2.223818e-002
2.035497e+003	2.132063e-002
2.036461e+003	2.365662e-002
2.037425e+003	2.579345e-002
2.038390e+003	2.628448e-002
2.039354e+003	1.980223e-002
2.040318e+003	1.952975e-002
2.041282e+003	2.323209e-002
2.042247e+003	2.418921e-002
2.043211e+003	2.300537e-002
2.044175e+003	2.461508e-002
2.045139e+003	2.763580e-002
2.046104e+003	3.034201e-002
2.047068e+003	3.087468e-002
2.048032e+003	3.055245e-002
2.048996e+003	3.006345e-002
2.049960e+003	2.997785e-002
2.050925e+003	3.497205e-002
2.051889e+003	3.202403e-002
2.052853e+003	2.695245e-002
2.053817e+003	2.778310e-002
2.054782e+003	3.046449e-002
2.055746e+003	2.960113e-002
2.056710e+003	2.895449e-002
2.057674e+003	2.625722e-002
2.058639e+003	2.419126e-002
2.059603e+003	2.490305e-002
2.060567e+003	2.732672e-002
2.061531e+003	2.933126e-002
2.062496e+003	3.205833e-002
2.063460e+003	3.212363e-002
2.064424e+003	3.007090e-002
2.065388e+003	3.065021e-002
2.066353e+003	3.021246e-002
2.067317e+003	2.978858e-002
2.068281e+003	3.061573e-002
2.069245e+003	2.860917e-002
2.070209e+003	2.762702e-002
2.071174e+003	2.887443e-002
2.072138e+003	3.035574e-002
2.073102e+003	3.155515e-002
2.074066e+003	3.068235e-002
2.075031e+003	3.053186e-002
2.075995e+003	3.137061e-002
2.076959e+003	3.118160e-002
2.077923e+003	3.088765e-002
2.078888e+003	3.086145e-002
2.079852e+003	3.079232e-002
2.080816e+003	3.077845e-002
2.081780e+003	3.092235e-002
2.082745e+003	3.131255e-002
2.083709e+003	3.390270e-002
2.084673e+003	3.356287e-002
2.085637e+003	3.025242e-002
2.086602e+003	2.958318e-002
2.087566e+003	3.067978e-002
2.088530e+003	2.935965e-002
2.089494e+003	2.812793e-002
2.090458e+003	2.931044e-002
2.091423e+003	2.834243e-002
2.092387e+003	2.626838e-002
2.093351e+003	2.792755e-002
2.094315e+003	2.866774e-002
2.095280e+003	2.819315e-002
2.096244e+003	2.849844e-002
2.097208e+003	2.881083e-002
2.098172e+003	3.008293e-002
2.099136e+003	2.996395e-002
2.100101e+003	2.961864e-002
2.101065e+003	2.949072e-002
2.102029e+003	2.965165e-002
2.102993e+003	3.040338e-002
2.103958e+003	3.193098e-002
2.104922e+003	3.153364e-002
2.105886e+003	3.138740e-002
2.106850e+003	3.190752e-002
2.107814e+003	3.247836e-002
2.108779e+003	3.096679e-002
2.109743e+003	3.017685e-002
2.110707e+003	3.157426e-002
2.111671e+003	3.225182e-002
2.112636e+003	3.162374e-002
2.113600e+003	3.097820e-002
2.114564e+003	3.015282e-002
2.115528e+003	3.051004e-002
2.116493e+003	3.011410e-002
2.117457e+003	2.880707e-002
2.118421e+003	2.822255e-002
2.119385e+003	2.842568e-002
2.120350e+003	2.923907e-002
2.121314e+003	2.862204e-002
2.122278e+003	2.811287e-002
2.123242e+003	2.884763e-002
2.124207e+003	2.755411e-002
2.125171e+003	2.514251e-002
2.126135e+003	2.643035e-002
2.127099e+003	2.895226e-002
2.128063e+003	2.930201e-002
2.129028e+003	2.676643e-002
2.129992e+003	2.419313e-002
2.130956e+003	2.281693e-002
2.131920e+003	2.417897e-002
2.132885e+003	2.566963e-002
2.133849e+003	2.442206e-002
2.134813e+003	2.354247e-002
2.135777e+003	2.518408e-002
2.136742e+003	2.658788e-002
2.137706e+003	2.596261e-002
2.138670e+003	2.529091e-002
2.139634e+003	2.290431e-002
2.140599e+003	1.733268e-002
2.141563e+003	1.786797e-002
2.142527e+003	2.173905e-002
2.143491e+003	2.486963e-002
2.144456e+003	2.479171e-002
2.145420e+003	2.564916e-002
2.146384e+003	2.500065e-002
2.147348e+003	2.402634e-002
2.148313e+003	2.471768e-002
2.149277e+003	2.341187e-002
2.150241e+003	2.256571e-002
2.151205e+003	2.262774e-002
2.152169e+003	1.977930e-002
2.153134e+003	1.579424e-002
2.154098e+003	1.699139e-002
2.155062e+003	1.695565e-002
2.156026e+003	9.645913e-003
2.156990e+003	6.331313e-003
2.157955e+003	0.000000e+000
2.158919e+003	5.632870e-003
2.159883e+003	2.531821e-002
2.160847e+003	3.098270e-002
2.161812e+003	2.082443e-002
2.162776e+003	1.796714e-002
2.163740e+003	2.421727e-002
2.164704e+003	2.551113e-002
2.165668e+003	2.592722e-002
2.166633e+003	2.509871e-002
2.167597e+003	2.226641e-002
2.168561e+003	2.698827e-002
2.169525e+003	2.910404e-002
2.170490e+003	2.685251e-002
2.171454e+003	2.459345e-002
2.172418e+003	2.277661e-002
2.173382e+003	2.070777e-002
2.174347e+003	1.837789e-002
2.175311e+003	1.759102e-002
2.176275e+003	1.921651e-002
2.177239e+003	1.976978e-002
2.178204e+003	2.149416e-002
2.179168e+003	2.274577e-002
2.180132e+003	2.301226e-002
2.181096e+003	2.354398e-002
2.182061e+003	2.252063e-002
2.183025e+003	2.401106e-002
2.183989e+003	2.644087e-002
2.184953e+003	2.727411e-002
2.185917e+003	2.519461e-002
2.186882e+003	2.285020e-002
2.187846e+003	2.335434e-002
2.188810e+003	2.225760e-002
2.189774e+003	2.390845e-002
2.190739e+003	2.494611e-002
2.191703e+003	2.836069e-002
2.192667e+003	2.847777e-002
2.193631e+003	2.852555e-002
2.194596e+003	2.985793e-002
2.195560e+003	2.671818e-002
2.196524e+003	2.769552e-002
2.197488e+003	3.103590e-002
2.198453e+003	2.824190e-002
2.199417e+003	2.790117e-002
2.200381e+003	3.054832e-002
2.201345e+003	3.231549e-002
2.202310e+003	2.966153e-002
2.203274e+003	2.715471e-002
2.204238e+003	2.941138e-002
2.205202e+003	3.244811e-002
2.206167e+003	2.772809e-002
2.207131e+003	2.601644e-002
2.208095e+003	2.770083e-002
2.209059e+003	2.725918e-002
2.210023e+003	2.812369e-002
2.210988e+003	3.054930e-002
2.211952e+003	3.099321e-002
2.212916e+003	2.698823e-002
2.213880e+003	2.678770e-002
2.214844e+003	2.921684e-002
2.215809e+003	2.778649e-002
2.216773e+003	2.911280e-002
2.217737e+003	3.225897e-002
2.218701e+003	3.212506e-002
2.219666e+003	2.788967e-002
2.220630e+003	2.845787e-002
2.221594e+003	3.044023e-002
2.222558e+003	2.949977e-002
2.223522e+003	2.848017e-002
2.224487e+003	2.937264e-002
2.225451e+003	2.894558e-002
2.226415e+003	2.837865e-002
2.227379e+003	2.921955e-002
2.228344e+003	3.009165e-002
2.229308e+003	3.291482e-002
2.230272e+003	3.297287e-002
2.231236e+003	2.965439e-002
2.232201e+003	3.112672e-002
2.233165e+003	3.143326e-002
2.234129e+003	3.015001e-002
2.235093e+003	3.004420e-002
2.236058e+003	2.963351e-002
2.237022e+003	2.934160e-002
2.237986e+003	2.928859e-002
2.238950e+003	3.010602e-002
2.239915e+003	3.089619e-002
2.240879e+003	3.135038e-002
2.241843e+003	3.109476e-002
2.242807e+003	2.987819e-002
2.243771e+003	3.120867e-002
2.244736e+003	3.245899e-002
2.245700e+003	3.308909e-002
2.246664e+003	3.314178e-002
2.247628e+003	3.135145e-002
2.248593e+003	2.997961e-002
2.249557e+003	3.144138e-002
2.250521e+003	3.190496e-002
2.251485e+003	3.130120e-002
2.252450e+003	3.112334e-002
2.253414e+003	3.148183e-002
2.254378e+003	3.166359e-002
2.255342e+003	3.161677e-002
2.256307e+003	3.204692e-002
2.257271e+003	3.241894e-002
2.258235e+003	3.318160e-002
2.259199e+003	3.353410e-002
2.260164e+003	3.339157e-002
2.261128e+003	3.352734e-002
2.262092e+003	3.491960e-002
2.263056e+003	3.496507e-002
2.264021e+003	3.370460e-002
2.264985e+003	3.345718e-002
2.265949e+003	3.436289e-002
2.266913e+003	3.377722e-002
2.267877e+003	3.313244e-002
2.268842e+003	3.400129e-002
2.269806e+003	3.375111e-002
2.270770e+003	3.269274e-002
2.271734e+003	3.288319e-002
2.272698e+003	3.370141e-002
2.273663e+003	3.409863e-002
2.274627e+003	3.327013e-002
2.275591e+003	3.349992e-002
2.276555e+003	3.585402e-002
2.277520e+003	3.678713e-002
2.278484e+003	3.620699e-002
2.279448e+003	3.603452e-002
2.280412e+003	3.495273e-002
2.281376e+003	3.479238e-002
2.282341e+003	3.635933e-002
2.283305e+003	3.706864e-002
2.284269e+003	3.728928e-002
2.285233e+003	3.753471e-002
2.286198e+003	3.733258e-002
2.287162e+003	3.736758e-002
2.288126e+003	3.673484e-002
2.289090e+003	3.667814e-002
2.290055e+003	3.735257e-002
2.291019e+003	3.696524e-002
2.291983e+003	3.618637e-002
2.292947e+003	3.558857e-002
2.293912e+003	3.557700e-002
2.294876e+003	3.608092e-002
2.295840e+003	3.489705e-002
2.296804e+003	3.493731e-002
2.297769e+003	3.505479e-002
2.298733e+003	3.553810e-002
2.299697e+003	3.493487e-002
2.300661e+003	3.457837e-002
2.301625e+003	3.545933e-002
2.302590e+003	3.456388e-002
2.303554e+003	3.438153e-002
2.304518e+003	3.494009e-002
2.305482e+003	3.519771e-002
2.306447e+003	3.441700e-002
2.307411e+003	3.424732e-002
2.308375e+003	3.466683e-002
2.309339e+003	3.411208e-002
2.310304e+003	3.386999e-002
2.311268e+003	3.426596e-002
2.312232e+003	3.498049e-002
2.313196e+003	3.438849e-002
2.314161e+003	3.460363e-002
2.315125e+003	3.382255e-002
2.316089e+003	3.456076e-002
2.317053e+003	3.375360e-002
2.318018e+003	3.358219e-002
2.318982e+003	3.241751e-002
2.319946e+003	3.388609e-002
2.320910e+003	3.371012e-002
2.321875e+003	3.364183e-002
2.322839e+003	3.351279e-002
2.323803e+003	3.538974e-002
2.324767e+003	3.573439e-002
2.325731e+003	3.397246e-002
2.326696e+003	3.183337e-002
[truncated: 1,736 more rows]
