# Supplementary material for: Aqueous Depolymerization of Polyethylene at Ambient Temperature: In Situ Generation of Permanganate Using Ozone
Source: ACS Sustain Chem Eng. 2026 Mar 17;14(12):5995–6005. doi: 10.1021/acssuschemeng.5c12302 (PMC13040521; doi:10.1021/acssuschemeng.5c12302)
Supplement: Supplementary file 2 [file sc5c12302_si_002.zip › Supplemental_information_raw_data_and_code/Repeat experiment 3/ATR/@@@2MSB011-096.CSV]

3.991926e+002	0.000000e+000
4.001569e+002	0.000000e+000
4.011211e+002	0.000000e+000
4.020853e+002	0.000000e+000
4.030496e+002	0.000000e+000
4.040138e+002	0.000000e+000
4.049780e+002	0.000000e+000
4.059423e+002	0.000000e+000
4.069065e+002	0.000000e+000
4.078707e+002	0.000000e+000
4.088350e+002	0.000000e+000
4.097992e+002	0.000000e+000
4.107634e+002	0.000000e+000
4.117277e+002	0.000000e+000
4.126919e+002	0.000000e+000
4.136561e+002	0.000000e+000
4.146204e+002	0.000000e+000
4.155846e+002	0.000000e+000
4.165488e+002	0.000000e+000
4.175131e+002	0.000000e+000
4.184773e+002	0.000000e+000
4.194415e+002	0.000000e+000
4.204058e+002	0.000000e+000
4.213700e+002	0.000000e+000
4.223342e+002	0.000000e+000
4.232985e+002	0.000000e+000
4.242627e+002	0.000000e+000
4.252269e+002	0.000000e+000
4.261912e+002	0.000000e+000
4.271554e+002	0.000000e+000
4.281196e+002	0.000000e+000
4.290839e+002	0.000000e+000
4.300481e+002	0.000000e+000
4.310123e+002	0.000000e+000
4.319766e+002	0.000000e+000
4.329408e+002	0.000000e+000
4.339050e+002	0.000000e+000
4.348693e+002	0.000000e+000
4.358335e+002	0.000000e+000
4.367977e+002	0.000000e+000
4.377620e+002	0.000000e+000
4.387262e+002	0.000000e+000
4.396904e+002	0.000000e+000
4.406547e+002	0.000000e+000
4.416189e+002	0.000000e+000
4.425831e+002	0.000000e+000
4.435474e+002	0.000000e+000
4.445116e+002	0.000000e+000
4.454758e+002	0.000000e+000
4.464401e+002	0.000000e+000
4.474043e+002	0.000000e+000
4.483685e+002	0.000000e+000
4.493328e+002	0.000000e+000
4.502970e+002	0.000000e+000
4.512612e+002	0.000000e+000
4.522255e+002	0.000000e+000
4.531897e+002	0.000000e+000
4.541539e+002	0.000000e+000
4.551182e+002	0.000000e+000
4.560824e+002	0.000000e+000
4.570466e+002	0.000000e+000
4.580109e+002	0.000000e+000
4.589751e+002	0.000000e+000
4.599393e+002	0.000000e+000
4.609036e+002	0.000000e+000
4.618678e+002	0.000000e+000
4.628320e+002	0.000000e+000
4.637963e+002	0.000000e+000
4.647605e+002	0.000000e+000
4.657247e+002	0.000000e+000
4.666890e+002	0.000000e+000
4.676532e+002	0.000000e+000
4.686174e+002	0.000000e+000
4.695817e+002	0.000000e+000
4.705459e+002	0.000000e+000
4.715101e+002	0.000000e+000
4.724744e+002	0.000000e+000
4.734386e+002	0.000000e+000
4.744028e+002	0.000000e+000
4.753671e+002	0.000000e+000
4.763313e+002	0.000000e+000
4.772955e+002	0.000000e+000
4.782598e+002	0.000000e+000
4.792240e+002	0.000000e+000
4.801882e+002	0.000000e+000
4.811525e+002	0.000000e+000
4.821167e+002	0.000000e+000
4.830809e+002	0.000000e+000
4.840452e+002	0.000000e+000
4.850094e+002	0.000000e+000
4.859736e+002	0.000000e+000
4.869379e+002	0.000000e+000
4.879021e+002	0.000000e+000
4.888663e+002	0.000000e+000
4.898306e+002	0.000000e+000
4.907948e+002	0.000000e+000
4.917590e+002	0.000000e+000
4.927233e+002	0.000000e+000
4.936875e+002	0.000000e+000
4.946517e+002	0.000000e+000
4.956160e+002	0.000000e+000
4.965802e+002	0.000000e+000
4.975444e+002	0.000000e+000
4.985087e+002	0.000000e+000
4.994729e+002	0.000000e+000
5.004371e+002	0.000000e+000
5.014014e+002	0.000000e+000
5.023656e+002	0.000000e+000
5.033299e+002	0.000000e+000
5.042941e+002	0.000000e+000
5.052583e+002	0.000000e+000
5.062226e+002	0.000000e+000
5.071868e+002	0.000000e+000
5.081510e+002	0.000000e+000
5.091153e+002	0.000000e+000
5.100795e+002	0.000000e+000
5.110437e+002	0.000000e+000
5.120079e+002	0.000000e+000
5.129722e+002	0.000000e+000
5.139364e+002	0.000000e+000
5.149006e+002	0.000000e+000
5.158649e+002	0.000000e+000
5.168291e+002	0.000000e+000
5.177933e+002	0.000000e+000
5.187576e+002	0.000000e+000
5.197218e+002	0.000000e+000
5.206860e+002	0.000000e+000
5.216503e+002	0.000000e+000
5.226145e+002	0.000000e+000
5.235787e+002	0.000000e+000
5.245430e+002	7.745310e-003
5.255072e+002	8.412710e-003
5.264714e+002	8.826393e-003
5.274357e+002	8.967575e-003
5.283999e+002	8.722833e-003
5.293641e+002	8.131856e-003
5.303284e+002	8.168442e-003
5.312926e+002	8.881472e-003
5.322568e+002	9.162148e-003
5.332211e+002	8.896570e-003
5.341853e+002	8.270090e-003
5.351495e+002	7.829759e-003
5.361138e+002	8.597130e-003
5.370780e+002	1.001574e-002
5.380422e+002	9.655952e-003
5.390065e+002	8.863734e-003
5.399707e+002	9.222528e-003
5.409349e+002	9.443806e-003
5.418992e+002	9.484907e-003
5.428634e+002	9.482653e-003
5.438276e+002	9.203792e-003
5.447919e+002	8.865247e-003
5.457561e+002	8.686819e-003
5.467203e+002	8.940553e-003
5.476846e+002	8.734864e-003
5.486488e+002	8.351522e-003
5.496130e+002	8.200557e-003
5.505773e+002	8.577140e-003
5.515415e+002	9.000963e-003
5.525057e+002	9.036154e-003
5.534700e+002	8.809907e-003
5.544342e+002	9.156981e-003
5.553984e+002	9.576982e-003
5.563627e+002	9.101287e-003
5.573269e+002	8.573906e-003
5.582911e+002	8.474695e-003
5.592554e+002	8.539137e-003
5.602196e+002	8.229851e-003
5.611838e+002	8.041143e-003
5.621481e+002	8.471608e-003
5.631123e+002	8.799914e-003
5.640765e+002	8.190175e-003
5.650408e+002	7.800617e-003
5.660050e+002	7.735621e-003
5.669692e+002	7.485683e-003
5.679335e+002	7.874539e-003
5.688977e+002	7.863406e-003
5.698619e+002	7.905209e-003
5.708262e+002	8.234634e-003
5.717904e+002	8.101750e-003
5.727546e+002	7.870700e-003
5.737189e+002	7.750101e-003
5.746831e+002	8.065948e-003
5.756473e+002	8.098306e-003
5.766116e+002	7.676311e-003
5.775758e+002	7.945841e-003
5.785400e+002	8.406427e-003
5.795043e+002	8.035377e-003
5.804685e+002	7.527376e-003
5.814327e+002	7.801251e-003
5.823970e+002	8.429242e-003
5.833612e+002	8.648477e-003
5.843254e+002	8.672999e-003
5.852897e+002	8.899045e-003
5.862539e+002	9.063926e-003
5.872181e+002	8.550607e-003
5.881824e+002	8.243632e-003
5.891466e+002	8.312535e-003
5.901108e+002	8.449668e-003
5.910751e+002	8.373765e-003
5.920393e+002	8.537272e-003
5.930035e+002	8.424019e-003
5.939678e+002	8.352552e-003
5.949320e+002	8.737997e-003
5.958962e+002	8.998435e-003
5.968605e+002	8.874157e-003
5.978247e+002	9.004948e-003
5.987889e+002	9.555970e-003
5.997532e+002	9.318917e-003
6.007174e+002	9.230341e-003
6.016816e+002	9.350103e-003
6.026459e+002	9.540847e-003
6.036101e+002	9.594628e-003
6.045743e+002	9.510314e-003
6.055386e+002	9.486793e-003
6.065029e+002	9.404925e-003
6.074671e+002	9.801008e-003
6.084313e+002	1.006992e-002
6.093956e+002	9.876152e-003
6.103598e+002	9.942169e-003
6.113240e+002	1.030875e-002
6.122883e+002	1.035031e-002
6.132525e+002	1.048763e-002
6.142167e+002	1.080315e-002
6.151810e+002	1.058257e-002
6.161452e+002	1.032895e-002
6.171094e+002	1.014841e-002
6.180737e+002	1.019176e-002
6.190379e+002	1.056608e-002
6.200021e+002	1.081923e-002
6.209664e+002	1.093672e-002
6.219306e+002	1.113406e-002
6.228948e+002	1.113148e-002
6.238591e+002	1.108879e-002
6.248233e+002	1.121346e-002
6.257875e+002	1.170071e-002
6.267518e+002	1.173982e-002
6.277160e+002	1.178342e-002
6.286802e+002	1.155736e-002
6.296445e+002	1.164036e-002
6.306087e+002	1.187026e-002
6.315729e+002	1.203968e-002
6.325372e+002	1.163085e-002
6.335014e+002	1.168398e-002
6.344656e+002	1.206702e-002
6.354299e+002	1.217238e-002
6.363941e+002	1.218028e-002
6.373583e+002	1.219051e-002
6.383226e+002	1.185464e-002
6.392868e+002	1.166973e-002
6.402510e+002	1.157438e-002
6.412153e+002	1.193061e-002
6.421795e+002	1.191931e-002
6.431437e+002	1.152697e-002
6.441080e+002	1.142242e-002
6.450722e+002	1.126024e-002
6.460364e+002	1.121275e-002
6.470007e+002	1.188490e-002
6.479649e+002	1.229357e-002
6.489291e+002	1.186932e-002
6.498934e+002	1.157330e-002
6.508576e+002	1.157628e-002
6.518218e+002	1.164809e-002
6.527861e+002	1.177760e-002
6.537503e+002	1.196519e-002
6.547145e+002	1.189045e-002
6.556788e+002	1.192351e-002
6.566430e+002	1.197772e-002
6.576072e+002	1.208252e-002
6.585715e+002	1.247809e-002
6.595357e+002	1.237832e-002
6.604999e+002	1.224018e-002
6.614642e+002	1.247424e-002
6.624284e+002	1.289446e-002
6.633926e+002	1.280512e-002
6.643569e+002	1.280954e-002
6.653211e+002	1.304504e-002
6.662853e+002	1.264846e-002
6.672496e+002	1.107620e-002
6.682138e+002	9.572285e-003
6.691780e+002	1.191185e-002
6.701423e+002	1.281214e-002
6.711065e+002	1.294456e-002
6.720707e+002	1.293338e-002
6.730350e+002	1.293648e-002
6.739992e+002	1.313849e-002
6.749634e+002	1.334602e-002
6.759277e+002	1.343314e-002
6.768919e+002	1.368913e-002
6.778561e+002	1.406752e-002
6.788204e+002	1.421316e-002
6.797846e+002	1.409555e-002
6.807488e+002	1.375787e-002
6.817131e+002	1.375094e-002
6.826773e+002	1.383862e-002
6.836415e+002	1.388328e-002
6.846058e+002	1.391762e-002
6.855700e+002	1.367280e-002
6.865342e+002	1.371114e-002
6.874985e+002	1.360216e-002
6.884627e+002	1.322414e-002
6.894269e+002	1.300187e-002
6.903912e+002	1.311300e-002
6.913554e+002	1.308014e-002
6.923196e+002	1.284748e-002
6.932839e+002	1.293947e-002
6.942481e+002	1.303349e-002
6.952123e+002	1.292084e-002
6.961766e+002	1.272959e-002
6.971408e+002	1.242729e-002
6.981050e+002	1.241229e-002
6.990693e+002	1.280481e-002
7.000335e+002	1.297434e-002
7.009977e+002	1.307220e-002
7.019620e+002	1.317945e-002
7.029262e+002	1.313554e-002
7.038904e+002	1.327322e-002
7.048547e+002	1.367919e-002
7.058189e+002	1.426106e-002
7.067831e+002	1.469176e-002
7.077474e+002	1.512008e-002
7.087116e+002	1.610585e-002
7.096758e+002	1.734257e-002
7.106401e+002	1.878557e-002
7.116043e+002	2.082952e-002
7.125685e+002	2.371958e-002
7.135328e+002	2.866768e-002
7.144970e+002	3.651915e-002
7.154612e+002	4.641714e-002
7.164255e+002	5.607422e-002
7.173897e+002	6.442130e-002
7.183539e+002	7.372122e-002
7.193182e+002	8.153800e-002
7.202824e+002	7.810480e-002
7.212466e+002	6.520155e-002
7.222109e+002	5.436781e-002
7.231751e+002	4.737241e-002
7.241393e+002	4.307777e-002
7.251036e+002	4.083533e-002
7.260678e+002	4.006062e-002
7.270320e+002	4.126184e-002
7.279963e+002	4.496213e-002
7.289605e+002	5.162199e-002
7.299247e+002	6.005722e-002
7.308890e+002	6.483528e-002
7.318532e+002	5.932096e-002
7.328174e+002	4.638799e-002
7.337817e+002	3.501739e-002
7.347459e+002	2.785810e-002
7.357101e+002	2.280387e-002
7.366744e+002	1.983953e-002
7.376386e+002	1.828746e-002
7.386028e+002	1.717458e-002
7.395671e+002	1.653076e-002
7.405313e+002	1.578756e-002
7.414955e+002	1.509930e-002
7.424598e+002	1.471401e-002
7.434240e+002	1.437488e-002
7.443882e+002	1.387835e-002
7.453525e+002	1.369064e-002
7.463167e+002	1.377444e-002
7.472809e+002	1.373393e-002
7.482452e+002	1.354139e-002
7.492094e+002	1.326343e-002
7.501736e+002	1.323381e-002
7.511379e+002	1.339785e-002
7.521021e+002	1.336137e-002
7.530663e+002	1.326474e-002
7.540306e+002	1.305361e-002
7.549948e+002	1.283355e-002
7.559590e+002	1.275616e-002
7.569233e+002	1.283956e-002
7.578875e+002	1.301917e-002
7.588517e+002	1.322420e-002
7.598160e+002	1.336013e-002
7.607802e+002	1.335923e-002
7.617444e+002	1.314501e-002
7.627087e+002	1.323588e-002
7.636729e+002	1.337552e-002
7.646371e+002	1.315960e-002
7.656014e+002	1.316825e-002
7.665656e+002	1.352239e-002
7.675298e+002	1.337827e-002
7.684941e+002	1.351850e-002
7.694583e+002	1.377682e-002
7.704225e+002	1.385248e-002
7.713868e+002	1.392661e-002
7.723510e+002	1.421172e-002
7.733152e+002	1.447183e-002
7.742795e+002	1.421953e-002
7.752437e+002	1.395418e-002
7.762079e+002	1.397251e-002
7.771722e+002	1.440844e-002
7.781364e+002	1.458978e-002
7.791006e+002	1.439429e-002
7.800649e+002	1.419751e-002
7.810291e+002	1.432711e-002
7.819933e+002	1.470243e-002
7.829576e+002	1.493782e-002
7.839218e+002	1.503703e-002
7.848860e+002	1.516401e-002
7.858503e+002	1.546437e-002
7.868145e+002	1.581593e-002
7.877787e+002	1.598658e-002
7.887430e+002	1.618178e-002
7.897072e+002	1.624403e-002
7.906714e+002	1.662922e-002
7.916357e+002	1.719349e-002
7.925999e+002	1.739901e-002
7.935641e+002	1.725642e-002
7.945284e+002	1.737384e-002
7.954926e+002	1.774754e-002
7.964568e+002	1.796941e-002
7.974211e+002	1.821013e-002
7.983853e+002	1.868875e-002
7.993495e+002	1.893676e-002
8.003138e+002	1.882612e-002
8.012780e+002	1.884972e-002
8.022422e+002	1.921239e-002
8.032065e+002	1.956384e-002
8.041707e+002	1.962442e-002
8.051349e+002	1.959152e-002
8.060992e+002	1.955406e-002
8.070634e+002	1.950767e-002
8.080276e+002	1.954938e-002
8.089919e+002	1.958175e-002
8.099561e+002	1.917578e-002
8.109204e+002	1.888931e-002
8.118846e+002	1.904979e-002
8.128489e+002	1.908608e-002
8.138131e+002	1.891412e-002
8.147773e+002	1.900132e-002
8.157416e+002	1.895606e-002
8.167058e+002	1.860170e-002
8.176700e+002	1.814803e-002
8.186343e+002	1.831964e-002
8.195985e+002	1.874347e-002
8.205627e+002	1.850404e-002
8.215270e+002	1.814860e-002
8.224912e+002	1.811488e-002
8.234554e+002	1.813028e-002
8.244197e+002	1.815192e-002
8.253839e+002	1.784898e-002
8.263481e+002	1.737364e-002
8.273124e+002	1.721196e-002
8.282766e+002	1.735387e-002
8.292408e+002	1.758016e-002
8.302051e+002	1.729945e-002
8.311693e+002	1.684372e-002
8.321335e+002	1.682197e-002
8.330978e+002	1.664548e-002
8.340620e+002	1.664019e-002
8.350262e+002	1.697138e-002
8.359905e+002	1.736185e-002
8.369547e+002	1.731174e-002
8.379189e+002	1.692731e-002
8.388832e+002	1.657315e-002
8.398474e+002	1.673973e-002
8.408116e+002	1.710492e-002
8.417759e+002	1.724596e-002
8.427401e+002	1.712276e-002
8.437043e+002	1.721200e-002
8.446686e+002	1.748112e-002
8.456328e+002	1.753306e-002
8.465970e+002	1.721821e-002
8.475613e+002	1.717461e-002
8.485255e+002	1.725938e-002
8.494897e+002	1.735350e-002
8.504540e+002	1.732360e-002
8.514182e+002	1.747116e-002
8.523824e+002	1.743326e-002
8.533467e+002	1.722993e-002
8.543109e+002	1.761245e-002
8.552751e+002	1.819952e-002
8.562394e+002	1.828843e-002
8.572036e+002	1.796863e-002
8.581678e+002	1.777777e-002
8.591321e+002	1.791576e-002
8.600963e+002	1.827009e-002
8.610605e+002	1.828982e-002
8.620248e+002	1.812927e-002
8.629890e+002	1.850395e-002
8.639532e+002	1.894891e-002
8.649175e+002	1.913410e-002
8.658817e+002	1.925142e-002
8.668459e+002	1.921341e-002
8.678102e+002	1.902429e-002
8.687744e+002	1.898685e-002
8.697386e+002	1.915599e-002
8.707029e+002	1.909498e-002
8.716671e+002	1.899308e-002
8.726313e+002	1.932264e-002
8.735956e+002	1.954132e-002
8.745598e+002	1.970825e-002
8.755240e+002	1.968451e-002
8.764883e+002	2.003890e-002
8.774525e+002	2.055907e-002
8.784167e+002	2.040155e-002
8.793810e+002	2.040815e-002
8.803452e+002	2.057216e-002
8.813094e+002	2.072268e-002
8.822737e+002	2.071350e-002
8.832379e+002	2.068515e-002
8.842021e+002	2.085072e-002
8.851664e+002	2.075829e-002
8.861306e+002	2.089186e-002
8.870948e+002	2.142615e-002
8.880591e+002	2.183932e-002
8.890233e+002	2.201783e-002
8.899875e+002	2.227428e-002
8.909518e+002	2.259455e-002
8.919160e+002	2.245591e-002
8.928802e+002	2.236824e-002
8.938445e+002	2.265457e-002
8.948087e+002	2.296610e-002
8.957729e+002	2.283240e-002
8.967372e+002	2.279199e-002
8.977014e+002	2.317639e-002
8.986656e+002	2.331207e-002
8.996299e+002	2.347628e-002
9.005941e+002	2.369800e-002
9.015583e+002	2.380905e-002
9.025226e+002	2.427316e-002
9.034868e+002	2.450426e-002
9.044510e+002	2.446797e-002
9.054153e+002	2.493583e-002
9.063795e+002	2.485624e-002
9.073438e+002	2.461542e-002
9.083080e+002	2.449195e-002
9.092722e+002	2.449552e-002
9.102365e+002	2.475458e-002
9.112007e+002	2.520764e-002
9.121649e+002	2.539918e-002
9.131292e+002	2.520923e-002
9.140934e+002	2.534078e-002
9.150576e+002	2.578196e-002
9.160219e+002	2.628786e-002
9.169861e+002	2.658767e-002
9.179503e+002	2.664657e-002
9.189146e+002	2.687642e-002
9.198788e+002	2.688720e-002
9.208430e+002	2.707454e-002
9.218073e+002	2.750054e-002
9.227715e+002	2.750098e-002
9.237357e+002	2.783920e-002
9.247000e+002	2.849086e-002
9.256642e+002	2.887880e-002
9.266284e+002	2.915295e-002
9.275927e+002	2.963290e-002
9.285569e+002	2.965914e-002
9.295211e+002	2.983215e-002
9.304854e+002	3.012931e-002
9.314496e+002	3.052269e-002
9.324138e+002	3.107753e-002
9.333781e+002	3.114248e-002
9.343423e+002	3.102926e-002
9.353065e+002	3.113415e-002
9.362708e+002	3.119597e-002
9.372350e+002	3.152047e-002
9.381992e+002	3.195497e-002
9.391635e+002	3.198973e-002
9.401277e+002	3.194166e-002
9.410919e+002	3.217955e-002
9.420562e+002	3.235883e-002
9.430204e+002	3.234126e-002
9.439846e+002	3.201968e-002
9.449489e+002	3.207873e-002
9.459131e+002	3.214273e-002
9.468773e+002	3.164760e-002
9.478416e+002	3.133728e-002
9.488058e+002	3.140678e-002
9.497700e+002	3.161830e-002
9.507343e+002	3.134717e-002
9.516985e+002	3.100859e-002
9.526627e+002	3.100900e-002
9.536270e+002	3.095180e-002
9.545912e+002	3.038647e-002
9.555554e+002	2.971487e-002
9.565197e+002	2.950805e-002
9.574839e+002	2.970166e-002
9.584481e+002	2.969983e-002
9.594124e+002	2.945939e-002
9.603766e+002	2.935537e-002
9.613408e+002	2.916930e-002
9.623051e+002	2.891295e-002
9.632693e+002	2.869043e-002
9.642335e+002	2.841760e-002
9.651978e+002	2.831386e-002
9.661620e+002	2.793221e-002
9.671262e+002	2.731927e-002
9.680905e+002	2.693554e-002
9.690547e+002	2.667966e-002
9.700189e+002	2.636827e-002
9.709832e+002	2.578656e-002
9.719474e+002	2.536874e-002
9.729116e+002	2.501203e-002
9.738759e+002	2.477741e-002
9.748401e+002	2.467733e-002
9.758043e+002	2.429642e-002
9.767686e+002	2.404862e-002
9.777328e+002	2.408131e-002
9.786970e+002	2.378540e-002
9.796613e+002	2.310846e-002
9.806255e+002	2.275248e-002
9.815897e+002	2.247132e-002
9.825540e+002	2.221838e-002
9.835182e+002	2.207730e-002
9.844824e+002	2.224866e-002
9.854467e+002	2.210727e-002
9.864109e+002	2.177040e-002
9.873751e+002	2.147843e-002
9.883394e+002	2.127165e-002
9.893036e+002	2.118494e-002
9.902678e+002	2.072389e-002
9.912321e+002	2.034904e-002
9.921963e+002	2.051897e-002
9.931605e+002	2.060635e-002
9.941248e+002	2.056427e-002
9.950890e+002	2.031150e-002
9.960532e+002	2.014741e-002
9.970175e+002	2.017803e-002
9.979817e+002	2.022607e-002
9.989459e+002	2.027076e-002
9.999102e+002	2.024911e-002
1.000874e+003	2.025303e-002
1.001839e+003	2.037369e-002
1.002803e+003	2.034450e-002
1.003767e+003	2.035791e-002
1.004731e+003	2.026779e-002
1.005696e+003	2.040131e-002
1.006660e+003	2.049327e-002
1.007624e+003	2.053420e-002
1.008588e+003	2.083697e-002
1.009552e+003	2.107151e-002
1.010517e+003	2.126502e-002
1.011481e+003	2.130040e-002
1.012445e+003	2.142345e-002
1.013409e+003	2.173321e-002
1.014374e+003	2.166006e-002
1.015338e+003	2.182177e-002
1.016302e+003	2.189271e-002
1.017266e+003	2.196551e-002
1.018231e+003	2.210825e-002
1.019195e+003	2.226080e-002
1.020159e+003	2.209390e-002
1.021123e+003	2.183476e-002
1.022088e+003	2.204441e-002
1.023052e+003	2.211544e-002
1.024016e+003	2.194574e-002
1.024980e+003	2.184621e-002
1.025944e+003	2.182483e-002
1.026909e+003	2.182697e-002
1.027873e+003	2.165334e-002
1.028837e+003	2.165955e-002
1.029801e+003	2.184452e-002
1.030766e+003	2.170221e-002
1.031730e+003	2.152947e-002
1.032694e+003	2.153280e-002
1.033658e+003	2.157762e-002
1.034623e+003	2.162850e-002
1.035587e+003	2.152590e-002
1.036551e+003	2.139124e-002
1.037515e+003	2.138639e-002
1.038479e+003	2.148986e-002
1.039444e+003	2.145652e-002
1.040408e+003	2.148507e-002
1.041372e+003	2.146555e-002
1.042336e+003	2.140553e-002
1.043301e+003	2.149275e-002
1.044265e+003	2.155125e-002
1.045229e+003	2.131188e-002
1.046193e+003	2.130913e-002
1.047158e+003	2.149836e-002
1.048122e+003	2.180609e-002
1.049086e+003	2.181305e-002
1.050050e+003	2.172655e-002
1.051015e+003	2.188653e-002
1.051979e+003	2.202884e-002
1.052943e+003	2.212291e-002
1.053907e+003	2.218602e-002
1.054871e+003	2.208960e-002
1.055836e+003	2.193582e-002
1.056800e+003	2.207883e-002
1.057764e+003	2.227642e-002
1.058728e+003	2.248273e-002
1.059693e+003	2.268746e-002
1.060657e+003	2.283270e-002
1.061621e+003	2.285707e-002
1.062585e+003	2.319426e-002
1.063550e+003	2.344684e-002
1.064514e+003	2.311621e-002
1.065478e+003	2.309919e-002
1.066442e+003	2.336420e-002
1.067406e+003	2.358877e-002
1.068371e+003	2.356790e-002
1.069335e+003	2.376898e-002
1.070299e+003	2.401957e-002
1.071263e+003	2.397710e-002
1.072228e+003	2.390971e-002
1.073192e+003	2.387990e-002
1.074156e+003	2.402787e-002
1.075120e+003	2.418292e-002
1.076085e+003	2.434106e-002
1.077049e+003	2.440695e-002
1.078013e+003	2.465663e-002
1.078977e+003	2.489033e-002
1.079942e+003	2.477850e-002
1.080906e+003	2.485874e-002
1.081870e+003	2.524247e-002
1.082834e+003	2.587241e-002
1.083798e+003	2.623468e-002
1.084763e+003	2.659710e-002
1.085727e+003	2.699880e-002
1.086691e+003	2.738527e-002
1.087655e+003	2.776213e-002
1.088620e+003	2.834338e-002
1.089584e+003	2.890729e-002
1.090548e+003	2.929426e-002
1.091512e+003	2.953243e-002
1.092477e+003	2.999691e-002
1.093441e+003	3.034393e-002
1.094405e+003	3.068670e-002
1.095369e+003	3.090961e-002
1.096333e+003	3.096286e-002
1.097298e+003	3.128334e-002
1.098262e+003	3.150661e-002
1.099226e+003	3.139585e-002
1.100190e+003	3.127383e-002
1.101155e+003	3.129605e-002
1.102119e+003	3.135824e-002
1.103083e+003	3.129470e-002
1.104047e+003	3.117314e-002
1.105012e+003	3.099192e-002
1.105976e+003	3.093347e-002
1.106940e+003	3.093999e-002
1.107904e+003	3.086065e-002
1.108869e+003	3.065489e-002
1.109833e+003	3.057959e-002
1.110797e+003	3.038714e-002
1.111761e+003	3.006651e-002
1.112725e+003	2.972792e-002
1.113690e+003	2.950229e-002
1.114654e+003	2.930733e-002
1.115618e+003	2.907531e-002
1.116582e+003	2.877855e-002
1.117547e+003	2.837012e-002
1.118511e+003	2.813211e-002
1.119475e+003	2.781893e-002
1.120439e+003	2.735915e-002
1.121404e+003	2.692151e-002
1.122368e+003	2.639346e-002
1.123332e+003	2.612327e-002
1.124296e+003	2.591961e-002
1.125260e+003	2.556671e-002
1.126225e+003	2.539324e-002
1.127189e+003	2.535785e-002
1.128153e+003	2.515544e-002
1.129117e+003	2.493005e-002
1.130082e+003	2.460836e-002
1.131046e+003	2.459340e-002
1.132010e+003	2.458986e-002
1.132974e+003	2.450720e-002
1.133939e+003	2.464404e-002
1.134903e+003	2.479200e-002
1.135867e+003	2.496097e-002
1.136831e+003	2.514232e-002
1.137796e+003	2.523163e-002
1.138760e+003	2.543052e-002
1.139724e+003	2.575481e-002
1.140688e+003	2.625359e-002
1.141652e+003	2.662968e-002
1.142617e+003	2.672214e-002
1.143581e+003	2.698397e-002
1.144545e+003	2.738028e-002
1.145509e+003	2.801497e-002
1.146474e+003	2.864499e-002
1.147438e+003	2.907542e-002
1.148402e+003	2.959530e-002
1.149366e+003	3.015022e-002
1.150331e+003	3.091953e-002
1.151295e+003	3.153165e-002
1.152259e+003	3.200284e-002
1.153223e+003	3.255025e-002
1.154188e+003	3.328382e-002
1.155152e+003	3.410948e-002
1.156116e+003	3.476570e-002
1.157080e+003	3.548024e-002
1.158044e+003	3.626147e-002
1.159009e+003	3.688654e-002
1.159973e+003	3.754640e-002
1.160937e+003	3.807015e-002
1.161901e+003	3.842456e-002
1.162866e+003	3.892387e-002
1.163830e+003	3.941502e-002
1.164794e+003	3.977544e-002
1.165758e+003	4.012764e-002
1.166723e+003	4.045490e-002
1.167687e+003	4.067549e-002
1.168651e+003	4.087300e-002
1.169615e+003	4.095544e-002
1.170579e+003	4.111282e-002
1.171544e+003	4.143024e-002
1.172508e+003	4.145332e-002
1.173472e+003	4.133287e-002
1.174436e+003	4.124826e-002
1.175401e+003	4.109775e-002
1.176365e+003	4.113403e-002
1.177329e+003	4.145508e-002
1.178293e+003	4.174168e-002
1.179258e+003	4.181894e-002
1.180222e+003	4.181248e-002
1.181186e+003	4.199154e-002
1.182150e+003	4.218085e-002
1.183115e+003	4.230372e-002
1.184079e+003	4.249733e-002
1.185043e+003	4.268020e-002
1.186007e+003	4.286029e-002
1.186971e+003	4.319964e-002
1.187936e+003	4.340286e-002
1.188900e+003	4.343567e-002
1.189864e+003	4.350014e-002
1.190828e+003	4.375881e-002
1.191793e+003	4.403548e-002
1.192757e+003	4.423694e-002
1.193721e+003	4.443855e-002
1.194685e+003	4.476670e-002
1.195650e+003	4.499920e-002
1.196614e+003	4.506217e-002
1.197578e+003	4.509178e-002
1.198542e+003	4.525094e-002
1.199506e+003	4.551302e-002
1.200471e+003	4.584929e-002
1.201435e+003	4.595482e-002
1.202399e+003	4.601364e-002
1.203363e+003	4.622228e-002
1.204328e+003	4.654586e-002
1.205292e+003	4.670597e-002
1.206256e+003	4.680082e-002
1.207220e+003	4.691677e-002
1.208185e+003	4.706252e-002
1.209149e+003	4.723226e-002
1.210113e+003	4.731660e-002
1.211077e+003	4.740007e-002
1.212042e+003	4.738293e-002
1.213006e+003	4.749654e-002
1.213970e+003	4.753122e-002
1.214934e+003	4.733605e-002
1.215898e+003	4.735735e-002
1.216863e+003	4.722922e-002
1.217827e+003	4.705961e-002
1.218791e+003	4.694577e-002
1.219755e+003	4.701595e-002
1.220720e+003	4.705501e-002
1.221684e+003	4.674330e-002
1.222648e+003	4.648551e-002
1.223612e+003	4.646691e-002
1.224577e+003	4.647775e-002
1.225541e+003	4.661191e-002
1.226505e+003	4.640169e-002
1.227469e+003	4.603999e-002
1.228434e+003	4.604276e-002
1.229398e+003	4.606858e-002
1.230362e+003	4.590620e-002
1.231326e+003	4.599723e-002
1.232291e+003	4.611061e-002
1.233255e+003	4.587128e-002
1.234219e+003	4.574722e-002
1.235183e+003	4.589388e-002
1.236147e+003	4.594912e-002
1.237112e+003	4.599991e-002
1.238076e+003	4.595216e-002
1.239040e+003	4.578250e-002
1.240004e+003	4.581144e-002
1.240969e+003	4.586317e-002
1.241933e+003	4.566181e-002
1.242897e+003	4.552588e-002
1.243861e+003	4.556882e-002
1.244825e+003	4.542806e-002
1.245790e+003	4.550296e-002
1.246754e+003	4.560456e-002
1.247718e+003	4.548129e-002
1.248682e+003	4.540896e-002
1.249647e+003	4.565851e-002
1.250611e+003	4.597106e-002
1.251575e+003	4.603086e-002
1.252539e+003	4.601178e-002
1.253504e+003	4.613334e-002
1.254468e+003	4.654326e-002
1.255432e+003	4.699637e-002
1.256396e+003	4.751446e-002
1.257361e+003	4.792277e-002
1.258325e+003	4.810622e-002
1.259289e+003	4.840482e-002
1.260253e+003	4.877390e-002
1.261218e+003	4.878140e-002
1.262182e+003	4.877204e-002
1.263146e+003	4.873091e-002
1.264110e+003	4.846884e-002
1.265074e+003	4.809035e-002
1.266039e+003	4.771616e-002
1.267003e+003	4.728423e-002
1.267967e+003	4.701641e-002
1.268931e+003	4.681069e-002
1.269896e+003	4.671817e-002
1.270860e+003	4.673859e-002
1.271824e+003	4.698656e-002
1.272788e+003	4.710039e-002
1.273752e+003	4.728069e-002
1.274717e+003	4.740444e-002
1.275681e+003	4.763522e-002
1.276645e+003	4.804533e-002
1.277609e+003	4.825799e-002
1.278574e+003	4.850226e-002
1.279538e+003	4.874951e-002
1.280502e+003	4.897905e-002
1.281466e+003	4.927547e-002
1.282431e+003	4.965049e-002
1.283395e+003	4.996942e-002
1.284359e+003	5.008748e-002
1.285323e+003	5.019310e-002
1.286288e+003	5.030068e-002
1.287252e+003	5.059110e-002
1.288216e+003	5.082780e-002
1.289180e+003	5.087519e-002
1.290145e+003	5.097436e-002
1.291109e+003	5.114038e-002
1.292073e+003	5.119315e-002
1.293037e+003	5.127297e-002
1.294001e+003	5.125517e-002
1.294966e+003	5.112587e-002
1.295930e+003	5.107260e-002
1.296894e+003	5.099883e-002
1.297858e+003	5.073838e-002
1.298823e+003	5.037959e-002
1.299787e+003	4.996620e-002
1.300751e+003	4.954478e-002
1.301715e+003	4.895933e-002
1.302679e+003	4.836678e-002
1.303644e+003	4.756635e-002
1.304608e+003	4.687533e-002
1.305572e+003	4.642017e-002
1.306536e+003	4.587448e-002
1.307501e+003	4.539097e-002
1.308465e+003	4.480148e-002
1.309429e+003	4.406629e-002
1.310393e+003	4.335448e-002
1.311358e+003	4.251725e-002
1.312322e+003	4.188618e-002
1.313286e+003	4.125918e-002
1.314250e+003	4.067335e-002
1.315215e+003	4.007561e-002
1.316179e+003	3.937714e-002
1.317143e+003	3.873176e-002
1.318107e+003	3.823814e-002
1.319072e+003	3.771366e-002
1.320036e+003	3.716654e-002
1.321000e+003	3.658791e-002
1.321964e+003	3.616059e-002
1.322928e+003	3.564466e-002
1.323893e+003	3.520531e-002
1.324857e+003	3.484536e-002
1.325821e+003	3.459597e-002
1.326785e+003	3.420023e-002
1.327750e+003	3.364854e-002
1.328714e+003	3.328639e-002
1.329678e+003	3.308430e-002
1.330642e+003	3.279308e-002
1.331606e+003	3.253814e-002
1.332571e+003	3.227841e-002
1.333535e+003	3.210505e-002
1.334499e+003	3.186514e-002
1.335463e+003	3.168022e-002
1.336428e+003	3.142102e-002
1.337392e+003	3.147335e-002
1.338356e+003	3.148554e-002
1.339320e+003	3.140530e-002
1.340285e+003	3.169030e-002
1.341249e+003	3.190561e-002
1.342213e+003	3.180362e-002
1.343177e+003	3.185049e-002
1.344142e+003	3.198487e-002
1.345106e+003	3.217785e-002
1.346070e+003	3.252979e-002
1.347034e+003	3.266734e-002
1.347999e+003	3.265554e-002
1.348963e+003	3.279968e-002
1.349927e+003	3.310123e-002
1.350891e+003	3.329832e-002
1.351855e+003	3.339962e-002
1.352820e+003	3.356297e-002
1.353784e+003	3.360431e-002
1.354748e+003	3.383212e-002
1.355712e+003	3.408363e-002
1.356677e+003	3.429372e-002
1.357641e+003	3.454161e-002
1.358605e+003	3.490545e-002
1.359569e+003	3.503074e-002
1.360533e+003	3.534418e-002
1.361498e+003	3.569478e-002
1.362462e+003	3.598092e-002
1.363426e+003	3.656401e-002
1.364390e+003	3.709698e-002
1.365355e+003	3.748909e-002
1.366319e+003	3.801249e-002
1.367283e+003	3.857943e-002
1.368247e+003	3.932464e-002
1.369212e+003	4.014064e-002
1.370176e+003	4.077889e-002
1.371140e+003	4.125913e-002
1.372104e+003	4.178006e-002
1.373069e+003	4.234677e-002
1.374033e+003	4.300667e-002
1.374997e+003	4.340795e-002
1.375961e+003	4.324656e-002
1.376926e+003	4.302938e-002
1.377890e+003	4.283635e-002
1.378854e+003	4.219556e-002
1.379818e+003	4.132617e-002
1.380782e+003	4.029559e-002
1.381747e+003	3.930221e-002
1.382711e+003	3.839262e-002
1.383675e+003	3.746982e-002
1.384639e+003	3.645485e-002
1.385604e+003	3.555831e-002
1.386568e+003	3.508190e-002
1.387532e+003	3.492927e-002
1.388496e+003	3.481301e-002
1.389460e+003	3.460456e-002
1.390425e+003	3.460472e-002
1.391389e+003	3.489440e-002
1.392353e+003	3.521276e-002
1.393317e+003	3.575578e-002
1.394282e+003	3.661117e-002
1.395246e+003	3.792305e-002
1.396210e+003	3.900157e-002
1.397174e+003	3.991486e-002
1.398139e+003	4.081367e-002
1.399103e+003	4.241676e-002
1.400067e+003	4.470599e-002
1.401031e+003	4.665525e-002
1.401996e+003	4.867125e-002
1.402960e+003	5.094478e-002
1.403924e+003	5.305502e-002
1.404888e+003	5.535630e-002
1.405853e+003	5.777850e-002
1.406817e+003	5.981598e-002
1.407781e+003	6.146408e-002
1.408745e+003	6.299870e-002
1.409709e+003	6.456771e-002
1.410674e+003	6.556624e-002
1.411638e+003	6.576218e-002
1.412602e+003	6.525770e-002
1.413566e+003	6.408617e-002
1.414531e+003	6.236983e-002
1.415495e+003	6.043164e-002
1.416459e+003	5.867759e-002
1.417423e+003	5.671903e-002
1.418387e+003	5.517601e-002
1.419352e+003	5.387989e-002
1.420316e+003	5.272187e-002
1.421280e+003	5.159096e-002
1.422244e+003	5.049609e-002
1.423209e+003	4.969549e-002
1.424173e+003	4.940376e-002
1.425137e+003	4.900053e-002
1.426101e+003	4.853399e-002
1.427066e+003	4.812412e-002
1.428030e+003	4.753747e-002
1.428994e+003	4.677674e-002
1.429958e+003	4.624177e-002
1.430923e+003	4.607466e-002
1.431887e+003	4.589257e-002
1.432851e+003	4.555377e-002
1.433815e+003	4.505228e-002
1.434780e+003	4.414939e-002
1.435744e+003	4.354887e-002
1.436708e+003	4.350732e-002
1.437672e+003	4.315474e-002
1.438636e+003	4.225560e-002
1.439601e+003	4.132954e-002
1.440565e+003	4.029373e-002
1.441529e+003	3.964223e-002
1.442493e+003	3.887776e-002
1.443458e+003	3.832189e-002
1.444422e+003	3.788186e-002
1.445386e+003	3.756858e-002
1.446350e+003	3.687551e-002
1.447315e+003	3.650280e-002
1.448279e+003	3.633200e-002
1.449243e+003	3.648088e-002
1.450207e+003	3.665315e-002
1.451172e+003	3.717721e-002
1.452136e+003	3.803529e-002
1.453100e+003	3.921017e-002
1.454064e+003	4.013846e-002
1.455028e+003	4.105861e-002
1.455993e+003	4.205867e-002
1.456957e+003	4.508336e-002
1.457921e+003	4.782533e-002
1.458885e+003	5.299921e-002
1.459850e+003	6.248405e-002
1.460814e+003	7.929090e-002
1.461778e+003	1.054076e-001
1.462742e+003	1.240747e-001
1.463707e+003	1.209323e-001
1.464671e+003	1.057509e-001
1.465635e+003	9.292537e-002
1.466599e+003	8.881240e-002
1.467563e+003	8.776502e-002
1.468528e+003	9.102593e-002
1.469492e+003	9.993061e-002
1.470456e+003	1.158133e-001
1.471420e+003	1.428296e-001
1.472385e+003	1.940223e-001
1.473349e+003	2.111087e-001
1.474313e+003	1.596159e-001
1.475277e+003	1.137124e-001
1.476242e+003	7.197534e-002
1.477206e+003	4.928214e-002
1.478170e+003	3.885762e-002
1.479134e+003	3.233254e-002
1.480099e+003	2.744727e-002
1.481063e+003	2.475229e-002
1.482027e+003	2.228939e-002
1.482991e+003	2.086342e-002
1.483955e+003	1.943527e-002
1.484920e+003	1.889732e-002
1.485884e+003	1.805627e-002
1.486848e+003	1.748682e-002
1.487812e+003	1.639740e-002
1.488777e+003	1.573418e-002
1.489741e+003	1.484832e-002
1.490705e+003	1.517622e-002
1.491669e+003	1.501457e-002
1.492634e+003	1.479258e-002
1.493598e+003	1.432138e-002
1.494562e+003	1.428946e-002
1.495526e+003	1.416417e-002
1.496490e+003	1.432581e-002
1.497455e+003	1.354956e-002
1.498419e+003	1.308115e-002
1.499383e+003	1.280277e-002
1.500347e+003	1.293805e-002
1.501312e+003	1.254505e-002
1.502276e+003	1.248148e-002
1.503240e+003	1.247236e-002
1.504204e+003	1.233843e-002
1.505169e+003	1.180041e-002
1.506133e+003	1.216698e-002
1.507097e+003	1.234863e-002
1.508061e+003	1.218345e-002
1.509026e+003	1.180933e-002
1.509990e+003	1.173007e-002
1.510954e+003	1.137353e-002
1.511918e+003	1.147683e-002
1.512882e+003	1.162434e-002
1.513847e+003	1.160775e-002
1.514811e+003	1.126127e-002
1.515775e+003	1.106886e-002
1.516739e+003	1.088177e-002
1.517704e+003	1.116869e-002
1.518668e+003	1.101642e-002
1.519632e+003	1.074808e-002
1.520596e+003	1.078021e-002
1.521561e+003	1.144744e-002
1.522525e+003	1.140495e-002
1.523489e+003	1.112744e-002
1.524453e+003	1.061195e-002
1.525417e+003	1.043306e-002
1.526382e+003	1.073280e-002
1.527346e+003	1.093331e-002
1.528310e+003	1.097544e-002
1.529274e+003	1.103329e-002
1.530239e+003	1.084131e-002
1.531203e+003	1.040676e-002
1.532167e+003	9.990522e-003
1.533131e+003	1.009855e-002
1.534096e+003	1.056864e-002
1.535060e+003	1.075324e-002
1.536024e+003	1.050393e-002
1.536988e+003	1.037475e-002
1.537953e+003	9.902359e-003
1.538917e+003	9.755027e-003
1.539881e+003	1.050560e-002
1.540845e+003	1.056225e-002
1.541809e+003	1.018425e-002
1.542774e+003	1.026031e-002
1.543738e+003	9.898834e-003
1.544702e+003	1.004729e-002
1.545666e+003	1.045019e-002
1.546631e+003	1.056122e-002
1.547595e+003	1.035888e-002
1.548559e+003	1.025151e-002
1.549523e+003	1.026695e-002
1.550488e+003	1.054467e-002
1.551452e+003	1.053481e-002
1.552416e+003	1.033950e-002
1.553380e+003	1.013470e-002
1.554344e+003	1.057328e-002
1.555309e+003	1.102577e-002
1.556273e+003	1.070794e-002
1.557237e+003	1.004723e-002
1.558201e+003	9.694045e-003
1.559166e+003	1.011060e-002
1.560130e+003	1.079126e-002
1.561094e+003	1.064035e-002
1.562058e+003	1.077057e-002
1.563023e+003	1.086756e-002
1.563987e+003	1.076055e-002
1.564951e+003	1.066332e-002
1.565915e+003	1.087157e-002
1.566880e+003	1.070571e-002
1.567844e+003	1.059531e-002
1.568808e+003	1.045522e-002
1.569772e+003	1.073844e-002
1.570736e+003	1.099831e-002
1.571701e+003	1.108271e-002
1.572665e+003	1.110668e-002
1.573629e+003	1.113720e-002
1.574593e+003	1.090785e-002
1.575558e+003	1.099789e-002
1.576522e+003	1.149402e-002
1.577486e+003	1.170846e-002
1.578450e+003	1.150916e-002
1.579415e+003	1.128104e-002
1.580379e+003	1.114362e-002
1.581343e+003	1.154885e-002
1.582307e+003	1.169682e-002
1.583271e+003	1.167341e-002
1.584236e+003	1.170134e-002
1.585200e+003	1.182940e-002
1.586164e+003	1.179084e-002
1.587128e+003	1.178889e-002
1.588093e+003	1.178131e-002
1.589057e+003	1.183137e-002
1.590021e+003	1.189478e-002
1.590985e+003	1.222839e-002
1.591950e+003	1.238758e-002
1.592914e+003	1.228018e-002
1.593878e+003	1.201326e-002
1.594842e+003	1.217438e-002
1.595807e+003	1.243274e-002
1.596771e+003	1.260719e-002
1.597735e+003	1.254956e-002
1.598699e+003	1.254628e-002
1.599663e+003	1.267758e-002
1.600628e+003	1.274945e-002
1.601592e+003	1.280477e-002
1.602556e+003	1.316142e-002
1.603520e+003	1.346710e-002
1.604485e+003	1.350889e-002
1.605449e+003	1.346031e-002
1.606413e+003	1.356275e-002
1.607377e+003	1.365126e-002
1.608342e+003	1.370807e-002
1.609306e+003	1.377615e-002
1.610270e+003	1.393012e-002
1.611234e+003	1.412646e-002
1.612198e+003	1.426749e-002
1.613163e+003	1.405758e-002
1.614127e+003	1.408585e-002
1.615091e+003	1.401647e-002
1.616055e+003	1.384814e-002
1.617020e+003	1.465237e-002
1.617984e+003	1.513629e-002
1.618948e+003	1.491845e-002
1.619912e+003	1.483115e-002
1.620877e+003	1.480489e-002
1.621841e+003	1.498840e-002
1.622805e+003	1.532373e-002
1.623769e+003	1.599327e-002
1.624734e+003	1.617020e-002
1.625698e+003	1.604830e-002
1.626662e+003	1.608011e-002
1.627626e+003	1.639608e-002
1.628590e+003	1.650655e-002
1.629555e+003	1.670255e-002
1.630519e+003	1.695478e-002
1.631483e+003	1.711078e-002
1.632447e+003	1.708782e-002
1.633412e+003	1.706547e-002
1.634376e+003	1.701546e-002
1.635340e+003	1.787310e-002
1.636304e+003	1.851260e-002
1.637269e+003	1.843084e-002
1.638233e+003	1.836792e-002
1.639197e+003	1.861566e-002
1.640161e+003	1.885045e-002
1.641125e+003	1.930789e-002
1.642090e+003	1.951734e-002
1.643054e+003	1.989844e-002
1.644018e+003	1.978865e-002
1.644982e+003	1.971333e-002
1.645947e+003	1.993452e-002
1.646911e+003	2.070500e-002
1.647875e+003	2.097401e-002
1.648839e+003	2.137234e-002
1.649804e+003	2.168525e-002
1.650768e+003	2.179059e-002
1.651732e+003	2.159378e-002
1.652696e+003	2.177558e-002
1.653661e+003	2.370932e-002
1.654625e+003	2.425278e-002
1.655589e+003	2.404665e-002
1.656553e+003	2.429566e-002
1.657517e+003	2.474068e-002
1.658482e+003	2.550574e-002
1.659446e+003	2.608107e-002
1.660410e+003	2.652889e-002
1.661374e+003	2.673851e-002
1.662339e+003	2.753885e-002
1.663303e+003	2.858622e-002
1.664267e+003	2.918028e-002
1.665231e+003	2.959793e-002
1.666196e+003	3.057347e-002
1.667160e+003	3.115105e-002
1.668124e+003	3.166500e-002
1.669088e+003	3.292546e-002
1.670052e+003	3.455541e-002
1.671017e+003	3.536673e-002
1.671981e+003	3.662147e-002
1.672945e+003	3.751215e-002
1.673909e+003	3.814214e-002
1.674874e+003	3.956878e-002
1.675838e+003	4.291001e-002
1.676802e+003	4.426393e-002
1.677766e+003	4.565095e-002
1.678731e+003	4.732012e-002
1.679695e+003	4.910258e-002
1.680659e+003	5.144393e-002
1.681623e+003	5.360384e-002
1.682588e+003	5.537944e-002
1.683552e+003	5.789641e-002
1.684516e+003	6.331915e-002
1.685480e+003	6.837922e-002
1.686444e+003	7.120954e-002
1.687409e+003	7.496613e-002
1.688373e+003	8.007115e-002
1.689337e+003	8.604310e-002
1.690301e+003	9.284098e-002
1.691266e+003	1.004534e-001
1.692230e+003	1.080031e-001
1.693194e+003	1.169083e-001
1.694158e+003	1.246536e-001
1.695123e+003	1.306853e-001
1.696087e+003	1.445123e-001
1.697051e+003	1.556464e-001
1.698015e+003	1.615838e-001
1.698979e+003	1.671985e-001
1.699944e+003	1.713279e-001
1.700908e+003	1.865465e-001
1.701872e+003	1.942833e-001
1.702836e+003	2.009415e-001
1.703801e+003	2.082536e-001
1.704765e+003	2.176219e-001
1.705729e+003	2.256479e-001
1.706693e+003	2.353521e-001
1.707658e+003	2.439860e-001
1.708622e+003	2.504143e-001
1.709586e+003	2.553959e-001
1.710550e+003	2.595232e-001
1.711515e+003	2.617386e-001
1.712479e+003	2.622329e-001
1.713443e+003	2.601786e-001
1.714407e+003	2.564868e-001
1.715371e+003	2.477636e-001
1.716336e+003	2.400192e-001
1.717300e+003	2.327230e-001
1.718264e+003	2.209414e-001
1.719228e+003	2.081647e-001
1.720193e+003	1.961214e-001
1.721157e+003	1.839050e-001
1.722121e+003	1.717130e-001
1.723085e+003	1.602497e-001
1.724050e+003	1.487086e-001
1.725014e+003	1.384716e-001
1.725978e+003	1.297307e-001
1.726942e+003	1.223421e-001
1.727906e+003	1.161234e-001
1.728871e+003	1.112613e-001
1.729835e+003	1.073596e-001
1.730799e+003	1.045983e-001
1.731763e+003	1.028651e-001
1.732728e+003	1.012378e-001
1.733692e+003	1.002291e-001
1.734656e+003	1.003664e-001
1.735620e+003	9.892676e-002
1.736585e+003	9.734022e-002
1.737549e+003	9.567395e-002
1.738513e+003	9.405295e-002
1.739477e+003	9.231498e-002
1.740442e+003	9.015682e-002
1.741406e+003	8.770577e-002
1.742370e+003	8.481000e-002
1.743334e+003	8.164690e-002
1.744298e+003	7.850626e-002
1.745263e+003	7.539816e-002
1.746227e+003	7.259882e-002
1.747191e+003	6.965090e-002
1.748155e+003	6.694337e-002
1.749120e+003	6.366642e-002
1.750084e+003	6.100118e-002
1.751048e+003	5.828939e-002
1.752012e+003	5.618334e-002
1.752977e+003	5.453196e-002
1.753941e+003	5.250479e-002
1.754905e+003	5.064082e-002
1.755869e+003	4.891801e-002
1.756833e+003	4.688408e-002
1.757798e+003	4.574189e-002
1.758762e+003	4.472291e-002
1.759726e+003	4.345899e-002
1.760690e+003	4.232843e-002
1.761655e+003	4.081180e-002
1.762619e+003	4.072963e-002
1.763583e+003	4.068022e-002
1.764547e+003	4.013121e-002
1.765512e+003	3.939160e-002
1.766476e+003	3.860481e-002
1.767440e+003	3.783602e-002
1.768404e+003	3.686338e-002
1.769369e+003	3.599604e-002
1.770333e+003	3.512301e-002
1.771297e+003	3.416873e-002
1.772261e+003	3.303453e-002
1.773225e+003	3.259646e-002
1.774190e+003	3.284442e-002
1.775154e+003	3.185682e-002
1.776118e+003	3.057167e-002
1.777082e+003	3.032650e-002
1.778047e+003	2.982922e-002
1.779011e+003	2.884933e-002
1.779975e+003	2.835096e-002
1.780939e+003	2.813778e-002
1.781904e+003	2.772816e-002
1.782868e+003	2.670597e-002
1.783832e+003	2.547108e-002
1.784796e+003	2.448001e-002
1.785760e+003	2.374333e-002
1.786725e+003	2.314238e-002
1.787689e+003	2.287860e-002
1.788653e+003	2.258096e-002
1.789617e+003	2.194077e-002
1.790582e+003	2.077458e-002
1.791546e+003	1.955824e-002
1.792510e+003	1.987973e-002
1.793474e+003	2.012812e-002
1.794439e+003	1.917462e-002
1.795403e+003	1.816316e-002
1.796367e+003	1.771312e-002
1.797331e+003	1.737885e-002
1.798296e+003	1.684573e-002
1.799260e+003	1.665970e-002
1.800224e+003	1.657136e-002
1.801188e+003	1.606567e-002
1.802152e+003	1.589539e-002
1.803117e+003	1.594064e-002
1.804081e+003	1.568771e-002
1.805045e+003	1.563998e-002
1.806009e+003	1.548086e-002
1.806974e+003	1.446122e-002
1.807938e+003	1.445347e-002
1.808902e+003	1.466270e-002
1.809866e+003	1.406434e-002
1.810831e+003	1.392318e-002
1.811795e+003	1.375369e-002
1.812759e+003	1.383623e-002
1.813723e+003	1.408618e-002
1.814688e+003	1.325099e-002
1.815652e+003	1.176687e-002
1.816616e+003	1.117725e-002
1.817580e+003	1.211535e-002
1.818544e+003	1.244535e-002
1.819509e+003	1.182540e-002
1.820473e+003	1.187452e-002
1.821437e+003	1.256937e-002
1.822401e+003	1.236007e-002
1.823366e+003	1.222339e-002
1.824330e+003	1.241017e-002
1.825294e+003	1.212286e-002
1.826258e+003	1.207964e-002
1.827223e+003	1.156070e-002
1.828187e+003	1.124551e-002
1.829151e+003	1.124972e-002
1.830115e+003	1.125374e-002
1.831079e+003	1.137415e-002
1.832044e+003	1.133930e-002
1.833008e+003	1.094704e-002
1.833972e+003	1.074690e-002
1.834936e+003	1.048699e-002
1.835901e+003	1.031624e-002
1.836865e+003	1.036474e-002
1.837829e+003	1.069331e-002
1.838793e+003	1.108927e-002
1.839758e+003	1.073480e-002
1.840722e+003	1.013606e-002
1.841686e+003	9.560614e-003
1.842650e+003	9.365281e-003
1.843615e+003	1.020804e-002
1.844579e+003	1.145713e-002
1.845543e+003	1.121857e-002
1.846507e+003	1.024181e-002
1.847471e+003	1.041803e-002
1.848436e+003	1.079131e-002
1.849400e+003	1.043522e-002
1.850364e+003	1.009214e-002
1.851328e+003	9.810349e-003
1.852293e+003	9.998700e-003
1.853257e+003	1.019966e-002
1.854221e+003	1.023803e-002
1.855185e+003	9.597351e-003
1.856150e+003	9.814737e-003
1.857114e+003	1.064476e-002
1.858078e+003	1.049215e-002
1.859042e+003	9.594718e-003
1.860006e+003	9.391047e-003
1.860971e+003	9.042916e-003
1.861935e+003	8.965265e-003
1.862899e+003	9.616300e-003
1.863863e+003	9.743178e-003
1.864828e+003	8.827746e-003
1.865792e+003	8.462971e-003
1.866756e+003	9.187629e-003
1.867720e+003	9.478742e-003
1.868685e+003	9.621980e-003
1.869649e+003	9.562340e-003
1.870613e+003	9.548007e-003
1.871577e+003	1.002888e-002
1.872542e+003	1.025641e-002
1.873506e+003	1.038338e-002
1.874470e+003	9.879294e-003
1.875434e+003	9.205679e-003
1.876398e+003	8.853718e-003
1.877363e+003	9.330192e-003
1.878327e+003	1.000258e-002
1.879291e+003	9.691605e-003
1.880255e+003	9.312965e-003
1.881220e+003	9.277965e-003
1.882184e+003	9.058665e-003
1.883148e+003	8.647979e-003
1.884112e+003	8.989007e-003
1.885077e+003	9.543112e-003
1.886041e+003	9.724859e-003
1.887005e+003	1.017798e-002
1.887969e+003	1.019222e-002
1.888933e+003	1.033287e-002
1.889898e+003	9.718913e-003
1.890862e+003	9.342667e-003
1.891826e+003	9.474762e-003
1.892790e+003	9.920829e-003
1.893755e+003	9.396291e-003
1.894719e+003	7.741560e-003
1.895683e+003	7.036379e-003
1.896647e+003	8.414083e-003
1.897612e+003	1.042646e-002
1.898576e+003	1.065693e-002
1.899540e+003	9.294766e-003
1.900504e+003	8.999872e-003
1.901469e+003	8.324859e-003
1.902433e+003	7.306035e-003
1.903397e+003	8.387010e-003
1.904361e+003	8.917191e-003
1.905325e+003	8.995722e-003
1.906290e+003	8.460252e-003
1.907254e+003	8.831922e-003
1.908218e+003	9.375486e-003
1.909182e+003	9.027902e-003
1.910147e+003	9.037437e-003
1.911111e+003	8.955929e-003
1.912075e+003	8.629595e-003
1.913039e+003	9.422806e-003
1.914004e+003	1.027203e-002
1.914968e+003	9.965790e-003
1.915932e+003	8.791031e-003
1.916896e+003	1.042562e-002
1.917860e+003	1.276209e-002
1.918825e+003	1.098744e-002
1.919789e+003	8.500211e-003
1.920753e+003	8.542062e-003
1.921717e+003	9.365656e-003
1.922682e+003	9.641787e-003
1.923646e+003	9.574040e-003
1.924610e+003	9.869789e-003
1.925574e+003	7.878238e-003
1.926539e+003	6.634222e-003
1.927503e+003	7.887769e-003
1.928467e+003	8.532716e-003
1.929431e+003	8.549516e-003
1.930396e+003	7.957032e-003
1.931360e+003	8.211863e-003
1.932324e+003	8.548042e-003
1.933288e+003	8.873387e-003
1.934252e+003	7.822094e-003
1.935217e+003	8.341238e-003
1.936181e+003	9.920571e-003
1.937145e+003	9.695787e-003
1.938109e+003	8.151362e-003
1.939074e+003	1.008559e-002
1.940038e+003	1.153917e-002
1.941002e+003	8.864041e-003
1.941966e+003	7.591947e-003
1.942931e+003	8.261302e-003
1.943895e+003	8.100377e-003
1.944859e+003	4.493151e-003
1.945823e+003	5.015448e-003
1.946787e+003	8.092327e-003
1.947752e+003	7.967044e-003
1.948716e+003	8.727864e-003
1.949680e+003	1.026815e-002
1.950644e+003	1.282367e-002
1.951609e+003	1.165412e-002
1.952573e+003	1.112454e-002
1.953537e+003	1.099455e-002
1.954501e+003	8.408394e-003
1.955466e+003	4.014430e-003
1.956430e+003	3.718999e-003
1.957394e+003	5.594210e-003
1.958358e+003	6.166327e-003
1.959323e+003	8.948130e-003
1.960287e+003	1.151540e-002
1.961251e+003	1.163601e-002
1.962215e+003	1.256686e-002
1.963179e+003	1.242241e-002
1.964144e+003	8.037164e-003
1.965108e+003	5.767172e-003
1.966072e+003	6.652567e-003
1.967036e+003	9.850124e-003
1.968001e+003	8.351706e-003
1.968965e+003	2.261054e-003
1.969929e+003	3.264860e-003
1.970893e+003	1.185712e-002
1.971858e+003	1.175284e-002
1.972822e+003	2.177712e-003
1.973786e+003	1.080124e-003
1.974750e+003	9.091913e-003
1.975714e+003	1.323668e-002
1.976679e+003	7.238788e-003
1.977643e+003	3.671392e-003
1.978607e+003	5.201477e-003
1.979571e+003	5.938348e-003
1.980536e+003	9.575079e-003
1.981500e+003	9.393505e-003
1.982464e+003	1.011206e-002
1.983428e+003	1.390289e-002
1.984393e+003	1.386240e-002
1.985357e+003	1.186880e-002
1.986321e+003	1.086167e-002
1.987285e+003	8.323594e-003
1.988250e+003	7.671581e-003
1.989214e+003	1.187410e-002
1.990178e+003	1.256589e-002
1.991142e+003	9.161524e-003
1.992106e+003	1.136507e-002
1.993071e+003	1.463241e-002
1.994035e+003	7.119214e-003
1.994999e+003	1.812323e-003
1.995963e+003	4.919571e-003
1.996928e+003	8.968065e-003
1.997892e+003	8.498843e-003
1.998856e+003	8.746086e-003
1.999820e+003	7.347111e-003
2.000785e+003	4.254262e-003
2.001749e+003	3.889452e-003
2.002713e+003	7.634589e-003
2.003677e+003	8.988544e-003
2.004641e+003	3.587831e-003
2.005606e+003	2.739928e-003
2.006570e+003	1.069956e-002
2.007534e+003	1.356759e-002
2.008498e+003	1.207892e-002
2.009463e+003	8.763886e-003
2.010427e+003	1.043986e-002
2.011391e+003	1.372858e-002
2.012355e+003	7.583569e-003
2.013320e+003	4.798390e-003
2.014284e+003	4.655830e-003
2.015248e+003	3.061740e-003
2.016212e+003	5.549639e-003
2.017177e+003	1.071036e-002
2.018141e+003	1.516321e-002
2.019105e+003	1.330619e-002
2.020069e+003	7.069194e-003
2.021033e+003	7.778713e-003
2.021998e+003	1.521980e-002
2.022962e+003	2.233465e-002
2.023926e+003	2.143002e-002
2.024890e+003	1.988796e-002
2.025855e+003	1.974089e-002
2.026819e+003	1.545882e-002
2.027783e+003	1.621961e-002
2.028747e+003	9.585585e-003
2.029712e+003	5.521033e-003
2.030676e+003	1.376039e-002
2.031640e+003	1.734028e-002
2.032604e+003	1.209560e-002
2.033568e+003	1.419268e-002
2.034533e+003	1.628406e-002
2.035497e+003	9.415735e-003
2.036461e+003	8.884822e-003
2.037425e+003	1.322355e-002
2.038390e+003	1.533306e-002
2.039354e+003	1.246362e-002
2.040318e+003	1.082136e-002
2.041282e+003	1.225164e-002
2.042247e+003	1.582834e-002
2.043211e+003	1.721293e-002
2.044175e+003	1.464641e-002
2.045139e+003	1.413092e-002
2.046104e+003	1.831538e-002
2.047068e+003	1.769914e-002
2.048032e+003	1.513718e-002
2.048996e+003	1.189443e-002
2.049960e+003	1.072362e-002
2.050925e+003	1.901503e-002
2.051889e+003	1.615492e-002
2.052853e+003	7.343821e-003
2.053817e+003	6.856689e-003
2.054782e+003	9.821080e-003
2.055746e+003	1.023940e-002
2.056710e+003	1.152502e-002
2.057674e+003	1.151546e-002
2.058639e+003	9.926595e-003
2.059603e+003	1.052692e-002
2.060567e+003	9.299027e-003
2.061531e+003	9.425974e-003
2.062496e+003	1.328861e-002
2.063460e+003	1.239912e-002
2.064424e+003	1.133225e-002
2.065388e+003	1.421004e-002
2.066353e+003	1.473707e-002
2.067317e+003	1.340629e-002
2.068281e+003	1.273853e-002
2.069245e+003	1.123175e-002
2.070209e+003	1.099488e-002
2.071174e+003	9.548696e-003
2.072138e+003	8.320095e-003
2.073102e+003	8.964553e-003
2.074066e+003	8.041981e-003
2.075031e+003	9.518166e-003
2.075995e+003	1.392587e-002
2.076959e+003	1.434565e-002
2.077923e+003	1.315025e-002
2.078888e+003	1.126777e-002
2.079852e+003	1.102087e-002
2.080816e+003	1.299669e-002
2.081780e+003	1.476865e-002
2.082745e+003	1.365555e-002
2.083709e+003	1.134453e-002
2.084673e+003	9.150333e-003
2.085637e+003	9.084029e-003
2.086602e+003	9.582603e-003
2.087566e+003	9.895977e-003
2.088530e+003	9.217269e-003
2.089494e+003	8.449595e-003
2.090458e+003	9.171790e-003
2.091423e+003	9.213650e-003
2.092387e+003	8.549400e-003
2.093351e+003	9.041035e-003
2.094315e+003	9.338049e-003
2.095280e+003	9.858284e-003
2.096244e+003	9.906039e-003
2.097208e+003	1.012507e-002
2.098172e+003	9.464458e-003
2.099136e+003	9.112497e-003
2.100101e+003	9.440342e-003
2.101065e+003	8.478791e-003
2.102029e+003	8.691001e-003
2.102993e+003	1.027385e-002
2.103958e+003	9.775815e-003
2.104922e+003	9.147482e-003
2.105886e+003	1.065608e-002
2.106850e+003	1.219961e-002
2.107814e+003	1.173496e-002
2.108779e+003	1.069751e-002
2.109743e+003	1.048631e-002
2.110707e+003	1.059411e-002
2.111671e+003	1.079899e-002
2.112636e+003	9.714181e-003
2.113600e+003	9.071673e-003
2.114564e+003	1.009127e-002
2.115528e+003	1.116264e-002
2.116493e+003	1.100426e-002
2.117457e+003	1.087369e-002
2.118421e+003	1.054468e-002
2.119385e+003	9.985367e-003
2.120350e+003	8.863719e-003
2.121314e+003	7.697131e-003
2.122278e+003	9.058576e-003
2.123242e+003	9.400418e-003
2.124207e+003	7.340230e-003
2.125171e+003	6.983235e-003
2.126135e+003	7.015577e-003
2.127099e+003	7.629727e-003
2.128063e+003	9.204192e-003
2.129028e+003	8.497236e-003
2.129992e+003	7.921570e-003
2.130956e+003	6.158519e-003
2.131920e+003	6.286392e-003
2.132885e+003	7.514601e-003
2.133849e+003	6.916791e-003
2.134813e+003	5.875908e-003
2.135777e+003	8.359825e-003
2.136742e+003	1.153831e-002
2.137706e+003	1.135669e-002
2.138670e+003	9.439365e-003
2.139634e+003	9.599039e-003
2.140599e+003	6.503416e-003
2.141563e+003	5.671726e-003
2.142527e+003	6.591725e-003
2.143491e+003	8.404377e-003
2.144456e+003	1.000168e-002
2.145420e+003	1.392770e-002
2.146384e+003	1.838018e-002
2.147348e+003	1.486478e-002
2.148313e+003	1.134190e-002
2.149277e+003	1.218487e-002
2.150241e+003	1.460442e-002
2.151205e+003	1.696291e-002
2.152169e+003	1.274009e-002
2.153134e+003	7.920236e-003
2.154098e+003	1.168380e-002
2.155062e+003	1.421754e-002
2.156026e+003	7.334037e-003
2.156990e+003	7.667468e-003
2.157955e+003	1.053384e-002
2.158919e+003	1.876191e-002
2.159883e+003	2.917366e-002
2.160847e+003	2.998741e-002
2.161812e+003	2.076439e-002
2.162776e+003	1.523212e-002
2.163740e+003	1.737133e-002
2.164704e+003	1.921869e-002
2.165668e+003	2.154030e-002
2.166633e+003	1.877008e-002
2.167597e+003	1.323719e-002
2.168561e+003	1.430721e-002
2.169525e+003	1.975505e-002
2.170490e+003	2.420854e-002
2.171454e+003	2.311391e-002
2.172418e+003	1.951201e-002
2.173382e+003	1.556443e-002
2.174347e+003	1.192164e-002
2.175311e+003	1.186466e-002
2.176275e+003	1.414125e-002
2.177239e+003	1.521845e-002
2.178204e+003	1.455010e-002
2.179168e+003	1.234810e-002
2.180132e+003	1.222327e-002
2.181096e+003	1.584408e-002
2.182061e+003	1.534186e-002
2.183025e+003	1.699473e-002
2.183989e+003	1.774082e-002
2.184953e+003	1.381572e-002
2.185917e+003	9.518646e-003
2.186882e+003	1.333941e-002
2.187846e+003	1.649452e-002
2.188810e+003	1.009885e-002
2.189774e+003	1.196615e-002
2.190739e+003	1.706155e-002
2.191703e+003	1.752979e-002
2.192667e+003	1.867458e-002
2.193631e+003	1.965536e-002
2.194596e+003	1.677933e-002
2.195560e+003	1.389995e-002
2.196524e+003	1.539492e-002
2.197488e+003	1.609346e-002
2.198453e+003	1.631495e-002
2.199417e+003	1.593274e-002
2.200381e+003	1.677062e-002
2.201345e+003	1.610253e-002
2.202310e+003	1.267569e-002
2.203274e+003	1.085179e-002
2.204238e+003	1.463030e-002
2.205202e+003	1.643512e-002
2.206167e+003	1.308937e-002
2.207131e+003	1.122122e-002
2.208095e+003	1.217500e-002
2.209059e+003	1.320721e-002
2.210023e+003	1.418274e-002
2.210988e+003	1.497259e-002
2.211952e+003	1.630319e-002
2.212916e+003	1.597606e-002
2.213880e+003	1.427277e-002
2.214844e+003	1.429616e-002
2.215809e+003	1.212365e-002
2.216773e+003	1.072654e-002
2.217737e+003	1.143177e-002
2.218701e+003	1.385326e-002
2.219666e+003	1.416017e-002
2.220630e+003	1.453139e-002
2.221594e+003	1.557967e-002
2.222558e+003	1.474021e-002
2.223522e+003	1.253351e-002
2.224487e+003	1.240495e-002
2.225451e+003	1.226148e-002
2.226415e+003	1.094948e-002
2.227379e+003	1.173696e-002
2.228344e+003	1.387450e-002
2.229308e+003	1.589473e-002
2.230272e+003	1.481975e-002
2.231236e+003	1.324187e-002
2.232201e+003	1.344156e-002
2.233165e+003	1.379276e-002
2.234129e+003	1.314479e-002
2.235093e+003	1.248997e-002
2.236058e+003	1.216551e-002
2.237022e+003	1.284913e-002
2.237986e+003	1.363881e-002
2.238950e+003	1.225120e-002
2.239915e+003	1.156912e-002
2.240879e+003	1.255832e-002
2.241843e+003	1.220046e-002
2.242807e+003	1.202827e-002
2.243771e+003	1.386616e-002
2.244736e+003	1.583321e-002
2.245700e+003	1.566139e-002
2.246664e+003	1.306709e-002
2.247628e+003	1.168265e-002
2.248593e+003	1.152889e-002
2.249557e+003	1.231454e-002
2.250521e+003	1.261251e-002
2.251485e+003	1.246335e-002
2.252450e+003	1.301666e-002
2.253414e+003	1.332396e-002
2.254378e+003	1.211140e-002
2.255342e+003	1.153802e-002
2.256307e+003	1.289027e-002
2.257271e+003	1.349835e-002
2.258235e+003	1.354821e-002
2.259199e+003	1.401937e-002
2.260164e+003	1.381247e-002
2.261128e+003	1.243521e-002
2.262092e+003	1.365054e-002
2.263056e+003	1.418461e-002
2.264021e+003	1.428106e-002
2.264985e+003	1.396859e-002
2.265949e+003	1.265618e-002
2.266913e+003	1.131730e-002
2.267877e+003	1.143420e-002
2.268842e+003	1.299575e-002
2.269806e+003	1.392844e-002
2.270770e+003	1.312993e-002
2.271734e+003	1.360571e-002
2.272698e+003	1.461631e-002
2.273663e+003	1.399074e-002
2.274627e+003	1.158045e-002
2.275591e+003	1.173864e-002
2.276555e+003	1.331645e-002
2.277520e+003	1.421455e-002
2.278484e+003	1.465844e-002
2.279448e+003	1.500475e-002
2.280412e+003	1.481141e-002
2.281376e+003	1.479911e-002
2.282341e+003	1.473611e-002
2.283305e+003	1.476946e-002
2.284269e+003	1.538264e-002
2.285233e+003	1.595026e-002
2.286198e+003	1.508148e-002
2.287162e+003	1.386238e-002
2.288126e+003	1.390036e-002
2.289090e+003	1.474999e-002
2.290055e+003	1.476683e-002
2.291019e+003	1.411430e-002
2.291983e+003	1.357847e-002
2.292947e+003	1.326646e-002
2.293912e+003	1.329987e-002
2.294876e+003	1.353054e-002
2.295840e+003	1.231385e-002
2.296804e+003	1.220296e-002
2.297769e+003	1.219992e-002
2.298733e+003	1.159167e-002
2.299697e+003	1.074573e-002
2.300661e+003	1.108814e-002
2.301625e+003	1.179684e-002
2.302590e+003	1.119898e-002
2.303554e+003	1.125929e-002
2.304518e+003	1.124028e-002
2.305482e+003	1.129126e-002
2.306447e+003	1.147498e-002
2.307411e+003	1.163332e-002
2.308375e+003	1.157810e-002
2.309339e+003	1.137268e-002
2.310304e+003	1.115250e-002
2.311268e+003	1.084715e-002
2.312232e+003	1.143926e-002
2.313196e+003	1.073248e-002
2.314161e+003	1.084871e-002
2.315125e+003	1.024354e-002
2.316089e+003	1.073942e-002
2.317053e+003	1.015609e-002
2.318018e+003	1.032785e-002
2.318982e+003	9.194700e-003
2.319946e+003	1.031836e-002
2.320910e+003	1.062303e-002
2.321875e+003	1.084098e-002
2.322839e+003	1.117374e-002
2.323803e+003	1.297427e-002
2.324767e+003	1.272754e-002
2.325731e+003	1.040305e-002
2.326696e+003	8.229586e-003
[truncated: 1,736 more rows]
