# Supplementary material for: Aqueous Depolymerization of Polyethylene at Ambient Temperature: In Situ Generation of Permanganate Using Ozone
Source: ACS Sustain Chem Eng. 2026 Mar 17;14(12):5995–6005. doi: 10.1021/acssuschemeng.5c12302 (PMC13040521; doi:10.1021/acssuschemeng.5c12302)
Supplement: Supplementary file 2 [file sc5c12302_si_002.zip › Supplemental_information_raw_data_and_code/Repeat experiment 3/ATR/@@@2MSB011-120.CSV]

3.991926e+002	0.000000e+000
4.001569e+002	0.000000e+000
4.011211e+002	0.000000e+000
4.020853e+002	0.000000e+000
4.030496e+002	0.000000e+000
4.040138e+002	0.000000e+000
4.049780e+002	0.000000e+000
4.059423e+002	0.000000e+000
4.069065e+002	0.000000e+000
4.078707e+002	0.000000e+000
4.088350e+002	0.000000e+000
4.097992e+002	0.000000e+000
4.107634e+002	0.000000e+000
4.117277e+002	0.000000e+000
4.126919e+002	0.000000e+000
4.136561e+002	0.000000e+000
4.146204e+002	0.000000e+000
4.155846e+002	0.000000e+000
4.165488e+002	0.000000e+000
4.175131e+002	0.000000e+000
4.184773e+002	0.000000e+000
4.194415e+002	0.000000e+000
4.204058e+002	0.000000e+000
4.213700e+002	0.000000e+000
4.223342e+002	0.000000e+000
4.232985e+002	0.000000e+000
4.242627e+002	0.000000e+000
4.252269e+002	0.000000e+000
4.261912e+002	0.000000e+000
4.271554e+002	0.000000e+000
4.281196e+002	0.000000e+000
4.290839e+002	0.000000e+000
4.300481e+002	0.000000e+000
4.310123e+002	0.000000e+000
4.319766e+002	0.000000e+000
4.329408e+002	0.000000e+000
4.339050e+002	0.000000e+000
4.348693e+002	0.000000e+000
4.358335e+002	0.000000e+000
4.367977e+002	0.000000e+000
4.377620e+002	0.000000e+000
4.387262e+002	0.000000e+000
4.396904e+002	0.000000e+000
4.406547e+002	0.000000e+000
4.416189e+002	0.000000e+000
4.425831e+002	0.000000e+000
4.435474e+002	0.000000e+000
4.445116e+002	0.000000e+000
4.454758e+002	0.000000e+000
4.464401e+002	0.000000e+000
4.474043e+002	0.000000e+000
4.483685e+002	0.000000e+000
4.493328e+002	0.000000e+000
4.502970e+002	0.000000e+000
4.512612e+002	0.000000e+000
4.522255e+002	0.000000e+000
4.531897e+002	0.000000e+000
4.541539e+002	0.000000e+000
4.551182e+002	0.000000e+000
4.560824e+002	0.000000e+000
4.570466e+002	0.000000e+000
4.580109e+002	0.000000e+000
4.589751e+002	0.000000e+000
4.599393e+002	0.000000e+000
4.609036e+002	0.000000e+000
4.618678e+002	0.000000e+000
4.628320e+002	0.000000e+000
4.637963e+002	0.000000e+000
4.647605e+002	0.000000e+000
4.657247e+002	0.000000e+000
4.666890e+002	0.000000e+000
4.676532e+002	0.000000e+000
4.686174e+002	0.000000e+000
4.695817e+002	0.000000e+000
4.705459e+002	0.000000e+000
4.715101e+002	0.000000e+000
4.724744e+002	0.000000e+000
4.734386e+002	0.000000e+000
4.744028e+002	0.000000e+000
4.753671e+002	0.000000e+000
4.763313e+002	0.000000e+000
4.772955e+002	0.000000e+000
4.782598e+002	0.000000e+000
4.792240e+002	0.000000e+000
4.801882e+002	0.000000e+000
4.811525e+002	0.000000e+000
4.821167e+002	0.000000e+000
4.830809e+002	0.000000e+000
4.840452e+002	0.000000e+000
4.850094e+002	0.000000e+000
4.859736e+002	0.000000e+000
4.869379e+002	0.000000e+000
4.879021e+002	0.000000e+000
4.888663e+002	0.000000e+000
4.898306e+002	0.000000e+000
4.907948e+002	0.000000e+000
4.917590e+002	0.000000e+000
4.927233e+002	0.000000e+000
4.936875e+002	0.000000e+000
4.946517e+002	0.000000e+000
4.956160e+002	0.000000e+000
4.965802e+002	0.000000e+000
4.975444e+002	0.000000e+000
4.985087e+002	0.000000e+000
4.994729e+002	0.000000e+000
5.004371e+002	0.000000e+000
5.014014e+002	0.000000e+000
5.023656e+002	0.000000e+000
5.033299e+002	0.000000e+000
5.042941e+002	0.000000e+000
5.052583e+002	0.000000e+000
5.062226e+002	0.000000e+000
5.071868e+002	0.000000e+000
5.081510e+002	0.000000e+000
5.091153e+002	0.000000e+000
5.100795e+002	0.000000e+000
5.110437e+002	0.000000e+000
5.120079e+002	0.000000e+000
5.129722e+002	0.000000e+000
5.139364e+002	0.000000e+000
5.149006e+002	0.000000e+000
5.158649e+002	0.000000e+000
5.168291e+002	0.000000e+000
5.177933e+002	0.000000e+000
5.187576e+002	0.000000e+000
5.197218e+002	0.000000e+000
5.206860e+002	0.000000e+000
5.216503e+002	0.000000e+000
5.226145e+002	0.000000e+000
5.235787e+002	0.000000e+000
5.245430e+002	1.847319e-002
5.255072e+002	1.880283e-002
5.264714e+002	1.916369e-002
5.274357e+002	1.945168e-002
5.283999e+002	1.945016e-002
5.293641e+002	1.925452e-002
5.303284e+002	1.937785e-002
5.312926e+002	1.997542e-002
5.322568e+002	2.026427e-002
5.332211e+002	1.972919e-002
5.341853e+002	1.900643e-002
5.351495e+002	1.907359e-002
5.361138e+002	1.995254e-002
5.370780e+002	2.082919e-002
5.380422e+002	2.050832e-002
5.390065e+002	1.973993e-002
5.399707e+002	2.027177e-002
5.409349e+002	2.019867e-002
5.418992e+002	2.012934e-002
5.428634e+002	2.052632e-002
5.438276e+002	2.053118e-002
5.447919e+002	2.024007e-002
5.457561e+002	1.960484e-002
5.467203e+002	1.967269e-002
5.476846e+002	1.971376e-002
5.486488e+002	1.928514e-002
5.496130e+002	1.913052e-002
5.505773e+002	1.912964e-002
5.515415e+002	1.925679e-002
5.525057e+002	1.945675e-002
5.534700e+002	1.932590e-002
5.544342e+002	1.935959e-002
5.553984e+002	1.969840e-002
5.563627e+002	1.936650e-002
5.573269e+002	1.875086e-002
5.582911e+002	1.880543e-002
5.592554e+002	1.846661e-002
5.602196e+002	1.801264e-002
5.611838e+002	1.838438e-002
5.621481e+002	1.868377e-002
5.631123e+002	1.897077e-002
5.640765e+002	1.900823e-002
5.650408e+002	1.899884e-002
5.660050e+002	1.911193e-002
5.669692e+002	1.894093e-002
5.679335e+002	1.923429e-002
5.688977e+002	1.887609e-002
5.698619e+002	1.874030e-002
5.708262e+002	1.900619e-002
5.717904e+002	1.891241e-002
5.727546e+002	1.882499e-002
5.737189e+002	1.892617e-002
5.746831e+002	1.891342e-002
5.756473e+002	1.841819e-002
5.766116e+002	1.816887e-002
5.775758e+002	1.853765e-002
5.785400e+002	1.871399e-002
5.795043e+002	1.859199e-002
5.804685e+002	1.821937e-002
5.814327e+002	1.813150e-002
5.823970e+002	1.833945e-002
5.833612e+002	1.857077e-002
5.843254e+002	1.891351e-002
5.852897e+002	1.882059e-002
5.862539e+002	1.887207e-002
5.872181e+002	1.879441e-002
5.881824e+002	1.901742e-002
5.891466e+002	1.941989e-002
5.901108e+002	1.931401e-002
5.910751e+002	1.900101e-002
5.920393e+002	1.899580e-002
5.930035e+002	1.895142e-002
5.939678e+002	1.915422e-002
5.949320e+002	1.952611e-002
5.958962e+002	1.960576e-002
5.968605e+002	1.957518e-002
5.978247e+002	1.978781e-002
5.987889e+002	1.977612e-002
5.997532e+002	1.936021e-002
6.007174e+002	1.950224e-002
6.016816e+002	1.973212e-002
6.026459e+002	1.992168e-002
6.036101e+002	2.009672e-002
6.045743e+002	2.054002e-002
6.055386e+002	2.092033e-002
6.065029e+002	2.079432e-002
6.074671e+002	2.069663e-002
6.084313e+002	2.077100e-002
6.093956e+002	2.072264e-002
6.103598e+002	2.096011e-002
6.113240e+002	2.142386e-002
6.122883e+002	2.138954e-002
6.132525e+002	2.138307e-002
6.142167e+002	2.174813e-002
6.151810e+002	2.161360e-002
6.161452e+002	2.133514e-002
6.171094e+002	2.123899e-002
6.180737e+002	2.138491e-002
6.190379e+002	2.173556e-002
6.200021e+002	2.206507e-002
6.209664e+002	2.200452e-002
6.219306e+002	2.189760e-002
6.228948e+002	2.218224e-002
6.238591e+002	2.246612e-002
6.248233e+002	2.249773e-002
6.257875e+002	2.266433e-002
6.267518e+002	2.284426e-002
6.277160e+002	2.288571e-002
6.286802e+002	2.258765e-002
6.296445e+002	2.270212e-002
6.306087e+002	2.297273e-002
6.315729e+002	2.303607e-002
6.325372e+002	2.262723e-002
6.335014e+002	2.289194e-002
6.344656e+002	2.321091e-002
6.354299e+002	2.290127e-002
6.363941e+002	2.288184e-002
6.373583e+002	2.300803e-002
6.383226e+002	2.309502e-002
6.392868e+002	2.312523e-002
6.402510e+002	2.257813e-002
6.412153e+002	2.267680e-002
6.421795e+002	2.251412e-002
6.431437e+002	2.209154e-002
6.441080e+002	2.234693e-002
6.450722e+002	2.259964e-002
6.460364e+002	2.272752e-002
6.470007e+002	2.310362e-002
6.479649e+002	2.327728e-002
6.489291e+002	2.289662e-002
6.498934e+002	2.250445e-002
6.508576e+002	2.225957e-002
6.518218e+002	2.244483e-002
6.527861e+002	2.285243e-002
6.537503e+002	2.296028e-002
6.547145e+002	2.304196e-002
6.556788e+002	2.326551e-002
6.566430e+002	2.358869e-002
6.576072e+002	2.353674e-002
6.585715e+002	2.371299e-002
6.595357e+002	2.365217e-002
6.604999e+002	2.356960e-002
6.614642e+002	2.403424e-002
6.624284e+002	2.429239e-002
6.633926e+002	2.434473e-002
6.643569e+002	2.450748e-002
6.653211e+002	2.459030e-002
6.662853e+002	2.420421e-002
6.672496e+002	2.266333e-002
6.682138e+002	1.954666e-002
6.691780e+002	2.246701e-002
6.701423e+002	2.424788e-002
6.711065e+002	2.477476e-002
6.720707e+002	2.506489e-002
6.730350e+002	2.523504e-002
6.739992e+002	2.549312e-002
6.749634e+002	2.552737e-002
6.759277e+002	2.546645e-002
6.768919e+002	2.555574e-002
6.778561e+002	2.587520e-002
6.788204e+002	2.604260e-002
6.797846e+002	2.604930e-002
6.807488e+002	2.606573e-002
6.817131e+002	2.614400e-002
6.826773e+002	2.580293e-002
6.836415e+002	2.599947e-002
6.846058e+002	2.640270e-002
6.855700e+002	2.622713e-002
6.865342e+002	2.601266e-002
6.874985e+002	2.554451e-002
6.884627e+002	2.530498e-002
6.894269e+002	2.549282e-002
6.903912e+002	2.569927e-002
6.913554e+002	2.558748e-002
6.923196e+002	2.536181e-002
6.932839e+002	2.512987e-002
6.942481e+002	2.485309e-002
6.952123e+002	2.469467e-002
6.961766e+002	2.460764e-002
6.971408e+002	2.450755e-002
6.981050e+002	2.432042e-002
6.990693e+002	2.427346e-002
7.000335e+002	2.432321e-002
7.009977e+002	2.457725e-002
7.019620e+002	2.484531e-002
7.029262e+002	2.504422e-002
7.038904e+002	2.523329e-002
7.048547e+002	2.558545e-002
7.058189e+002	2.589169e-002
7.067831e+002	2.625842e-002
7.077474e+002	2.667399e-002
7.087116e+002	2.779660e-002
7.096758e+002	2.889888e-002
7.106401e+002	3.022466e-002
7.116043e+002	3.247218e-002
7.125685e+002	3.543540e-002
7.135328e+002	4.029789e-002
7.144970e+002	4.800705e-002
7.154612e+002	5.758495e-002
7.164255e+002	6.685129e-002
7.173897e+002	7.468397e-002
7.183539e+002	8.330768e-002
7.193182e+002	9.080081e-002
7.202824e+002	8.804216e-002
7.212466e+002	7.629082e-002
7.222109e+002	6.603434e-002
7.231751e+002	5.900232e-002
7.241393e+002	5.503102e-002
7.251036e+002	5.333165e-002
7.260678e+002	5.295857e-002
7.270320e+002	5.439853e-002
7.279963e+002	5.854416e-002
7.289605e+002	6.563313e-002
7.299247e+002	7.354032e-002
7.308890e+002	7.631310e-002
7.318532e+002	6.823467e-002
7.328174e+002	5.512119e-002
7.337817e+002	4.487526e-002
7.347459e+002	3.842175e-002
7.357101e+002	3.434315e-002
7.366744e+002	3.175554e-002
7.376386e+002	3.005241e-002
7.386028e+002	2.886756e-002
7.395671e+002	2.800015e-002
7.405313e+002	2.719021e-002
7.414955e+002	2.661962e-002
7.424598e+002	2.626887e-002
7.434240e+002	2.595726e-002
7.443882e+002	2.547514e-002
7.453525e+002	2.530577e-002
7.463167e+002	2.523727e-002
7.472809e+002	2.525856e-002
7.482452e+002	2.541408e-002
7.492094e+002	2.507922e-002
7.501736e+002	2.490957e-002
7.511379e+002	2.508134e-002
7.521021e+002	2.527766e-002
7.530663e+002	2.520531e-002
7.540306e+002	2.470201e-002
7.549948e+002	2.454722e-002
7.559590e+002	2.464582e-002
7.569233e+002	2.479210e-002
7.578875e+002	2.501270e-002
7.588517e+002	2.495256e-002
7.598160e+002	2.491927e-002
7.607802e+002	2.489050e-002
7.617444e+002	2.467226e-002
7.627087e+002	2.484764e-002
7.636729e+002	2.527100e-002
7.646371e+002	2.516029e-002
7.656014e+002	2.503489e-002
7.665656e+002	2.537340e-002
7.675298e+002	2.533748e-002
7.684941e+002	2.533839e-002
7.694583e+002	2.554776e-002
7.704225e+002	2.557343e-002
7.713868e+002	2.562740e-002
7.723510e+002	2.586929e-002
7.733152e+002	2.602065e-002
7.742795e+002	2.586532e-002
7.752437e+002	2.560125e-002
7.762079e+002	2.562505e-002
7.771722e+002	2.617221e-002
7.781364e+002	2.648306e-002
7.791006e+002	2.632223e-002
7.800649e+002	2.621999e-002
7.810291e+002	2.634896e-002
7.819933e+002	2.661119e-002
7.829576e+002	2.674305e-002
7.839218e+002	2.675863e-002
7.848860e+002	2.684461e-002
7.858503e+002	2.692044e-002
7.868145e+002	2.711511e-002
7.877787e+002	2.757430e-002
7.887430e+002	2.803260e-002
7.897072e+002	2.828072e-002
7.906714e+002	2.835064e-002
7.916357e+002	2.847517e-002
7.925999e+002	2.871639e-002
7.935641e+002	2.873628e-002
7.945284e+002	2.879176e-002
7.954926e+002	2.916105e-002
7.964568e+002	2.933003e-002
7.974211e+002	2.961461e-002
7.983853e+002	3.009743e-002
7.993495e+002	3.027155e-002
8.003138e+002	3.026093e-002
8.012780e+002	3.029259e-002
8.022422e+002	3.035538e-002
8.032065e+002	3.067455e-002
8.041707e+002	3.103018e-002
8.051349e+002	3.128545e-002
8.060992e+002	3.120548e-002
8.070634e+002	3.078467e-002
8.080276e+002	3.051659e-002
8.089919e+002	3.057831e-002
8.099561e+002	3.036453e-002
8.109204e+002	3.028164e-002
8.118846e+002	3.065985e-002
8.128489e+002	3.057246e-002
8.138131e+002	3.025553e-002
8.147773e+002	3.034271e-002
8.157416e+002	3.021864e-002
8.167058e+002	2.991790e-002
8.176700e+002	2.953182e-002
8.186343e+002	2.963641e-002
8.195985e+002	3.011576e-002
8.205627e+002	3.012182e-002
8.215270e+002	2.963084e-002
8.224912e+002	2.955692e-002
8.234554e+002	2.975897e-002
8.244197e+002	2.994310e-002
8.253839e+002	2.969569e-002
8.263481e+002	2.926359e-002
8.273124e+002	2.906495e-002
8.282766e+002	2.918464e-002
8.292408e+002	2.934402e-002
8.302051e+002	2.930691e-002
8.311693e+002	2.925738e-002
8.321335e+002	2.901184e-002
8.330978e+002	2.876844e-002
8.340620e+002	2.892374e-002
8.350262e+002	2.901499e-002
8.359905e+002	2.917559e-002
8.369547e+002	2.921902e-002
8.379189e+002	2.923919e-002
8.388832e+002	2.917159e-002
8.398474e+002	2.926004e-002
8.408116e+002	2.920132e-002
8.417759e+002	2.917886e-002
8.427401e+002	2.893100e-002
8.437043e+002	2.900867e-002
8.446686e+002	2.955231e-002
8.456328e+002	2.971810e-002
8.465970e+002	2.949927e-002
8.475613e+002	2.937270e-002
8.485255e+002	2.935214e-002
8.494897e+002	2.955657e-002
8.504540e+002	2.971613e-002
8.514182e+002	2.977371e-002
8.523824e+002	2.951132e-002
8.533467e+002	2.912830e-002
8.543109e+002	2.956936e-002
8.552751e+002	3.019767e-002
8.562394e+002	3.034303e-002
8.572036e+002	3.017493e-002
8.581678e+002	2.998462e-002
8.591321e+002	3.006487e-002
8.600963e+002	3.030938e-002
8.610605e+002	3.052134e-002
8.620248e+002	3.059309e-002
8.629890e+002	3.082656e-002
8.639532e+002	3.106395e-002
8.649175e+002	3.127827e-002
8.658817e+002	3.129582e-002
8.668459e+002	3.123759e-002
8.678102e+002	3.142478e-002
8.687744e+002	3.158590e-002
8.697386e+002	3.166611e-002
8.707029e+002	3.148903e-002
8.716671e+002	3.133554e-002
8.726313e+002	3.181307e-002
8.735956e+002	3.190450e-002
8.745598e+002	3.214599e-002
8.755240e+002	3.236013e-002
8.764883e+002	3.250108e-002
8.774525e+002	3.274955e-002
8.784167e+002	3.247605e-002
8.793810e+002	3.253590e-002
8.803452e+002	3.272175e-002
8.813094e+002	3.295855e-002
8.822737e+002	3.332599e-002
8.832379e+002	3.352768e-002
8.842021e+002	3.363532e-002
8.851664e+002	3.362452e-002
8.861306e+002	3.400479e-002
8.870948e+002	3.461653e-002
8.880591e+002	3.482313e-002
8.890233e+002	3.463981e-002
8.899875e+002	3.493639e-002
8.909518e+002	3.530789e-002
8.919160e+002	3.530675e-002
8.928802e+002	3.540976e-002
8.938445e+002	3.549869e-002
8.948087e+002	3.561243e-002
8.957729e+002	3.567864e-002
8.967372e+002	3.564669e-002
8.977014e+002	3.555606e-002
8.986656e+002	3.576076e-002
8.996299e+002	3.616954e-002
9.005941e+002	3.675192e-002
9.015583e+002	3.701452e-002
9.025226e+002	3.701746e-002
9.034868e+002	3.710421e-002
9.044510e+002	3.726906e-002
9.054153e+002	3.776149e-002
9.063795e+002	3.762814e-002
9.073438e+002	3.728320e-002
9.083080e+002	3.747174e-002
9.092722e+002	3.780194e-002
9.102365e+002	3.805782e-002
9.112007e+002	3.839801e-002
9.121649e+002	3.865097e-002
9.131292e+002	3.857924e-002
9.140934e+002	3.860538e-002
9.150576e+002	3.899413e-002
9.160219e+002	3.973528e-002
9.169861e+002	3.997682e-002
9.179503e+002	3.982817e-002
9.189146e+002	4.006827e-002
9.198788e+002	4.008324e-002
9.208430e+002	4.046371e-002
9.218073e+002	4.099962e-002
9.227715e+002	4.113138e-002
9.237357e+002	4.134967e-002
9.247000e+002	4.176195e-002
9.256642e+002	4.211348e-002
9.266284e+002	4.262569e-002
9.275927e+002	4.301956e-002
9.285569e+002	4.311500e-002
9.295211e+002	4.343899e-002
9.304854e+002	4.377384e-002
9.314496e+002	4.398117e-002
9.324138e+002	4.441172e-002
9.333781e+002	4.467124e-002
9.343423e+002	4.467342e-002
9.353065e+002	4.500971e-002
9.362708e+002	4.520748e-002
9.372350e+002	4.543311e-002
9.381992e+002	4.570403e-002
9.391635e+002	4.563982e-002
9.401277e+002	4.563506e-002
9.410919e+002	4.582192e-002
9.420562e+002	4.591731e-002
9.430204e+002	4.604109e-002
9.439846e+002	4.586445e-002
9.449489e+002	4.559200e-002
9.459131e+002	4.541458e-002
9.468773e+002	4.541078e-002
9.478416e+002	4.529905e-002
9.488058e+002	4.505739e-002
9.497700e+002	4.508428e-002
9.507343e+002	4.490994e-002
9.516985e+002	4.456547e-002
9.526627e+002	4.409289e-002
9.536270e+002	4.373224e-002
9.545912e+002	4.352666e-002
9.555554e+002	4.332384e-002
9.565197e+002	4.302474e-002
9.574839e+002	4.293457e-002
9.584481e+002	4.286130e-002
9.594124e+002	4.265679e-002
9.603766e+002	4.259463e-002
9.613408e+002	4.235679e-002
9.623051e+002	4.208383e-002
9.632693e+002	4.177244e-002
9.642335e+002	4.152278e-002
9.651978e+002	4.143980e-002
9.661620e+002	4.114452e-002
9.671262e+002	4.050422e-002
9.680905e+002	3.993428e-002
9.690547e+002	3.967404e-002
9.700189e+002	3.923419e-002
9.709832e+002	3.857441e-002
9.719474e+002	3.815106e-002
9.729116e+002	3.788877e-002
9.738759e+002	3.765575e-002
9.748401e+002	3.752363e-002
9.758043e+002	3.728750e-002
9.767686e+002	3.701376e-002
9.777328e+002	3.681976e-002
9.786970e+002	3.643986e-002
9.796613e+002	3.596270e-002
9.806255e+002	3.569343e-002
9.815897e+002	3.528683e-002
9.825540e+002	3.498519e-002
9.835182e+002	3.485210e-002
9.844824e+002	3.508557e-002
9.854467e+002	3.470273e-002
9.864109e+002	3.417449e-002
9.873751e+002	3.379974e-002
9.883394e+002	3.355211e-002
9.893036e+002	3.342993e-002
9.902678e+002	3.315985e-002
9.912321e+002	3.265576e-002
9.921963e+002	3.257789e-002
9.931605e+002	3.260177e-002
9.941248e+002	3.260985e-002
9.950890e+002	3.236898e-002
9.960532e+002	3.234644e-002
9.970175e+002	3.243364e-002
9.979817e+002	3.249351e-002
9.989459e+002	3.244595e-002
9.999102e+002	3.239611e-002
1.000874e+003	3.226392e-002
1.001839e+003	3.221472e-002
1.002803e+003	3.203192e-002
1.003767e+003	3.212903e-002
1.004731e+003	3.211338e-002
1.005696e+003	3.217892e-002
1.006660e+003	3.226040e-002
1.007624e+003	3.250404e-002
1.008588e+003	3.281864e-002
1.009552e+003	3.278850e-002
1.010517e+003	3.276617e-002
1.011481e+003	3.292479e-002
1.012445e+003	3.325777e-002
1.013409e+003	3.358180e-002
1.014374e+003	3.357106e-002
1.015338e+003	3.374000e-002
1.016302e+003	3.365689e-002
1.017266e+003	3.352398e-002
1.018231e+003	3.360007e-002
1.019195e+003	3.357558e-002
1.020159e+003	3.359096e-002
1.021123e+003	3.361753e-002
1.022088e+003	3.360305e-002
1.023052e+003	3.342627e-002
1.024016e+003	3.341854e-002
1.024980e+003	3.363790e-002
1.025944e+003	3.357644e-002
1.026909e+003	3.330314e-002
1.027873e+003	3.335140e-002
1.028837e+003	3.367326e-002
1.029801e+003	3.372175e-002
1.030766e+003	3.350965e-002
1.031730e+003	3.328388e-002
1.032694e+003	3.333160e-002
1.033658e+003	3.341918e-002
1.034623e+003	3.350148e-002
1.035587e+003	3.340191e-002
1.036551e+003	3.313337e-002
1.037515e+003	3.312329e-002
1.038479e+003	3.340014e-002
1.039444e+003	3.339469e-002
1.040408e+003	3.334143e-002
1.041372e+003	3.335819e-002
1.042336e+003	3.309763e-002
1.043301e+003	3.298146e-002
1.044265e+003	3.326651e-002
1.045229e+003	3.324233e-002
1.046193e+003	3.327041e-002
1.047158e+003	3.342383e-002
1.048122e+003	3.365045e-002
1.049086e+003	3.372821e-002
1.050050e+003	3.360127e-002
1.051015e+003	3.344531e-002
1.051979e+003	3.365657e-002
1.052943e+003	3.392792e-002
1.053907e+003	3.397878e-002
1.054871e+003	3.392000e-002
1.055836e+003	3.388899e-002
1.056800e+003	3.413717e-002
1.057764e+003	3.436658e-002
1.058728e+003	3.456723e-002
1.059693e+003	3.463944e-002
1.060657e+003	3.472484e-002
1.061621e+003	3.464902e-002
1.062585e+003	3.485987e-002
1.063550e+003	3.514061e-002
1.064514e+003	3.514699e-002
1.065478e+003	3.530295e-002
1.066442e+003	3.540654e-002
1.067406e+003	3.546521e-002
1.068371e+003	3.529686e-002
1.069335e+003	3.513411e-002
1.070299e+003	3.525440e-002
1.071263e+003	3.536171e-002
1.072228e+003	3.539388e-002
1.073192e+003	3.543587e-002
1.074156e+003	3.561704e-002
1.075120e+003	3.573510e-002
1.076085e+003	3.582622e-002
1.077049e+003	3.602172e-002
1.078013e+003	3.632879e-002
1.078977e+003	3.644838e-002
1.079942e+003	3.662574e-002
1.080906e+003	3.708327e-002
1.081870e+003	3.744299e-002
1.082834e+003	3.791650e-002
1.083798e+003	3.821736e-002
1.084763e+003	3.865067e-002
1.085727e+003	3.935676e-002
1.086691e+003	3.988449e-002
1.087655e+003	4.026059e-002
1.088620e+003	4.087161e-002
1.089584e+003	4.146748e-002
1.090548e+003	4.193778e-002
1.091512e+003	4.233744e-002
1.092477e+003	4.275064e-002
1.093441e+003	4.317894e-002
1.094405e+003	4.360292e-002
1.095369e+003	4.370873e-002
1.096333e+003	4.361317e-002
1.097298e+003	4.376947e-002
1.098262e+003	4.405535e-002
1.099226e+003	4.404955e-002
1.100190e+003	4.392608e-002
1.101155e+003	4.379483e-002
1.102119e+003	4.372079e-002
1.103083e+003	4.382592e-002
1.104047e+003	4.374484e-002
1.105012e+003	4.347808e-002
1.105976e+003	4.331811e-002
1.106940e+003	4.328568e-002
1.107904e+003	4.328223e-002
1.108869e+003	4.315148e-002
1.109833e+003	4.301016e-002
1.110797e+003	4.270917e-002
1.111761e+003	4.261919e-002
1.112725e+003	4.242831e-002
1.113690e+003	4.224904e-002
1.114654e+003	4.193298e-002
1.115618e+003	4.149250e-002
1.116582e+003	4.119232e-002
1.117547e+003	4.085101e-002
1.118511e+003	4.052765e-002
1.119475e+003	4.006243e-002
1.120439e+003	3.956824e-002
1.121404e+003	3.916423e-002
1.122368e+003	3.877620e-002
1.123332e+003	3.838602e-002
1.124296e+003	3.788412e-002
1.125260e+003	3.762229e-002
1.126225e+003	3.760563e-002
1.127189e+003	3.734410e-002
1.128153e+003	3.711704e-002
1.129117e+003	3.693378e-002
1.130082e+003	3.660532e-002
1.131046e+003	3.658969e-002
1.132010e+003	3.644875e-002
1.132974e+003	3.638269e-002
1.133939e+003	3.659716e-002
1.134903e+003	3.678921e-002
1.135867e+003	3.709784e-002
1.136831e+003	3.742742e-002
1.137796e+003	3.757129e-002
1.138760e+003	3.773886e-002
1.139724e+003	3.801924e-002
1.140688e+003	3.843299e-002
1.141652e+003	3.900045e-002
1.142617e+003	3.950786e-002
1.143581e+003	3.982518e-002
1.144545e+003	4.017200e-002
1.145509e+003	4.067811e-002
1.146474e+003	4.133194e-002
1.147438e+003	4.186540e-002
1.148402e+003	4.245561e-002
1.149366e+003	4.309943e-002
1.150331e+003	4.377241e-002
1.151295e+003	4.433405e-002
1.152259e+003	4.487772e-002
1.153223e+003	4.558844e-002
1.154188e+003	4.636710e-002
1.155152e+003	4.729185e-002
1.156116e+003	4.800750e-002
1.157080e+003	4.853404e-002
1.158044e+003	4.924384e-002
1.159009e+003	4.988540e-002
1.159973e+003	5.049014e-002
1.160937e+003	5.087854e-002
1.161901e+003	5.132282e-002
1.162866e+003	5.198087e-002
1.163830e+003	5.254137e-002
1.164794e+003	5.295207e-002
1.165758e+003	5.335192e-002
1.166723e+003	5.368711e-002
1.167687e+003	5.398419e-002
1.168651e+003	5.407176e-002
1.169615e+003	5.402964e-002
1.170579e+003	5.414161e-002
1.171544e+003	5.450204e-002
1.172508e+003	5.460508e-002
1.173472e+003	5.461153e-002
1.174436e+003	5.444244e-002
1.175401e+003	5.428535e-002
1.176365e+003	5.441385e-002
1.177329e+003	5.475624e-002
1.178293e+003	5.510491e-002
1.179258e+003	5.541631e-002
1.180222e+003	5.557803e-002
1.181186e+003	5.573282e-002
1.182150e+003	5.590246e-002
1.183115e+003	5.611035e-002
1.184079e+003	5.648941e-002
1.185043e+003	5.677500e-002
1.186007e+003	5.689390e-002
1.186971e+003	5.720929e-002
1.187936e+003	5.760562e-002
1.188900e+003	5.779590e-002
1.189864e+003	5.791457e-002
1.190828e+003	5.813523e-002
1.191793e+003	5.840273e-002
1.192757e+003	5.868291e-002
1.193721e+003	5.911342e-002
1.194685e+003	5.971819e-002
1.195650e+003	5.997513e-002
1.196614e+003	6.004753e-002
1.197578e+003	6.026588e-002
1.198542e+003	6.051527e-002
1.199506e+003	6.075563e-002
1.200471e+003	6.106266e-002
1.201435e+003	6.133261e-002
1.202399e+003	6.147327e-002
1.203363e+003	6.166852e-002
1.204328e+003	6.206010e-002
1.205292e+003	6.238802e-002
1.206256e+003	6.247367e-002
1.207220e+003	6.262347e-002
1.208185e+003	6.305359e-002
1.209149e+003	6.324676e-002
1.210113e+003	6.319226e-002
1.211077e+003	6.315717e-002
1.212042e+003	6.321073e-002
1.213006e+003	6.340956e-002
1.213970e+003	6.347047e-002
1.214934e+003	6.337522e-002
1.215898e+003	6.354668e-002
1.216863e+003	6.340871e-002
1.217827e+003	6.307347e-002
1.218791e+003	6.281215e-002
1.219755e+003	6.277849e-002
1.220720e+003	6.281502e-002
1.221684e+003	6.261148e-002
1.222648e+003	6.223614e-002
1.223612e+003	6.185678e-002
1.224577e+003	6.179734e-002
1.225541e+003	6.198838e-002
1.226505e+003	6.174237e-002
1.227469e+003	6.146105e-002
1.228434e+003	6.143319e-002
1.229398e+003	6.130126e-002
1.230362e+003	6.135021e-002
1.231326e+003	6.147663e-002
1.232291e+003	6.134757e-002
1.233255e+003	6.118530e-002
1.234219e+003	6.116843e-002
1.235183e+003	6.124262e-002
1.236147e+003	6.111878e-002
1.237112e+003	6.095810e-002
1.238076e+003	6.098205e-002
1.239040e+003	6.087743e-002
1.240004e+003	6.088874e-002
1.240969e+003	6.106379e-002
1.241933e+003	6.097603e-002
1.242897e+003	6.083995e-002
1.243861e+003	6.082017e-002
1.244825e+003	6.076806e-002
1.245790e+003	6.073705e-002
1.246754e+003	6.073708e-002
1.247718e+003	6.077943e-002
1.248682e+003	6.072389e-002
1.249647e+003	6.073916e-002
1.250611e+003	6.087136e-002
1.251575e+003	6.114672e-002
1.252539e+003	6.128231e-002
1.253504e+003	6.139378e-002
1.254468e+003	6.188378e-002
1.255432e+003	6.227124e-002
1.256396e+003	6.263916e-002
1.257361e+003	6.298847e-002
1.258325e+003	6.328362e-002
1.259289e+003	6.365241e-002
1.260253e+003	6.408287e-002
1.261218e+003	6.422070e-002
1.262182e+003	6.425849e-002
1.263146e+003	6.430079e-002
1.264110e+003	6.420497e-002
1.265074e+003	6.391035e-002
1.266039e+003	6.372122e-002
1.267003e+003	6.361656e-002
1.267967e+003	6.335579e-002
1.268931e+003	6.310178e-002
1.269896e+003	6.324642e-002
1.270860e+003	6.345493e-002
1.271824e+003	6.353281e-002
1.272788e+003	6.369957e-002
1.273752e+003	6.411977e-002
1.274717e+003	6.444106e-002
1.275681e+003	6.469871e-002
1.276645e+003	6.505286e-002
1.277609e+003	6.551159e-002
1.278574e+003	6.594568e-002
1.279538e+003	6.628278e-002
1.280502e+003	6.654193e-002
1.281466e+003	6.693400e-002
1.282431e+003	6.728987e-002
1.283395e+003	6.761232e-002
1.284359e+003	6.772624e-002
1.285323e+003	6.785110e-002
1.286288e+003	6.799974e-002
1.287252e+003	6.830222e-002
1.288216e+003	6.853033e-002
1.289180e+003	6.871668e-002
1.290145e+003	6.886511e-002
1.291109e+003	6.898908e-002
1.292073e+003	6.920914e-002
1.293037e+003	6.933072e-002
1.294001e+003	6.913495e-002
1.294966e+003	6.912654e-002
1.295930e+003	6.912659e-002
1.296894e+003	6.896359e-002
1.297858e+003	6.880920e-002
1.298823e+003	6.846506e-002
1.299787e+003	6.794602e-002
1.300751e+003	6.758948e-002
1.301715e+003	6.701437e-002
1.302679e+003	6.641243e-002
1.303644e+003	6.573598e-002
1.304608e+003	6.512774e-002
1.305572e+003	6.452453e-002
1.306536e+003	6.372248e-002
1.307501e+003	6.293504e-002
1.308465e+003	6.225830e-002
1.309429e+003	6.167625e-002
1.310393e+003	6.094410e-002
1.311358e+003	5.993927e-002
1.312322e+003	5.905029e-002
1.313286e+003	5.837522e-002
1.314250e+003	5.770545e-002
1.315215e+003	5.697805e-002
1.316179e+003	5.613346e-002
1.317143e+003	5.515651e-002
1.318107e+003	5.449349e-002
1.319072e+003	5.395350e-002
1.320036e+003	5.349119e-002
1.321000e+003	5.292584e-002
1.321964e+003	5.245981e-002
1.322928e+003	5.192755e-002
1.323893e+003	5.136972e-002
1.324857e+003	5.094355e-002
1.325821e+003	5.049248e-002
1.326785e+003	4.986318e-002
1.327750e+003	4.936820e-002
1.328714e+003	4.903103e-002
1.329678e+003	4.865499e-002
1.330642e+003	4.835613e-002
1.331606e+003	4.818743e-002
1.332571e+003	4.770301e-002
1.333535e+003	4.734503e-002
1.334499e+003	4.717613e-002
1.335463e+003	4.689462e-002
1.336428e+003	4.657683e-002
1.337392e+003	4.661315e-002
1.338356e+003	4.650805e-002
1.339320e+003	4.621849e-002
1.340285e+003	4.633966e-002
1.341249e+003	4.672811e-002
1.342213e+003	4.684469e-002
1.343177e+003	4.680974e-002
1.344142e+003	4.685079e-002
1.345106e+003	4.705624e-002
1.346070e+003	4.734622e-002
1.347034e+003	4.739636e-002
1.347999e+003	4.734922e-002
1.348963e+003	4.743161e-002
1.349927e+003	4.766410e-002
1.350891e+003	4.787539e-002
1.351855e+003	4.809095e-002
1.352820e+003	4.820843e-002
1.353784e+003	4.827490e-002
1.354748e+003	4.842321e-002
1.355712e+003	4.852169e-002
1.356677e+003	4.859823e-002
1.357641e+003	4.861412e-002
1.358605e+003	4.884674e-002
1.359569e+003	4.911511e-002
1.360533e+003	4.930640e-002
1.361498e+003	4.956653e-002
1.362462e+003	4.980402e-002
1.363426e+003	5.029483e-002
1.364390e+003	5.084514e-002
1.365355e+003	5.121246e-002
1.366319e+003	5.187244e-002
1.367283e+003	5.255372e-002
1.368247e+003	5.329698e-002
1.369212e+003	5.406861e-002
1.370176e+003	5.469392e-002
1.371140e+003	5.523578e-002
1.372104e+003	5.577435e-002
1.373069e+003	5.627455e-002
1.374033e+003	5.681530e-002
1.374997e+003	5.729334e-002
1.375961e+003	5.735547e-002
1.376926e+003	5.711531e-002
1.377890e+003	5.675660e-002
1.378854e+003	5.610721e-002
1.379818e+003	5.515373e-002
1.380782e+003	5.409928e-002
1.381747e+003	5.321148e-002
1.382711e+003	5.235565e-002
1.383675e+003	5.155759e-002
1.384639e+003	5.080120e-002
1.385604e+003	5.013096e-002
1.386568e+003	4.950652e-002
1.387532e+003	4.915514e-002
1.388496e+003	4.922954e-002
1.389460e+003	4.921507e-002
1.390425e+003	4.927500e-002
1.391389e+003	4.971581e-002
1.392353e+003	5.024105e-002
1.393317e+003	5.083893e-002
1.394282e+003	5.163478e-002
1.395246e+003	5.294304e-002
1.396210e+003	5.408014e-002
1.397174e+003	5.517924e-002
1.398139e+003	5.627929e-002
1.399103e+003	5.818577e-002
1.400067e+003	6.083371e-002
1.401031e+003	6.290350e-002
1.401996e+003	6.513332e-002
1.402960e+003	6.768189e-002
1.403924e+003	6.999497e-002
1.404888e+003	7.264742e-002
1.405853e+003	7.556555e-002
1.406817e+003	7.778038e-002
1.407781e+003	7.957898e-002
1.408745e+003	8.126272e-002
1.409709e+003	8.286709e-002
1.410674e+003	8.394447e-002
1.411638e+003	8.404391e-002
1.412602e+003	8.360539e-002
1.413566e+003	8.255741e-002
1.414531e+003	8.098301e-002
1.415495e+003	7.907371e-002
1.416459e+003	7.713449e-002
1.417423e+003	7.501785e-002
1.418387e+003	7.337686e-002
1.419352e+003	7.195666e-002
1.420316e+003	7.109556e-002
1.421280e+003	7.026215e-002
1.422244e+003	6.934855e-002
1.423209e+003	6.842899e-002
1.424173e+003	6.811020e-002
1.425137e+003	6.795692e-002
1.426101e+003	6.760836e-002
1.427066e+003	6.717102e-002
1.428030e+003	6.653742e-002
1.428994e+003	6.580606e-002
1.429958e+003	6.520106e-002
1.430923e+003	6.481668e-002
1.431887e+003	6.436004e-002
1.432851e+003	6.373519e-002
1.433815e+003	6.325054e-002
1.434780e+003	6.230852e-002
1.435744e+003	6.123613e-002
1.436708e+003	6.010464e-002
1.437672e+003	5.998936e-002
1.438636e+003	5.925094e-002
1.439601e+003	5.820906e-002
1.440565e+003	5.700421e-002
1.441529e+003	5.611228e-002
1.442493e+003	5.515118e-002
1.443458e+003	5.426338e-002
1.444422e+003	5.349682e-002
1.445386e+003	5.293489e-002
1.446350e+003	5.209579e-002
1.447315e+003	5.147822e-002
1.448279e+003	5.110794e-002
1.449243e+003	5.118406e-002
1.450207e+003	5.107115e-002
1.451172e+003	5.139080e-002
1.452136e+003	5.219590e-002
1.453100e+003	5.331213e-002
1.454064e+003	5.399390e-002
1.455028e+003	5.457517e-002
1.455993e+003	5.489639e-002
1.456957e+003	5.724567e-002
1.457921e+003	6.011739e-002
1.458885e+003	6.503247e-002
1.459850e+003	7.379548e-002
1.460814e+003	8.903928e-002
1.461778e+003	1.132025e-001
1.462742e+003	1.328315e-001
1.463707e+003	1.327285e-001
1.464671e+003	1.194593e-001
1.465635e+003	1.071872e-001
1.466599e+003	1.031959e-001
1.467563e+003	1.022695e-001
1.468528e+003	1.055046e-001
1.469492e+003	1.143181e-001
1.470456e+003	1.304290e-001
1.471420e+003	1.575371e-001
1.472385e+003	2.065017e-001
1.473349e+003	2.183090e-001
1.474313e+003	1.665821e-001
1.475277e+003	1.229213e-001
1.476242e+003	8.323918e-002
1.477206e+003	6.229111e-002
1.478170e+003	5.277245e-002
1.479134e+003	4.668985e-002
1.480099e+003	4.214968e-002
1.481063e+003	3.941267e-002
1.482027e+003	3.725877e-002
1.482991e+003	3.601372e-002
1.483955e+003	3.453848e-002
1.484920e+003	3.392262e-002
1.485884e+003	3.307940e-002
1.486848e+003	3.246322e-002
1.487812e+003	3.151551e-002
1.488777e+003	3.097369e-002
1.489741e+003	2.969573e-002
1.490705e+003	2.990819e-002
1.491669e+003	3.010477e-002
1.492634e+003	3.016887e-002
1.493598e+003	2.979888e-002
1.494562e+003	2.976741e-002
1.495526e+003	2.934254e-002
1.496490e+003	2.930594e-002
1.497455e+003	2.887020e-002
1.498419e+003	2.812710e-002
1.499383e+003	2.784683e-002
1.500347e+003	2.816358e-002
1.501312e+003	2.780287e-002
1.502276e+003	2.802332e-002
1.503240e+003	2.805047e-002
1.504204e+003	2.777205e-002
1.505169e+003	2.672573e-002
1.506133e+003	2.577731e-002
1.507097e+003	2.586136e-002
1.508061e+003	2.667971e-002
1.509026e+003	2.670384e-002
1.509990e+003	2.674591e-002
1.510954e+003	2.661281e-002
1.511918e+003	2.665207e-002
1.512882e+003	2.686507e-002
1.513847e+003	2.703676e-002
1.514811e+003	2.670943e-002
1.515775e+003	2.641388e-002
1.516739e+003	2.579601e-002
1.517704e+003	2.621697e-002
1.518668e+003	2.629611e-002
1.519632e+003	2.587282e-002
1.520596e+003	2.548329e-002
1.521561e+003	2.610418e-002
1.522525e+003	2.632092e-002
1.523489e+003	2.616667e-002
1.524453e+003	2.572596e-002
1.525417e+003	2.553530e-002
1.526382e+003	2.616901e-002
1.527346e+003	2.632631e-002
1.528310e+003	2.642876e-002
1.529274e+003	2.660923e-002
1.530239e+003	2.634806e-002
1.531203e+003	2.599745e-002
1.532167e+003	2.558605e-002
1.533131e+003	2.525744e-002
1.534096e+003	2.579616e-002
1.535060e+003	2.645765e-002
1.536024e+003	2.614953e-002
1.536988e+003	2.567622e-002
1.537953e+003	2.481933e-002
1.538917e+003	2.389803e-002
1.539881e+003	2.482313e-002
1.540845e+003	2.539369e-002
1.541809e+003	2.505862e-002
1.542774e+003	2.525854e-002
1.543738e+003	2.525787e-002
1.544702e+003	2.522842e-002
1.545666e+003	2.565522e-002
1.546631e+003	2.599190e-002
1.547595e+003	2.604732e-002
1.548559e+003	2.589510e-002
1.549523e+003	2.541699e-002
1.550488e+003	2.547521e-002
1.551452e+003	2.570070e-002
1.552416e+003	2.551865e-002
1.553380e+003	2.534070e-002
1.554344e+003	2.574243e-002
1.555309e+003	2.635975e-002
1.556273e+003	2.603780e-002
1.557237e+003	2.498208e-002
1.558201e+003	2.390902e-002
1.559166e+003	2.387241e-002
1.560130e+003	2.506716e-002
1.561094e+003	2.608258e-002
1.562058e+003	2.636632e-002
1.563023e+003	2.631264e-002
1.563987e+003	2.616282e-002
1.564951e+003	2.606777e-002
1.565915e+003	2.641335e-002
1.566880e+003	2.634465e-002
1.567844e+003	2.621331e-002
1.568808e+003	2.581270e-002
1.569772e+003	2.616552e-002
1.570736e+003	2.659975e-002
1.571701e+003	2.668774e-002
1.572665e+003	2.671820e-002
1.573629e+003	2.675237e-002
1.574593e+003	2.640902e-002
1.575558e+003	2.589141e-002
1.576522e+003	2.637044e-002
1.577486e+003	2.701907e-002
1.578450e+003	2.691321e-002
1.579415e+003	2.683814e-002
1.580379e+003	2.672914e-002
1.581343e+003	2.711043e-002
1.582307e+003	2.722934e-002
1.583271e+003	2.738279e-002
1.584236e+003	2.737782e-002
1.585200e+003	2.734414e-002
1.586164e+003	2.723278e-002
1.587128e+003	2.717448e-002
1.588093e+003	2.725529e-002
1.589057e+003	2.739631e-002
1.590021e+003	2.763432e-002
1.590985e+003	2.794222e-002
1.591950e+003	2.791515e-002
1.592914e+003	2.786723e-002
1.593878e+003	2.778338e-002
1.594842e+003	2.783854e-002
1.595807e+003	2.802416e-002
1.596771e+003	2.828308e-002
1.597735e+003	2.832524e-002
1.598699e+003	2.836563e-002
1.599663e+003	2.856462e-002
1.600628e+003	2.855825e-002
1.601592e+003	2.841157e-002
1.602556e+003	2.870851e-002
1.603520e+003	2.916925e-002
1.604485e+003	2.932113e-002
1.605449e+003	2.910010e-002
1.606413e+003	2.906972e-002
1.607377e+003	2.931995e-002
1.608342e+003	2.948720e-002
1.609306e+003	2.940874e-002
1.610270e+003	2.966999e-002
1.611234e+003	2.987036e-002
1.612198e+003	2.987638e-002
1.613163e+003	2.997582e-002
1.614127e+003	3.015621e-002
1.615091e+003	2.988693e-002
1.616055e+003	2.916108e-002
1.617020e+003	2.965564e-002
1.617984e+003	3.069677e-002
1.618948e+003	3.076606e-002
1.619912e+003	3.079215e-002
1.620877e+003	3.092013e-002
1.621841e+003	3.098706e-002
1.622805e+003	3.099249e-002
1.623769e+003	3.179860e-002
1.624734e+003	3.226244e-002
1.625698e+003	3.213686e-002
1.626662e+003	3.195934e-002
1.627626e+003	3.223965e-002
1.628590e+003	3.256787e-002
1.629555e+003	3.288492e-002
1.630519e+003	3.317541e-002
1.631483e+003	3.343652e-002
1.632447e+003	3.345112e-002
1.633412e+003	3.330863e-002
1.634376e+003	3.278684e-002
1.635340e+003	3.308325e-002
1.636304e+003	3.420257e-002
1.637269e+003	3.441997e-002
1.638233e+003	3.461414e-002
1.639197e+003	3.504708e-002
1.640161e+003	3.520811e-002
1.641125e+003	3.570317e-002
1.642090e+003	3.606725e-002
1.643054e+003	3.631114e-002
1.644018e+003	3.613432e-002
1.644982e+003	3.597044e-002
1.645947e+003	3.586604e-002
1.646911e+003	3.659234e-002
1.647875e+003	3.695894e-002
1.648839e+003	3.788106e-002
1.649804e+003	3.847338e-002
1.650768e+003	3.838886e-002
1.651732e+003	3.753405e-002
1.652696e+003	3.596248e-002
1.653661e+003	3.878849e-002
1.654625e+003	4.051180e-002
1.655589e+003	4.072803e-002
1.656553e+003	4.101337e-002
1.657517e+003	4.161172e-002
1.658482e+003	4.244675e-002
1.659446e+003	4.289640e-002
1.660410e+003	4.332987e-002
1.661374e+003	4.348826e-002
1.662339e+003	4.399468e-002
1.663303e+003	4.502700e-002
1.664267e+003	4.597748e-002
1.665231e+003	4.652398e-002
1.666196e+003	4.759350e-002
1.667160e+003	4.836252e-002
1.668124e+003	4.890283e-002
1.669088e+003	4.968533e-002
1.670052e+003	5.139317e-002
1.671017e+003	5.249624e-002
1.671981e+003	5.425340e-002
1.672945e+003	5.550413e-002
1.673909e+003	5.612978e-002
1.674874e+003	5.737267e-002
1.675838e+003	6.073186e-002
1.676802e+003	6.247436e-002
1.677766e+003	6.399299e-002
1.678731e+003	6.573591e-002
1.679695e+003	6.774884e-002
1.680659e+003	7.065003e-002
1.681623e+003	7.320359e-002
1.682588e+003	7.502604e-002
1.683552e+003	7.701582e-002
1.684516e+003	8.194328e-002
1.685480e+003	8.848353e-002
1.686444e+003	9.240349e-002
1.687409e+003	9.695876e-002
1.688373e+003	1.030123e-001
1.689337e+003	1.098066e-001
1.690301e+003	1.176746e-001
1.691266e+003	1.266117e-001
1.692230e+003	1.353300e-001
1.693194e+003	1.454610e-001
1.694158e+003	1.542889e-001
1.695123e+003	1.611771e-001
1.696087e+003	1.743495e-001
1.697051e+003	1.873409e-001
1.698015e+003	1.946428e-001
1.698979e+003	2.010278e-001
1.699944e+003	2.027254e-001
1.700908e+003	2.174376e-001
1.701872e+003	2.272238e-001
1.702836e+003	2.346475e-001
1.703801e+003	2.424986e-001
1.704765e+003	2.515317e-001
1.705729e+003	2.600159e-001
1.706693e+003	2.692789e-001
1.707658e+003	2.778674e-001
1.708622e+003	2.848454e-001
1.709586e+003	2.901547e-001
1.710550e+003	2.942879e-001
1.711515e+003	2.963355e-001
1.712479e+003	2.961480e-001
1.713443e+003	2.930646e-001
1.714407e+003	2.880424e-001
1.715371e+003	2.784359e-001
1.716336e+003	2.695639e-001
1.717300e+003	2.591522e-001
1.718264e+003	2.448573e-001
1.719228e+003	2.325923e-001
1.720193e+003	2.205425e-001
1.721157e+003	2.073973e-001
1.722121e+003	1.942546e-001
1.723085e+003	1.813921e-001
1.724050e+003	1.689488e-001
1.725014e+003	1.584884e-001
1.725978e+003	1.488522e-001
1.726942e+003	1.409400e-001
1.727906e+003	1.341120e-001
1.728871e+003	1.283008e-001
1.729835e+003	1.230183e-001
1.730799e+003	1.199580e-001
1.731763e+003	1.181558e-001
1.732728e+003	1.156529e-001
1.733692e+003	1.129939e-001
1.734656e+003	1.129634e-001
1.735620e+003	1.122873e-001
1.736585e+003	1.107322e-001
1.737549e+003	1.089139e-001
1.738513e+003	1.074713e-001
1.739477e+003	1.054627e-001
1.740442e+003	1.035607e-001
1.741406e+003	1.016804e-001
1.742370e+003	9.896205e-002
1.743334e+003	9.589848e-002
1.744298e+003	9.289815e-002
1.745263e+003	8.981001e-002
1.746227e+003	8.720504e-002
1.747191e+003	8.425668e-002
1.748155e+003	8.146395e-002
1.749120e+003	7.846303e-002
1.750084e+003	7.594907e-002
1.751048e+003	7.321981e-002
1.752012e+003	7.124732e-002
1.752977e+003	6.972668e-002
1.753941e+003	6.787060e-002
1.754905e+003	6.615648e-002
1.755869e+003	6.433639e-002
1.756833e+003	6.242267e-002
1.757798e+003	6.186349e-002
1.758762e+003	6.080224e-002
1.759726e+003	5.931754e-002
1.760690e+003	5.766312e-002
1.761655e+003	5.614164e-002
1.762619e+003	5.597232e-002
1.763583e+003	5.560529e-002
1.764547e+003	5.487715e-002
1.765512e+003	5.425159e-002
1.766476e+003	5.331499e-002
1.767440e+003	5.198483e-002
1.768404e+003	5.143676e-002
1.769369e+003	5.136137e-002
1.770333e+003	4.995519e-002
1.771297e+003	4.822678e-002
1.772261e+003	4.723392e-002
1.773225e+003	4.767051e-002
1.774190e+003	4.766833e-002
1.775154e+003	4.668080e-002
1.776118e+003	4.609520e-002
1.777082e+003	4.575774e-002
1.778047e+003	4.507708e-002
1.779011e+003	4.427009e-002
1.779975e+003	4.351231e-002
1.780939e+003	4.301411e-002
1.781904e+003	4.248555e-002
1.782868e+003	4.159364e-002
1.783832e+003	4.075880e-002
1.784796e+003	4.011118e-002
1.785760e+003	3.984706e-002
1.786725e+003	3.937147e-002
1.787689e+003	3.901788e-002
1.788653e+003	3.857852e-002
1.789617e+003	3.776067e-002
1.790582e+003	3.679265e-002
1.791546e+003	3.597678e-002
1.792510e+003	3.576811e-002
1.793474e+003	3.537257e-002
1.794439e+003	3.483200e-002
1.795403e+003	3.403008e-002
1.796367e+003	3.380061e-002
1.797331e+003	3.358939e-002
1.798296e+003	3.300777e-002
1.799260e+003	3.252889e-002
1.800224e+003	3.248696e-002
1.801188e+003	3.208096e-002
1.802152e+003	3.229216e-002
1.803117e+003	3.260601e-002
1.804081e+003	3.211054e-002
1.805045e+003	3.158549e-002
1.806009e+003	3.137020e-002
1.806974e+003	3.033000e-002
1.807938e+003	3.036007e-002
1.808902e+003	3.052602e-002
1.809866e+003	2.998506e-002
1.810831e+003	2.942936e-002
1.811795e+003	2.928737e-002
1.812759e+003	2.970739e-002
1.813723e+003	3.037430e-002
1.814688e+003	2.982876e-002
1.815652e+003	2.821511e-002
1.816616e+003	2.716441e-002
1.817580e+003	2.799294e-002
1.818544e+003	2.895866e-002
1.819509e+003	2.867241e-002
1.820473e+003	2.815774e-002
1.821437e+003	2.818046e-002
1.822401e+003	2.787327e-002
1.823366e+003	2.773634e-002
1.824330e+003	2.747883e-002
1.825294e+003	2.727165e-002
1.826258e+003	2.804466e-002
1.827223e+003	2.787527e-002
1.828187e+003	2.723252e-002
1.829151e+003	2.636964e-002
1.830115e+003	2.630679e-002
1.831079e+003	2.702573e-002
1.832044e+003	2.703088e-002
1.833008e+003	2.667509e-002
1.833972e+003	2.633219e-002
1.834936e+003	2.554134e-002
1.835901e+003	2.513111e-002
1.836865e+003	2.539226e-002
1.837829e+003	2.594012e-002
1.838793e+003	2.653755e-002
1.839758e+003	2.634246e-002
1.840722e+003	2.596284e-002
1.841686e+003	2.557399e-002
1.842650e+003	2.582728e-002
1.843615e+003	2.558991e-002
1.844579e+003	2.641658e-002
1.845543e+003	2.694432e-002
1.846507e+003	2.575412e-002
1.847471e+003	2.520921e-002
1.848436e+003	2.543770e-002
1.849400e+003	2.547433e-002
1.850364e+003	2.531662e-002
1.851328e+003	2.531562e-002
1.852293e+003	2.572524e-002
1.853257e+003	2.599570e-002
1.854221e+003	2.594248e-002
1.855185e+003	2.528386e-002
1.856150e+003	2.562727e-002
1.857114e+003	2.582985e-002
1.858078e+003	2.523078e-002
1.859042e+003	2.469136e-002
1.860006e+003	2.479937e-002
1.860971e+003	2.500092e-002
1.861935e+003	2.540110e-002
1.862899e+003	2.576113e-002
1.863863e+003	2.594541e-002
1.864828e+003	2.515941e-002
1.865792e+003	2.469156e-002
1.866756e+003	2.534934e-002
1.867720e+003	2.576677e-002
1.868685e+003	2.538047e-002
1.869649e+003	2.509983e-002
1.870613e+003	2.511955e-002
1.871577e+003	2.446256e-002
1.872542e+003	2.433732e-002
1.873506e+003	2.510895e-002
1.874470e+003	2.518332e-002
1.875434e+003	2.459409e-002
1.876398e+003	2.545721e-002
1.877363e+003	2.652614e-002
1.878327e+003	2.620147e-002
1.879291e+003	2.449247e-002
1.880255e+003	2.400028e-002
1.881220e+003	2.513144e-002
1.882184e+003	2.499904e-002
1.883148e+003	2.435235e-002
1.884112e+003	2.451620e-002
1.885077e+003	2.489512e-002
1.886041e+003	2.491804e-002
1.887005e+003	2.504949e-002
1.887969e+003	2.482903e-002
1.888933e+003	2.490803e-002
1.889898e+003	2.488172e-002
1.890862e+003	2.489079e-002
1.891826e+003	2.466936e-002
1.892790e+003	2.483568e-002
1.893755e+003	2.443220e-002
1.894719e+003	2.380398e-002
1.895683e+003	2.350765e-002
1.896647e+003	2.410663e-002
1.897612e+003	2.511268e-002
1.898576e+003	2.527633e-002
1.899540e+003	2.459021e-002
1.900504e+003	2.380844e-002
1.901469e+003	2.353447e-002
1.902433e+003	2.374169e-002
1.903397e+003	2.479004e-002
1.904361e+003	2.374822e-002
1.905325e+003	2.264685e-002
1.906290e+003	2.206744e-002
1.907254e+003	2.331226e-002
1.908218e+003	2.383226e-002
1.909182e+003	2.275349e-002
1.910147e+003	2.328832e-002
1.911111e+003	2.296400e-002
1.912075e+003	2.246655e-002
1.913039e+003	2.377934e-002
1.914004e+003	2.487203e-002
1.914968e+003	2.454600e-002
1.915932e+003	2.234795e-002
1.916896e+003	2.139011e-002
1.917860e+003	2.189634e-002
1.918825e+003	2.317518e-002
1.919789e+003	2.311121e-002
1.920753e+003	2.290468e-002
1.921717e+003	2.239406e-002
1.922682e+003	2.200875e-002
1.923646e+003	2.334505e-002
1.924610e+003	2.332964e-002
1.925574e+003	2.187920e-002
1.926539e+003	2.230800e-002
1.927503e+003	2.292815e-002
1.928467e+003	2.281090e-002
1.929431e+003	2.187003e-002
1.930396e+003	2.017428e-002
1.931360e+003	1.967122e-002
1.932324e+003	2.052315e-002
1.933288e+003	2.005963e-002
1.934252e+003	1.951390e-002
1.935217e+003	2.085030e-002
1.936181e+003	2.149907e-002
1.937145e+003	2.017588e-002
1.938109e+003	1.916290e-002
1.939074e+003	2.138217e-002
1.940038e+003	2.213563e-002
1.941002e+003	2.016064e-002
1.941966e+003	1.952613e-002
1.942931e+003	2.019364e-002
1.943895e+003	2.018737e-002
1.944859e+003	1.817867e-002
1.945823e+003	1.766752e-002
1.946787e+003	1.724369e-002
1.947752e+003	1.675944e-002
1.948716e+003	1.838454e-002
1.949680e+003	1.963794e-002
1.950644e+003	2.205434e-002
1.951609e+003	1.881169e-002
1.952573e+003	1.732971e-002
1.953537e+003	1.853765e-002
1.954501e+003	2.053126e-002
1.955466e+003	1.809926e-002
1.956430e+003	1.483508e-002
1.957394e+003	1.225436e-002
1.958358e+003	1.160722e-002
1.959323e+003	1.420488e-002
1.960287e+003	1.896413e-002
1.961251e+003	1.396769e-002
1.962215e+003	1.153154e-002
1.963179e+003	1.528287e-002
1.964144e+003	1.547689e-002
1.965108e+003	1.216819e-002
1.966072e+003	1.211185e-002
1.967036e+003	1.544349e-002
1.968001e+003	1.957815e-002
1.968965e+003	1.411756e-002
1.969929e+003	9.485982e-003
1.970893e+003	1.311563e-002
1.971858e+003	1.165780e-002
1.972822e+003	3.397398e-003
1.973786e+003	5.265675e-003
1.974750e+003	1.319116e-002
1.975714e+003	8.181468e-003
1.976679e+003	4.887320e-003
1.977643e+003	6.642263e-003
1.978607e+003	1.089578e-002
1.979571e+003	1.181035e-002
1.980536e+003	1.142800e-002
1.981500e+003	1.334402e-002
1.982464e+003	1.808567e-002
1.983428e+003	1.899026e-002
1.984393e+003	2.058226e-002
1.985357e+003	1.921982e-002
1.986321e+003	1.621800e-002
1.987285e+003	1.242174e-002
1.988250e+003	1.077903e-002
1.989214e+003	1.747828e-002
1.990178e+003	2.129457e-002
1.991142e+003	2.145089e-002
1.992106e+003	2.432028e-002
1.993071e+003	2.177825e-002
1.994035e+003	1.302582e-002
1.994999e+003	1.154027e-002
1.995963e+003	1.535601e-002
1.996928e+003	1.729983e-002
1.997892e+003	1.693657e-002
1.998856e+003	1.867858e-002
1.999820e+003	1.938153e-002
2.000785e+003	1.817865e-002
2.001749e+003	1.245142e-002
2.002713e+003	1.016972e-002
2.003677e+003	1.048134e-002
2.004641e+003	7.285953e-003
2.005606e+003	7.453628e-003
2.006570e+003	1.504669e-002
2.007534e+003	1.664341e-002
2.008498e+003	8.857105e-003
2.009463e+003	0.000000e+000
2.010427e+003	3.956862e-003
2.011391e+003	9.131406e-003
2.012355e+003	7.444363e-003
2.013320e+003	5.675457e-003
2.014284e+003	6.798435e-003
2.015248e+003	8.890890e-003
2.016212e+003	1.233729e-002
2.017177e+003	1.403259e-002
2.018141e+003	1.624889e-002
2.019105e+003	1.192993e-002
2.020069e+003	6.796582e-003
2.021033e+003	7.858377e-003
2.021998e+003	1.170146e-002
2.022962e+003	1.412369e-002
2.023926e+003	1.630490e-002
2.024890e+003	1.756631e-002
2.025855e+003	1.905707e-002
2.026819e+003	1.608240e-002
2.027783e+003	1.307670e-002
2.028747e+003	1.198458e-002
2.029712e+003	1.417252e-002
2.030676e+003	1.464544e-002
2.031640e+003	1.767110e-002
2.032604e+003	1.560528e-002
2.033568e+003	1.685436e-002
2.034533e+003	2.212532e-002
2.035497e+003	1.537246e-002
2.036461e+003	1.191396e-002
2.037425e+003	1.767216e-002
2.038390e+003	1.831869e-002
2.039354e+003	1.012375e-002
2.040318e+003	1.048778e-002
2.041282e+003	1.831544e-002
2.042247e+003	2.061740e-002
2.043211e+003	1.557450e-002
2.044175e+003	1.326105e-002
2.045139e+003	1.891406e-002
2.046104e+003	2.637596e-002
2.047068e+003	2.790652e-002
2.048032e+003	2.377931e-002
2.048996e+003	1.755746e-002
2.049960e+003	1.693042e-002
2.050925e+003	2.485394e-002
2.051889e+003	2.533072e-002
2.052853e+003	1.951480e-002
2.053817e+003	1.667716e-002
2.054782e+003	1.946266e-002
2.055746e+003	2.229103e-002
2.056710e+003	2.357364e-002
2.057674e+003	2.335079e-002
2.058639e+003	2.292477e-002
2.059603e+003	2.244583e-002
2.060567e+003	2.144663e-002
2.061531e+003	2.178054e-002
2.062496e+003	2.419136e-002
2.063460e+003	2.359238e-002
2.064424e+003	2.063052e-002
2.065388e+003	2.094175e-002
2.066353e+003	2.363132e-002
2.067317e+003	2.389899e-002
2.068281e+003	2.294449e-002
2.069245e+003	2.160185e-002
2.070209e+003	2.224961e-002
2.071174e+003	2.274300e-002
2.072138e+003	2.295079e-002
2.073102e+003	2.251561e-002
2.074066e+003	2.043374e-002
2.075031e+003	2.159307e-002
2.075995e+003	2.465610e-002
2.076959e+003	2.579535e-002
2.077923e+003	2.439832e-002
2.078888e+003	2.324188e-002
2.079852e+003	2.336743e-002
2.080816e+003	2.351737e-002
2.081780e+003	2.455167e-002
2.082745e+003	2.575475e-002
2.083709e+003	2.703235e-002
2.084673e+003	2.512374e-002
2.085637e+003	2.169057e-002
2.086602e+003	2.145733e-002
2.087566e+003	2.331534e-002
2.088530e+003	2.312916e-002
2.089494e+003	2.210066e-002
2.090458e+003	2.235971e-002
2.091423e+003	2.215412e-002
2.092387e+003	2.117409e-002
2.093351e+003	2.231727e-002
2.094315e+003	2.222665e-002
2.095280e+003	2.175279e-002
2.096244e+003	2.187502e-002
2.097208e+003	2.222401e-002
2.098172e+003	2.275150e-002
2.099136e+003	2.309233e-002
2.100101e+003	2.314765e-002
2.101065e+003	2.276580e-002
2.102029e+003	2.231488e-002
2.102993e+003	2.328324e-002
2.103958e+003	2.469474e-002
2.104922e+003	2.440669e-002
2.105886e+003	2.429809e-002
2.106850e+003	2.555419e-002
2.107814e+003	2.622038e-002
2.108779e+003	2.476746e-002
2.109743e+003	2.303002e-002
2.110707e+003	2.282613e-002
2.111671e+003	2.367180e-002
2.112636e+003	2.376923e-002
2.113600e+003	2.404097e-002
2.114564e+003	2.436148e-002
2.115528e+003	2.467060e-002
2.116493e+003	2.493790e-002
2.117457e+003	2.446043e-002
2.118421e+003	2.323019e-002
2.119385e+003	2.310326e-002
2.120350e+003	2.367935e-002
2.121314e+003	2.206874e-002
2.122278e+003	2.178527e-002
2.123242e+003	2.222080e-002
2.124207e+003	2.158242e-002
2.125171e+003	2.080547e-002
2.126135e+003	2.056194e-002
2.127099e+003	2.140180e-002
2.128063e+003	2.158324e-002
2.129028e+003	1.855979e-002
2.129992e+003	1.670503e-002
2.130956e+003	1.715340e-002
2.131920e+003	1.657275e-002
2.132885e+003	1.708022e-002
2.133849e+003	1.882814e-002
2.134813e+003	1.887822e-002
2.135777e+003	2.025041e-002
2.136742e+003	2.308256e-002
2.137706e+003	2.292317e-002
2.138670e+003	1.966001e-002
2.139634e+003	1.877347e-002
2.140599e+003	1.623678e-002
2.141563e+003	1.434121e-002
2.142527e+003	1.436577e-002
2.143491e+003	1.622972e-002
2.144456e+003	1.702754e-002
2.145420e+003	1.765188e-002
2.146384e+003	1.848239e-002
2.147348e+003	1.955093e-002
2.148313e+003	2.086784e-002
2.149277e+003	1.856335e-002
2.150241e+003	2.175383e-002
2.151205e+003	2.523724e-002
2.152169e+003	1.928769e-002
2.153134e+003	1.354825e-002
2.154098e+003	1.292088e-002
2.155062e+003	1.503013e-002
2.156026e+003	1.133796e-002
2.156990e+003	5.011443e-003
2.157955e+003	1.639869e-003
2.158919e+003	6.302405e-003
2.159883e+003	2.068742e-002
2.160847e+003	2.611441e-002
2.161812e+003	1.831567e-002
2.162776e+003	1.573974e-002
2.163740e+003	1.785076e-002
2.164704e+003	2.352479e-002
2.165668e+003	2.139559e-002
2.166633e+003	1.833702e-002
2.167597e+003	1.932369e-002
2.168561e+003	2.512926e-002
2.169525e+003	2.687095e-002
2.170490e+003	2.443285e-002
2.171454e+003	2.300524e-002
2.172418e+003	2.398068e-002
2.173382e+003	2.567579e-002
2.174347e+003	2.247671e-002
2.175311e+003	1.877580e-002
2.176275e+003	2.241152e-002
2.177239e+003	2.595694e-002
2.178204e+003	2.604514e-002
2.179168e+003	2.458778e-002
2.180132e+003	2.060527e-002
2.181096e+003	1.980028e-002
2.182061e+003	2.239674e-002
2.183025e+003	2.315854e-002
2.183989e+003	2.480777e-002
2.184953e+003	2.438268e-002
2.185917e+003	1.971452e-002
2.186882e+003	2.085291e-002
2.187846e+003	2.240233e-002
2.188810e+003	2.076701e-002
2.189774e+003	2.183175e-002
2.190739e+003	2.236414e-002
2.191703e+003	2.407321e-002
2.192667e+003	2.335999e-002
2.193631e+003	2.510271e-002
2.194596e+003	2.536077e-002
2.195560e+003	2.115654e-002
2.196524e+003	2.277049e-002
2.197488e+003	2.861948e-002
2.198453e+003	2.985447e-002
2.199417e+003	2.651636e-002
2.200381e+003	2.588806e-002
2.201345e+003	2.712825e-002
2.202310e+003	2.427740e-002
2.203274e+003	2.253193e-002
2.204238e+003	2.336944e-002
2.205202e+003	2.579296e-002
2.206167e+003	2.355671e-002
2.207131e+003	2.497457e-002
2.208095e+003	2.571964e-002
2.209059e+003	2.244185e-002
2.210023e+003	2.241464e-002
2.210988e+003	2.532711e-002
2.211952e+003	2.906545e-002
2.212916e+003	2.586576e-002
2.213880e+003	2.256118e-002
2.214844e+003	2.403315e-002
2.215809e+003	2.191409e-002
2.216773e+003	2.072445e-002
2.217737e+003	2.355753e-002
2.218701e+003	2.612989e-002
2.219666e+003	2.577871e-002
2.220630e+003	2.421683e-002
2.221594e+003	2.501043e-002
2.222558e+003	2.621395e-002
2.223522e+003	2.524347e-002
2.224487e+003	2.361485e-002
2.225451e+003	2.356518e-002
2.226415e+003	2.393632e-002
2.227379e+003	2.556066e-002
2.228344e+003	2.645640e-002
2.229308e+003	2.637809e-002
2.230272e+003	2.615687e-002
2.231236e+003	2.426683e-002
2.232201e+003	2.505367e-002
2.233165e+003	2.492391e-002
2.234129e+003	2.349696e-002
2.235093e+003	2.594197e-002
2.236058e+003	2.743274e-002
2.237022e+003	2.644837e-002
2.237986e+003	2.545453e-002
2.238950e+003	2.633474e-002
2.239915e+003	2.574463e-002
2.240879e+003	2.544923e-002
2.241843e+003	2.665930e-002
2.242807e+003	2.651419e-002
2.243771e+003	2.675127e-002
2.244736e+003	2.706896e-002
2.245700e+003	2.764573e-002
2.246664e+003	2.680203e-002
2.247628e+003	2.595626e-002
2.248593e+003	2.595586e-002
2.249557e+003	2.647393e-002
2.250521e+003	2.670514e-002
2.251485e+003	2.597946e-002
2.252450e+003	2.513446e-002
2.253414e+003	2.590521e-002
2.254378e+003	2.626831e-002
2.255342e+003	2.649716e-002
2.256307e+003	2.731544e-002
2.257271e+003	2.756732e-002
2.258235e+003	2.680119e-002
2.259199e+003	2.727244e-002
2.260164e+003	2.861679e-002
2.261128e+003	2.895799e-002
2.262092e+003	2.928976e-002
2.263056e+003	2.910819e-002
2.264021e+003	2.917231e-002
2.264985e+003	2.939079e-002
2.265949e+003	2.950221e-002
2.266913e+003	2.861786e-002
2.267877e+003	2.733953e-002
2.268842e+003	2.787434e-002
2.269806e+003	2.766868e-002
2.270770e+003	2.636011e-002
2.271734e+003	2.719975e-002
2.272698e+003	2.966643e-002
2.273663e+003	2.955721e-002
2.274627e+003	2.741721e-002
2.275591e+003	2.760043e-002
2.276555e+003	2.955773e-002
2.277520e+003	3.015939e-002
2.278484e+003	2.986832e-002
2.279448e+003	3.009182e-002
2.280412e+003	2.961380e-002
2.281376e+003	2.931949e-002
2.282341e+003	2.965593e-002
2.283305e+003	2.974110e-002
2.284269e+003	3.063246e-002
2.285233e+003	3.182089e-002
2.286198e+003	3.159055e-002
2.287162e+003	3.024571e-002
2.288126e+003	2.952054e-002
2.289090e+003	2.977111e-002
2.290055e+003	2.954927e-002
2.291019e+003	2.944440e-002
2.291983e+003	2.909187e-002
2.292947e+003	2.892681e-002
2.293912e+003	2.859982e-002
2.294876e+003	2.859844e-002
2.295840e+003	2.834320e-002
2.296804e+003	2.859939e-002
2.297769e+003	2.849155e-002
2.298733e+003	2.866223e-002
2.299697e+003	2.823593e-002
2.300661e+003	2.806826e-002
2.301625e+003	2.865374e-002
2.302590e+003	2.788599e-002
2.303554e+003	2.775562e-002
2.304518e+003	2.780364e-002
2.305482e+003	2.763629e-002
2.306447e+003	2.720104e-002
2.307411e+003	2.728820e-002
2.308375e+003	2.749579e-002
2.309339e+003	2.690849e-002
2.310304e+003	2.688097e-002
2.311268e+003	2.673667e-002
2.312232e+003	2.736983e-002
2.313196e+003	2.619661e-002
2.314161e+003	2.628094e-002
2.315125e+003	2.589210e-002
2.316089e+003	2.693217e-002
2.317053e+003	2.598939e-002
2.318018e+003	2.587704e-002
2.318982e+003	2.508233e-002
2.319946e+003	2.620503e-002
2.320910e+003	2.538215e-002
2.321875e+003	2.544025e-002
2.322839e+003	2.609119e-002
2.323803e+003	2.751299e-002
2.324767e+003	2.743113e-002
2.325731e+003	2.619199e-002
2.326696e+003	2.427438e-002
[truncated: 1,736 more rows]
