# Supplementary material for: Aqueous Depolymerization of Polyethylene at Ambient Temperature: In Situ Generation of Permanganate Using Ozone
Source: ACS Sustain Chem Eng. 2026 Mar 17;14(12):5995–6005. doi: 10.1021/acssuschemeng.5c12302 (PMC13040521; doi:10.1021/acssuschemeng.5c12302)
Supplement: Supplementary file 2 [file sc5c12302_si_002.zip › Supplemental_information_raw_data_and_code/Repeat experiment 3/ATR/@@@2MSB011-144.CSV]

3.991926e+002	0.000000e+000
4.001569e+002	0.000000e+000
4.011211e+002	0.000000e+000
4.020853e+002	0.000000e+000
4.030496e+002	0.000000e+000
4.040138e+002	0.000000e+000
4.049780e+002	0.000000e+000
4.059423e+002	0.000000e+000
4.069065e+002	0.000000e+000
4.078707e+002	0.000000e+000
4.088350e+002	0.000000e+000
4.097992e+002	0.000000e+000
4.107634e+002	0.000000e+000
4.117277e+002	0.000000e+000
4.126919e+002	0.000000e+000
4.136561e+002	0.000000e+000
4.146204e+002	0.000000e+000
4.155846e+002	0.000000e+000
4.165488e+002	0.000000e+000
4.175131e+002	0.000000e+000
4.184773e+002	0.000000e+000
4.194415e+002	0.000000e+000
4.204058e+002	0.000000e+000
4.213700e+002	0.000000e+000
4.223342e+002	0.000000e+000
4.232985e+002	0.000000e+000
4.242627e+002	0.000000e+000
4.252269e+002	0.000000e+000
4.261912e+002	0.000000e+000
4.271554e+002	0.000000e+000
4.281196e+002	0.000000e+000
4.290839e+002	0.000000e+000
4.300481e+002	0.000000e+000
4.310123e+002	0.000000e+000
4.319766e+002	0.000000e+000
4.329408e+002	0.000000e+000
4.339050e+002	0.000000e+000
4.348693e+002	0.000000e+000
4.358335e+002	0.000000e+000
4.367977e+002	0.000000e+000
4.377620e+002	0.000000e+000
4.387262e+002	0.000000e+000
4.396904e+002	0.000000e+000
4.406547e+002	0.000000e+000
4.416189e+002	0.000000e+000
4.425831e+002	0.000000e+000
4.435474e+002	0.000000e+000
4.445116e+002	0.000000e+000
4.454758e+002	0.000000e+000
4.464401e+002	0.000000e+000
4.474043e+002	0.000000e+000
4.483685e+002	0.000000e+000
4.493328e+002	0.000000e+000
4.502970e+002	0.000000e+000
4.512612e+002	0.000000e+000
4.522255e+002	0.000000e+000
4.531897e+002	0.000000e+000
4.541539e+002	0.000000e+000
4.551182e+002	0.000000e+000
4.560824e+002	0.000000e+000
4.570466e+002	0.000000e+000
4.580109e+002	0.000000e+000
4.589751e+002	0.000000e+000
4.599393e+002	0.000000e+000
4.609036e+002	0.000000e+000
4.618678e+002	0.000000e+000
4.628320e+002	0.000000e+000
4.637963e+002	0.000000e+000
4.647605e+002	0.000000e+000
4.657247e+002	0.000000e+000
4.666890e+002	0.000000e+000
4.676532e+002	0.000000e+000
4.686174e+002	0.000000e+000
4.695817e+002	0.000000e+000
4.705459e+002	0.000000e+000
4.715101e+002	0.000000e+000
4.724744e+002	0.000000e+000
4.734386e+002	0.000000e+000
4.744028e+002	0.000000e+000
4.753671e+002	0.000000e+000
4.763313e+002	0.000000e+000
4.772955e+002	0.000000e+000
4.782598e+002	0.000000e+000
4.792240e+002	0.000000e+000
4.801882e+002	0.000000e+000
4.811525e+002	0.000000e+000
4.821167e+002	0.000000e+000
4.830809e+002	0.000000e+000
4.840452e+002	0.000000e+000
4.850094e+002	0.000000e+000
4.859736e+002	0.000000e+000
4.869379e+002	0.000000e+000
4.879021e+002	0.000000e+000
4.888663e+002	0.000000e+000
4.898306e+002	0.000000e+000
4.907948e+002	0.000000e+000
4.917590e+002	0.000000e+000
4.927233e+002	0.000000e+000
4.936875e+002	0.000000e+000
4.946517e+002	0.000000e+000
4.956160e+002	0.000000e+000
4.965802e+002	0.000000e+000
4.975444e+002	0.000000e+000
4.985087e+002	0.000000e+000
4.994729e+002	0.000000e+000
5.004371e+002	0.000000e+000
5.014014e+002	0.000000e+000
5.023656e+002	0.000000e+000
5.033299e+002	0.000000e+000
5.042941e+002	0.000000e+000
5.052583e+002	0.000000e+000
5.062226e+002	0.000000e+000
5.071868e+002	0.000000e+000
5.081510e+002	0.000000e+000
5.091153e+002	0.000000e+000
5.100795e+002	0.000000e+000
5.110437e+002	0.000000e+000
5.120079e+002	0.000000e+000
5.129722e+002	0.000000e+000
5.139364e+002	0.000000e+000
5.149006e+002	0.000000e+000
5.158649e+002	0.000000e+000
5.168291e+002	0.000000e+000
5.177933e+002	0.000000e+000
5.187576e+002	0.000000e+000
5.197218e+002	0.000000e+000
5.206860e+002	0.000000e+000
5.216503e+002	0.000000e+000
5.226145e+002	0.000000e+000
5.235787e+002	0.000000e+000
5.245430e+002	1.829813e-002
5.255072e+002	1.866021e-002
5.264714e+002	1.905231e-002
5.274357e+002	1.952619e-002
5.283999e+002	1.989102e-002
5.293641e+002	1.968905e-002
5.303284e+002	1.940867e-002
5.312926e+002	1.966062e-002
5.322568e+002	1.969124e-002
5.332211e+002	1.941899e-002
5.341853e+002	1.910894e-002
5.351495e+002	1.931671e-002
5.361138e+002	2.001959e-002
5.370780e+002	2.088239e-002
5.380422e+002	2.044651e-002
5.390065e+002	1.998443e-002
5.399707e+002	2.021453e-002
5.409349e+002	1.989818e-002
5.418992e+002	2.001311e-002
5.428634e+002	2.093317e-002
5.438276e+002	2.096165e-002
5.447919e+002	2.050434e-002
5.457561e+002	2.007945e-002
5.467203e+002	2.013672e-002
5.476846e+002	1.980890e-002
5.486488e+002	1.944483e-002
5.496130e+002	1.960438e-002
5.505773e+002	1.964897e-002
5.515415e+002	1.957924e-002
5.525057e+002	1.973981e-002
5.534700e+002	2.014482e-002
5.544342e+002	2.044649e-002
5.553984e+002	2.020667e-002
5.563627e+002	1.959966e-002
5.573269e+002	1.919563e-002
5.582911e+002	1.931553e-002
5.592554e+002	1.919758e-002
5.602196e+002	1.878848e-002
5.611838e+002	1.887204e-002
5.621481e+002	1.908145e-002
5.631123e+002	1.915342e-002
5.640765e+002	1.877083e-002
5.650408e+002	1.822600e-002
5.660050e+002	1.819953e-002
5.669692e+002	1.839689e-002
5.679335e+002	1.874344e-002
5.688977e+002	1.890136e-002
5.698619e+002	1.877524e-002
5.708262e+002	1.873768e-002
5.717904e+002	1.874505e-002
5.727546e+002	1.860710e-002
5.737189e+002	1.875464e-002
5.746831e+002	1.894703e-002
5.756473e+002	1.874153e-002
5.766116e+002	1.842357e-002
5.775758e+002	1.862571e-002
5.785400e+002	1.901125e-002
5.795043e+002	1.904547e-002
5.804685e+002	1.851917e-002
5.814327e+002	1.852874e-002
5.823970e+002	1.908483e-002
5.833612e+002	1.903570e-002
5.843254e+002	1.912503e-002
5.852897e+002	1.938927e-002
5.862539e+002	1.923678e-002
5.872181e+002	1.878212e-002
5.881824e+002	1.876410e-002
5.891466e+002	1.906444e-002
5.901108e+002	1.959885e-002
5.910751e+002	1.963613e-002
5.920393e+002	1.941737e-002
5.930035e+002	1.934440e-002
5.939678e+002	1.958933e-002
5.949320e+002	1.966225e-002
5.958962e+002	1.958051e-002
5.968605e+002	1.946404e-002
5.978247e+002	1.968443e-002
5.987889e+002	2.002462e-002
5.997532e+002	1.969458e-002
6.007174e+002	1.988451e-002
6.016816e+002	2.025189e-002
6.026459e+002	2.051588e-002
6.036101e+002	2.052672e-002
6.045743e+002	2.046897e-002
6.055386e+002	2.058293e-002
6.065029e+002	2.048936e-002
6.074671e+002	2.105571e-002
6.084313e+002	2.148212e-002
6.093956e+002	2.116220e-002
6.103598e+002	2.119816e-002
6.113240e+002	2.136857e-002
6.122883e+002	2.115170e-002
6.132525e+002	2.137985e-002
6.142167e+002	2.188916e-002
6.151810e+002	2.184810e-002
6.161452e+002	2.146958e-002
6.171094e+002	2.105578e-002
6.180737e+002	2.134687e-002
6.190379e+002	2.192091e-002
6.200021e+002	2.178026e-002
6.209664e+002	2.166335e-002
6.219306e+002	2.195745e-002
6.228948e+002	2.230971e-002
6.238591e+002	2.254757e-002
6.248233e+002	2.232147e-002
6.257875e+002	2.266953e-002
6.267518e+002	2.288370e-002
6.277160e+002	2.285784e-002
6.286802e+002	2.283514e-002
6.296445e+002	2.313336e-002
6.306087e+002	2.347825e-002
6.315729e+002	2.333460e-002
6.325372e+002	2.258161e-002
6.335014e+002	2.248801e-002
6.344656e+002	2.313079e-002
6.354299e+002	2.323206e-002
6.363941e+002	2.289818e-002
6.373583e+002	2.307321e-002
6.383226e+002	2.304156e-002
6.392868e+002	2.279948e-002
6.402510e+002	2.251976e-002
6.412153e+002	2.282587e-002
6.421795e+002	2.301179e-002
6.431437e+002	2.273773e-002
6.441080e+002	2.269930e-002
6.450722e+002	2.255350e-002
6.460364e+002	2.258643e-002
6.470007e+002	2.285385e-002
6.479649e+002	2.304857e-002
6.489291e+002	2.296863e-002
6.498934e+002	2.271367e-002
6.508576e+002	2.263586e-002
6.518218e+002	2.317628e-002
6.527861e+002	2.349550e-002
6.537503e+002	2.330440e-002
6.547145e+002	2.302102e-002
6.556788e+002	2.298886e-002
6.566430e+002	2.311134e-002
6.576072e+002	2.310389e-002
6.585715e+002	2.348315e-002
6.595357e+002	2.346995e-002
6.604999e+002	2.334748e-002
6.614642e+002	2.348989e-002
6.624284e+002	2.379278e-002
6.633926e+002	2.403590e-002
6.643569e+002	2.427626e-002
6.653211e+002	2.449074e-002
6.662853e+002	2.437617e-002
6.672496e+002	2.315670e-002
6.682138e+002	2.057532e-002
6.691780e+002	2.293804e-002
6.701423e+002	2.438706e-002
6.711065e+002	2.478833e-002
6.720707e+002	2.480471e-002
6.730350e+002	2.533882e-002
6.739992e+002	2.574487e-002
6.749634e+002	2.550928e-002
6.759277e+002	2.543978e-002
6.768919e+002	2.576431e-002
6.778561e+002	2.609209e-002
6.788204e+002	2.624710e-002
6.797846e+002	2.668587e-002
6.807488e+002	2.656106e-002
6.817131e+002	2.621509e-002
6.826773e+002	2.603506e-002
6.836415e+002	2.623349e-002
6.846058e+002	2.670822e-002
6.855700e+002	2.638714e-002
6.865342e+002	2.610987e-002
6.874985e+002	2.613560e-002
6.884627e+002	2.616827e-002
6.894269e+002	2.605885e-002
6.903912e+002	2.590429e-002
6.913554e+002	2.558606e-002
6.923196e+002	2.524726e-002
6.932839e+002	2.516665e-002
6.942481e+002	2.504300e-002
6.952123e+002	2.487105e-002
6.961766e+002	2.489052e-002
6.971408e+002	2.475684e-002
6.981050e+002	2.470097e-002
6.990693e+002	2.455871e-002
7.000335e+002	2.455575e-002
7.009977e+002	2.491815e-002
7.019620e+002	2.500862e-002
7.029262e+002	2.522461e-002
7.038904e+002	2.536057e-002
7.048547e+002	2.562748e-002
7.058189e+002	2.609462e-002
7.067831e+002	2.666384e-002
7.077474e+002	2.731646e-002
7.087116e+002	2.828655e-002
7.096758e+002	2.950373e-002
7.106401e+002	3.091361e-002
7.116043e+002	3.313280e-002
7.125685e+002	3.673193e-002
7.135328e+002	4.245285e-002
7.144970e+002	5.055378e-002
7.154612e+002	6.011030e-002
7.164255e+002	6.918340e-002
7.173897e+002	7.632984e-002
7.183539e+002	8.459163e-002
7.193182e+002	9.160430e-002
7.202824e+002	8.836567e-002
7.212466e+002	7.641765e-002
7.222109e+002	6.603715e-002
7.231751e+002	5.894957e-002
7.241393e+002	5.469792e-002
7.251036e+002	5.249700e-002
7.260678e+002	5.160418e-002
7.270320e+002	5.265868e-002
7.279963e+002	5.602794e-002
7.289605e+002	6.218613e-002
7.299247e+002	7.003304e-002
7.308890e+002	7.524267e-002
7.318532e+002	7.164743e-002
7.328174e+002	5.997367e-002
7.337817e+002	4.815287e-002
7.347459e+002	4.033979e-002
7.357101e+002	3.533228e-002
7.366744e+002	3.217723e-002
7.376386e+002	3.011435e-002
7.386028e+002	2.862393e-002
7.395671e+002	2.758887e-002
7.405313e+002	2.671036e-002
7.414955e+002	2.624620e-002
7.424598e+002	2.584107e-002
7.434240e+002	2.519481e-002
7.443882e+002	2.502209e-002
7.453525e+002	2.510808e-002
7.463167e+002	2.504260e-002
7.472809e+002	2.496821e-002
7.482452e+002	2.486273e-002
7.492094e+002	2.447011e-002
7.501736e+002	2.446142e-002
7.511379e+002	2.472239e-002
7.521021e+002	2.500537e-002
7.530663e+002	2.504644e-002
7.540306e+002	2.459096e-002
7.549948e+002	2.437607e-002
7.559590e+002	2.439913e-002
7.569233e+002	2.440634e-002
7.578875e+002	2.445470e-002
7.588517e+002	2.453282e-002
7.598160e+002	2.452664e-002
7.607802e+002	2.451808e-002
7.617444e+002	2.435150e-002
7.627087e+002	2.454207e-002
7.636729e+002	2.485510e-002
7.646371e+002	2.448227e-002
7.656014e+002	2.414422e-002
7.665656e+002	2.455955e-002
7.675298e+002	2.467867e-002
7.684941e+002	2.463941e-002
7.694583e+002	2.465786e-002
7.704225e+002	2.496167e-002
7.713868e+002	2.519797e-002
7.723510e+002	2.527220e-002
7.733152e+002	2.558805e-002
7.742795e+002	2.554828e-002
7.752437e+002	2.537788e-002
7.762079e+002	2.549782e-002
7.771722e+002	2.575468e-002
7.781364e+002	2.562255e-002
7.791006e+002	2.551235e-002
7.800649e+002	2.532376e-002
7.810291e+002	2.536179e-002
7.819933e+002	2.583339e-002
7.829576e+002	2.622451e-002
7.839218e+002	2.640413e-002
7.848860e+002	2.638802e-002
7.858503e+002	2.643669e-002
7.868145e+002	2.654896e-002
7.877787e+002	2.680780e-002
7.887430e+002	2.706592e-002
7.897072e+002	2.714410e-002
7.906714e+002	2.748957e-002
7.916357e+002	2.780929e-002
7.925999e+002	2.791873e-002
7.935641e+002	2.783631e-002
7.945284e+002	2.801216e-002
7.954926e+002	2.835308e-002
7.964568e+002	2.846320e-002
7.974211e+002	2.860568e-002
7.983853e+002	2.887757e-002
7.993495e+002	2.914954e-002
8.003138e+002	2.908406e-002
8.012780e+002	2.894064e-002
8.022422e+002	2.914827e-002
8.032065e+002	2.958396e-002
8.041707e+002	2.952063e-002
8.051349e+002	2.963910e-002
8.060992e+002	2.997600e-002
8.070634e+002	3.007601e-002
8.080276e+002	3.005122e-002
8.089919e+002	2.989217e-002
8.099561e+002	2.965320e-002
8.109204e+002	2.934151e-002
8.118846e+002	2.939152e-002
8.128489e+002	2.973387e-002
8.138131e+002	2.979178e-002
8.147773e+002	2.956042e-002
8.157416e+002	2.953586e-002
8.167058e+002	2.946090e-002
8.176700e+002	2.935567e-002
8.186343e+002	2.961783e-002
8.195985e+002	3.001068e-002
8.205627e+002	2.963243e-002
8.215270e+002	2.931098e-002
8.224912e+002	2.922251e-002
8.234554e+002	2.893936e-002
8.244197e+002	2.927043e-002
8.253839e+002	2.926964e-002
8.263481e+002	2.880106e-002
8.273124e+002	2.867529e-002
8.282766e+002	2.875414e-002
8.292408e+002	2.898454e-002
8.302051e+002	2.921234e-002
8.311693e+002	2.899964e-002
8.321335e+002	2.864860e-002
8.330978e+002	2.853116e-002
8.340620e+002	2.872733e-002
8.350262e+002	2.897389e-002
8.359905e+002	2.898635e-002
8.369547e+002	2.886619e-002
8.379189e+002	2.905881e-002
8.388832e+002	2.918109e-002
8.398474e+002	2.939605e-002
8.408116e+002	2.947106e-002
8.417759e+002	2.929765e-002
8.427401e+002	2.915455e-002
8.437043e+002	2.934509e-002
8.446686e+002	2.957102e-002
8.456328e+002	2.938582e-002
8.465970e+002	2.918399e-002
8.475613e+002	2.921041e-002
8.485255e+002	2.927914e-002
8.494897e+002	2.957267e-002
8.504540e+002	3.005687e-002
8.514182e+002	2.999433e-002
8.523824e+002	2.944744e-002
8.533467e+002	2.942604e-002
8.543109e+002	2.990842e-002
8.552751e+002	3.030210e-002
8.562394e+002	3.044888e-002
8.572036e+002	3.038724e-002
8.581678e+002	3.019095e-002
8.591321e+002	3.020910e-002
8.600963e+002	3.040098e-002
8.610605e+002	3.069004e-002
8.620248e+002	3.076584e-002
8.629890e+002	3.092914e-002
8.639532e+002	3.139429e-002
8.649175e+002	3.167770e-002
8.658817e+002	3.165893e-002
8.668459e+002	3.168506e-002
8.678102e+002	3.183591e-002
8.687744e+002	3.215597e-002
8.697386e+002	3.226471e-002
8.707029e+002	3.188298e-002
8.716671e+002	3.140780e-002
8.726313e+002	3.150972e-002
8.735956e+002	3.178098e-002
8.745598e+002	3.230321e-002
8.755240e+002	3.253321e-002
8.764883e+002	3.256975e-002
8.774525e+002	3.273513e-002
8.784167e+002	3.285917e-002
8.793810e+002	3.314788e-002
8.803452e+002	3.339008e-002
8.813094e+002	3.371925e-002
8.822737e+002	3.402335e-002
8.832379e+002	3.385106e-002
8.842021e+002	3.409605e-002
8.851664e+002	3.431260e-002
8.861306e+002	3.454018e-002
8.870948e+002	3.471825e-002
8.880591e+002	3.487298e-002
8.890233e+002	3.517764e-002
8.899875e+002	3.553706e-002
8.909518e+002	3.567263e-002
8.919160e+002	3.582687e-002
8.928802e+002	3.606974e-002
8.938445e+002	3.621469e-002
8.948087e+002	3.640250e-002
8.957729e+002	3.646223e-002
8.967372e+002	3.650896e-002
8.977014e+002	3.685392e-002
8.986656e+002	3.707464e-002
8.996299e+002	3.726359e-002
9.005941e+002	3.763570e-002
9.015583e+002	3.785776e-002
9.025226e+002	3.793596e-002
9.034868e+002	3.777699e-002
9.044510e+002	3.782396e-002
9.054153e+002	3.849376e-002
9.063795e+002	3.867165e-002
9.073438e+002	3.851987e-002
9.083080e+002	3.836442e-002
9.092722e+002	3.869065e-002
9.102365e+002	3.895366e-002
9.112007e+002	3.895025e-002
9.121649e+002	3.922819e-002
9.131292e+002	3.956149e-002
9.140934e+002	3.993632e-002
9.150576e+002	4.029819e-002
9.160219e+002	4.078357e-002
9.169861e+002	4.107939e-002
9.179503e+002	4.115961e-002
9.189146e+002	4.142218e-002
9.198788e+002	4.130406e-002
9.208430e+002	4.133267e-002
9.218073e+002	4.167593e-002
9.227715e+002	4.214547e-002
9.237357e+002	4.247937e-002
9.247000e+002	4.298376e-002
9.256642e+002	4.334896e-002
9.266284e+002	4.354590e-002
9.275927e+002	4.385969e-002
9.285569e+002	4.404745e-002
9.295211e+002	4.449480e-002
9.304854e+002	4.508327e-002
9.314496e+002	4.529364e-002
9.324138e+002	4.550524e-002
9.333781e+002	4.564937e-002
9.343423e+002	4.561219e-002
9.353065e+002	4.570452e-002
9.362708e+002	4.606678e-002
9.372350e+002	4.635330e-002
9.381992e+002	4.677627e-002
9.391635e+002	4.686243e-002
9.401277e+002	4.681478e-002
9.410919e+002	4.698385e-002
9.420562e+002	4.702822e-002
9.430204e+002	4.711448e-002
9.439846e+002	4.706666e-002
9.449489e+002	4.695641e-002
9.459131e+002	4.691151e-002
9.468773e+002	4.674092e-002
9.478416e+002	4.648909e-002
9.488058e+002	4.647904e-002
9.497700e+002	4.658362e-002
9.507343e+002	4.627334e-002
9.516985e+002	4.598424e-002
9.526627e+002	4.570013e-002
9.536270e+002	4.554597e-002
9.545912e+002	4.524059e-002
9.555554e+002	4.479743e-002
9.565197e+002	4.441936e-002
9.574839e+002	4.408080e-002
9.584481e+002	4.413361e-002
9.594124e+002	4.440089e-002
9.603766e+002	4.430138e-002
9.613408e+002	4.393565e-002
9.623051e+002	4.353887e-002
9.632693e+002	4.295867e-002
9.642335e+002	4.265030e-002
9.651978e+002	4.253859e-002
9.661620e+002	4.210797e-002
9.671262e+002	4.148127e-002
9.680905e+002	4.107134e-002
9.690547e+002	4.083569e-002
9.700189e+002	4.057024e-002
9.709832e+002	3.988669e-002
9.719474e+002	3.929276e-002
9.729116e+002	3.896876e-002
9.738759e+002	3.883700e-002
9.748401e+002	3.872245e-002
9.758043e+002	3.825622e-002
9.767686e+002	3.763340e-002
9.777328e+002	3.726934e-002
9.786970e+002	3.679200e-002
9.796613e+002	3.613317e-002
9.806255e+002	3.597567e-002
9.815897e+002	3.567232e-002
9.825540e+002	3.528892e-002
9.835182e+002	3.525122e-002
9.844824e+002	3.526472e-002
9.854467e+002	3.488137e-002
9.864109e+002	3.447674e-002
9.873751e+002	3.429908e-002
9.883394e+002	3.409545e-002
9.893036e+002	3.400020e-002
9.902678e+002	3.372139e-002
9.912321e+002	3.330955e-002
9.921963e+002	3.322019e-002
9.931605e+002	3.294053e-002
9.941248e+002	3.287620e-002
9.950890e+002	3.259726e-002
9.960532e+002	3.253524e-002
9.970175e+002	3.264353e-002
9.979817e+002	3.260979e-002
9.989459e+002	3.244288e-002
9.999102e+002	3.243071e-002
1.000874e+003	3.240550e-002
1.001839e+003	3.256273e-002
1.002803e+003	3.240736e-002
1.003767e+003	3.215918e-002
1.004731e+003	3.204775e-002
1.005696e+003	3.216852e-002
1.006660e+003	3.205810e-002
1.007624e+003	3.204172e-002
1.008588e+003	3.228519e-002
1.009552e+003	3.251910e-002
1.010517e+003	3.249757e-002
1.011481e+003	3.237760e-002
1.012445e+003	3.256988e-002
1.013409e+003	3.290783e-002
1.014374e+003	3.281108e-002
1.015338e+003	3.282718e-002
1.016302e+003	3.274242e-002
1.017266e+003	3.267246e-002
1.018231e+003	3.281413e-002
1.019195e+003	3.279946e-002
1.020159e+003	3.267062e-002
1.021123e+003	3.284089e-002
1.022088e+003	3.304595e-002
1.023052e+003	3.285366e-002
1.024016e+003	3.263720e-002
1.024980e+003	3.263206e-002
1.025944e+003	3.286306e-002
1.026909e+003	3.280834e-002
1.027873e+003	3.260128e-002
1.028837e+003	3.275983e-002
1.029801e+003	3.285357e-002
1.030766e+003	3.268701e-002
1.031730e+003	3.255860e-002
1.032694e+003	3.266865e-002
1.033658e+003	3.270324e-002
1.034623e+003	3.267062e-002
1.035587e+003	3.247121e-002
1.036551e+003	3.217015e-002
1.037515e+003	3.207461e-002
1.038479e+003	3.222752e-002
1.039444e+003	3.238776e-002
1.040408e+003	3.245171e-002
1.041372e+003	3.249505e-002
1.042336e+003	3.239066e-002
1.043301e+003	3.232823e-002
1.044265e+003	3.230714e-002
1.045229e+003	3.224469e-002
1.046193e+003	3.231058e-002
1.047158e+003	3.256051e-002
1.048122e+003	3.281715e-002
1.049086e+003	3.284260e-002
1.050050e+003	3.247086e-002
1.051015e+003	3.236513e-002
1.051979e+003	3.289158e-002
1.052943e+003	3.317137e-002
1.053907e+003	3.328068e-002
1.054871e+003	3.328187e-002
1.055836e+003	3.319880e-002
1.056800e+003	3.348039e-002
1.057764e+003	3.370279e-002
1.058728e+003	3.383175e-002
1.059693e+003	3.377391e-002
1.060657e+003	3.368505e-002
1.061621e+003	3.365599e-002
1.062585e+003	3.395804e-002
1.063550e+003	3.414059e-002
1.064514e+003	3.408639e-002
1.065478e+003	3.419331e-002
1.066442e+003	3.433642e-002
1.067406e+003	3.458741e-002
1.068371e+003	3.441717e-002
1.069335e+003	3.421757e-002
1.070299e+003	3.430947e-002
1.071263e+003	3.443317e-002
1.072228e+003	3.433505e-002
1.073192e+003	3.418323e-002
1.074156e+003	3.447330e-002
1.075120e+003	3.488140e-002
1.076085e+003	3.506687e-002
1.077049e+003	3.522974e-002
1.078013e+003	3.542019e-002
1.078977e+003	3.552830e-002
1.079942e+003	3.589301e-002
1.080906e+003	3.614435e-002
1.081870e+003	3.618703e-002
1.082834e+003	3.663234e-002
1.083798e+003	3.717421e-002
1.084763e+003	3.761292e-002
1.085727e+003	3.806210e-002
1.086691e+003	3.867856e-002
1.087655e+003	3.919734e-002
1.088620e+003	3.974745e-002
1.089584e+003	4.022587e-002
1.090548e+003	4.069137e-002
1.091512e+003	4.119091e-002
1.092477e+003	4.168501e-002
1.093441e+003	4.201746e-002
1.094405e+003	4.241692e-002
1.095369e+003	4.257474e-002
1.096333e+003	4.266402e-002
1.097298e+003	4.290187e-002
1.098262e+003	4.283368e-002
1.099226e+003	4.273625e-002
1.100190e+003	4.282115e-002
1.101155e+003	4.269467e-002
1.102119e+003	4.264095e-002
1.103083e+003	4.263164e-002
1.104047e+003	4.259013e-002
1.105012e+003	4.273148e-002
1.105976e+003	4.271962e-002
1.106940e+003	4.235392e-002
1.107904e+003	4.212634e-002
1.108869e+003	4.201875e-002
1.109833e+003	4.203646e-002
1.110797e+003	4.204860e-002
1.111761e+003	4.189052e-002
1.112725e+003	4.171336e-002
1.113690e+003	4.140263e-002
1.114654e+003	4.090895e-002
1.115618e+003	4.070785e-002
1.116582e+003	4.056555e-002
1.117547e+003	4.021341e-002
1.118511e+003	3.981328e-002
1.119475e+003	3.933818e-002
1.120439e+003	3.884269e-002
1.121404e+003	3.843103e-002
1.122368e+003	3.791583e-002
1.123332e+003	3.734116e-002
1.124296e+003	3.691643e-002
1.125260e+003	3.675043e-002
1.126225e+003	3.672437e-002
1.127189e+003	3.643632e-002
1.128153e+003	3.602888e-002
1.129117e+003	3.580407e-002
1.130082e+003	3.550801e-002
1.131046e+003	3.566254e-002
1.132010e+003	3.570550e-002
1.132974e+003	3.558300e-002
1.133939e+003	3.572165e-002
1.134903e+003	3.575627e-002
1.135867e+003	3.584660e-002
1.136831e+003	3.616843e-002
1.137796e+003	3.647810e-002
1.138760e+003	3.687282e-002
1.139724e+003	3.722699e-002
1.140688e+003	3.755363e-002
1.141652e+003	3.802941e-002
1.142617e+003	3.834996e-002
1.143581e+003	3.891122e-002
1.144545e+003	3.936788e-002
1.145509e+003	3.991375e-002
1.146474e+003	4.060713e-002
1.147438e+003	4.109832e-002
1.148402e+003	4.166486e-002
1.149366e+003	4.229833e-002
1.150331e+003	4.305700e-002
1.151295e+003	4.367695e-002
1.152259e+003	4.426206e-002
1.153223e+003	4.515348e-002
1.154188e+003	4.616393e-002
1.155152e+003	4.687575e-002
1.156116e+003	4.725466e-002
1.157080e+003	4.772246e-002
1.158044e+003	4.837097e-002
1.159009e+003	4.916715e-002
1.159973e+003	4.998856e-002
1.160937e+003	5.037164e-002
1.161901e+003	5.074999e-002
1.162866e+003	5.148917e-002
1.163830e+003	5.206671e-002
1.164794e+003	5.245650e-002
1.165758e+003	5.281193e-002
1.166723e+003	5.298506e-002
1.167687e+003	5.322718e-002
1.168651e+003	5.360425e-002
1.169615e+003	5.369686e-002
1.170579e+003	5.378150e-002
1.171544e+003	5.417900e-002
1.172508e+003	5.428621e-002
1.173472e+003	5.426650e-002
1.174436e+003	5.424200e-002
1.175401e+003	5.412157e-002
1.176365e+003	5.428089e-002
1.177329e+003	5.454885e-002
1.178293e+003	5.473880e-002
1.179258e+003	5.502494e-002
1.180222e+003	5.511722e-002
1.181186e+003	5.532766e-002
1.182150e+003	5.580810e-002
1.183115e+003	5.621573e-002
1.184079e+003	5.645226e-002
1.185043e+003	5.691767e-002
1.186007e+003	5.711903e-002
1.186971e+003	5.730683e-002
1.187936e+003	5.760376e-002
1.188900e+003	5.781101e-002
1.189864e+003	5.793985e-002
1.190828e+003	5.813473e-002
1.191793e+003	5.851831e-002
1.192757e+003	5.891332e-002
1.193721e+003	5.926546e-002
1.194685e+003	5.978954e-002
1.195650e+003	6.013891e-002
1.196614e+003	6.033160e-002
1.197578e+003	6.055183e-002
1.198542e+003	6.080162e-002
1.199506e+003	6.107970e-002
1.200471e+003	6.149742e-002
1.201435e+003	6.169139e-002
1.202399e+003	6.183301e-002
1.203363e+003	6.217612e-002
1.204328e+003	6.270435e-002
1.205292e+003	6.306805e-002
1.206256e+003	6.299702e-002
1.207220e+003	6.299879e-002
1.208185e+003	6.331187e-002
1.209149e+003	6.359513e-002
1.210113e+003	6.381084e-002
1.211077e+003	6.384171e-002
1.212042e+003	6.382670e-002
1.213006e+003	6.387889e-002
1.213970e+003	6.409530e-002
1.214934e+003	6.423065e-002
1.215898e+003	6.426096e-002
1.216863e+003	6.413158e-002
1.217827e+003	6.395750e-002
1.218791e+003	6.378592e-002
1.219755e+003	6.366007e-002
1.220720e+003	6.353994e-002
1.221684e+003	6.315574e-002
1.222648e+003	6.273429e-002
1.223612e+003	6.259409e-002
1.224577e+003	6.257829e-002
1.225541e+003	6.257070e-002
1.226505e+003	6.246524e-002
1.227469e+003	6.219418e-002
1.228434e+003	6.204567e-002
1.229398e+003	6.191204e-002
1.230362e+003	6.187673e-002
1.231326e+003	6.187238e-002
1.232291e+003	6.183365e-002
1.233255e+003	6.183558e-002
1.234219e+003	6.173173e-002
1.235183e+003	6.157031e-002
1.236147e+003	6.153415e-002
1.237112e+003	6.151976e-002
1.238076e+003	6.148766e-002
1.239040e+003	6.151017e-002
1.240004e+003	6.152983e-002
1.240969e+003	6.158994e-002
1.241933e+003	6.149387e-002
1.242897e+003	6.132555e-002
1.243861e+003	6.126422e-002
1.244825e+003	6.109772e-002
1.245790e+003	6.102235e-002
1.246754e+003	6.109435e-002
1.247718e+003	6.126591e-002
1.248682e+003	6.124993e-002
1.249647e+003	6.129946e-002
1.250611e+003	6.134402e-002
1.251575e+003	6.140513e-002
1.252539e+003	6.152904e-002
1.253504e+003	6.160047e-002
1.254468e+003	6.185863e-002
1.255432e+003	6.232467e-002
1.256396e+003	6.285743e-002
1.257361e+003	6.315619e-002
1.258325e+003	6.326225e-002
1.259289e+003	6.349820e-002
1.260253e+003	6.394888e-002
1.261218e+003	6.414638e-002
1.262182e+003	6.416342e-002
1.263146e+003	6.414202e-002
1.264110e+003	6.404124e-002
1.265074e+003	6.392451e-002
1.266039e+003	6.398955e-002
1.267003e+003	6.408092e-002
1.267967e+003	6.394941e-002
1.268931e+003	6.375298e-002
1.269896e+003	6.380106e-002
1.270860e+003	6.408859e-002
1.271824e+003	6.444415e-002
1.272788e+003	6.471230e-002
1.273752e+003	6.512567e-002
1.274717e+003	6.542874e-002
1.275681e+003	6.565991e-002
1.276645e+003	6.612622e-002
1.277609e+003	6.649984e-002
1.278574e+003	6.684700e-002
1.279538e+003	6.738392e-002
1.280502e+003	6.773351e-002
1.281466e+003	6.807199e-002
1.282431e+003	6.852068e-002
1.283395e+003	6.896871e-002
1.284359e+003	6.920812e-002
1.285323e+003	6.934928e-002
1.286288e+003	6.947266e-002
1.287252e+003	6.987489e-002
1.288216e+003	7.013214e-002
1.289180e+003	7.016718e-002
1.290145e+003	7.031497e-002
1.291109e+003	7.048097e-002
1.292073e+003	7.064968e-002
1.293037e+003	7.077891e-002
1.294001e+003	7.072654e-002
1.294966e+003	7.082456e-002
1.295930e+003	7.091646e-002
1.296894e+003	7.087278e-002
1.297858e+003	7.051528e-002
1.298823e+003	7.017554e-002
1.299787e+003	6.978945e-002
1.300751e+003	6.947673e-002
1.301715e+003	6.891672e-002
1.302679e+003	6.807972e-002
1.303644e+003	6.732146e-002
1.304608e+003	6.681072e-002
1.305572e+003	6.617758e-002
1.306536e+003	6.534441e-002
1.307501e+003	6.468505e-002
1.308465e+003	6.405529e-002
1.309429e+003	6.320736e-002
1.310393e+003	6.225292e-002
1.311358e+003	6.131328e-002
1.312322e+003	6.057264e-002
1.313286e+003	5.965479e-002
1.314250e+003	5.875384e-002
1.315215e+003	5.800376e-002
1.316179e+003	5.708513e-002
1.317143e+003	5.624748e-002
1.318107e+003	5.563311e-002
1.319072e+003	5.507620e-002
1.320036e+003	5.449208e-002
1.321000e+003	5.371986e-002
1.321964e+003	5.318397e-002
1.322928e+003	5.254198e-002
1.323893e+003	5.188686e-002
1.324857e+003	5.143801e-002
1.325821e+003	5.102839e-002
1.326785e+003	5.050470e-002
1.327750e+003	5.003319e-002
1.328714e+003	4.953734e-002
1.329678e+003	4.892138e-002
1.330642e+003	4.858390e-002
1.331606e+003	4.834848e-002
1.332571e+003	4.792605e-002
1.333535e+003	4.777535e-002
1.334499e+003	4.748772e-002
1.335463e+003	4.717954e-002
1.336428e+003	4.678560e-002
1.337392e+003	4.675648e-002
1.338356e+003	4.662948e-002
1.339320e+003	4.640716e-002
1.340285e+003	4.654087e-002
1.341249e+003	4.677928e-002
1.342213e+003	4.687515e-002
1.343177e+003	4.688459e-002
1.344142e+003	4.699739e-002
1.345106e+003	4.717954e-002
1.346070e+003	4.719932e-002
1.347034e+003	4.717898e-002
1.347999e+003	4.724796e-002
1.348963e+003	4.751628e-002
1.349927e+003	4.774245e-002
1.350891e+003	4.786243e-002
1.351855e+003	4.789500e-002
1.352820e+003	4.799539e-002
1.353784e+003	4.811133e-002
1.354748e+003	4.815445e-002
1.355712e+003	4.819652e-002
1.356677e+003	4.835337e-002
1.357641e+003	4.845134e-002
1.358605e+003	4.864694e-002
1.359569e+003	4.884940e-002
1.360533e+003	4.907383e-002
1.361498e+003	4.936678e-002
1.362462e+003	4.956565e-002
1.363426e+003	4.993174e-002
1.364390e+003	5.050860e-002
1.365355e+003	5.077463e-002
1.366319e+003	5.116300e-002
1.367283e+003	5.171548e-002
1.368247e+003	5.241118e-002
1.369212e+003	5.314036e-002
1.370176e+003	5.392782e-002
1.371140e+003	5.461087e-002
1.372104e+003	5.511289e-002
1.373069e+003	5.558515e-002
1.374033e+003	5.625160e-002
1.374997e+003	5.666606e-002
1.375961e+003	5.659141e-002
1.376926e+003	5.643664e-002
1.377890e+003	5.617217e-002
1.378854e+003	5.547372e-002
1.379818e+003	5.473800e-002
1.380782e+003	5.376451e-002
1.381747e+003	5.286845e-002
1.382711e+003	5.219157e-002
1.383675e+003	5.149346e-002
1.384639e+003	5.074159e-002
1.385604e+003	5.004451e-002
1.386568e+003	4.956277e-002
1.387532e+003	4.936839e-002
1.388496e+003	4.939285e-002
1.389460e+003	4.937243e-002
1.390425e+003	4.947353e-002
1.391389e+003	4.981076e-002
1.392353e+003	5.040194e-002
1.393317e+003	5.114066e-002
1.394282e+003	5.203005e-002
1.395246e+003	5.341815e-002
1.396210e+003	5.483080e-002
1.397174e+003	5.604501e-002
1.398139e+003	5.700435e-002
1.399103e+003	5.889863e-002
1.400067e+003	6.169531e-002
1.401031e+003	6.399742e-002
1.401996e+003	6.644765e-002
1.402960e+003	6.920318e-002
1.403924e+003	7.165539e-002
1.404888e+003	7.437006e-002
1.405853e+003	7.731920e-002
1.406817e+003	7.959077e-002
1.407781e+003	8.132739e-002
1.408745e+003	8.291067e-002
1.409709e+003	8.460587e-002
1.410674e+003	8.578877e-002
1.411638e+003	8.588045e-002
1.412602e+003	8.511917e-002
1.413566e+003	8.386399e-002
1.414531e+003	8.212886e-002
1.415495e+003	8.008169e-002
1.416459e+003	7.819448e-002
1.417423e+003	7.632056e-002
1.418387e+003	7.484889e-002
1.419352e+003	7.319896e-002
1.420316e+003	7.201650e-002
1.421280e+003	7.118322e-002
1.422244e+003	7.023141e-002
1.423209e+003	6.960241e-002
1.424173e+003	6.922495e-002
1.425137e+003	6.908637e-002
1.426101e+003	6.873751e-002
1.427066e+003	6.820631e-002
1.428030e+003	6.776774e-002
1.428994e+003	6.711024e-002
1.429958e+003	6.637101e-002
1.430923e+003	6.585294e-002
1.431887e+003	6.557311e-002
1.432851e+003	6.526587e-002
1.433815e+003	6.474692e-002
1.434780e+003	6.372957e-002
1.435744e+003	6.276524e-002
1.436708e+003	6.178129e-002
1.437672e+003	6.140929e-002
1.438636e+003	6.058250e-002
1.439601e+003	5.927179e-002
1.440565e+003	5.789122e-002
1.441529e+003	5.692067e-002
1.442493e+003	5.572164e-002
1.443458e+003	5.480234e-002
1.444422e+003	5.407822e-002
1.445386e+003	5.345669e-002
1.446350e+003	5.257662e-002
1.447315e+003	5.178159e-002
1.448279e+003	5.114381e-002
1.449243e+003	5.114428e-002
1.450207e+003	5.118836e-002
1.451172e+003	5.150715e-002
1.452136e+003	5.209203e-002
1.453100e+003	5.292361e-002
1.454064e+003	5.360361e-002
1.455028e+003	5.417072e-002
1.455993e+003	5.436347e-002
1.456957e+003	5.680145e-002
1.457921e+003	5.992676e-002
1.458885e+003	6.534605e-002
1.459850e+003	7.468124e-002
1.460814e+003	9.092283e-002
1.461778e+003	1.154129e-001
1.462742e+003	1.328216e-001
1.463707e+003	1.302344e-001
1.464671e+003	1.165076e-001
1.465635e+003	1.046615e-001
1.466599e+003	1.010391e-001
1.467563e+003	1.005637e-001
1.468528e+003	1.041291e-001
1.469492e+003	1.133876e-001
1.470456e+003	1.295930e-001
1.471420e+003	1.567345e-001
1.472385e+003	2.076152e-001
1.473349e+003	2.274516e-001
1.474313e+003	1.808538e-001
1.475277e+003	1.350643e-001
1.476242e+003	9.024964e-002
1.477206e+003	6.564151e-002
1.478170e+003	5.446517e-002
1.479134e+003	4.760099e-002
1.480099e+003	4.277764e-002
1.481063e+003	3.996821e-002
1.482027e+003	3.732190e-002
1.482991e+003	3.585166e-002
1.483955e+003	3.445056e-002
1.484920e+003	3.375532e-002
1.485884e+003	3.289307e-002
1.486848e+003	3.238942e-002
1.487812e+003	3.137364e-002
1.488777e+003	3.078735e-002
1.489741e+003	2.992923e-002
1.490705e+003	2.998923e-002
1.491669e+003	2.980958e-002
1.492634e+003	2.986903e-002
1.493598e+003	2.948509e-002
1.494562e+003	2.948419e-002
1.495526e+003	2.905998e-002
1.496490e+003	2.891078e-002
1.497455e+003	2.858275e-002
1.498419e+003	2.801754e-002
1.499383e+003	2.751819e-002
1.500347e+003	2.782717e-002
1.501312e+003	2.756425e-002
1.502276e+003	2.767630e-002
1.503240e+003	2.783179e-002
1.504204e+003	2.769125e-002
1.505169e+003	2.674462e-002
1.506133e+003	2.633323e-002
1.507097e+003	2.610837e-002
1.508061e+003	2.642599e-002
1.509026e+003	2.644493e-002
1.509990e+003	2.655002e-002
1.510954e+003	2.625911e-002
1.511918e+003	2.617949e-002
1.512882e+003	2.634764e-002
1.513847e+003	2.654861e-002
1.514811e+003	2.644248e-002
1.515775e+003	2.619920e-002
1.516739e+003	2.550418e-002
1.517704e+003	2.577391e-002
1.518668e+003	2.602063e-002
1.519632e+003	2.588554e-002
1.520596e+003	2.572424e-002
1.521561e+003	2.612492e-002
1.522525e+003	2.605262e-002
1.523489e+003	2.588073e-002
1.524453e+003	2.547865e-002
1.525417e+003	2.538068e-002
1.526382e+003	2.578721e-002
1.527346e+003	2.589532e-002
1.528310e+003	2.592249e-002
1.529274e+003	2.608094e-002
1.530239e+003	2.596250e-002
1.531203e+003	2.572143e-002
1.532167e+003	2.546174e-002
1.533131e+003	2.522808e-002
1.534096e+003	2.548433e-002
1.535060e+003	2.594971e-002
1.536024e+003	2.576188e-002
1.536988e+003	2.561158e-002
1.537953e+003	2.500073e-002
1.538917e+003	2.424902e-002
1.539881e+003	2.474821e-002
1.540845e+003	2.538976e-002
1.541809e+003	2.512103e-002
1.542774e+003	2.493160e-002
1.543738e+003	2.474414e-002
1.544702e+003	2.477418e-002
1.545666e+003	2.535298e-002
1.546631e+003	2.563748e-002
1.547595e+003	2.564255e-002
1.548559e+003	2.570736e-002
1.549523e+003	2.534837e-002
1.550488e+003	2.520205e-002
1.551452e+003	2.549776e-002
1.552416e+003	2.541902e-002
1.553380e+003	2.521258e-002
1.554344e+003	2.563211e-002
1.555309e+003	2.606165e-002
1.556273e+003	2.594548e-002
1.557237e+003	2.538464e-002
1.558201e+003	2.474720e-002
1.559166e+003	2.497189e-002
1.560130e+003	2.557573e-002
1.561094e+003	2.580937e-002
1.562058e+003	2.601700e-002
1.563023e+003	2.606854e-002
1.563987e+003	2.601164e-002
1.564951e+003	2.604068e-002
1.565915e+003	2.635298e-002
1.566880e+003	2.620578e-002
1.567844e+003	2.615228e-002
1.568808e+003	2.593733e-002
1.569772e+003	2.619591e-002
1.570736e+003	2.650153e-002
1.571701e+003	2.669918e-002
1.572665e+003	2.676280e-002
1.573629e+003	2.680731e-002
1.574593e+003	2.650498e-002
1.575558e+003	2.622795e-002
1.576522e+003	2.661259e-002
1.577486e+003	2.707919e-002
1.578450e+003	2.698389e-002
1.579415e+003	2.691498e-002
1.580379e+003	2.678738e-002
1.581343e+003	2.698492e-002
1.582307e+003	2.702549e-002
1.583271e+003	2.719503e-002
1.584236e+003	2.741875e-002
1.585200e+003	2.751119e-002
1.586164e+003	2.738553e-002
1.587128e+003	2.730878e-002
1.588093e+003	2.731674e-002
1.589057e+003	2.740762e-002
1.590021e+003	2.758380e-002
1.590985e+003	2.791424e-002
1.591950e+003	2.789935e-002
1.592914e+003	2.773550e-002
1.593878e+003	2.764120e-002
1.594842e+003	2.778330e-002
1.595807e+003	2.797440e-002
1.596771e+003	2.831597e-002
1.597735e+003	2.831620e-002
1.598699e+003	2.818227e-002
1.599663e+003	2.827073e-002
1.600628e+003	2.840874e-002
1.601592e+003	2.833141e-002
1.602556e+003	2.857108e-002
1.603520e+003	2.902054e-002
1.604485e+003	2.929577e-002
1.605449e+003	2.919494e-002
1.606413e+003	2.907741e-002
1.607377e+003	2.929363e-002
1.608342e+003	2.952578e-002
1.609306e+003	2.949126e-002
1.610270e+003	2.973475e-002
1.611234e+003	2.996811e-002
1.612198e+003	3.016915e-002
1.613163e+003	3.015939e-002
1.614127e+003	3.019225e-002
1.615091e+003	3.020275e-002
1.616055e+003	2.997144e-002
1.617020e+003	3.017195e-002
1.617984e+003	3.081753e-002
1.618948e+003	3.098607e-002
1.619912e+003	3.107112e-002
1.620877e+003	3.115841e-002
1.621841e+003	3.141135e-002
1.622805e+003	3.156343e-002
1.623769e+003	3.209110e-002
1.624734e+003	3.247091e-002
1.625698e+003	3.247721e-002
1.626662e+003	3.254585e-002
1.627626e+003	3.275623e-002
1.628590e+003	3.296859e-002
1.629555e+003	3.327516e-002
1.630519e+003	3.357466e-002
1.631483e+003	3.390140e-002
1.632447e+003	3.405623e-002
1.633412e+003	3.404557e-002
1.634376e+003	3.370219e-002
1.635340e+003	3.402334e-002
1.636304e+003	3.484696e-002
1.637269e+003	3.523815e-002
1.638233e+003	3.557283e-002
1.639197e+003	3.570959e-002
1.640161e+003	3.584440e-002
1.641125e+003	3.650989e-002
1.642090e+003	3.687877e-002
1.643054e+003	3.725239e-002
1.644018e+003	3.724836e-002
1.644982e+003	3.732350e-002
1.645947e+003	3.734731e-002
1.646911e+003	3.782349e-002
1.647875e+003	3.802556e-002
1.648839e+003	3.878652e-002
1.649804e+003	3.937031e-002
1.650768e+003	3.942971e-002
1.651732e+003	3.876532e-002
1.652696e+003	3.799672e-002
1.653661e+003	4.038905e-002
1.654625e+003	4.147206e-002
1.655589e+003	4.192952e-002
1.656553e+003	4.232858e-002
1.657517e+003	4.286721e-002
1.658482e+003	4.382141e-002
1.659446e+003	4.437915e-002
1.660410e+003	4.474808e-002
1.661374e+003	4.494593e-002
1.662339e+003	4.576823e-002
1.663303e+003	4.679155e-002
1.664267e+003	4.767363e-002
1.665231e+003	4.821179e-002
1.666196e+003	4.925849e-002
1.667160e+003	5.016323e-002
1.668124e+003	5.082892e-002
1.669088e+003	5.190314e-002
1.670052e+003	5.371896e-002
1.671017e+003	5.493319e-002
1.671981e+003	5.668680e-002
1.672945e+003	5.791938e-002
1.673909e+003	5.862920e-002
1.674874e+003	6.003653e-002
1.675838e+003	6.384286e-002
1.676802e+003	6.568739e-002
1.677766e+003	6.742254e-002
1.678731e+003	6.946570e-002
1.679695e+003	7.164960e-002
1.680659e+003	7.473581e-002
1.681623e+003	7.765900e-002
1.682588e+003	7.994384e-002
1.683552e+003	8.241880e-002
1.684516e+003	8.781451e-002
1.685480e+003	9.477316e-002
1.686444e+003	9.899460e-002
1.687409e+003	1.039797e-001
1.688373e+003	1.107431e-001
1.689337e+003	1.184072e-001
1.690301e+003	1.266466e-001
1.691266e+003	1.360251e-001
1.692230e+003	1.453530e-001
1.693194e+003	1.564133e-001
1.694158e+003	1.658644e-001
1.695123e+003	1.732095e-001
1.696087e+003	1.864937e-001
1.697051e+003	1.990856e-001
1.698015e+003	2.062574e-001
1.698979e+003	2.125992e-001
1.699944e+003	2.146605e-001
1.700908e+003	2.286098e-001
1.701872e+003	2.377186e-001
1.702836e+003	2.450182e-001
1.703801e+003	2.524146e-001
1.704765e+003	2.616212e-001
1.705729e+003	2.700955e-001
1.706693e+003	2.794090e-001
1.707658e+003	2.876925e-001
1.708622e+003	2.940212e-001
1.709586e+003	2.983082e-001
1.710550e+003	3.016002e-001
1.711515e+003	3.034321e-001
1.712479e+003	3.026969e-001
1.713443e+003	2.987117e-001
1.714407e+003	2.922580e-001
1.715371e+003	2.817118e-001
1.716336e+003	2.735070e-001
1.717300e+003	2.646839e-001
1.718264e+003	2.504035e-001
1.719228e+003	2.368129e-001
1.720193e+003	2.244953e-001
1.721157e+003	2.110056e-001
1.722121e+003	1.975909e-001
1.723085e+003	1.850406e-001
1.724050e+003	1.723278e-001
1.725014e+003	1.613466e-001
1.725978e+003	1.517113e-001
1.726942e+003	1.431210e-001
1.727906e+003	1.356012e-001
1.728871e+003	1.299625e-001
1.729835e+003	1.251081e-001
1.730799e+003	1.216446e-001
1.731763e+003	1.190333e-001
1.732728e+003	1.160780e-001
1.733692e+003	1.137338e-001
1.734656e+003	1.137983e-001
1.735620e+003	1.128317e-001
1.736585e+003	1.112530e-001
1.737549e+003	1.094796e-001
1.738513e+003	1.078515e-001
1.739477e+003	1.057131e-001
1.740442e+003	1.038211e-001
1.741406e+003	1.018637e-001
1.742370e+003	9.889649e-002
1.743334e+003	9.576829e-002
1.744298e+003	9.289304e-002
1.745263e+003	8.983717e-002
1.746227e+003	8.702937e-002
1.747191e+003	8.408841e-002
1.748155e+003	8.097778e-002
1.749120e+003	7.777765e-002
1.750084e+003	7.552873e-002
1.751048e+003	7.291958e-002
1.752012e+003	7.089145e-002
1.752977e+003	6.922174e-002
1.753941e+003	6.702393e-002
1.754905e+003	6.524031e-002
1.755869e+003	6.377219e-002
1.756833e+003	6.202357e-002
1.757798e+003	6.142105e-002
1.758762e+003	6.076082e-002
1.759726e+003	5.929456e-002
1.760690e+003	5.735663e-002
1.761655e+003	5.510145e-002
1.762619e+003	5.495123e-002
1.763583e+003	5.503178e-002
1.764547e+003	5.417816e-002
1.765512e+003	5.284030e-002
1.766476e+003	5.194602e-002
1.767440e+003	5.145564e-002
1.768404e+003	5.122206e-002
1.769369e+003	5.057259e-002
1.770333e+003	4.922679e-002
1.771297e+003	4.806677e-002
1.772261e+003	4.701181e-002
1.773225e+003	4.655653e-002
1.774190e+003	4.689233e-002
1.775154e+003	4.604569e-002
1.776118e+003	4.494092e-002
1.777082e+003	4.482211e-002
1.778047e+003	4.450250e-002
1.779011e+003	4.373813e-002
1.779975e+003	4.301134e-002
1.780939e+003	4.244394e-002
1.781904e+003	4.212993e-002
1.782868e+003	4.118734e-002
1.783832e+003	4.007775e-002
1.784796e+003	3.936843e-002
1.785760e+003	3.903509e-002
1.786725e+003	3.871602e-002
1.787689e+003	3.815074e-002
1.788653e+003	3.793701e-002
1.789617e+003	3.756505e-002
1.790582e+003	3.652595e-002
1.791546e+003	3.545681e-002
1.792510e+003	3.494993e-002
1.793474e+003	3.482251e-002
1.794439e+003	3.453158e-002
1.795403e+003	3.390930e-002
1.796367e+003	3.360396e-002
1.797331e+003	3.347518e-002
1.798296e+003	3.297108e-002
1.799260e+003	3.228860e-002
1.800224e+003	3.232916e-002
1.801188e+003	3.196992e-002
1.802152e+003	3.189707e-002
1.803117e+003	3.206756e-002
1.804081e+003	3.168760e-002
1.805045e+003	3.150813e-002
1.806009e+003	3.142638e-002
1.806974e+003	3.054081e-002
1.807938e+003	3.024499e-002
1.808902e+003	3.042701e-002
1.809866e+003	3.008626e-002
1.810831e+003	2.959070e-002
1.811795e+003	2.934551e-002
1.812759e+003	2.936627e-002
1.813723e+003	2.987168e-002
1.814688e+003	2.892780e-002
1.815652e+003	2.715980e-002
1.816616e+003	2.629825e-002
1.817580e+003	2.713265e-002
1.818544e+003	2.813035e-002
1.819509e+003	2.851218e-002
1.820473e+003	2.834694e-002
1.821437e+003	2.833499e-002
1.822401e+003	2.788219e-002
1.823366e+003	2.749786e-002
1.824330e+003	2.742216e-002
1.825294e+003	2.762318e-002
1.826258e+003	2.781595e-002
1.827223e+003	2.741926e-002
1.828187e+003	2.739276e-002
1.829151e+003	2.689420e-002
1.830115e+003	2.619752e-002
1.831079e+003	2.705611e-002
1.832044e+003	2.735892e-002
1.833008e+003	2.674344e-002
1.833972e+003	2.657044e-002
1.834936e+003	2.601099e-002
1.835901e+003	2.515802e-002
1.836865e+003	2.512785e-002
1.837829e+003	2.581909e-002
1.838793e+003	2.658493e-002
1.839758e+003	2.628756e-002
1.840722e+003	2.603371e-002
1.841686e+003	2.549439e-002
1.842650e+003	2.534696e-002
1.843615e+003	2.554284e-002
1.844579e+003	2.598432e-002
1.845543e+003	2.617715e-002
1.846507e+003	2.552925e-002
1.847471e+003	2.559840e-002
1.848436e+003	2.616570e-002
1.849400e+003	2.612393e-002
1.850364e+003	2.572739e-002
1.851328e+003	2.530481e-002
1.852293e+003	2.548363e-002
1.853257e+003	2.520833e-002
1.854221e+003	2.482728e-002
1.855185e+003	2.459073e-002
1.856150e+003	2.504764e-002
1.857114e+003	2.569936e-002
1.858078e+003	2.553255e-002
1.859042e+003	2.484552e-002
1.860006e+003	2.480980e-002
1.860971e+003	2.506582e-002
1.861935e+003	2.524051e-002
1.862899e+003	2.521749e-002
1.863863e+003	2.514591e-002
1.864828e+003	2.482145e-002
1.865792e+003	2.525957e-002
1.866756e+003	2.573407e-002
1.867720e+003	2.531366e-002
1.868685e+003	2.483277e-002
1.869649e+003	2.463023e-002
1.870613e+003	2.480817e-002
1.871577e+003	2.461112e-002
1.872542e+003	2.462386e-002
1.873506e+003	2.540851e-002
1.874470e+003	2.513701e-002
1.875434e+003	2.457668e-002
1.876398e+003	2.405573e-002
1.877363e+003	2.493161e-002
1.878327e+003	2.553894e-002
1.879291e+003	2.455192e-002
1.880255e+003	2.392380e-002
1.881220e+003	2.454156e-002
1.882184e+003	2.510755e-002
1.883148e+003	2.518120e-002
1.884112e+003	2.523229e-002
1.885077e+003	2.444972e-002
1.886041e+003	2.425341e-002
1.887005e+003	2.486667e-002
1.887969e+003	2.438974e-002
1.888933e+003	2.450071e-002
1.889898e+003	2.503235e-002
1.890862e+003	2.461501e-002
1.891826e+003	2.430835e-002
1.892790e+003	2.532385e-002
1.893755e+003	2.519529e-002
1.894719e+003	2.399177e-002
1.895683e+003	2.342188e-002
1.896647e+003	2.343219e-002
1.897612e+003	2.503213e-002
1.898576e+003	2.583775e-002
1.899540e+003	2.414594e-002
1.900504e+003	2.338969e-002
1.901469e+003	2.333415e-002
1.902433e+003	2.363083e-002
1.903397e+003	2.504767e-002
1.904361e+003	2.424945e-002
1.905325e+003	2.305230e-002
1.906290e+003	2.343955e-002
1.907254e+003	2.440540e-002
1.908218e+003	2.388410e-002
1.909182e+003	2.157006e-002
1.910147e+003	2.231593e-002
1.911111e+003	2.429079e-002
1.912075e+003	2.459221e-002
1.913039e+003	2.525169e-002
1.914004e+003	2.579433e-002
1.914968e+003	2.470034e-002
1.915932e+003	2.199958e-002
1.916896e+003	2.190692e-002
1.917860e+003	2.289437e-002
1.918825e+003	2.369261e-002
1.919789e+003	2.363704e-002
1.920753e+003	2.373918e-002
1.921717e+003	2.312968e-002
1.922682e+003	2.205283e-002
1.923646e+003	2.350683e-002
1.924610e+003	2.408117e-002
1.925574e+003	2.256957e-002
1.926539e+003	2.186693e-002
1.927503e+003	2.207268e-002
1.928467e+003	2.230827e-002
1.929431e+003	2.296649e-002
1.930396e+003	2.157029e-002
1.931360e+003	2.111535e-002
1.932324e+003	2.217893e-002
1.933288e+003	2.222103e-002
1.934252e+003	2.017164e-002
1.935217e+003	2.050866e-002
1.936181e+003	2.067223e-002
1.937145e+003	2.041392e-002
1.938109e+003	2.085261e-002
1.939074e+003	2.356047e-002
1.940038e+003	2.346605e-002
1.941002e+003	2.114459e-002
1.941966e+003	1.935357e-002
1.942931e+003	1.983852e-002
1.943895e+003	2.128782e-002
1.944859e+003	1.969514e-002
1.945823e+003	1.919712e-002
1.946787e+003	1.799029e-002
1.947752e+003	1.770248e-002
1.948716e+003	2.073129e-002
1.949680e+003	2.105477e-002
1.950644e+003	2.290708e-002
1.951609e+003	1.929685e-002
1.952573e+003	1.607623e-002
1.953537e+003	1.610014e-002
1.954501e+003	1.664479e-002
1.955466e+003	1.408879e-002
1.956430e+003	1.379140e-002
1.957394e+003	1.552910e-002
1.958358e+003	1.845481e-002
1.959323e+003	2.120983e-002
1.960287e+003	2.383740e-002
1.961251e+003	2.093684e-002
1.962215e+003	1.865719e-002
1.963179e+003	1.852578e-002
1.964144e+003	1.513095e-002
1.965108e+003	1.528823e-002
1.966072e+003	1.513196e-002
1.967036e+003	1.802264e-002
1.968001e+003	2.351686e-002
1.968965e+003	2.000030e-002
1.969929e+003	1.442176e-002
1.970893e+003	1.632003e-002
1.971858e+003	1.537804e-002
1.972822e+003	1.228144e-002
1.973786e+003	1.699211e-002
1.974750e+003	2.188511e-002
1.975714e+003	1.652462e-002
1.976679e+003	1.431259e-002
1.977643e+003	1.666166e-002
1.978607e+003	1.944459e-002
1.979571e+003	1.597457e-002
1.980536e+003	1.777856e-002
1.981500e+003	2.125278e-002
1.982464e+003	2.222509e-002
1.983428e+003	2.162385e-002
1.984393e+003	2.089290e-002
1.985357e+003	2.027076e-002
1.986321e+003	1.997718e-002
1.987285e+003	1.460053e-002
1.988250e+003	1.399403e-002
1.989214e+003	2.002074e-002
1.990178e+003	2.337269e-002
1.991142e+003	1.917317e-002
1.992106e+003	1.740134e-002
1.993071e+003	1.813802e-002
1.994035e+003	1.564299e-002
1.994999e+003	1.540613e-002
1.995963e+003	1.651268e-002
1.996928e+003	1.890919e-002
1.997892e+003	1.766053e-002
1.998856e+003	1.735149e-002
1.999820e+003	1.909550e-002
2.000785e+003	1.539419e-002
2.001749e+003	1.334354e-002
2.002713e+003	1.545288e-002
2.003677e+003	1.756460e-002
2.004641e+003	1.301684e-002
2.005606e+003	1.235899e-002
2.006570e+003	1.815612e-002
2.007534e+003	1.684638e-002
2.008498e+003	1.416447e-002
2.009463e+003	1.193483e-002
2.010427e+003	1.282385e-002
2.011391e+003	1.204210e-002
2.012355e+003	7.528471e-003
2.013320e+003	8.558460e-003
2.014284e+003	1.136757e-002
2.015248e+003	1.032850e-002
2.016212e+003	1.321885e-002
2.017177e+003	1.745389e-002
2.018141e+003	1.888758e-002
2.019105e+003	1.637728e-002
2.020069e+003	1.021012e-002
2.021033e+003	8.513190e-003
2.021998e+003	1.417789e-002
2.022962e+003	1.919163e-002
2.023926e+003	1.978518e-002
2.024890e+003	2.093198e-002
2.025855e+003	2.274211e-002
2.026819e+003	2.068141e-002
2.027783e+003	1.782375e-002
2.028747e+003	1.756423e-002
2.029712e+003	1.941118e-002
2.030676e+003	2.002862e-002
2.031640e+003	2.253214e-002
2.032604e+003	2.007210e-002
2.033568e+003	2.079473e-002
2.034533e+003	2.397954e-002
2.035497e+003	1.980712e-002
2.036461e+003	1.423730e-002
2.037425e+003	1.672330e-002
2.038390e+003	2.022357e-002
2.039354e+003	1.469052e-002
2.040318e+003	1.178794e-002
2.041282e+003	1.568411e-002
2.042247e+003	1.854703e-002
2.043211e+003	1.404385e-002
2.044175e+003	1.474794e-002
2.045139e+003	1.940948e-002
2.046104e+003	2.283696e-002
2.047068e+003	2.464442e-002
2.048032e+003	2.553235e-002
2.048996e+003	2.356099e-002
2.049960e+003	2.161163e-002
2.050925e+003	2.801999e-002
2.051889e+003	2.664813e-002
2.052853e+003	1.893724e-002
2.053817e+003	1.733894e-002
2.054782e+003	2.137903e-002
2.055746e+003	2.168083e-002
2.056710e+003	2.268822e-002
2.057674e+003	2.224473e-002
2.058639e+003	1.889512e-002
2.059603e+003	1.913530e-002
2.060567e+003	2.005936e-002
2.061531e+003	2.116048e-002
2.062496e+003	2.398027e-002
2.063460e+003	2.267865e-002
2.064424e+003	2.047297e-002
2.065388e+003	2.162570e-002
2.066353e+003	2.319847e-002
2.067317e+003	2.398871e-002
2.068281e+003	2.328631e-002
2.069245e+003	2.247946e-002
2.070209e+003	2.301384e-002
2.071174e+003	2.320694e-002
2.072138e+003	2.182981e-002
2.073102e+003	2.097178e-002
2.074066e+003	2.179207e-002
2.075031e+003	2.467659e-002
2.075995e+003	2.827717e-002
2.076959e+003	2.626826e-002
2.077923e+003	2.377475e-002
2.078888e+003	2.352692e-002
2.079852e+003	2.374817e-002
2.080816e+003	2.391257e-002
2.081780e+003	2.344482e-002
2.082745e+003	2.428122e-002
2.083709e+003	2.653533e-002
2.084673e+003	2.458980e-002
2.085637e+003	2.266975e-002
2.086602e+003	2.414432e-002
2.087566e+003	2.447882e-002
2.088530e+003	2.222907e-002
2.089494e+003	2.249569e-002
2.090458e+003	2.375202e-002
2.091423e+003	2.278831e-002
2.092387e+003	2.156528e-002
2.093351e+003	2.227938e-002
2.094315e+003	2.269406e-002
2.095280e+003	2.216693e-002
2.096244e+003	2.205114e-002
2.097208e+003	2.206167e-002
2.098172e+003	2.223375e-002
2.099136e+003	2.270191e-002
2.100101e+003	2.428123e-002
2.101065e+003	2.436465e-002
2.102029e+003	2.362860e-002
2.102993e+003	2.322397e-002
2.103958e+003	2.322501e-002
2.104922e+003	2.236447e-002
2.105886e+003	2.214327e-002
2.106850e+003	2.339974e-002
2.107814e+003	2.479642e-002
2.108779e+003	2.502353e-002
2.109743e+003	2.341637e-002
2.110707e+003	2.167848e-002
2.111671e+003	2.191402e-002
2.112636e+003	2.212328e-002
2.113600e+003	2.313298e-002
2.114564e+003	2.433027e-002
2.115528e+003	2.453798e-002
2.116493e+003	2.282029e-002
2.117457e+003	2.223645e-002
2.118421e+003	2.298976e-002
2.119385e+003	2.107083e-002
2.120350e+003	2.061491e-002
2.121314e+003	2.145788e-002
2.122278e+003	2.108348e-002
2.123242e+003	2.144444e-002
2.124207e+003	2.206775e-002
2.125171e+003	2.070878e-002
2.126135e+003	2.064147e-002
2.127099e+003	2.204345e-002
2.128063e+003	2.051631e-002
2.129028e+003	1.749957e-002
2.129992e+003	1.758844e-002
2.130956e+003	1.628158e-002
2.131920e+003	1.607692e-002
2.132885e+003	1.631009e-002
2.133849e+003	1.570012e-002
2.134813e+003	1.644564e-002
2.135777e+003	1.872724e-002
2.136742e+003	2.069281e-002
2.137706e+003	2.176666e-002
2.138670e+003	1.783282e-002
2.139634e+003	1.592888e-002
2.140599e+003	1.422663e-002
2.141563e+003	1.280726e-002
2.142527e+003	1.378217e-002
2.143491e+003	1.673897e-002
2.144456e+003	1.843957e-002
2.145420e+003	2.053912e-002
2.146384e+003	2.300101e-002
2.147348e+003	2.026013e-002
2.148313e+003	1.797106e-002
2.149277e+003	2.120062e-002
2.150241e+003	1.963883e-002
2.151205e+003	1.722559e-002
2.152169e+003	1.677088e-002
2.153134e+003	1.082722e-002
2.154098e+003	8.295905e-003
2.155062e+003	1.184288e-002
2.156026e+003	9.820381e-003
2.156990e+003	5.826779e-003
2.157955e+003	0.000000e+000
2.158919e+003	4.915595e-003
2.159883e+003	1.799794e-002
2.160847e+003	2.062223e-002
2.161812e+003	1.510610e-002
2.162776e+003	1.908340e-002
2.163740e+003	2.326675e-002
2.164704e+003	2.163409e-002
2.165668e+003	2.053368e-002
2.166633e+003	2.227174e-002
2.167597e+003	2.226102e-002
2.168561e+003	2.247198e-002
2.169525e+003	2.233878e-002
2.170490e+003	2.205210e-002
2.171454e+003	2.173177e-002
2.172418e+003	2.014247e-002
2.173382e+003	1.574843e-002
2.174347e+003	9.893727e-003
2.175311e+003	1.278886e-002
2.176275e+003	1.785866e-002
2.177239e+003	1.987093e-002
2.178204e+003	2.285938e-002
2.179168e+003	2.002300e-002
2.180132e+003	1.692099e-002
2.181096e+003	1.717064e-002
2.182061e+003	1.997306e-002
2.183025e+003	2.118176e-002
2.183989e+003	2.237538e-002
2.184953e+003	2.165835e-002
2.185917e+003	2.017817e-002
2.186882e+003	2.045034e-002
2.187846e+003	2.072086e-002
2.188810e+003	1.856695e-002
2.189774e+003	1.985664e-002
2.190739e+003	2.003355e-002
2.191703e+003	2.314200e-002
2.192667e+003	2.520192e-002
2.193631e+003	2.676679e-002
2.194596e+003	2.706825e-002
2.195560e+003	2.255108e-002
2.196524e+003	2.139611e-002
2.197488e+003	2.220790e-002
2.198453e+003	2.089930e-002
2.199417e+003	1.988772e-002
2.200381e+003	2.231968e-002
2.201345e+003	2.392596e-002
2.202310e+003	2.524864e-002
2.203274e+003	2.484045e-002
2.204238e+003	2.574492e-002
2.205202e+003	2.777671e-002
2.206167e+003	2.370680e-002
2.207131e+003	2.176512e-002
2.208095e+003	2.284200e-002
2.209059e+003	2.284243e-002
2.210023e+003	2.313993e-002
2.210988e+003	2.355644e-002
2.211952e+003	2.426581e-002
2.212916e+003	2.196071e-002
2.213880e+003	2.122354e-002
2.214844e+003	2.256122e-002
2.215809e+003	2.086498e-002
2.216773e+003	1.977731e-002
2.217737e+003	2.214087e-002
2.218701e+003	2.425487e-002
2.219666e+003	2.191073e-002
2.220630e+003	2.214833e-002
2.221594e+003	2.532095e-002
2.222558e+003	2.580481e-002
2.223522e+003	2.323493e-002
2.224487e+003	2.290318e-002
2.225451e+003	2.396078e-002
2.226415e+003	2.339814e-002
2.227379e+003	2.413011e-002
2.228344e+003	2.506737e-002
2.229308e+003	2.506791e-002
2.230272e+003	2.483260e-002
2.231236e+003	2.277379e-002
2.232201e+003	2.333926e-002
2.233165e+003	2.294385e-002
2.234129e+003	2.243138e-002
2.235093e+003	2.360102e-002
2.236058e+003	2.504228e-002
2.237022e+003	2.547800e-002
2.237986e+003	2.529473e-002
2.238950e+003	2.628124e-002
2.239915e+003	2.528712e-002
2.240879e+003	2.364202e-002
2.241843e+003	2.281088e-002
2.242807e+003	2.400966e-002
2.243771e+003	2.580290e-002
2.244736e+003	2.665034e-002
2.245700e+003	2.630794e-002
2.246664e+003	2.616009e-002
2.247628e+003	2.587279e-002
2.248593e+003	2.521222e-002
2.249557e+003	2.648242e-002
2.250521e+003	2.623257e-002
2.251485e+003	2.501093e-002
2.252450e+003	2.443804e-002
2.253414e+003	2.565078e-002
2.254378e+003	2.642373e-002
2.255342e+003	2.599474e-002
2.256307e+003	2.574880e-002
2.257271e+003	2.621023e-002
2.258235e+003	2.600740e-002
2.259199e+003	2.525583e-002
2.260164e+003	2.597537e-002
2.261128e+003	2.647954e-002
2.262092e+003	2.632815e-002
2.263056e+003	2.642643e-002
2.264021e+003	2.652320e-002
2.264985e+003	2.680472e-002
2.265949e+003	2.770333e-002
2.266913e+003	2.739676e-002
2.267877e+003	2.717556e-002
2.268842e+003	2.798978e-002
2.269806e+003	2.858828e-002
2.270770e+003	2.727581e-002
2.271734e+003	2.639571e-002
2.272698e+003	2.792949e-002
2.273663e+003	2.847850e-002
2.274627e+003	2.736744e-002
2.275591e+003	2.714597e-002
2.276555e+003	2.827441e-002
2.277520e+003	2.897925e-002
2.278484e+003	2.960389e-002
2.279448e+003	3.015300e-002
2.280412e+003	2.932223e-002
2.281376e+003	2.911086e-002
2.282341e+003	2.958647e-002
2.283305e+003	2.977850e-002
2.284269e+003	3.032699e-002
2.285233e+003	3.087844e-002
2.286198e+003	3.056031e-002
2.287162e+003	3.039497e-002
2.288126e+003	3.002815e-002
2.289090e+003	3.000102e-002
2.290055e+003	2.985518e-002
2.291019e+003	2.929227e-002
2.291983e+003	2.910727e-002
2.292947e+003	2.919262e-002
2.293912e+003	2.894666e-002
2.294876e+003	2.880645e-002
2.295840e+003	2.781569e-002
2.296804e+003	2.797172e-002
2.297769e+003	2.781180e-002
2.298733e+003	2.833972e-002
2.299697e+003	2.765946e-002
2.300661e+003	2.671342e-002
2.301625e+003	2.746492e-002
2.302590e+003	2.719699e-002
2.303554e+003	2.755328e-002
2.304518e+003	2.781545e-002
2.305482e+003	2.791050e-002
2.306447e+003	2.741844e-002
2.307411e+003	2.729617e-002
2.308375e+003	2.665713e-002
2.309339e+003	2.605974e-002
2.310304e+003	2.647880e-002
2.311268e+003	2.667002e-002
2.312232e+003	2.748442e-002
2.313196e+003	2.675778e-002
2.314161e+003	2.654862e-002
2.315125e+003	2.521191e-002
2.316089e+003	2.580425e-002
2.317053e+003	2.515558e-002
2.318018e+003	2.558764e-002
2.318982e+003	2.482778e-002
2.319946e+003	2.603020e-002
2.320910e+003	2.556374e-002
2.321875e+003	2.599468e-002
2.322839e+003	2.643278e-002
2.323803e+003	2.781155e-002
2.324767e+003	2.714525e-002
2.325731e+003	2.515426e-002
2.326696e+003	2.245385e-002
[truncated: 1,736 more rows]
