# Supplementary material for: Aqueous Depolymerization of Polyethylene at Ambient Temperature: In Situ Generation of Permanganate Using Ozone
Source: ACS Sustain Chem Eng. 2026 Mar 17;14(12):5995–6005. doi: 10.1021/acssuschemeng.5c12302 (PMC13040521; doi:10.1021/acssuschemeng.5c12302)
Supplement: Supplementary file 2 [file sc5c12302_si_002.zip › Supplemental_information_raw_data_and_code/Repeat experiment 3/NMR/120.csv]

-18.3669	153.085
-18.3633	152.243
-18.3597	151.405
-18.3561	150.564
-18.3524	149.714
-18.3488	148.841
-18.3452	147.941
-18.3416	147.004
-18.3380	146.021
-18.3344	144.991
-18.3308	143.906
-18.3272	142.769
-18.3235	141.582
-18.3199	140.352
-18.3163	139.093
-18.3127	137.818
-18.3091	136.538
-18.3055	135.271
-18.3019	134.032
-18.2983	132.832
-18.2946	131.685
-18.2910	130.598
-18.2874	129.581
-18.2838	128.636
-18.2802	127.764
-18.2766	126.966
-18.2730	126.235
-18.2694	125.565
-18.2657	124.944
-18.2621	124.364
-18.2585	123.812
-18.2549	123.276
-18.2513	122.748
-18.2477	122.217
-18.2441	121.677
-18.2405	121.120
-18.2368	120.541
-18.2332	119.933
-18.2296	119.292
-18.2260	118.612
-18.2224	117.889
-18.2188	117.120
-18.2152	116.300
-18.2116	115.429
-18.2079	114.505
-18.2043	113.532
-18.2007	112.514
-18.1971	111.460
-18.1935	110.371
-18.1899	109.264
-18.1863	108.145
-18.1827	107.025
-18.1790	105.916
-18.1754	104.827
-18.1718	103.769
-18.1682	102.743
-18.1646	101.759
-18.1610	100.818
-18.1574	99.9218
-18.1538	99.0701
-18.1501	98.2629
-18.1465	97.4957
-18.1429	96.7674
-18.1393	96.0742
-18.1357	95.4116
-18.1321	94.7749
-18.1285	94.1621
-18.1249	93.5715
-18.1212	92.9980
-18.1176	92.4374
-18.1140	91.8878
-18.1104	91.3445
-18.1068	90.8051
-18.1032	90.2646
-18.0996	89.7160
-18.0960	89.1562
-18.0923	88.5765
-18.0887	87.9720
-18.0851	87.3376
-18.0815	86.6684
-18.0779	85.9550
-18.0743	85.1954
-18.0707	84.3794
-18.0671	83.5089
-18.0634	82.5774
-18.0598	81.5848
-18.0562	80.5331
-18.0526	79.4230
-18.0490	78.2629
-18.0454	77.0546
-18.0418	75.8082
-18.0382	74.5306
-18.0346	73.2299
-18.0309	71.9126
-18.0273	70.5835
-18.0237	69.2494
-18.0201	67.9184
-18.0165	66.6003
-18.0129	65.3000
-18.0093	64.0286
-18.0057	62.7973
-18.0020	61.6115
-17.9984	60.4782
-17.9948	59.3999
-17.9912	58.3799
-17.9876	57.4142
-17.9840	56.4984
-17.9804	55.6267
-17.9768	54.7880
-17.9731	53.9730
-17.9695	53.1748
-17.9659	52.3821
-17.9623	51.5893
-17.9587	50.7880
-17.9551	49.9759
-17.9515	49.1553
-17.9479	48.3236
-17.9442	47.4861
-17.9406	46.6486
-17.9370	45.8145
-17.9334	44.9881
-17.9298	44.1767
-17.9262	43.3813
-17.9226	42.6018
-17.9190	41.8333
-17.9153	41.0744
-17.9117	40.3129
-17.9081	39.5368
-17.9045	38.7389
-17.9009	37.9067
-17.8973	37.0286
-17.8937	36.0959
-17.8901	35.0989
-17.8864	34.0352
-17.8828	32.8983
-17.8792	31.6840
-17.8756	30.3967
-17.8720	29.0363
-17.8684	27.6048
-17.8648	26.1101
-17.8612	24.5536
-17.8575	22.9420
-17.8539	21.2805
-17.8503	19.5734
-17.8467	17.8246
-17.8431	16.0424
-17.8395	14.2257
-17.8359	12.3857
-17.8323	10.5204
-17.8286	8.64250
-17.8250	6.75501
-17.8214	4.86841
-17.8178	2.98847
-17.8142	1.12741
-17.8106	-0.701173
-17.8070	-2.48964
-17.8034	-4.22236
-17.7997	-5.89082
-17.7961	-7.48208
-17.7925	-8.99149
-17.7889	-10.4140
-17.7853	-11.7442
-17.7817	-12.9888
-17.7781	-14.1484
-17.7745	-15.2297
-17.7708	-16.2452
-17.7672	-17.2057
-17.7636	-18.1196
-17.7600	-19.0029
-17.7564	-19.8618
-17.7528	-20.7068
-17.7492	-21.5424
-17.7456	-22.3726
-17.7419	-23.2018
-17.7383	-24.0223
-17.7347	-24.8372
-17.7311	-25.6439
-17.7275	-26.4361
-17.7239	-27.2139
-17.7203	-27.9702
-17.7167	-28.7059
-17.7130	-29.4200
-17.7094	-30.1089
-17.7058	-30.7782
-17.7022	-31.4293
-17.6986	-32.0637
-17.6950	-32.6851
-17.6914	-33.2983
-17.6878	-33.9021
-17.6841	-34.5004
-17.6805	-35.0932
-17.6769	-35.6800
-17.6733	-36.2654
-17.6697	-36.8445
-17.6661	-37.4230
-17.6625	-37.9987
-17.6589	-38.5694
-17.6553	-39.1391
-17.6516	-39.7069
-17.6480	-40.2730
-17.6444	-40.8373
-17.6408	-41.4003
-17.6372	-41.9637
-17.6336	-42.5316
-17.6300	-43.1036
-17.6264	-43.6859
-17.6227	-44.2847
-17.6191	-44.9017
-17.6155	-45.5442
-17.6119	-46.2163
-17.6083	-46.9216
-17.6047	-47.6626
-17.6011	-48.4390
-17.5975	-49.2498
-17.5938	-50.0890
-17.5902	-50.9518
-17.5866	-51.8328
-17.5830	-52.7301
-17.5794	-53.6363
-17.5758	-54.5540
-17.5722	-55.4825
-17.5686	-56.4272
-17.5649	-57.3963
-17.5613	-58.3951
-17.5577	-59.4333
-17.5541	-60.5131
-17.5505	-61.6442
-17.5469	-62.8236
-17.5433	-64.0543
-17.5397	-65.3340
-17.5360	-66.6573
-17.5324	-68.0157
-17.5288	-69.4080
-17.5252	-70.8296
-17.5216	-72.2715
-17.5180	-73.7333
-17.5144	-75.2114
-17.5108	-76.7013
-17.5071	-78.2006
-17.5035	-79.7078
-17.4999	-81.2203
-17.4963	-82.7296
-17.4927	-84.2298
-17.4891	-85.7153
-17.4855	-87.1767
-17.4819	-88.6131
-17.4782	-90.0128
-17.4746	-91.3716
-17.4710	-92.6809
-17.4674	-93.9415
-17.4638	-95.1431
-17.4602	-96.2938
-17.4566	-97.3773
-17.4530	-98.4021
-17.4493	-99.3625
-17.4457	-100.259
-17.4421	-101.093
-17.4385	-101.863
-17.4349	-102.572
-17.4313	-103.221
-17.4277	-103.812
-17.4241	-104.355
-17.4204	-104.848
-17.4168	-105.302
-17.4132	-105.731
-17.4096	-106.135
-17.4060	-106.528
-17.4024	-106.918
-17.3988	-107.317
-17.3952	-107.729
-17.3915	-108.164
-17.3879	-108.626
-17.3843	-109.122
-17.3807	-109.656
-17.3771	-110.228
-17.3735	-110.848
-17.3699	-111.512
-17.3663	-112.227
-17.3626	-112.994
-17.3590	-113.805
-17.3554	-114.666
-17.3518	-115.568
-17.3482	-116.504
-17.3446	-117.471
-17.3410	-118.453
-17.3374	-119.443
-17.3337	-120.437
-17.3301	-121.418
-17.3265	-122.383
-17.3229	-123.323
-17.3193	-124.244
-17.3157	-125.129
-17.3121	-125.989
-17.3085	-126.831
-17.3048	-127.657
-17.3012	-128.483
-17.2976	-129.318
-17.2940	-130.176
-17.2904	-131.066
-17.2868	-132.006
-17.2832	-132.997
-17.2796	-134.046
-17.2760	-135.148
-17.2723	-136.295
-17.2687	-137.488
-17.2651	-138.710
-17.2615	-139.938
-17.2579	-141.171
-17.2543	-142.381
-17.2507	-143.571
-17.2471	-144.726
-17.2434	-145.842
-17.2398	-146.916
-17.2362	-147.955
-17.2326	-148.969
-17.2290	-149.968
-17.2254	-150.956
-17.2218	-151.949
-17.2182	-152.966
-17.2145	-154.001
-17.2109	-155.075
-17.2073	-156.178
-17.2037	-157.311
-17.2001	-158.471
-17.1965	-159.646
-17.1929	-160.823
-17.1893	-161.991
-17.1856	-163.136
-17.1820	-164.240
-17.1784	-165.291
-17.1748	-166.274
-17.1712	-167.183
-17.1676	-168.003
-17.1640	-168.728
-17.1604	-169.353
-17.1567	-169.874
-17.1531	-170.292
-17.1495	-170.607
-17.1459	-170.828
-17.1423	-170.962
-17.1387	-171.021
-17.1351	-171.024
-17.1315	-170.982
-17.1278	-170.916
-17.1242	-170.841
-17.1206	-170.776
-17.1170	-170.736
-17.1134	-170.736
-17.1098	-170.783
-17.1062	-170.890
-17.1026	-171.063
-17.0989	-171.305
-17.0953	-171.619
-17.0917	-172.002
-17.0881	-172.456
-17.0845	-172.972
-17.0809	-173.547
-17.0773	-174.172
-17.0737	-174.837
-17.0700	-175.534
-17.0664	-176.247
-17.0628	-176.968
-17.0592	-177.685
-17.0556	-178.389
-17.0520	-179.071
-17.0484	-179.724
-17.0448	-180.344
-17.0411	-180.929
-17.0375	-181.480
-17.0339	-181.997
-17.0303	-182.483
-17.0267	-182.946
-17.0231	-183.382
-17.0195	-183.808
-17.0159	-184.226
-17.0122	-184.640
-17.0086	-185.061
-17.0050	-185.493
-17.0014	-185.944
-16.9978	-186.420
-16.9942	-186.924
-16.9906	-187.458
-16.9870	-188.023
-16.9833	-188.617
-16.9797	-189.237
-16.9761	-189.875
-16.9725	-190.525
-16.9689	-191.177
-16.9653	-191.829
-16.9617	-192.473
-16.9581	-193.107
-16.9544	-193.735
-16.9508	-194.362
-16.9472	-194.994
-16.9436	-195.641
-16.9400	-196.317
-16.9364	-197.026
-16.9328	-197.780
-16.9292	-198.581
-16.9255	-199.428
-16.9219	-200.321
-16.9183	-201.255
-16.9147	-202.220
-16.9111	-203.209
-16.9075	-204.214
-16.9039	-205.227
-16.9003	-206.244
-16.8967	-207.260
-16.8930	-208.273
-16.8894	-209.286
-16.8858	-210.300
-16.8822	-211.317
-16.8786	-212.347
-16.8750	-213.390
-16.8714	-214.455
-16.8678	-215.542
-16.8641	-216.655
-16.8605	-217.797
-16.8569	-218.965
-16.8533	-220.157
-16.8497	-221.372
-16.8461	-222.605
-16.8425	-223.856
-16.8389	-225.121
-16.8352	-226.400
-16.8316	-227.695
-16.8280	-229.006
-16.8244	-230.336
-16.8208	-231.692
-16.8172	-233.072
-16.8136	-234.485
-16.8100	-235.927
-16.8063	-237.402
-16.8027	-238.906
-16.7991	-240.428
-16.7955	-241.963
-16.7919	-243.493
-16.7883	-245.005
-16.7847	-246.481
-16.7811	-247.903
-16.7774	-249.247
-16.7738	-250.508
-16.7702	-251.667
-16.7666	-252.715
-16.7630	-253.649
-16.7594	-254.467
-16.7558	-255.169
-16.7522	-255.762
-16.7485	-256.249
-16.7449	-256.639
-16.7413	-256.943
-16.7377	-257.166
-16.7341	-257.321
-16.7305	-257.420
-16.7269	-257.473
-16.7233	-257.492
-16.7196	-257.485
-16.7160	-257.463
-16.7124	-257.435
-16.7088	-257.408
-16.7052	-257.383
-16.7016	-257.364
-16.6980	-257.353
-16.6944	-257.346
-16.6907	-257.343
-16.6871	-257.341
-16.6835	-257.346
-16.6799	-257.352
-16.6763	-257.364
-16.6727	-257.386
-16.6691	-257.425
-16.6655	-257.481
-16.6618	-257.563
-16.6582	-257.678
-16.6546	-257.828
-16.6510	-258.013
-16.6474	-258.239
-16.6438	-258.506
-16.6402	-258.810
-16.6366	-259.154
-16.6329	-259.532
-16.6293	-259.949
-16.6257	-260.402
-16.6221	-260.897
-16.6185	-261.431
-16.6149	-262.012
-16.6113	-262.637
-16.6077	-263.315
-16.6040	-264.044
-16.6004	-264.824
-16.5968	-265.656
-16.5932	-266.545
-16.5896	-267.478
-16.5860	-268.459
-16.5824	-269.480
-16.5788	-270.537
-16.5751	-271.622
-16.5715	-272.730
-16.5679	-273.853
-16.5643	-274.988
-16.5607	-276.124
-16.5571	-277.258
-16.5535	-278.377
-16.5499	-279.481
-16.5462	-280.557
-16.5426	-281.596
-16.5390	-282.598
-16.5354	-283.555
-16.5318	-284.463
-16.5282	-285.312
-16.5246	-286.110
-16.5210	-286.855
-16.5174	-287.559
-16.5137	-288.217
-16.5101	-288.843
-16.5065	-289.442
-16.5029	-290.020
-16.4993	-290.585
-16.4957	-291.142
-16.4921	-291.687
-16.4885	-292.220
-16.4848	-292.734
-16.4812	-293.232
-16.4776	-293.703
-16.4740	-294.144
-16.4704	-294.550
-16.4668	-294.924
-16.4632	-295.257
-16.4596	-295.557
-16.4559	-295.837
-16.4523	-296.097
-16.4487	-296.352
-16.4451	-296.616
-16.4415	-296.899
-16.4379	-297.214
-16.4343	-297.567
-16.4307	-297.967
-16.4270	-298.415
-16.4234	-298.916
-16.4198	-299.468
-16.4162	-300.069
-16.4126	-300.718
-16.4090	-301.407
-16.4054	-302.135
-16.4018	-302.898
-16.3981	-303.693
-16.3945	-304.520
-16.3909	-305.374
-16.3873	-306.259
-16.3837	-307.170
-16.3801	-308.109
-16.3765	-309.074
-16.3729	-310.059
-16.3692	-311.061
-16.3656	-312.072
-16.3620	-313.085
-16.3584	-314.092
-16.3548	-315.085
-16.3512	-316.054
-16.3476	-316.994
-16.3440	-317.896
-16.3403	-318.762
-16.3367	-319.589
-16.3331	-320.376
-16.3295	-321.130
-16.3259	-321.850
-16.3223	-322.546
-16.3187	-323.218
-16.3151	-323.872
-16.3114	-324.514
-16.3078	-325.146
-16.3042	-325.774
-16.3006	-326.397
-16.2970	-327.016
-16.2934	-327.633
-16.2898	-328.246
-16.2862	-328.855
-16.2825	-329.460
-16.2789	-330.056
-16.2753	-330.644
-16.2717	-331.225
-16.2681	-331.799
-16.2645	-332.371
-16.2609	-332.946
-16.2573	-333.533
-16.2536	-334.139
-16.2500	-334.779
-16.2464	-335.461
-16.2428	-336.200
-16.2392	-337.005
-16.2356	-337.883
-16.2320	-338.841
-16.2284	-339.880
-16.2247	-341.001
-16.2211	-342.196
-16.2175	-343.458
-16.2139	-344.775
-16.2103	-346.132
-16.2067	-347.510
-16.2031	-348.896
-16.1995	-350.265
-16.1958	-351.605
-16.1922	-352.898
-16.1886	-354.131
-16.1850	-355.290
-16.1814	-356.370
-16.1778	-357.361
-16.1742	-358.264
-16.1706	-359.074
-16.1669	-359.789
-16.1633	-360.416
-16.1597	-360.958
-16.1561	-361.416
-16.1525	-361.792
-16.1489	-362.101
-16.1453	-362.342
-16.1417	-362.526
-16.1381	-362.655
-16.1344	-362.746
-16.1308	-362.804
-16.1272	-362.837
-16.1236	-362.861
-16.1200	-362.890
-16.1164	-362.933
-16.1128	-363.007
-16.1092	-363.137
-16.1055	-363.326
-16.1019	-363.599
-16.0983	-363.965
-16.0947	-364.437
-16.0911	-365.028
-16.0875	-365.735
-16.0839	-366.570
-16.0803	-367.532
-16.0766	-368.619
-16.0730	-369.821
-16.0694	-371.128
-16.0658	-372.528
-16.0622	-374.007
-16.0586	-375.544
-16.0550	-377.121
-16.0514	-378.723
-16.0477	-380.329
-16.0441	-381.924
-16.0405	-383.496
-16.0369	-385.034
-16.0333	-386.529
-16.0297	-387.978
-16.0261	-389.379
-16.0225	-390.737
-16.0188	-392.053
-16.0152	-393.335
-16.0116	-394.593
-16.0080	-395.828
-16.0044	-397.050
-16.0008	-398.261
-15.9972	-399.462
-15.9936	-400.648
-15.9899	-401.814
-15.9863	-402.948
-15.9827	-404.037
-15.9791	-405.072
-15.9755	-406.037
-15.9719	-406.921
-15.9683	-407.720
-15.9647	-408.425
-15.9610	-409.038
-15.9574	-409.563
-15.9538	-410.015
-15.9502	-410.405
-15.9466	-410.749
-15.9430	-411.065
-15.9394	-411.369
-15.9358	-411.681
-15.9321	-412.010
-15.9285	-412.367
-15.9249	-412.753
-15.9213	-413.167
-15.9177	-413.595
-15.9141	-414.027
-15.9105	-414.438
-15.9069	-414.813
-15.9032	-415.121
-15.8996	-415.345
-15.8960	-415.460
-15.8924	-415.451
-15.8888	-415.302
-15.8852	-415.009
-15.8816	-414.573
-15.8780	-413.996
-15.8743	-413.292
-15.8707	-412.476
-15.8671	-411.565
-15.8635	-410.584
-15.8599	-409.551
-15.8563	-408.490
-15.8527	-407.425
-15.8491	-406.376
-15.8454	-405.360
-15.8418	-404.401
-15.8382	-403.515
-15.8346	-402.716
-15.8310	-402.021
-15.8274	-401.440
-15.8238	-400.984
-15.8202	-400.660
-15.8165	-400.466
-15.8129	-400.399
-15.8093	-400.455
-15.8057	-400.624
-15.8021	-400.892
-15.7985	-401.246
-15.7949	-401.669
-15.7913	-402.143
-15.7876	-402.650
-15.7840	-403.170
-15.7804	-403.684
-15.7768	-404.173
-15.7732	-404.619
-15.7696	-405.003
-15.7660	-405.314
-15.7624	-405.534
-15.7588	-405.659
-15.7551	-405.678
-15.7515	-405.590
-15.7479	-405.391
-15.7443	-405.086
-15.7407	-404.678
-15.7371	-404.173
-15.7335	-403.579
-15.7299	-402.905
-15.7262	-402.164
-15.7226	-401.368
-15.7190	-400.536
-15.7154	-399.684
-15.7118	-398.831
-15.7082	-397.998
-15.7046	-397.202
-15.7010	-396.460
-15.6973	-395.788
-15.6937	-395.199
-15.6901	-394.706
-15.6865	-394.315
-15.6829	-394.035
-15.6793	-393.872
-15.6757	-393.832
-15.6721	-393.917
-15.6684	-394.134
-15.6648	-394.479
-15.6612	-394.954
-15.6576	-395.557
-15.6540	-396.283
-15.6504	-397.126
-15.6468	-398.076
-15.6432	-399.126
-15.6395	-400.263
-15.6359	-401.480
-15.6323	-402.767
-15.6287	-404.114
-15.6251	-405.511
-15.6215	-406.952
-15.6179	-408.428
-15.6143	-409.929
-15.6106	-411.449
-15.6070	-412.973
-15.6034	-414.489
-15.5998	-415.992
-15.5962	-417.468
-15.5926	-418.916
-15.5890	-420.329
-15.5854	-421.712
-15.5817	-423.068
-15.5781	-424.404
-15.5745	-425.730
-15.5709	-427.050
-15.5673	-428.373
-15.5637	-429.702
-15.5601	-431.031
-15.5565	-432.360
-15.5528	-433.673
-15.5492	-434.960
-15.5456	-436.206
-15.5420	-437.393
-15.5384	-438.510
-15.5348	-439.539
-15.5312	-440.469
-15.5276	-441.291
-15.5239	-441.994
-15.5203	-442.574
-15.5167	-443.030
-15.5131	-443.357
-15.5095	-443.557
-15.5059	-443.627
-15.5023	-443.570
-15.4987	-443.386
-15.4950	-443.075
-15.4914	-442.640
-15.4878	-442.082
-15.4842	-441.404
-15.4806	-440.616
-15.4770	-439.725
-15.4734	-438.743
-15.4698	-437.687
-15.4661	-436.575
-15.4625	-435.430
-15.4589	-434.277
-15.4553	-433.137
-15.4517	-432.035
-15.4481	-430.991
-15.4445	-430.025
-15.4409	-429.152
-15.4372	-428.384
-15.4336	-427.734
-15.4300	-427.205
-15.4264	-426.801
-15.4228	-426.523
-15.4192	-426.371
-15.4156	-426.341
-15.4120	-426.424
-15.4083	-426.614
-15.4047	-426.901
-15.4011	-427.272
-15.3975	-427.716
-15.3939	-428.216
-15.3903	-428.759
-15.3867	-429.327
-15.3831	-429.903
-15.3795	-430.473
-15.3758	-431.020
-15.3722	-431.527
-15.3686	-431.984
-15.3650	-432.378
-15.3614	-432.703
-15.3578	-432.950
-15.3542	-433.116
-15.3506	-433.201
-15.3469	-433.205
-15.3433	-433.132
-15.3397	-432.985
-15.3361	-432.774
-15.3325	-432.504
-15.3289	-432.185
-15.3253	-431.826
-15.3217	-431.435
-15.3180	-431.021
-15.3144	-430.589
-15.3108	-430.149
-15.3072	-429.701
-15.3036	-429.253
-15.3000	-428.803
-15.2964	-428.351
-15.2928	-427.893
-15.2891	-427.428
-15.2855	-426.950
-15.2819	-426.457
-15.2783	-425.946
-15.2747	-425.414
-15.2711	-424.866
-15.2675	-424.307
-15.2639	-423.745
-15.2602	-423.193
-15.2566	-422.666
-15.2530	-422.180
-15.2494	-421.756
-15.2458	-421.411
-15.2422	-421.158
-15.2386	-421.013
-15.2350	-420.981
-15.2313	-421.069
-15.2277	-421.276
-15.2241	-421.597
-15.2205	-422.025
-15.2169	-422.548
-15.2133	-423.151
-15.2097	-423.821
-15.2061	-424.540
-15.2024	-425.290
-15.1988	-426.056
-15.1952	-426.819
-15.1916	-427.568
-15.1880	-428.287
-15.1844	-428.968
-15.1808	-429.601
-15.1772	-430.180
-15.1735	-430.702
-15.1699	-431.163
-15.1663	-431.563
-15.1627	-431.901
-15.1591	-432.178
-15.1555	-432.392
-15.1519	-432.548
-15.1483	-432.651
-15.1446	-432.706
-15.1410	-432.723
-15.1374	-432.711
-15.1338	-432.687
-15.1302	-432.667
-15.1266	-432.669
-15.1230	-432.709
-15.1194	-432.801
-15.1157	-432.958
-15.1121	-433.186
-15.1085	-433.492
-15.1049	-433.874
-15.1013	-434.326
-15.0977	-434.837
-15.0941	-435.400
-15.0905	-435.996
-15.0868	-436.612
-15.0832	-437.228
-15.0796	-437.829
-15.0760	-438.396
-15.0724	-438.919
-15.0688	-439.383
-15.0652	-439.784
-15.0616	-440.116
-15.0579	-440.380
-15.0543	-440.580
-15.0507	-440.721
-15.0471	-440.815
-15.0435	-440.874
-15.0399	-440.907
-15.0363	-440.928
-15.0327	-440.953
-15.0290	-440.987
-15.0254	-441.047
-15.0218	-441.141
-15.0182	-441.279
-15.0146	-441.470
-15.0110	-441.723
-15.0074	-442.046
-15.0038	-442.437
-15.0002	-442.900
-14.9965	-443.436
-14.9929	-444.037
-14.9893	-444.695
-14.9857	-445.397
-14.9821	-446.127
-14.9785	-446.872
-14.9749	-447.616
-14.9713	-448.344
-14.9676	-449.045
-14.9640	-449.709
-14.9604	-450.328
-14.9568	-450.899
-14.9532	-451.419
-14.9496	-451.887
-14.9460	-452.301
-14.9424	-452.664
-14.9387	-452.975
-14.9351	-453.235
-14.9315	-453.448
-14.9279	-453.614
-14.9243	-453.736
-14.9207	-453.814
-14.9171	-453.850
-14.9135	-453.848
-14.9098	-453.810
-14.9062	-453.743
-14.9026	-453.653
-14.8990	-453.551
-14.8954	-453.448
-14.8918	-453.356
-14.8882	-453.286
-14.8846	-453.253
-14.8809	-453.268
-14.8773	-453.337
-14.8737	-453.469
-14.8701	-453.664
-14.8665	-453.927
-14.8629	-454.255
-14.8593	-454.648
-14.8557	-455.103
-14.8520	-455.621
-14.8484	-456.201
-14.8448	-456.842
-14.8412	-457.547
-14.8376	-458.313
-14.8340	-459.141
-14.8304	-460.025
-14.8268	-460.958
-14.8231	-461.932
-14.8195	-462.933
-14.8159	-463.951
-14.8123	-464.966
-14.8087	-465.961
-14.8051	-466.922
-14.8015	-467.829
-14.7979	-468.673
-14.7942	-469.441
-14.7906	-470.133
-14.7870	-470.749
-14.7834	-471.298
-14.7798	-471.793
-14.7762	-472.253
-14.7726	-472.695
-14.7690	-473.144
-14.7653	-473.620
-14.7617	-474.144
-14.7581	-474.734
-14.7545	-475.405
-14.7509	-476.169
-14.7473	-477.031
-14.7437	-477.996
-14.7401	-479.061
-14.7364	-480.224
-14.7328	-481.471
-14.7292	-482.797
-14.7256	-484.184
-14.7220	-485.615
-14.7184	-487.070
-14.7148	-488.529
-14.7112	-489.974
-14.7075	-491.377
-14.7039	-492.718
-14.7003	-493.981
-14.6967	-495.144
-14.6931	-496.194
-14.6895	-497.118
-14.6859	-497.905
-14.6823	-498.548
-14.6786	-499.043
-14.6750	-499.387
-14.6714	-499.582
-14.6678	-499.632
-14.6642	-499.543
-14.6606	-499.329
-14.6570	-499.002
-14.6534	-498.578
-14.6497	-498.076
-14.6461	-497.513
-14.6425	-496.911
-14.6389	-496.291
-14.6353	-495.667
-14.6317	-495.060
-14.6281	-494.482
-14.6245	-493.949
-14.6209	-493.474
-14.6172	-493.062
-14.6136	-492.722
-14.6100	-492.460
-14.6064	-492.274
-14.6028	-492.166
-14.5992	-492.131
-14.5956	-492.163
-14.5920	-492.253
-14.5883	-492.391
-14.5847	-492.563
-14.5811	-492.754
-14.5775	-492.946
-14.5739	-493.129
-14.5703	-493.285
-14.5667	-493.406
-14.5631	-493.483
-14.5594	-493.517
-14.5558	-493.505
-14.5522	-493.454
-14.5486	-493.376
-14.5450	-493.280
-14.5414	-493.177
-14.5378	-493.083
-14.5342	-493.009
-14.5305	-492.967
-14.5269	-492.957
-14.5233	-492.993
-14.5197	-493.069
-14.5161	-493.188
-14.5125	-493.342
-14.5089	-493.523
-14.5053	-493.723
-14.5016	-493.930
-14.4980	-494.131
-14.4944	-494.318
-14.4908	-494.479
-14.4872	-494.601
-14.4836	-494.680
-14.4800	-494.706
-14.4764	-494.675
-14.4727	-494.585
-14.4691	-494.434
-14.4655	-494.224
-14.4619	-493.961
-14.4583	-493.651
-14.4547	-493.304
-14.4511	-492.931
-14.4475	-492.540
-14.4438	-492.144
-14.4402	-491.750
-14.4366	-491.368
-14.4330	-491.003
-14.4294	-490.654
-14.4258	-490.328
-14.4222	-490.023
-14.4186	-489.736
-14.4149	-489.471
-14.4113	-489.219
-14.4077	-488.984
-14.4041	-488.758
-14.4005	-488.544
-14.3969	-488.338
-14.3933	-488.138
-14.3897	-487.948
-14.3860	-487.764
-14.3824	-487.587
-14.3788	-487.416
-14.3752	-487.256
-14.3716	-487.109
-14.3680	-486.982
-14.3644	-486.880
-14.3608	-486.812
-14.3571	-486.784
-14.3535	-486.807
-14.3499	-486.888
-14.3463	-487.034
-14.3427	-487.257
-14.3391	-487.547
-14.3355	-487.912
-14.3319	-488.341
-14.3282	-488.834
-14.3246	-489.376
-14.3210	-489.952
-14.3174	-490.548
-14.3138	-491.153
-14.3102	-491.743
-14.3066	-492.313
-14.3030	-492.851
-14.2993	-493.348
-14.2957	-493.795
-14.2921	-494.198
-14.2885	-494.558
-14.2849	-494.878
-14.2813	-495.166
-14.2777	-495.438
-14.2741	-495.699
-14.2704	-495.949
-14.2668	-496.199
-14.2632	-496.452
-14.2596	-496.713
-14.2560	-496.978
-14.2524	-497.247
-14.2488	-497.517
-14.2452	-497.791
-14.2416	-498.061
-14.2379	-498.331
-14.2343	-498.606
-14.2307	-498.893
-14.2271	-499.189
-14.2235	-499.504
-14.2199	-499.842
-14.2163	-500.208
-14.2127	-500.604
-14.2090	-501.020
-14.2054	-501.464
-14.2018	-501.923
-14.1982	-502.396
-14.1946	-502.867
-14.1910	-503.332
-14.1874	-503.778
-14.1838	-504.205
-14.1801	-504.597
-14.1765	-504.957
-14.1729	-505.278
-14.1693	-505.563
-14.1657	-505.812
-14.1621	-506.021
-14.1585	-506.194
-14.1549	-506.333
-14.1512	-506.438
-14.1476	-506.510
-14.1440	-506.554
-14.1404	-506.565
-14.1368	-506.543
-14.1332	-506.495
-14.1296	-506.417
-14.1260	-506.310
-14.1223	-506.176
-14.1187	-506.015
-14.1151	-505.827
-14.1115	-505.620
-14.1079	-505.396
-14.1043	-505.159
-14.1007	-504.918
-14.0971	-504.681
-14.0934	-504.454
-14.0898	-504.251
-14.0862	-504.085
-14.0826	-503.966
-14.0790	-503.905
-14.0754	-503.919
-14.0718	-504.019
-14.0682	-504.218
-14.0645	-504.523
-14.0609	-504.941
-14.0573	-505.475
-14.0537	-506.130
-14.0501	-506.899
-14.0465	-507.776
-14.0429	-508.749
-14.0393	-509.799
-14.0356	-510.909
-14.0320	-512.054
-14.0284	-513.205
-14.0248	-514.336
-14.0212	-515.421
-14.0176	-516.430
-14.0140	-517.338
-14.0104	-518.125
-14.0067	-518.771
-14.0031	-519.264
-13.9995	-519.595
-13.9959	-519.757
-13.9923	-519.753
-13.9887	-519.588
-13.9851	-519.271
-13.9815	-518.822
-13.9778	-518.254
-13.9742	-517.599
-13.9706	-516.878
-13.9670	-516.123
-13.9634	-515.358
-13.9598	-514.610
-13.9562	-513.892
-13.9526	-513.222
-13.9489	-512.605
-13.9453	-512.046
-13.9417	-511.537
-13.9381	-511.078
-13.9345	-510.664
-13.9309	-510.285
-13.9273	-509.945
-13.9237	-509.638
-13.9200	-509.369
-13.9164	-509.142
-13.9128	-508.964
-13.9092	-508.838
-13.9056	-508.777
-13.9020	-508.783
-13.8984	-508.862
-13.8948	-509.016
-13.8911	-509.249
-13.8875	-509.559
-13.8839	-509.944
-13.8803	-510.403
-13.8767	-510.926
-13.8731	-511.510
-13.8695	-512.152
-13.8659	-512.841
-13.8623	-513.571
-13.8586	-514.333
-13.8550	-515.127
-13.8514	-515.939
-13.8478	-516.767
-13.8442	-517.610
-13.8406	-518.460
-13.8370	-519.319
-13.8334	-520.178
-13.8297	-521.034
-13.8261	-521.887
-13.8225	-522.727
-13.8189	-523.544
-13.8153	-524.335
-13.8117	-525.088
-13.8081	-525.798
-13.8045	-526.463
-13.8008	-527.069
-13.7972	-527.629
-13.7936	-528.135
-13.7900	-528.588
-13.7864	-528.998
-13.7828	-529.375
-13.7792	-529.709
-13.7756	-530.016
-13.7719	-530.308
-13.7683	-530.589
-13.7647	-530.868
-13.7611	-531.156
-13.7575	-531.463
-13.7539	-531.804
-13.7503	-532.190
-13.7467	-532.626
-13.7430	-533.127
-13.7394	-533.693
-13.7358	-534.334
-13.7322	-535.040
-13.7286	-535.814
-13.7250	-536.646
-13.7214	-537.523
-13.7178	-538.430
-13.7141	-539.352
-13.7105	-540.269
-13.7069	-541.160
-13.7033	-542.011
-13.6997	-542.805
-13.6961	-543.514
-13.6925	-544.140
-13.6889	-544.669
-13.6852	-545.089
-13.6816	-545.403
-13.6780	-545.606
-13.6744	-545.706
-13.6708	-545.705
-13.6672	-545.604
-13.6636	-545.409
-13.6600	-545.125
-13.6563	-544.752
-13.6527	-544.299
-13.6491	-543.769
-13.6455	-543.166
-13.6419	-542.509
-13.6383	-541.807
-13.6347	-541.079
-13.6311	-540.351
-13.6274	-539.636
-13.6238	-538.962
-13.6202	-538.348
-13.6166	-537.805
-13.6130	-537.346
-13.6094	-536.972
-13.6058	-536.689
-13.6022	-536.477
-13.5985	-536.327
-13.5949	-536.220
-13.5913	-536.135
-13.5877	-536.045
-13.5841	-535.931
-13.5805	-535.770
-13.5769	-535.543
-13.5733	-535.234
-13.5696	-534.832
-13.5660	-534.328
-13.5624	-533.715
-13.5588	-533.002
-13.5552	-532.188
-13.5516	-531.284
-13.5480	-530.305
-13.5444	-529.266
-13.5407	-528.192
-13.5371	-527.100
-13.5335	-526.010
-13.5299	-524.947
-13.5263	-523.930
-13.5227	-522.972
-13.5191	-522.090
-13.5155	-521.297
-13.5118	-520.597
-13.5082	-520.003
-13.5046	-519.513
-13.5010	-519.133
-13.4974	-518.864
-13.4938	-518.705
-13.4902	-518.656
-13.4866	-518.716
-13.4830	-518.880
-13.4793	-519.148
-13.4757	-519.515
-13.4721	-519.979
-13.4685	-520.531
-13.4649	-521.167
-13.4613	-521.879
-13.4577	-522.658
-13.4541	-523.495
-13.4504	-524.380
-13.4468	-525.301
-13.4432	-526.247
-13.4396	-527.204
-13.4360	-528.162
-13.4324	-529.107
-13.4288	-530.023
-13.4252	-530.900
-13.4215	-531.721
-13.4179	-532.468
-13.4143	-533.129
-13.4107	-533.690
-13.4071	-534.137
-13.4035	-534.461
-13.3999	-534.652
-13.3963	-534.704
-13.3926	-534.617
-13.3890	-534.389
-13.3854	-534.024
-13.3818	-533.530
-13.3782	-532.916
-13.3746	-532.189
-13.3710	-531.366
-13.3674	-530.459
-13.3637	-529.480
-13.3601	-528.449
-13.3565	-527.380
-13.3529	-526.288
-13.3493	-525.195
-13.3457	-524.115
-13.3421	-523.065
-13.3385	-522.065
-13.3348	-521.129
-13.3312	-520.270
-13.3276	-519.508
-13.3240	-518.851
-13.3204	-518.311
-13.3168	-517.905
-13.3132	-517.641
-13.3096	-517.531
-13.3059	-517.584
-13.3023	-517.806
-13.2987	-518.199
-13.2951	-518.762
-13.2915	-519.485
-13.2879	-520.352
-13.2843	-521.342
-13.2807	-522.432
-13.2770	-523.588
-13.2734	-524.781
-13.2698	-525.980
-13.2662	-527.155
-13.2626	-528.279
-13.2590	-529.334
-13.2554	-530.307
-13.2518	-531.187
-13.2481	-531.972
-13.2445	-532.664
-13.2409	-533.263
-13.2373	-533.775
-13.2337	-534.202
-13.2301	-534.546
-13.2265	-534.806
-13.2229	-534.981
-13.2192	-535.068
-13.2156	-535.063
-13.2120	-534.965
-13.2084	-534.771
-13.2048	-534.479
-13.2012	-534.097
-13.1976	-533.627
-13.1940	-533.083
-13.1903	-532.476
-13.1867	-531.820
-13.1831	-531.131
-13.1795	-530.428
-13.1759	-529.722
-13.1723	-529.028
-13.1687	-528.355
-13.1651	-527.709
-13.1614	-527.094
-13.1578	-526.507
-13.1542	-525.946
-13.1506	-525.406
-13.1470	-524.883
-13.1434	-524.374
-13.1398	-523.878
-13.1362	-523.394
-13.1325	-522.928
-13.1289	-522.483
-13.1253	-522.063
-13.1217	-521.676
-13.1181	-521.321
-13.1145	-521.001
-13.1109	-520.712
-13.1073	-520.448
-13.1037	-520.199
-13.1000	-519.953
-13.0964	-519.695
-13.0928	-519.412
-13.0892	-519.089
-13.0856	-518.715
-13.0820	-518.281
-13.0784	-517.782
-13.0748	-517.218
-13.0711	-516.595
-13.0675	-515.926
-13.0639	-515.224
-13.0603	-514.504
-13.0567	-513.783
-13.0531	-513.078
-13.0495	-512.400
-13.0459	-511.761
-13.0422	-511.166
-13.0386	-510.610
-13.0350	-510.097
-13.0314	-509.615
-13.0278	-509.158
-13.0242	-508.720
-13.0206	-508.294
-13.0170	-507.872
-13.0133	-507.453
-13.0097	-507.037
-13.0061	-506.624
-13.0025	-506.220
-12.9989	-505.824
-12.9953	-505.446
-12.9917	-505.089
-12.9881	-504.758
-12.9844	-504.455
-12.9808	-504.185
-12.9772	-503.943
-12.9736	-503.735
-12.9700	-503.549
-12.9664	-503.386
-12.9628	-503.236
-12.9592	-503.090
-12.9555	-502.943
-12.9519	-502.780
-12.9483	-502.595
-12.9447	-502.381
-12.9411	-502.125
-12.9375	-501.823
-12.9339	-501.468
-12.9303	-501.053
-12.9266	-500.579
-12.9230	-500.041
-12.9194	-499.441
-12.9158	-498.783
-12.9122	-498.074
-12.9086	-497.323
-12.9050	-496.543
-12.9014	-495.746
-12.8977	-494.944
-12.8941	-494.156
-12.8905	-493.391
-12.8869	-492.661
-12.8833	-491.972
-12.8797	-491.332
-12.8761	-490.743
-12.8725	-490.206
-12.8688	-489.716
-12.8652	-489.272
-12.8616	-488.866
-12.8580	-488.489
-12.8544	-488.135
-12.8508	-487.792
-12.8472	-487.451
-12.8436	-487.106
-12.8399	-486.749
-12.8363	-486.373
-12.8327	-485.975
-12.8291	-485.552
-12.8255	-485.104
-12.8219	-484.631
-12.8183	-484.142
-12.8147	-483.639
-12.8110	-483.129
-12.8074	-482.621
-12.8038	-482.126
-12.8002	-481.648
-12.7966	-481.199
-12.7930	-480.784
-12.7894	-480.414
-12.7858	-480.088
-12.7821	-479.812
-12.7785	-479.584
-12.7749	-479.407
-12.7713	-479.275
-12.7677	-479.187
-12.7641	-479.139
-12.7605	-479.130
-12.7569	-479.161
-12.7532	-479.229
-12.7496	-479.341
-12.7460	-479.506
-12.7424	-479.729
-12.7388	-480.022
-12.7352	-480.398
-12.7316	-480.864
-12.7280	-481.430
-12.7244	-482.103
-12.7207	-482.885
-12.7171	-483.773
-12.7135	-484.766
-12.7099	-485.851
-12.7063	-487.020
-12.7027	-488.256
-12.6991	-489.546
-12.6955	-490.871
-12.6918	-492.213
-12.6882	-493.558
-12.6846	-494.887
-12.6810	-496.187
-12.6774	-497.442
-12.6738	-498.641
-12.6702	-499.769
-12.6666	-500.816
-12.6629	-501.776
-12.6593	-502.639
-12.6557	-503.401
-12.6521	-504.060
-12.6485	-504.619
-12.6449	-505.079
-12.6413	-505.452
-12.6377	-505.745
-12.6340	-505.978
-12.6304	-506.167
-12.6268	-506.333
-12.6232	-506.492
-12.6196	-506.665
-12.6160	-506.870
-12.6124	-507.113
-12.6088	-507.400
-12.6051	-507.736
-12.6015	-508.112
-12.5979	-508.520
-12.5943	-508.950
-12.5907	-509.387
-12.5871	-509.817
-12.5835	-510.227
-12.5799	-510.606
-12.5762	-510.938
-12.5726	-511.218
-12.5690	-511.438
-12.5654	-511.590
-12.5618	-511.671
-12.5582	-511.677
-12.5546	-511.609
-12.5510	-511.461
-12.5473	-511.239
-12.5437	-510.940
-12.5401	-510.570
-12.5365	-510.133
-12.5329	-509.635
-12.5293	-509.083
-12.5257	-508.485
-12.5221	-507.855
-12.5184	-507.204
-12.5148	-506.544
-12.5112	-505.893
-12.5076	-505.264
-12.5040	-504.676
-12.5004	-504.144
-12.4968	-503.687
-12.4932	-503.324
-12.4895	-503.070
-12.4859	-502.938
-12.4823	-502.944
-12.4787	-503.094
-12.4751	-503.389
-12.4715	-503.830
-12.4679	-504.408
-12.4643	-505.108
-12.4606	-505.907
-12.4570	-506.785
-12.4534	-507.706
-12.4498	-508.639
-12.4462	-509.552
-12.4426	-510.411
-12.4390	-511.180
-12.4354	-511.835
-12.4317	-512.348
-12.4281	-512.702
-12.4245	-512.889
-12.4209	-512.901
-12.4173	-512.744
-12.4137	-512.427
-12.4101	-511.973
-12.4065	-511.404
-12.4028	-510.754
-12.3992	-510.054
-12.3956	-509.339
-12.3920	-508.642
-12.3884	-507.990
-12.3848	-507.408
-12.3812	-506.914
-12.3776	-506.508
-12.3739	-506.197
-12.3703	-505.967
-12.3667	-505.808
-12.3631	-505.702
-12.3595	-505.630
-12.3559	-505.575
-12.3523	-505.523
-12.3487	-505.460
-12.3451	-505.379
-12.3414	-505.282
-12.3378	-505.164
-12.3342	-505.036
-12.3306	-504.907
-12.3270	-504.780
-12.3234	-504.663
-12.3198	-504.565
-12.3162	-504.479
-12.3125	-504.414
-12.3089	-504.354
-12.3053	-504.302
-12.3017	-504.243
-12.2981	-504.173
-12.2945	-504.089
-12.2909	-503.985
-12.2873	-503.863
-12.2836	-503.723
-12.2800	-503.569
-12.2764	-503.414
-12.2728	-503.262
-12.2692	-503.126
-12.2656	-503.017
-12.2620	-502.949
-12.2584	-502.934
-12.2547	-502.983
-12.2511	-503.107
-12.2475	-503.316
-12.2439	-503.614
-12.2403	-504.007
-12.2367	-504.495
-12.2331	-505.076
-12.2295	-505.742
-12.2258	-506.487
-12.2222	-507.292
-12.2186	-508.147
-12.2150	-509.029
-12.2114	-509.914
-12.2078	-510.782
-12.2042	-511.609
-12.2006	-512.375
-12.1969	-513.059
-12.1933	-513.649
-12.1897	-514.132
-12.1861	-514.500
-12.1825	-514.752
-12.1789	-514.890
-12.1753	-514.920
-12.1717	-514.855
-12.1680	-514.703
-12.1644	-514.483
-12.1608	-514.210
-12.1572	-513.898
-12.1536	-513.565
-12.1500	-513.224
-12.1464	-512.882
-12.1428	-512.553
-12.1391	-512.241
-12.1355	-511.948
-12.1319	-511.678
-12.1283	-511.428
-12.1247	-511.197
-12.1211	-510.983
-12.1175	-510.776
-12.1139	-510.575
-12.1102	-510.373
-12.1066	-510.168
-12.1030	-509.958
-12.0994	-509.740
-12.0958	-509.518
-12.0922	-509.296
-12.0886	-509.079
-12.0850	-508.873
-12.0813	-508.684
-12.0777	-508.518
-12.0741	-508.379
-12.0705	-508.271
-12.0669	-508.194
-12.0633	-508.145
-12.0597	-508.121
-12.0561	-508.116
-12.0524	-508.123
-12.0488	-508.129
-12.0452	-508.125
-12.0416	-508.105
-12.0380	-508.055
-12.0344	-507.970
-12.0308	-507.845
-12.0272	-507.682
-12.0235	-507.480
-12.0199	-507.247
-12.0163	-506.995
-12.0127	-506.732
-12.0091	-506.477
-12.0055	-506.244
-12.0019	-506.044
-11.9983	-505.895
-11.9946	-505.810
-11.9910	-505.797
-11.9874	-505.869
-11.9838	-506.028
-11.9802	-506.285
-11.9766	-506.637
-11.9730	-507.077
-11.9694	-507.605
-11.9658	-508.206
-11.9621	-508.867
-11.9585	-509.571
-11.9549	-510.297
-11.9513	-511.027
-11.9477	-511.740
-11.9441	-512.417
-11.9405	-513.041
-11.9369	-513.604
-11.9332	-514.095
-11.9296	-514.513
-11.9260	-514.850
-11.9224	-515.111
-11.9188	-515.293
-11.9152	-515.392
-11.9116	-515.408
-11.9080	-515.336
-11.9043	-515.170
-11.9007	-514.907
-11.8971	-514.537
-11.8935	-514.061
-11.8899	-513.474
-11.8863	-512.777
-11.8827	-511.976
-11.8791	-511.075
-11.8754	-510.090
-11.8718	-509.036
-11.8682	-507.928
-11.8646	-506.794
-11.8610	-505.648
-11.8574	-504.521
-11.8538	-503.428
-11.8502	-502.390
-11.8465	-501.426
-11.8429	-500.551
-11.8393	-499.775
-11.8357	-499.108
-11.8321	-498.554
-11.8285	-498.110
-11.8249	-497.777
-11.8213	-497.541
-11.8176	-497.388
-11.8140	-497.301
-11.8104	-497.261
-11.8068	-497.245
-11.8032	-497.233
-11.7996	-497.206
-11.7960	-497.156
-11.7924	-497.075
-11.7887	-496.964
-11.7851	-496.833
-11.7815	-496.689
-11.7779	-496.550
-11.7743	-496.433
-11.7707	-496.349
-11.7671	-496.311
-11.7635	-496.327
-11.7598	-496.403
-11.7562	-496.539
-11.7526	-496.731
-11.7490	-496.980
-11.7454	-497.275
-11.7418	-497.612
-11.7382	-497.981
-11.7346	-498.378
-11.7309	-498.789
-11.7273	-499.209
-11.7237	-499.626
-11.7201	-500.031
-11.7165	-500.417
-11.7129	-500.774
-11.7093	-501.100
-11.7057	-501.393
-11.7020	-501.650
-11.6984	-501.878
-11.6948	-502.081
-11.6912	-502.268
-11.6876	-502.445
-11.6840	-502.620
-11.6804	-502.797
-11.6768	-502.979
-11.6731	-503.166
-11.6695	-503.355
-11.6659	-503.538
-11.6623	-503.704
-11.6587	-503.844
-11.6551	-503.944
-11.6515	-503.997
-11.6479	-503.992
-11.6442	-503.924
-11.6406	-503.796
-11.6370	-503.608
-11.6334	-503.368
-11.6298	-503.087
-11.6262	-502.778
-11.6226	-502.454
-11.6190	-502.131
-11.6153	-501.824
-11.6117	-501.545
-11.6081	-501.308
-11.6045	-501.128
-11.6009	-501.014
-11.5973	-500.978
-11.5937	-501.027
-11.5901	-501.170
-11.5865	-501.407
-11.5828	-501.741
-11.5792	-502.168
-11.5756	-502.679
-11.5720	-503.265
-11.5684	-503.911
-11.5648	-504.604
-11.5612	-505.325
-11.5576	-506.059
-11.5539	-506.796
-11.5503	-507.524
-11.5467	-508.238
-11.5431	-508.939
-11.5395	-509.626
-11.5359	-510.306
-11.5323	-510.983
-11.5287	-511.664
-11.5250	-512.357
-11.5214	-513.060
-11.5178	-513.784
-11.5142	-514.526
-11.5106	-515.284
-11.5070	-516.060
-11.5034	-516.848
-11.4998	-517.643
-11.4961	-518.441
-11.4925	-519.233
-11.4889	-520.011
-11.4853	-520.768
-11.4817	-521.488
-11.4781	-522.166
-11.4745	-522.787
-11.4709	-523.338
-11.4672	-523.809
-11.4636	-524.189
-11.4600	-524.473
-11.4564	-524.651
-11.4528	-524.719
-11.4492	-524.681
-11.4456	-524.534
-11.4420	-524.286
-11.4383	-523.945
-11.4347	-523.520
-11.4311	-523.023
-11.4275	-522.470
-11.4239	-521.871
-11.4203	-521.244
-11.4167	-520.601
-11.4131	-519.955
-11.4094	-519.320
-11.4058	-518.705
-11.4022	-518.116
-11.3986	-517.565
-11.3950	-517.054
-11.3914	-516.590
-11.3878	-516.177
-11.3842	-515.822
-11.3805	-515.528
-11.3769	-515.302
-11.3733	-515.152
-11.3697	-515.085
-11.3661	-515.110
-11.3625	-515.236
-11.3589	-515.471
-11.3553	-515.818
-11.3516	-516.285
-11.3480	-516.872
-11.3444	-517.576
-11.3408	-518.394
-11.3372	-519.315
-11.3336	-520.331
-11.3300	-521.425
-11.3264	-522.578
-11.3227	-523.771
-11.3191	-524.978
-11.3155	-526.172
-11.3119	-527.330
-11.3083	-528.425
-11.3047	-529.428
-11.3011	-530.321
-11.2975	-531.080
-11.2938	-531.694
-11.2902	-532.149
-11.2866	-532.440
-11.2830	-532.564
-11.2794	-532.524
-11.2758	-532.326
-11.2722	-531.977
-11.2686	-531.491
-11.2649	-530.882
-11.2613	-530.165
-11.2577	-529.358
-11.2541	-528.479
-11.2505	-527.541
-11.2469	-526.564
-11.2433	-525.560
-11.2397	-524.542
-11.2360	-523.523
-11.2324	-522.514
-11.2288	-521.523
-11.2252	-520.558
-11.2216	-519.625
-11.2180	-518.729
-11.2144	-517.873
-11.2108	-517.059
-11.2072	-516.293
-11.2035	-515.573
-11.1999	-514.902
-11.1963	-514.287
-11.1927	-513.725
-11.1891	-513.224
-11.1855	-512.787
-11.1819	-512.422
-11.1783	-512.137
-11.1746	-511.937
-11.1710	-511.829
-11.1674	-511.821
-11.1638	-511.915
-11.1602	-512.116
-11.1566	-512.419
-11.1530	-512.824
-11.1494	-513.319
-11.1457	-513.896
[truncated: 63,536 more rows]
