# Supplementary material for: Aqueous Depolymerization of Polyethylene at Ambient Temperature: In Situ Generation of Permanganate Using Ozone
Source: ACS Sustain Chem Eng. 2026 Mar 17;14(12):5995–6005. doi: 10.1021/acssuschemeng.5c12302 (PMC13040521; doi:10.1021/acssuschemeng.5c12302)
Supplement: Supplementary file 2 [file sc5c12302_si_002.zip › Supplemental_information_raw_data_and_code/Repeat experiment 3/NMR/144.csv]

-18.3669	167.463
-18.3633	166.299
-18.3597	165.098
-18.3561	163.868
-18.3524	162.615
-18.3488	161.342
-18.3452	160.057
-18.3416	158.769
-18.3380	157.477
-18.3344	156.185
-18.3308	154.898
-18.3272	153.614
-18.3235	152.334
-18.3199	151.058
-18.3163	149.786
-18.3127	148.518
-18.3091	147.248
-18.3055	145.990
-18.3019	144.728
-18.2983	143.478
-18.2946	142.235
-18.2910	141.005
-18.2874	139.794
-18.2838	138.598
-18.2802	137.428
-18.2766	136.286
-18.2730	135.174
-18.2694	134.094
-18.2657	133.043
-18.2621	132.026
-18.2585	131.041
-18.2549	130.078
-18.2513	129.146
-18.2477	128.236
-18.2441	127.346
-18.2405	126.482
-18.2368	125.640
-18.2332	124.817
-18.2296	124.017
-18.2260	123.237
-18.2224	122.477
-18.2188	121.734
-18.2152	121.007
-18.2116	120.288
-18.2079	119.576
-18.2043	118.869
-18.2007	118.151
-18.1971	117.424
-18.1935	116.677
-18.1899	115.915
-18.1863	115.121
-18.1827	114.301
-18.1790	113.452
-18.1754	112.573
-18.1718	111.667
-18.1682	110.737
-18.1646	109.793
-18.1610	108.841
-18.1574	107.890
-18.1538	106.949
-18.1501	106.031
-18.1465	105.148
-18.1429	104.310
-18.1393	103.518
-18.1357	102.783
-18.1321	102.105
-18.1285	101.482
-18.1249	100.909
-18.1212	100.380
-18.1176	99.8810
-18.1140	99.4064
-18.1104	98.9392
-18.1068	98.4667
-18.1032	97.9792
-18.0996	97.4683
-18.0960	96.9210
-18.0923	96.3365
-18.0887	95.7035
-18.0851	95.0216
-18.0815	94.2875
-18.0779	93.4954
-18.0743	92.6521
-18.0707	91.7523
-18.0671	90.7993
-18.0634	89.8007
-18.0598	88.7564
-18.0562	87.6824
-18.0526	86.5840
-18.0490	85.4753
-18.0454	84.3662
-18.0418	83.2704
-18.0382	82.1984
-18.0346	81.1588
-18.0309	80.1561
-18.0273	79.1923
-18.0237	78.2656
-18.0201	77.3681
-18.0165	76.4977
-18.0129	75.6378
-18.0093	74.7841
-18.0057	73.9239
-18.0020	73.0493
-17.9984	72.1598
-17.9948	71.2502
-17.9912	70.3215
-17.9876	69.3812
-17.9840	68.4359
-17.9804	67.4920
-17.9768	66.5631
-17.9731	65.6531
-17.9695	64.7738
-17.9659	63.9264
-17.9623	63.1129
-17.9587	62.3375
-17.9551	61.5915
-17.9515	60.8708
-17.9479	60.1686
-17.9442	59.4745
-17.9406	58.7817
-17.9370	58.0755
-17.9334	57.3517
-17.9298	56.6002
-17.9262	55.8159
-17.9226	54.9898
-17.9190	54.1185
-17.9153	53.1988
-17.9117	52.2252
-17.9081	51.1996
-17.9045	50.1180
-17.9009	48.9839
-17.8973	47.7975
-17.8937	46.5630
-17.8901	45.2852
-17.8864	43.9694
-17.8828	42.6251
-17.8792	41.2549
-17.8756	39.8627
-17.8720	38.4502
-17.8684	37.0230
-17.8648	35.5775
-17.8612	34.1121
-17.8575	32.6281
-17.8539	31.1180
-17.8503	29.5837
-17.8467	28.0220
-17.8431	26.4405
-17.8395	24.8353
-17.8359	23.2142
-17.8323	21.5837
-17.8286	19.9548
-17.8250	18.3345
-17.8214	16.7367
-17.8178	15.1714
-17.8142	13.6499
-17.8106	12.1848
-17.8070	10.7844
-17.8034	9.45675
-17.7997	8.20437
-17.7961	7.03295
-17.7925	5.94191
-17.7889	4.92597
-17.7853	3.98766
-17.7817	3.11558
-17.7781	2.30905
-17.7745	1.55812
-17.7708	0.857204
-17.7672	0.201923
-17.7636	-0.415979
-17.7600	-1.01021
-17.7564	-1.58420
-17.7528	-2.14113
-17.7492	-2.69681
-17.7456	-3.24958
-17.7419	-3.81471
-17.7383	-4.39116
-17.7347	-4.98844
-17.7311	-5.60259
-17.7275	-6.23471
-17.7239	-6.88378
-17.7203	-7.55322
-17.7167	-8.23468
-17.7130	-8.93053
-17.7094	-9.63541
-17.7058	-10.3478
-17.7022	-11.0723
-17.6986	-11.8083
-17.6950	-12.5627
-17.6914	-13.3422
-17.6878	-14.1454
-17.6841	-14.9901
-17.6805	-15.8743
-17.6769	-16.8049
-17.6733	-17.7838
-17.6697	-18.8164
-17.6661	-19.8936
-17.6625	-21.0213
-17.6589	-22.1912
-17.6553	-23.3980
-17.6516	-24.6464
-17.6480	-25.9303
-17.6444	-27.2392
-17.6408	-28.5780
-17.6372	-29.9408
-17.6336	-31.3216
-17.6300	-32.7143
-17.6264	-34.1152
-17.6227	-35.5205
-17.6191	-36.9178
-17.6155	-38.3105
-17.6119	-39.6800
-17.6083	-41.0280
-17.6047	-42.3412
-17.6011	-43.6233
-17.5975	-44.8666
-17.5938	-46.0722
-17.5902	-47.2425
-17.5866	-48.3742
-17.5830	-49.4761
-17.5794	-50.5465
-17.5758	-51.5938
-17.5722	-52.6159
-17.5686	-53.6175
-17.5649	-54.6011
-17.5613	-55.5709
-17.5577	-56.5228
-17.5541	-57.4630
-17.5505	-58.3878
-17.5469	-59.2979
-17.5433	-60.1867
-17.5397	-61.0650
-17.5360	-61.9314
-17.5324	-62.7789
-17.5288	-63.6155
-17.5252	-64.4374
-17.5216	-65.2529
-17.5180	-66.0657
-17.5144	-66.8793
-17.5108	-67.7039
-17.5071	-68.5400
-17.5035	-69.4005
-17.4999	-70.2840
-17.4963	-71.1953
-17.4927	-72.1349
-17.4891	-73.1004
-17.4855	-74.0830
-17.4819	-75.0764
-17.4782	-76.0680
-17.4746	-77.0490
-17.4710	-78.0054
-17.4674	-78.9213
-17.4638	-79.7872
-17.4602	-80.5911
-17.4566	-81.3253
-17.4530	-81.9840
-17.4493	-82.5622
-17.4457	-83.0610
-17.4421	-83.4827
-17.4385	-83.8299
-17.4349	-84.1097
-17.4313	-84.3262
-17.4277	-84.4910
-17.4241	-84.6100
-17.4204	-84.6956
-17.4168	-84.7514
-17.4132	-84.7932
-17.4096	-84.8280
-17.4060	-84.8658
-17.4024	-84.9183
-17.3988	-84.9922
-17.3952	-85.0974
-17.3915	-85.2396
-17.3879	-85.4220
-17.3843	-85.6498
-17.3807	-85.9202
-17.3771	-86.2366
-17.3735	-86.5943
-17.3699	-86.9934
-17.3663	-87.4321
-17.3626	-87.9033
-17.3590	-88.4097
-17.3554	-88.9507
-17.3518	-89.5273
-17.3482	-90.1388
-17.3446	-90.7873
-17.3410	-91.4762
-17.3374	-92.2085
-17.3337	-92.9875
-17.3301	-93.8192
-17.3265	-94.7066
-17.3229	-95.6565
-17.3193	-96.6737
-17.3157	-97.7621
-17.3121	-98.9249
-17.3085	-100.167
-17.3048	-101.488
-17.3012	-102.887
-17.2976	-104.364
-17.2940	-105.912
-17.2904	-107.525
-17.2868	-109.192
-17.2832	-110.901
-17.2796	-112.644
-17.2760	-114.406
-17.2723	-116.177
-17.2687	-117.943
-17.2651	-119.693
-17.2615	-121.418
-17.2579	-123.106
-17.2543	-124.746
-17.2507	-126.331
-17.2471	-127.847
-17.2434	-129.288
-17.2398	-130.650
-17.2362	-131.930
-17.2326	-133.125
-17.2290	-134.240
-17.2254	-135.278
-17.2218	-136.247
-17.2182	-137.151
-17.2145	-138.001
-17.2109	-138.800
-17.2073	-139.553
-17.2037	-140.263
-17.2001	-140.927
-17.1965	-141.541
-17.1929	-142.099
-17.1893	-142.592
-17.1856	-143.009
-17.1820	-143.344
-17.1784	-143.590
-17.1748	-143.738
-17.1712	-143.791
-17.1676	-143.753
-17.1640	-143.633
-17.1604	-143.440
-17.1567	-143.196
-17.1531	-142.922
-17.1495	-142.642
-17.1459	-142.382
-17.1423	-142.169
-17.1387	-142.025
-17.1351	-141.973
-17.1315	-142.031
-17.1278	-142.215
-17.1242	-142.534
-17.1206	-142.991
-17.1170	-143.587
-17.1134	-144.315
-17.1098	-145.166
-17.1062	-146.128
-17.1026	-147.178
-17.0989	-148.303
-17.0953	-149.481
-17.0917	-150.691
-17.0881	-151.914
-17.0845	-153.134
-17.0809	-154.338
-17.0773	-155.513
-17.0737	-156.653
-17.0700	-157.755
-17.0664	-158.817
-17.0628	-159.835
-17.0592	-160.817
-17.0556	-161.758
-17.0520	-162.664
-17.0484	-163.534
-17.0448	-164.370
-17.0411	-165.171
-17.0375	-165.940
-17.0339	-166.679
-17.0303	-167.394
-17.0267	-168.090
-17.0231	-168.776
-17.0195	-169.462
-17.0159	-170.153
-17.0122	-170.868
-17.0086	-171.614
-17.0050	-172.399
-17.0014	-173.237
-16.9978	-174.129
-16.9942	-175.077
-16.9906	-176.084
-16.9870	-177.139
-16.9833	-178.238
-16.9797	-179.372
-16.9761	-180.523
-16.9725	-181.682
-16.9689	-182.829
-16.9653	-183.953
-16.9617	-185.041
-16.9581	-186.084
-16.9544	-187.075
-16.9508	-188.015
-16.9472	-188.906
-16.9436	-189.752
-16.9400	-190.560
-16.9364	-191.338
-16.9328	-192.097
-16.9292	-192.840
-16.9255	-193.576
-16.9219	-194.310
-16.9183	-195.044
-16.9147	-195.783
-16.9111	-196.525
-16.9075	-197.276
-16.9039	-198.040
-16.9003	-198.818
-16.8967	-199.614
-16.8930	-200.439
-16.8894	-201.293
-16.8858	-202.183
-16.8822	-203.116
-16.8786	-204.082
-16.8750	-205.097
-16.8714	-206.141
-16.8678	-207.231
-16.8641	-208.344
-16.8605	-209.486
-16.8569	-210.648
-16.8533	-211.813
-16.8497	-212.984
-16.8461	-214.144
-16.8425	-215.283
-16.8389	-216.392
-16.8352	-217.450
-16.8316	-218.447
-16.8280	-219.375
-16.8244	-220.216
-16.8208	-220.970
-16.8172	-221.631
-16.8136	-222.194
-16.8100	-222.666
-16.8063	-223.061
-16.8027	-223.374
-16.7991	-223.625
-16.7955	-223.820
-16.7919	-223.972
-16.7883	-224.091
-16.7847	-224.184
-16.7811	-224.263
-16.7774	-224.337
-16.7738	-224.413
-16.7702	-224.499
-16.7666	-224.597
-16.7630	-224.714
-16.7594	-224.856
-16.7558	-225.019
-16.7522	-225.208
-16.7485	-225.419
-16.7449	-225.654
-16.7413	-225.914
-16.7377	-226.199
-16.7341	-226.507
-16.7305	-226.846
-16.7269	-227.209
-16.7233	-227.602
-16.7196	-228.028
-16.7160	-228.489
-16.7124	-228.997
-16.7088	-229.549
-16.7052	-230.159
-16.7016	-230.834
-16.6980	-231.581
-16.6944	-232.402
-16.6907	-233.308
-16.6871	-234.298
-16.6835	-235.376
-16.6799	-236.542
-16.6763	-237.793
-16.6727	-239.127
-16.6691	-240.534
-16.6655	-242.009
-16.6618	-243.538
-16.6582	-245.109
-16.6546	-246.707
-16.6510	-248.316
-16.6474	-249.920
-16.6438	-251.499
-16.6402	-253.037
-16.6366	-254.519
-16.6329	-255.930
-16.6293	-257.260
-16.6257	-258.499
-16.6221	-259.643
-16.6185	-260.689
-16.6149	-261.638
-16.6113	-262.489
-16.6077	-263.249
-16.6040	-263.926
-16.6004	-264.523
-16.5968	-265.047
-16.5932	-265.509
-16.5896	-265.911
-16.5860	-266.258
-16.5824	-266.554
-16.5788	-266.802
-16.5751	-267.007
-16.5715	-267.169
-16.5679	-267.290
-16.5643	-267.378
-16.5607	-267.436
-16.5571	-267.471
-16.5535	-267.492
-16.5499	-267.509
-16.5462	-267.530
-16.5426	-267.569
-16.5390	-267.636
-16.5354	-267.742
-16.5318	-267.899
-16.5282	-268.110
-16.5246	-268.385
-16.5210	-268.726
-16.5174	-269.135
-16.5137	-269.614
-16.5101	-270.154
-16.5065	-270.748
-16.5029	-271.391
-16.4993	-272.068
-16.4957	-272.776
-16.4921	-273.497
-16.4885	-274.223
-16.4848	-274.953
-16.4812	-275.668
-16.4776	-276.371
-16.4740	-277.057
-16.4704	-277.728
-16.4668	-278.380
-16.4632	-279.015
-16.4596	-279.636
-16.4559	-280.244
-16.4523	-280.845
-16.4487	-281.438
-16.4451	-282.023
-16.4415	-282.606
-16.4379	-283.184
-16.4343	-283.759
-16.4307	-284.340
-16.4270	-284.929
-16.4234	-285.519
-16.4198	-286.127
-16.4162	-286.746
-16.4126	-287.388
-16.4090	-288.049
-16.4054	-288.731
-16.4018	-289.442
-16.3981	-290.185
-16.3945	-290.952
-16.3909	-291.749
-16.3873	-292.580
-16.3837	-293.440
-16.3801	-294.331
-16.3765	-295.242
-16.3729	-296.172
-16.3692	-297.120
-16.3656	-298.073
-16.3620	-299.025
-16.3584	-299.969
-16.3548	-300.897
-16.3512	-301.798
-16.3476	-302.672
-16.3440	-303.510
-16.3403	-304.310
-16.3367	-305.068
-16.3331	-305.788
-16.3295	-306.462
-16.3259	-307.100
-16.3223	-307.699
-16.3187	-308.259
-16.3151	-308.790
-16.3114	-309.288
-16.3078	-309.764
-16.3042	-310.217
-16.3006	-310.651
-16.2970	-311.074
-16.2934	-311.489
-16.2898	-311.899
-16.2862	-312.315
-16.2825	-312.739
-16.2789	-313.181
-16.2753	-313.647
-16.2717	-314.146
-16.2681	-314.682
-16.2645	-315.267
-16.2609	-315.899
-16.2573	-316.588
-16.2536	-317.326
-16.2500	-318.118
-16.2464	-318.955
-16.2428	-319.832
-16.2392	-320.738
-16.2356	-321.664
-16.2320	-322.595
-16.2284	-323.521
-16.2247	-324.422
-16.2211	-325.286
-16.2175	-326.101
-16.2139	-326.856
-16.2103	-327.538
-16.2067	-328.146
-16.2031	-328.672
-16.1995	-329.116
-16.1958	-329.485
-16.1922	-329.779
-16.1886	-330.006
-16.1850	-330.176
-16.1814	-330.298
-16.1778	-330.385
-16.1742	-330.447
-16.1706	-330.498
-16.1669	-330.551
-16.1633	-330.625
-16.1597	-330.732
-16.1561	-330.890
-16.1525	-331.117
-16.1489	-331.420
-16.1453	-331.816
-16.1417	-332.309
-16.1381	-332.904
-16.1344	-333.599
-16.1308	-334.385
-16.1272	-335.256
-16.1236	-336.196
-16.1200	-337.182
-16.1164	-338.203
-16.1128	-339.235
-16.1092	-340.257
-16.1055	-341.253
-16.1019	-342.205
-16.0983	-343.100
-16.0947	-343.927
-16.0911	-344.679
-16.0875	-345.357
-16.0839	-345.957
-16.0803	-346.485
-16.0766	-346.944
-16.0730	-347.341
-16.0694	-347.681
-16.0658	-347.969
-16.0622	-348.213
-16.0586	-348.415
-16.0550	-348.583
-16.0514	-348.722
-16.0477	-348.840
-16.0441	-348.945
-16.0405	-349.047
-16.0369	-349.153
-16.0333	-349.270
-16.0297	-349.409
-16.0261	-349.573
-16.0225	-349.763
-16.0188	-349.985
-16.0152	-350.231
-16.0116	-350.504
-16.0080	-350.792
-16.0044	-351.093
-16.0008	-351.399
-15.9972	-351.708
-15.9936	-352.010
-15.9899	-352.303
-15.9863	-352.587
-15.9827	-352.855
-15.9791	-353.111
-15.9755	-353.352
-15.9719	-353.581
-15.9683	-353.797
-15.9647	-354.002
-15.9610	-354.204
-15.9574	-354.398
-15.9538	-354.591
-15.9502	-354.788
-15.9466	-354.989
-15.9430	-355.205
-15.9394	-355.437
-15.9358	-355.691
-15.9321	-355.974
-15.9285	-356.287
-15.9249	-356.640
-15.9213	-357.034
-15.9177	-357.474
-15.9141	-357.962
-15.9105	-358.503
-15.9069	-359.097
-15.9032	-359.746
-15.8996	-360.447
-15.8960	-361.195
-15.8924	-361.984
-15.8888	-362.802
-15.8852	-363.639
-15.8816	-364.481
-15.8780	-365.307
-15.8743	-366.100
-15.8707	-366.847
-15.8671	-367.523
-15.8635	-368.121
-15.8599	-368.629
-15.8563	-369.040
-15.8527	-369.352
-15.8491	-369.575
-15.8454	-369.714
-15.8418	-369.784
-15.8382	-369.806
-15.8346	-369.796
-15.8310	-369.774
-15.8274	-369.757
-15.8238	-369.764
-15.8202	-369.803
-15.8165	-369.891
-15.8129	-370.034
-15.8093	-370.239
-15.8057	-370.507
-15.8021	-370.843
-15.7985	-371.247
-15.7949	-371.717
-15.7913	-372.256
-15.7876	-372.856
-15.7840	-373.512
-15.7804	-374.224
-15.7768	-374.982
-15.7732	-375.779
-15.7696	-376.613
-15.7660	-377.471
-15.7624	-378.349
-15.7588	-379.238
-15.7551	-380.125
-15.7515	-381.005
-15.7479	-381.867
-15.7443	-382.704
-15.7407	-383.504
-15.7371	-384.258
-15.7335	-384.966
-15.7299	-385.622
-15.7262	-386.226
-15.7226	-386.773
-15.7190	-387.268
-15.7154	-387.707
-15.7118	-388.096
-15.7082	-388.436
-15.7046	-388.727
-15.7010	-388.972
-15.6973	-389.172
-15.6937	-389.329
-15.6901	-389.446
-15.6865	-389.529
-15.6829	-389.579
-15.6793	-389.602
-15.6757	-389.602
-15.6721	-389.583
-15.6684	-389.543
-15.6648	-389.486
-15.6612	-389.408
-15.6576	-389.306
-15.6540	-389.180
-15.6504	-389.028
-15.6468	-388.846
-15.6432	-388.642
-15.6395	-388.418
-15.6359	-388.183
-15.6323	-387.953
-15.6287	-387.745
-15.6251	-387.580
-15.6215	-387.478
-15.6179	-387.457
-15.6143	-387.539
-15.6106	-387.737
-15.6070	-388.064
-15.6034	-388.528
-15.5998	-389.130
-15.5962	-389.871
-15.5926	-390.742
-15.5890	-391.729
-15.5854	-392.819
-15.5817	-393.986
-15.5781	-395.208
-15.5745	-396.461
-15.5709	-397.718
-15.5673	-398.955
-15.5637	-400.157
-15.5601	-401.303
-15.5565	-402.386
-15.5528	-403.400
-15.5492	-404.345
-15.5456	-405.222
-15.5420	-406.037
-15.5384	-406.798
-15.5348	-407.513
-15.5312	-408.188
-15.5276	-408.835
-15.5239	-409.460
-15.5203	-410.069
-15.5167	-410.672
-15.5131	-411.268
-15.5095	-411.864
-15.5059	-412.457
-15.5023	-413.048
-15.4987	-413.636
-15.4950	-414.215
-15.4914	-414.788
-15.4878	-415.347
-15.4842	-415.889
-15.4806	-416.412
-15.4770	-416.910
-15.4734	-417.373
-15.4698	-417.798
-15.4661	-418.164
-15.4625	-418.463
-15.4589	-418.684
-15.4553	-418.813
-15.4517	-418.837
-15.4481	-418.757
-15.4445	-418.566
-15.4409	-418.264
-15.4372	-417.862
-15.4336	-417.366
-15.4300	-416.793
-15.4264	-416.160
-15.4228	-415.486
-15.4192	-414.789
-15.4156	-414.086
-15.4120	-413.391
-15.4083	-412.722
-15.4047	-412.086
-15.4011	-411.496
-15.3975	-410.959
-15.3939	-410.482
-15.3903	-410.071
-15.3867	-409.731
-15.3831	-409.465
-15.3795	-409.278
-15.3758	-409.174
-15.3722	-409.152
-15.3686	-409.210
-15.3650	-409.352
-15.3614	-409.570
-15.3578	-409.859
-15.3542	-410.215
-15.3506	-410.628
-15.3469	-411.090
-15.3433	-411.593
-15.3397	-412.128
-15.3361	-412.682
-15.3325	-413.249
-15.3289	-413.822
-15.3253	-414.388
-15.3217	-414.946
-15.3180	-415.487
-15.3144	-416.011
-15.3108	-416.513
-15.3072	-416.995
-15.3036	-417.460
-15.3000	-417.911
-15.2964	-418.356
-15.2928	-418.803
-15.2891	-419.260
-15.2855	-419.733
-15.2819	-420.234
-15.2783	-420.760
-15.2747	-421.312
-15.2711	-421.886
-15.2675	-422.476
-15.2639	-423.073
-15.2602	-423.672
-15.2566	-424.262
-15.2530	-424.842
-15.2494	-425.410
-15.2458	-425.969
-15.2422	-426.527
-15.2386	-427.091
-15.2350	-427.668
-15.2313	-428.267
-15.2277	-428.893
-15.2241	-429.548
-15.2205	-430.231
-15.2169	-430.935
-15.2133	-431.651
-15.2097	-432.368
-15.2061	-433.077
-15.2024	-433.767
-15.1988	-434.430
-15.1952	-435.064
-15.1916	-435.671
-15.1880	-436.258
-15.1844	-436.833
-15.1808	-437.410
-15.1772	-438.007
-15.1735	-438.634
-15.1699	-439.304
-15.1663	-440.033
-15.1627	-440.824
-15.1591	-441.681
-15.1555	-442.600
-15.1519	-443.575
-15.1483	-444.600
-15.1446	-445.658
-15.1410	-446.738
-15.1374	-447.823
-15.1338	-448.904
-15.1302	-449.962
-15.1266	-450.983
-15.1230	-451.961
-15.1194	-452.878
-15.1157	-453.729
-15.1121	-454.509
-15.1085	-455.211
-15.1049	-455.832
-15.1013	-456.374
-15.0977	-456.837
-15.0941	-457.221
-15.0905	-457.531
-15.0868	-457.770
-15.0832	-457.941
-15.0796	-458.048
-15.0760	-458.094
-15.0724	-458.086
-15.0688	-458.025
-15.0652	-457.921
-15.0616	-457.781
-15.0579	-457.606
-15.0543	-457.409
-15.0507	-457.192
-15.0471	-456.961
-15.0435	-456.716
-15.0399	-456.461
-15.0363	-456.186
-15.0327	-455.894
-15.0290	-455.578
-15.0254	-455.231
-15.0218	-454.855
-15.0182	-454.445
-15.0146	-454.005
-15.0110	-453.534
-15.0074	-453.037
-15.0038	-452.520
-15.0002	-451.984
-14.9965	-451.445
-14.9929	-450.902
-14.9893	-450.369
-14.9857	-449.852
-14.9821	-449.360
-14.9785	-448.900
-14.9749	-448.480
-14.9713	-448.106
-14.9676	-447.778
-14.9640	-447.504
-14.9604	-447.281
-14.9568	-447.111
-14.9532	-446.990
-14.9496	-446.915
-14.9460	-446.884
-14.9424	-446.891
-14.9387	-446.935
-14.9351	-447.016
-14.9315	-447.132
-14.9279	-447.290
-14.9243	-447.487
-14.9207	-447.733
-14.9171	-448.036
-14.9135	-448.398
-14.9098	-448.827
-14.9062	-449.327
-14.9026	-449.906
-14.8990	-450.563
-14.8954	-451.296
-14.8918	-452.102
-14.8882	-452.972
-14.8846	-453.892
-14.8809	-454.854
-14.8773	-455.836
-14.8737	-456.825
-14.8701	-457.800
-14.8665	-458.746
-14.8629	-459.647
-14.8593	-460.488
-14.8557	-461.265
-14.8520	-461.971
-14.8484	-462.604
-14.8448	-463.167
-14.8412	-463.669
-14.8376	-464.120
-14.8340	-464.531
-14.8304	-464.914
-14.8268	-465.279
-14.8231	-465.640
-14.8195	-466.003
-14.8159	-466.376
-14.8123	-466.761
-14.8087	-467.162
-14.8051	-467.577
-14.8015	-468.004
-14.7979	-468.442
-14.7942	-468.888
-14.7906	-469.338
-14.7870	-469.785
-14.7834	-470.232
-14.7798	-470.672
-14.7762	-471.100
-14.7726	-471.516
-14.7690	-471.915
-14.7653	-472.293
-14.7617	-472.646
-14.7581	-472.972
-14.7545	-473.265
-14.7509	-473.520
-14.7473	-473.733
-14.7437	-473.902
-14.7401	-474.019
-14.7364	-474.081
-14.7328	-474.088
-14.7292	-474.037
-14.7256	-473.923
-14.7220	-473.748
-14.7184	-473.512
-14.7148	-473.218
-14.7112	-472.865
-14.7075	-472.460
-14.7039	-472.002
-14.7003	-471.501
-14.6967	-470.962
-14.6931	-470.389
-14.6895	-469.783
-14.6859	-469.152
-14.6823	-468.494
-14.6786	-467.807
-14.6750	-467.095
-14.6714	-466.352
-14.6678	-465.578
-14.6642	-464.768
-14.6606	-463.925
-14.6570	-463.044
-14.6534	-462.132
-14.6497	-461.188
-14.6461	-460.227
-14.6425	-459.248
-14.6389	-458.271
-14.6353	-457.306
-14.6317	-456.364
-14.6281	-455.463
-14.6245	-454.617
-14.6209	-453.832
-14.6172	-453.126
-14.6136	-452.498
-14.6100	-451.966
-14.6064	-451.524
-14.6028	-451.181
-14.5992	-450.941
-14.5956	-450.799
-14.5920	-450.756
-14.5883	-450.811
-14.5847	-450.965
-14.5811	-451.205
-14.5775	-451.533
-14.5739	-451.928
-14.5703	-452.393
-14.5667	-452.903
-14.5631	-453.440
-14.5594	-453.997
-14.5558	-454.551
-14.5522	-455.087
-14.5486	-455.590
-14.5450	-456.046
-14.5414	-456.441
-14.5378	-456.781
-14.5342	-457.054
-14.5305	-457.272
-14.5269	-457.427
-14.5233	-457.534
-14.5197	-457.603
-14.5161	-457.633
-14.5125	-457.647
-14.5089	-457.643
-14.5053	-457.627
-14.5016	-457.612
-14.4980	-457.597
-14.4944	-457.585
-14.4908	-457.578
-14.4872	-457.577
-14.4836	-457.580
-14.4800	-457.582
-14.4764	-457.584
-14.4727	-457.590
-14.4691	-457.595
-14.4655	-457.609
-14.4619	-457.640
-14.4583	-457.688
-14.4547	-457.771
-14.4511	-457.896
-14.4475	-458.075
-14.4438	-458.309
-14.4402	-458.607
-14.4366	-458.965
-14.4330	-459.387
-14.4294	-459.853
-14.4258	-460.362
-14.4222	-460.893
-14.4186	-461.435
-14.4149	-461.971
-14.4113	-462.486
-14.4077	-462.965
-14.4041	-463.404
-14.4005	-463.786
-14.3969	-464.108
-14.3933	-464.363
-14.3897	-464.551
-14.3860	-464.662
-14.3824	-464.694
-14.3788	-464.646
-14.3752	-464.512
-14.3716	-464.283
-14.3680	-463.958
-14.3644	-463.531
-14.3608	-462.999
-14.3571	-462.357
-14.3535	-461.611
-14.3499	-460.757
-14.3463	-459.808
-14.3427	-458.769
-14.3391	-457.654
-14.3355	-456.483
-14.3319	-455.266
-14.3282	-454.024
-14.3246	-452.778
-14.3210	-451.542
-14.3174	-450.330
-14.3138	-449.154
-14.3102	-448.024
-14.3066	-446.944
-14.3030	-445.917
-14.2993	-444.950
-14.2957	-444.036
-14.2921	-443.186
-14.2885	-442.405
-14.2849	-441.700
-14.2813	-441.086
-14.2777	-440.576
-14.2741	-440.184
-14.2704	-439.924
-14.2668	-439.816
-14.2632	-439.861
-14.2596	-440.068
-14.2560	-440.434
-14.2524	-440.954
-14.2488	-441.617
-14.2452	-442.403
-14.2416	-443.296
-14.2379	-444.270
-14.2343	-445.299
-14.2307	-446.360
-14.2271	-447.420
-14.2235	-448.453
-14.2199	-449.432
-14.2163	-450.335
-14.2127	-451.142
-14.2090	-451.836
-14.2054	-452.408
-14.2018	-452.853
-14.1982	-453.176
-14.1946	-453.377
-14.1910	-453.470
-14.1874	-453.472
-14.1838	-453.394
-14.1801	-453.260
-14.1765	-453.085
-14.1729	-452.893
-14.1693	-452.694
-14.1657	-452.514
-14.1621	-452.360
-14.1585	-452.244
-14.1549	-452.176
-14.1512	-452.160
-14.1476	-452.198
-14.1440	-452.291
-14.1404	-452.442
-14.1368	-452.643
-14.1332	-452.893
-14.1296	-453.190
-14.1260	-453.529
-14.1223	-453.899
-14.1187	-454.293
-14.1151	-454.713
-14.1115	-455.147
-14.1079	-455.594
-14.1043	-456.046
-14.1007	-456.504
-14.0971	-456.975
-14.0934	-457.457
-14.0898	-457.949
-14.0862	-458.470
-14.0826	-459.015
-14.0790	-459.601
-14.0754	-460.230
-14.0718	-460.906
-14.0682	-461.638
-14.0645	-462.418
-14.0609	-463.251
-14.0573	-464.121
-14.0537	-465.023
-14.0501	-465.944
-14.0465	-466.863
-14.0429	-467.772
-14.0393	-468.649
-14.0356	-469.482
-14.0320	-470.259
-14.0284	-470.967
-14.0248	-471.599
-14.0212	-472.143
-14.0176	-472.603
-14.0140	-472.968
-14.0104	-473.242
-14.0067	-473.429
-14.0031	-473.530
-13.9995	-473.557
-13.9959	-473.519
-13.9923	-473.432
-13.9887	-473.309
-13.9851	-473.170
-13.9815	-473.033
-13.9778	-472.916
-13.9742	-472.838
-13.9706	-472.813
-13.9670	-472.861
-13.9634	-472.986
-13.9598	-473.200
-13.9562	-473.499
-13.9526	-473.886
-13.9489	-474.354
-13.9453	-474.890
-13.9417	-475.491
-13.9381	-476.142
-13.9345	-476.835
-13.9309	-477.562
-13.9273	-478.317
-13.9237	-479.100
-13.9200	-479.909
-13.9164	-480.746
-13.9128	-481.607
-13.9092	-482.496
-13.9056	-483.402
-13.9020	-484.327
-13.8984	-485.256
-13.8948	-486.174
-13.8911	-487.070
-13.8875	-487.921
-13.8839	-488.720
-13.8803	-489.447
-13.8767	-490.092
-13.8731	-490.648
-13.8695	-491.113
-13.8659	-491.484
-13.8623	-491.765
-13.8586	-491.958
-13.8550	-492.071
-13.8514	-492.112
-13.8478	-492.092
-13.8442	-492.017
-13.8406	-491.896
-13.8370	-491.737
-13.8334	-491.544
-13.8297	-491.323
-13.8261	-491.081
-13.8225	-490.818
-13.8189	-490.534
-13.8153	-490.230
-13.8117	-489.902
-13.8081	-489.549
-13.8045	-489.175
-13.8008	-488.780
-13.7972	-488.366
-13.7936	-487.940
-13.7900	-487.506
-13.7864	-487.075
-13.7828	-486.652
-13.7792	-486.245
-13.7756	-485.862
-13.7719	-485.503
-13.7683	-485.178
-13.7647	-484.886
-13.7611	-484.632
-13.7575	-484.415
-13.7539	-484.240
-13.7503	-484.105
-13.7467	-484.009
-13.7430	-483.956
-13.7394	-483.943
-13.7358	-483.967
-13.7322	-484.028
-13.7286	-484.124
-13.7250	-484.249
-13.7214	-484.398
-13.7178	-484.567
-13.7141	-484.752
-13.7105	-484.954
-13.7069	-485.169
-13.7033	-485.394
-13.6997	-485.643
-13.6961	-485.908
-13.6925	-486.195
-13.6889	-486.507
-13.6852	-486.844
-13.6816	-487.199
-13.6780	-487.571
-13.6744	-487.952
-13.6708	-488.335
-13.6672	-488.711
-13.6636	-489.070
-13.6600	-489.408
-13.6563	-489.713
-13.6527	-489.985
-13.6491	-490.222
-13.6455	-490.423
-13.6419	-490.588
-13.6383	-490.724
-13.6347	-490.826
-13.6311	-490.903
-13.6274	-490.956
-13.6238	-490.987
-13.6202	-491.000
-13.6166	-490.995
-13.6130	-490.974
-13.6094	-490.942
-13.6058	-490.904
-13.6022	-490.864
-13.5985	-490.827
-13.5949	-490.800
-13.5913	-490.790
-13.5877	-490.804
-13.5841	-490.842
-13.5805	-490.902
-13.5769	-490.980
-13.5733	-491.070
-13.5696	-491.164
-13.5660	-491.243
-13.5624	-491.295
-13.5588	-491.308
-13.5552	-491.268
-13.5516	-491.166
-13.5480	-490.995
-13.5444	-490.750
-13.5407	-490.431
-13.5371	-490.043
-13.5335	-489.593
-13.5299	-489.085
-13.5263	-488.529
-13.5227	-487.936
-13.5191	-487.311
-13.5155	-486.663
-13.5118	-485.998
-13.5082	-485.318
-13.5046	-484.628
-13.5010	-483.930
-13.4974	-483.221
-13.4938	-482.507
-13.4902	-481.791
-13.4866	-481.079
-13.4830	-480.376
-13.4793	-479.690
-13.4757	-479.035
-13.4721	-478.422
-13.4685	-477.866
-13.4649	-477.380
-13.4613	-476.975
-13.4577	-476.665
-13.4541	-476.459
-13.4504	-476.362
-13.4468	-476.378
-13.4432	-476.507
-13.4396	-476.743
-13.4360	-477.083
-13.4324	-477.514
-13.4288	-478.027
-13.4252	-478.605
-13.4215	-479.234
-13.4179	-479.895
-13.4143	-480.576
-13.4107	-481.253
-13.4071	-481.912
-13.4035	-482.534
-13.3999	-483.105
-13.3963	-483.615
-13.3926	-484.051
-13.3890	-484.408
-13.3854	-484.683
-13.3818	-484.881
-13.3782	-485.005
-13.3746	-485.066
-13.3710	-485.078
-13.3674	-485.053
-13.3637	-485.009
-13.3601	-484.963
-13.3565	-484.931
-13.3529	-484.923
-13.3493	-484.946
-13.3457	-485.007
-13.3421	-485.103
-13.3385	-485.236
-13.3348	-485.399
-13.3312	-485.589
-13.3276	-485.794
-13.3240	-486.011
-13.3204	-486.232
-13.3168	-486.448
-13.3132	-486.655
-13.3096	-486.840
-13.3059	-486.993
-13.3023	-487.104
-13.2987	-487.161
-13.2951	-487.155
-13.2915	-487.079
-13.2879	-486.926
-13.2843	-486.696
-13.2807	-486.392
-13.2770	-486.019
-13.2734	-485.587
-13.2698	-485.105
-13.2662	-484.587
-13.2626	-484.044
-13.2590	-483.489
-13.2554	-482.927
-13.2518	-482.370
-13.2481	-481.819
-13.2445	-481.277
-13.2409	-480.748
-13.2373	-480.230
-13.2337	-479.719
-13.2301	-479.217
-13.2265	-478.724
-13.2229	-478.236
-13.2192	-477.756
-13.2156	-477.291
-13.2120	-476.837
-13.2084	-476.407
-13.2048	-476.001
-13.2012	-475.632
-13.1976	-475.302
-13.1940	-475.023
-13.1903	-474.801
-13.1867	-474.638
-13.1831	-474.539
-13.1795	-474.503
-13.1759	-474.524
-13.1723	-474.603
-13.1687	-474.728
-13.1651	-474.891
-13.1614	-475.084
-13.1578	-475.294
-13.1542	-475.515
-13.1506	-475.739
-13.1470	-475.968
-13.1434	-476.198
-13.1398	-476.429
-13.1362	-476.664
-13.1325	-476.905
-13.1289	-477.154
-13.1253	-477.415
-13.1217	-477.683
-13.1181	-477.956
-13.1145	-478.232
-13.1109	-478.498
-13.1073	-478.749
-13.1037	-478.974
-13.1000	-479.158
-13.0964	-479.289
-13.0928	-479.358
-13.0892	-479.360
-13.0856	-479.285
-13.0820	-479.135
-13.0784	-478.907
-13.0748	-478.607
-13.0711	-478.243
-13.0675	-477.827
-13.0639	-477.366
-13.0603	-476.880
-13.0567	-476.377
-13.0531	-475.875
-13.0495	-475.389
-13.0459	-474.931
-13.0422	-474.512
-13.0386	-474.139
-13.0350	-473.818
-13.0314	-473.552
-13.0278	-473.337
-13.0242	-473.172
-13.0206	-473.047
-13.0170	-472.955
-13.0133	-472.886
-13.0097	-472.829
-13.0061	-472.779
-13.0025	-472.722
-12.9989	-472.652
-12.9953	-472.569
-12.9917	-472.467
-12.9881	-472.348
-12.9844	-472.207
-12.9808	-472.053
-12.9772	-471.889
-12.9736	-471.723
-12.9700	-471.561
-12.9664	-471.411
-12.9628	-471.277
-12.9592	-471.166
-12.9555	-471.080
-12.9519	-471.019
-12.9483	-470.978
-12.9447	-470.951
-12.9411	-470.930
-12.9375	-470.905
-12.9339	-470.863
-12.9303	-470.796
-12.9266	-470.690
-12.9230	-470.539
-12.9194	-470.336
-12.9158	-470.079
-12.9122	-469.770
-12.9086	-469.409
-12.9050	-469.010
-12.9014	-468.578
-12.8977	-468.132
-12.8941	-467.686
-12.8905	-467.256
-12.8869	-466.857
-12.8833	-466.500
-12.8797	-466.199
-12.8761	-465.955
-12.8725	-465.769
-12.8688	-465.629
-12.8652	-465.526
-12.8616	-465.437
-12.8580	-465.345
-12.8544	-465.230
-12.8508	-465.066
-12.8472	-464.833
-12.8436	-464.517
-12.8399	-464.109
-12.8363	-463.604
-12.8327	-463.003
-12.8291	-462.316
-12.8255	-461.553
-12.8219	-460.735
-12.8183	-459.880
-12.8147	-459.017
-12.8110	-458.167
-12.8074	-457.358
-12.8038	-456.612
-12.8002	-455.958
-12.7966	-455.413
-12.7930	-455.003
-12.7894	-454.738
-12.7858	-454.638
-12.7821	-454.705
-12.7785	-454.952
-12.7749	-455.379
-12.7713	-455.984
-12.7677	-456.761
-12.7641	-457.699
-12.7605	-458.786
-12.7569	-460.000
-12.7532	-461.328
-12.7496	-462.743
-12.7460	-464.228
-12.7424	-465.760
-12.7388	-467.321
-12.7352	-468.897
-12.7316	-470.470
-12.7280	-472.036
-12.7244	-473.583
-12.7207	-475.107
-12.7171	-476.612
-12.7135	-478.090
-12.7099	-479.544
-12.7063	-480.969
-12.7027	-482.370
-12.6991	-483.739
-12.6955	-485.080
-12.6918	-486.384
-12.6882	-487.649
-12.6846	-488.874
-12.6810	-490.050
-12.6774	-491.179
-12.6738	-492.258
-12.6702	-493.280
-12.6666	-494.242
-12.6629	-495.141
-12.6593	-495.977
-12.6557	-496.738
-12.6521	-497.421
-12.6485	-498.019
-12.6449	-498.524
-12.6413	-498.928
-12.6377	-499.226
-12.6340	-499.413
-12.6304	-499.474
-12.6268	-499.426
-12.6232	-499.258
-12.6196	-498.975
-12.6160	-498.590
-12.6124	-498.105
-12.6088	-497.535
-12.6051	-496.885
-12.6015	-496.166
-12.5979	-495.378
-12.5943	-494.533
-12.5907	-493.623
-12.5871	-492.650
-12.5835	-491.615
-12.5799	-490.520
-12.5762	-489.366
-12.5726	-488.155
-12.5690	-486.901
-12.5654	-485.619
-12.5618	-484.317
-12.5582	-483.023
-12.5546	-481.750
-12.5510	-480.520
-12.5473	-479.352
-12.5437	-478.263
-12.5401	-477.258
-12.5365	-476.357
-12.5329	-475.551
-12.5293	-474.847
-12.5257	-474.234
-12.5221	-473.706
-12.5184	-473.254
-12.5148	-472.853
-12.5112	-472.498
-12.5076	-472.170
-12.5040	-471.853
-12.5004	-471.531
-12.4968	-471.195
-12.4932	-470.825
-12.4895	-470.417
-12.4859	-469.957
-12.4823	-469.443
-12.4787	-468.870
-12.4751	-468.234
-12.4715	-467.543
-12.4679	-466.800
-12.4643	-466.009
-12.4606	-465.181
-12.4570	-464.315
-12.4534	-463.421
-12.4498	-462.501
-12.4462	-461.554
-12.4426	-460.584
-12.4390	-459.587
-12.4354	-458.563
-12.4317	-457.516
-12.4281	-456.445
-12.4245	-455.356
-12.4209	-454.258
-12.4173	-453.159
-12.4137	-452.074
-12.4101	-451.018
-12.4065	-450.001
-12.4028	-449.043
-12.3992	-448.158
-12.3956	-447.363
-12.3920	-446.673
-12.3884	-446.104
-12.3848	-445.666
-12.3812	-445.371
-12.3776	-445.226
-12.3739	-445.236
-12.3703	-445.402
-12.3667	-445.721
-12.3631	-446.188
-12.3595	-446.790
-12.3559	-447.518
-12.3523	-448.353
-12.3487	-449.274
-12.3451	-450.264
-12.3414	-451.295
-12.3378	-452.353
-12.3342	-453.414
-12.3306	-454.455
-12.3270	-455.466
-12.3234	-456.429
-12.3198	-457.333
-12.3162	-458.171
-12.3125	-458.937
-12.3089	-459.631
-12.3053	-460.252
-12.3017	-460.806
-12.2981	-461.297
-12.2945	-461.735
-12.2909	-462.129
-12.2873	-462.490
-12.2836	-462.829
-12.2800	-463.153
-12.2764	-463.476
-12.2728	-463.804
-12.2692	-464.143
-12.2656	-464.496
-12.2620	-464.867
-12.2584	-465.256
-12.2547	-465.661
-12.2511	-466.079
-12.2475	-466.510
-12.2439	-466.945
-12.2403	-467.390
-12.2367	-467.834
-12.2331	-468.277
-12.2295	-468.719
-12.2258	-469.154
-12.2222	-469.583
-12.2186	-470.010
-12.2150	-470.428
-12.2114	-470.848
-12.2078	-471.272
-12.2042	-471.707
-12.2006	-472.166
-12.1969	-472.655
-12.1933	-473.188
-12.1897	-473.774
-12.1861	-474.422
-12.1825	-475.136
-12.1789	-475.917
-12.1753	-476.761
-12.1717	-477.666
-12.1680	-478.612
-12.1644	-479.591
-12.1608	-480.585
-12.1572	-481.577
-12.1536	-482.548
-12.1500	-483.484
-12.1464	-484.364
-12.1428	-485.180
-12.1391	-485.920
-12.1355	-486.577
-12.1319	-487.149
-12.1283	-487.637
-12.1247	-488.044
-12.1211	-488.375
-12.1175	-488.638
-12.1139	-488.841
-12.1102	-488.991
-12.1066	-489.097
-12.1030	-489.167
-12.0994	-489.209
-12.0958	-489.233
-12.0922	-489.251
-12.0886	-489.267
-12.0850	-489.297
-12.0813	-489.348
-12.0777	-489.428
-12.0741	-489.544
-12.0705	-489.704
-12.0669	-489.911
-12.0633	-490.166
-12.0597	-490.470
-12.0561	-490.823
-12.0524	-491.222
-12.0488	-491.661
-12.0452	-492.142
-12.0416	-492.657
-12.0380	-493.198
-12.0344	-493.765
-12.0308	-494.344
-12.0272	-494.932
-12.0235	-495.516
-12.0199	-496.087
-12.0163	-496.633
-12.0127	-497.144
-12.0091	-497.616
-12.0055	-498.037
-12.0019	-498.404
-11.9983	-498.711
-11.9946	-498.954
-11.9910	-499.131
-11.9874	-499.241
-11.9838	-499.274
-11.9802	-499.234
-11.9766	-499.112
-11.9730	-498.896
-11.9694	-498.590
-11.9658	-498.182
-11.9621	-497.665
-11.9585	-497.044
-11.9549	-496.317
-11.9513	-495.490
-11.9477	-494.567
-11.9441	-493.563
-11.9405	-492.487
-11.9369	-491.357
-11.9332	-490.188
-11.9296	-488.999
-11.9260	-487.804
-11.9224	-486.621
-11.9188	-485.467
-11.9152	-484.355
-11.9116	-483.301
-11.9080	-482.320
-11.9043	-481.417
-11.9007	-480.606
-11.8971	-479.891
-11.8935	-479.272
-11.8899	-478.748
-11.8863	-478.315
-11.8827	-477.958
-11.8791	-477.664
-11.8754	-477.418
-11.8718	-477.199
-11.8682	-476.988
-11.8646	-476.769
-11.8610	-476.522
-11.8574	-476.234
-11.8538	-475.897
-11.8502	-475.501
-11.8465	-475.039
-11.8429	-474.513
-11.8393	-473.920
-11.8357	-473.263
-11.8321	-472.546
-11.8285	-471.774
-11.8249	-470.953
-11.8213	-470.087
-11.8176	-469.188
-11.8140	-468.254
-11.8104	-467.295
-11.8068	-466.312
-11.8032	-465.308
-11.7996	-464.288
-11.7960	-463.254
-11.7924	-462.211
-11.7887	-461.164
-11.7851	-460.117
-11.7815	-459.079
-11.7779	-458.058
-11.7743	-457.062
-11.7707	-456.100
-11.7671	-455.189
-11.7635	-454.333
-11.7598	-453.549
-11.7562	-452.851
-11.7526	-452.245
-11.7490	-451.749
-11.7454	-451.370
-11.7418	-451.115
-11.7382	-450.995
-11.7346	-451.007
-11.7309	-451.150
-11.7273	-451.423
-11.7237	-451.815
-11.7201	-452.318
-11.7165	-452.921
-11.7129	-453.608
-11.7093	-454.368
-11.7057	-455.185
-11.7020	-456.050
-11.6984	-456.947
-11.6948	-457.865
-11.6912	-458.790
-11.6876	-459.711
-11.6840	-460.614
-11.6804	-461.487
-11.6768	-462.318
-11.6731	-463.095
-11.6695	-463.812
-11.6659	-464.460
-11.6623	-465.039
-11.6587	-465.551
-11.6551	-466.000
-11.6515	-466.390
-11.6479	-466.729
-11.6442	-467.023
-11.6406	-467.281
-11.6370	-467.500
-11.6334	-467.688
-11.6298	-467.844
-11.6262	-467.962
-11.6226	-468.041
-11.6190	-468.078
-11.6153	-468.065
-11.6117	-467.997
-11.6081	-467.872
-11.6045	-467.686
-11.6009	-467.435
-11.5973	-467.121
-11.5937	-466.750
-11.5901	-466.322
-11.5865	-465.850
-11.5828	-465.341
-11.5792	-464.810
-11.5756	-464.267
-11.5720	-463.731
-11.5684	-463.208
-11.5648	-462.718
-11.5612	-462.269
-11.5576	-461.873
-11.5539	-461.537
-11.5503	-461.268
-11.5467	-461.074
-11.5431	-460.951
-11.5395	-460.902
-11.5359	-460.928
-11.5323	-461.025
-11.5287	-461.193
-11.5250	-461.429
-11.5214	-461.730
-11.5178	-462.093
-11.5142	-462.520
-11.5106	-463.006
-11.5070	-463.549
-11.5034	-464.144
-11.4998	-464.788
-11.4961	-465.476
-11.4925	-466.203
-11.4889	-466.964
-11.4853	-467.751
-11.4817	-468.562
-11.4781	-469.392
-11.4745	-470.239
-11.4709	-471.097
-11.4672	-471.969
-11.4636	-472.852
-11.4600	-473.745
-11.4564	-474.651
-11.4528	-475.565
-11.4492	-476.484
-11.4456	-477.403
-11.4420	-478.317
-11.4383	-479.213
-11.4347	-480.085
-11.4311	-480.918
-11.4275	-481.697
-11.4239	-482.409
-11.4203	-483.043
-11.4167	-483.585
-11.4131	-484.025
-11.4094	-484.360
-11.4058	-484.580
-11.4022	-484.685
-11.3986	-484.681
-11.3950	-484.571
-11.3914	-484.364
-11.3878	-484.077
-11.3842	-483.723
-11.3805	-483.319
-11.3769	-482.886
-11.3733	-482.443
-11.3697	-482.005
-11.3661	-481.589
-11.3625	-481.205
-11.3589	-480.863
-11.3553	-480.568
-11.3516	-480.321
-11.3480	-480.126
-11.3444	-479.980
-11.3408	-479.889
-11.3372	-479.854
-11.3336	-479.878
-11.3300	-479.967
-11.3264	-480.124
-11.3227	-480.351
-11.3191	-480.653
-11.3155	-481.029
-11.3119	-481.472
-11.3083	-481.983
-11.3047	-482.551
-11.3011	-483.164
-11.2975	-483.814
-11.2938	-484.487
-11.2902	-485.166
-11.2866	-485.841
-11.2830	-486.499
-11.2794	-487.126
-11.2758	-487.709
-11.2722	-488.241
-11.2686	-488.704
-11.2649	-489.096
-11.2613	-489.406
-11.2577	-489.627
-11.2541	-489.749
-11.2505	-489.775
-11.2469	-489.702
-11.2433	-489.527
-11.2397	-489.256
-11.2360	-488.893
-11.2324	-488.448
-11.2288	-487.931
-11.2252	-487.358
-11.2216	-486.735
-11.2180	-486.081
-11.2144	-485.411
-11.2108	-484.734
-11.2072	-484.067
-11.2035	-483.413
-11.1999	-482.779
-11.1963	-482.168
-11.1927	-481.577
-11.1891	-481.005
-11.1855	-480.443
-11.1819	-479.889
-11.1783	-479.337
-11.1746	-478.783
-11.1710	-478.229
-11.1674	-477.676
-11.1638	-477.124
-11.1602	-476.584
-11.1566	-476.064
-11.1530	-475.572
-11.1494	-475.119
-11.1457	-474.712
[truncated: 63,536 more rows]
