# Supplementary material for: Aqueous Depolymerization of Polyethylene at Ambient Temperature: In Situ Generation of Permanganate Using Ozone
Source: ACS Sustain Chem Eng. 2026 Mar 17;14(12):5995–6005. doi: 10.1021/acssuschemeng.5c12302 (PMC13040521; doi:10.1021/acssuschemeng.5c12302)
Supplement: Supplementary file 2 [file sc5c12302_si_002.zip › Supplemental_information_raw_data_and_code/Repeat experiment 3/NMR/24.csv]

-18.3669	81.5560
-18.3633	81.5118
-18.3597	81.4762
-18.3561	81.4385
-18.3524	81.3928
-18.3488	81.3309
-18.3452	81.2506
-18.3416	81.1452
-18.3380	81.0181
-18.3344	80.8659
-18.3308	80.6901
-18.3272	80.4942
-18.3235	80.2771
-18.3199	80.0466
-18.3163	79.7987
-18.3127	79.5424
-18.3091	79.2760
-18.3055	79.0028
-18.3019	78.7273
-18.2983	78.4465
-18.2946	78.1717
-18.2910	77.8947
-18.2874	77.6194
-18.2838	77.3414
-18.2802	77.0615
-18.2766	76.7723
-18.2730	76.4720
-18.2694	76.1491
-18.2657	75.7982
-18.2621	75.4151
-18.2585	74.9892
-18.2549	74.5189
-18.2513	73.9986
-18.2477	73.4225
-18.2441	72.8005
-18.2405	72.1311
-18.2368	71.4193
-18.2332	70.6725
-18.2296	69.8954
-18.2260	69.0908
-18.2224	68.2610
-18.2188	67.4106
-18.2152	66.5291
-18.2116	65.6147
-18.2079	64.6542
-18.2043	63.6422
-18.2007	62.5665
-18.1971	61.4186
-18.1935	60.1874
-18.1899	58.8724
-18.1863	57.4654
-18.1827	55.9707
-18.1790	54.3922
-18.1754	52.7417
-18.1718	51.0294
-18.1682	49.2666
-18.1646	47.4696
-18.1610	45.6556
-18.1574	43.8354
-18.1538	42.0287
-18.1501	40.2450
-18.1465	38.4989
-18.1429	36.8008
-18.1393	35.1611
-18.1357	33.5874
-18.1321	32.0869
-18.1285	30.6669
-18.1249	29.3282
-18.1212	28.0765
-18.1176	26.9077
-18.1140	25.8236
-18.1104	24.8150
-18.1068	23.8770
-18.1032	23.0046
-18.0996	22.1907
-18.0960	21.4304
-18.0923	20.7151
-18.0887	20.0412
-18.0851	19.4050
-18.0815	18.8103
-18.0779	18.2526
-18.0743	17.7328
-18.0707	17.2556
-18.0671	16.8199
-18.0634	16.4317
-18.0598	16.0919
-18.0562	15.8021
-18.0526	15.5646
-18.0490	15.3786
-18.0454	15.2441
-18.0418	15.1563
-18.0382	15.1149
-18.0346	15.1119
-18.0309	15.1371
-18.0273	15.1827
-18.0237	15.2379
-18.0201	15.2862
-18.0165	15.3112
-18.0129	15.3007
-18.0093	15.2362
-18.0057	15.1056
-18.0020	14.8944
-17.9984	14.5968
-17.9948	14.2039
-17.9912	13.7140
-17.9876	13.1287
-17.9840	12.4493
-17.9804	11.6845
-17.9768	10.8446
-17.9731	9.93914
-17.9695	8.98049
-17.9659	7.98210
-17.9623	6.95206
-17.9587	5.90143
-17.9551	4.83736
-17.9515	3.75991
-17.9479	2.67542
-17.9442	1.58390
-17.9406	0.481832
-17.9370	-0.627958
-17.9334	-1.75011
-17.9298	-2.87913
-17.9262	-4.01896
-17.9226	-5.15950
-17.9190	-6.30200
-17.9153	-7.44340
-17.9117	-8.57492
-17.9081	-9.69654
-17.9045	-10.8011
-17.9009	-11.8924
-17.8973	-12.9662
-17.8937	-14.0247
-17.8901	-15.0666
-17.8864	-16.0959
-17.8828	-17.1166
-17.8792	-18.1275
-17.8756	-19.1346
-17.8720	-20.1363
-17.8684	-21.1418
-17.8648	-22.1517
-17.8612	-23.1727
-17.8575	-24.2125
-17.8539	-25.2798
-17.8503	-26.3842
-17.8467	-27.5294
-17.8431	-28.7307
-17.8395	-29.9847
-17.8359	-31.2991
-17.8323	-32.6721
-17.8286	-34.0965
-17.8250	-35.5684
-17.8214	-37.0797
-17.8178	-38.6199
-17.8142	-40.1815
-17.8106	-41.7528
-17.8070	-43.3336
-17.8034	-44.9154
-17.7997	-46.5020
-17.7961	-48.0923
-17.7925	-49.6889
-17.7889	-51.2990
-17.7853	-52.9242
-17.7817	-54.5640
-17.7781	-56.2229
-17.7745	-57.8955
-17.7708	-59.5803
-17.7672	-61.2649
-17.7636	-62.9411
-17.7600	-64.5884
-17.7564	-66.1969
-17.7528	-67.7498
-17.7492	-69.2308
-17.7456	-70.6273
-17.7419	-71.9283
-17.7383	-73.1170
-17.7347	-74.1907
-17.7311	-75.1442
-17.7275	-75.9744
-17.7239	-76.6890
-17.7203	-77.2851
-17.7167	-77.7785
-17.7130	-78.1771
-17.7094	-78.4991
-17.7058	-78.7638
-17.7022	-78.9873
-17.6986	-79.1915
-17.6950	-79.3970
-17.6914	-79.6209
-17.6878	-79.8767
-17.6841	-80.1746
-17.6805	-80.5186
-17.6769	-80.9101
-17.6733	-81.3497
-17.6697	-81.8295
-17.6661	-82.3447
-17.6625	-82.8809
-17.6589	-83.4319
-17.6553	-83.9893
-17.6516	-84.5473
-17.6480	-85.0999
-17.6444	-85.6441
-17.6408	-86.1788
-17.6372	-86.7037
-17.6336	-87.2185
-17.6300	-87.7304
-17.6264	-88.2369
-17.6227	-88.7417
-17.6191	-89.2515
-17.6155	-89.7628
-17.6119	-90.2846
-17.6083	-90.8111
-17.6047	-91.3509
-17.6011	-91.9019
-17.5975	-92.4680
-17.5938	-93.0451
-17.5902	-93.6440
-17.5866	-94.2667
-17.5830	-94.9081
-17.5794	-95.5783
-17.5758	-96.2795
-17.5722	-97.0122
-17.5686	-97.7888
-17.5649	-98.6052
-17.5613	-99.4733
-17.5577	-100.400
-17.5541	-101.392
-17.5505	-102.457
-17.5469	-103.600
-17.5433	-104.832
-17.5397	-106.155
-17.5360	-107.571
-17.5324	-109.079
-17.5288	-110.678
-17.5252	-112.359
-17.5216	-114.118
-17.5180	-115.942
-17.5144	-117.826
-17.5108	-119.760
-17.5071	-121.732
-17.5035	-123.734
-17.4999	-125.759
-17.4963	-127.800
-17.4927	-129.845
-17.4891	-131.890
-17.4855	-133.923
-17.4819	-135.932
-17.4782	-137.904
-17.4746	-139.828
-17.4710	-141.686
-17.4674	-143.464
-17.4638	-145.149
-17.4602	-146.725
-17.4566	-148.183
-17.4530	-149.515
-17.4493	-150.718
-17.4457	-151.792
-17.4421	-152.744
-17.4385	-153.580
-17.4349	-154.310
-17.4313	-154.950
-17.4277	-155.512
-17.4241	-156.006
-17.4204	-156.443
-17.4168	-156.830
-17.4132	-157.171
-17.4096	-157.464
-17.4060	-157.710
-17.4024	-157.907
-17.3988	-158.050
-17.3952	-158.136
-17.3915	-158.166
-17.3879	-158.139
-17.3843	-158.062
-17.3807	-157.940
-17.3771	-157.784
-17.3735	-157.605
-17.3699	-157.417
-17.3663	-157.236
-17.3626	-157.078
-17.3590	-156.957
-17.3554	-156.887
-17.3518	-156.882
-17.3482	-156.951
-17.3446	-157.105
-17.3410	-157.346
-17.3374	-157.678
-17.3337	-158.097
-17.3301	-158.599
-17.3265	-159.176
-17.3229	-159.818
-17.3193	-160.514
-17.3157	-161.255
-17.3121	-162.029
-17.3085	-162.828
-17.3048	-163.647
-17.3012	-164.480
-17.2976	-165.320
-17.2940	-166.167
-17.2904	-167.018
-17.2868	-167.871
-17.2832	-168.725
-17.2796	-169.580
-17.2760	-170.432
-17.2723	-171.282
-17.2687	-172.128
-17.2651	-172.970
-17.2615	-173.806
-17.2579	-174.636
-17.2543	-175.462
-17.2507	-176.283
-17.2471	-177.103
-17.2434	-177.922
-17.2398	-178.742
-17.2362	-179.562
-17.2326	-180.384
-17.2290	-181.202
-17.2254	-182.016
-17.2218	-182.820
-17.2182	-183.608
-17.2145	-184.372
-17.2109	-185.111
-17.2073	-185.818
-17.2037	-186.488
-17.2001	-187.123
-17.1965	-187.715
-17.1929	-188.265
-17.1893	-188.779
-17.1856	-189.253
-17.1820	-189.693
-17.1784	-190.102
-17.1748	-190.485
-17.1712	-190.849
-17.1676	-191.198
-17.1640	-191.538
-17.1604	-191.877
-17.1567	-192.218
-17.1531	-192.565
-17.1495	-192.923
-17.1459	-193.295
-17.1423	-193.677
-17.1387	-194.069
-17.1351	-194.467
-17.1315	-194.863
-17.1278	-195.253
-17.1242	-195.631
-17.1206	-195.985
-17.1170	-196.311
-17.1134	-196.599
-17.1098	-196.847
-17.1062	-197.055
-17.1026	-197.219
-17.0989	-197.351
-17.0953	-197.455
-17.0917	-197.549
-17.0881	-197.647
-17.0845	-197.773
-17.0809	-197.942
-17.0773	-198.176
-17.0737	-198.491
-17.0700	-198.899
-17.0664	-199.407
-17.0628	-200.023
-17.0592	-200.743
-17.0556	-201.559
-17.0520	-202.464
-17.0484	-203.443
-17.0448	-204.482
-17.0411	-205.563
-17.0375	-206.669
-17.0339	-207.785
-17.0303	-208.895
-17.0267	-209.992
-17.0231	-211.062
-17.0195	-212.104
-17.0159	-213.109
-17.0122	-214.080
-17.0086	-215.016
-17.0050	-215.919
-17.0014	-216.798
-16.9978	-217.647
-16.9942	-218.474
-16.9906	-219.285
-16.9870	-220.075
-16.9833	-220.849
-16.9797	-221.608
-16.9761	-222.348
-16.9725	-223.071
-16.9689	-223.780
-16.9653	-224.475
-16.9617	-225.159
-16.9581	-225.837
-16.9544	-226.511
-16.9508	-227.187
-16.9472	-227.864
-16.9436	-228.550
-16.9400	-229.237
-16.9364	-229.918
-16.9328	-230.588
-16.9292	-231.238
-16.9255	-231.857
-16.9219	-232.433
-16.9183	-232.958
-16.9147	-233.426
-16.9111	-233.835
-16.9075	-234.185
-16.9039	-234.474
-16.9003	-234.717
-16.8967	-234.915
-16.8930	-235.082
-16.8894	-235.221
-16.8858	-235.346
-16.8822	-235.470
-16.8786	-235.594
-16.8750	-235.732
-16.8714	-235.889
-16.8678	-236.071
-16.8641	-236.286
-16.8605	-236.536
-16.8569	-236.820
-16.8533	-237.137
-16.8497	-237.487
-16.8461	-237.863
-16.8425	-238.261
-16.8389	-238.674
-16.8352	-239.095
-16.8316	-239.524
-16.8280	-239.955
-16.8244	-240.385
-16.8208	-240.814
-16.8172	-241.245
-16.8136	-241.678
-16.8100	-242.114
-16.8063	-242.562
-16.8027	-243.024
-16.7991	-243.508
-16.7955	-244.021
-16.7919	-244.568
-16.7883	-245.152
-16.7847	-245.779
-16.7811	-246.452
-16.7774	-247.166
-16.7738	-247.914
-16.7702	-248.696
-16.7666	-249.500
-16.7630	-250.316
-16.7594	-251.140
-16.7558	-251.964
-16.7522	-252.787
-16.7485	-253.612
-16.7449	-254.440
-16.7413	-255.277
-16.7377	-256.140
-16.7341	-257.033
-16.7305	-257.973
-16.7269	-258.970
-16.7233	-260.033
-16.7196	-261.172
-16.7160	-262.387
-16.7124	-263.682
-16.7088	-265.050
-16.7052	-266.484
-16.7016	-267.972
-16.6980	-269.501
-16.6944	-271.054
-16.6907	-272.620
-16.6871	-274.180
-16.6835	-275.724
-16.6799	-277.237
-16.6763	-278.712
-16.6727	-280.139
-16.6691	-281.516
-16.6655	-282.843
-16.6618	-284.117
-16.6582	-285.340
-16.6546	-286.516
-16.6510	-287.651
-16.6474	-288.750
-16.6438	-289.817
-16.6402	-290.857
-16.6366	-291.872
-16.6329	-292.866
-16.6293	-293.837
-16.6257	-294.782
-16.6221	-295.700
-16.6185	-296.581
-16.6149	-297.419
-16.6113	-298.205
-16.6077	-298.933
-16.6040	-299.593
-16.6004	-300.177
-16.5968	-300.684
-16.5932	-301.109
-16.5896	-301.454
-16.5860	-301.722
-16.5824	-301.915
-16.5788	-302.043
-16.5751	-302.116
-16.5715	-302.139
-16.5679	-302.125
-16.5643	-302.081
-16.5607	-302.016
-16.5571	-301.934
-16.5535	-301.846
-16.5499	-301.752
-16.5462	-301.660
-16.5426	-301.579
-16.5390	-301.515
-16.5354	-301.482
-16.5318	-301.487
-16.5282	-301.545
-16.5246	-301.661
-16.5210	-301.853
-16.5174	-302.121
-16.5137	-302.474
-16.5101	-302.915
-16.5065	-303.439
-16.5029	-304.036
-16.4993	-304.706
-16.4957	-305.431
-16.4921	-306.204
-16.4885	-307.002
-16.4848	-307.817
-16.4812	-308.632
-16.4776	-309.438
-16.4740	-310.222
-16.4704	-310.981
-16.4668	-311.706
-16.4632	-312.399
-16.4596	-313.066
-16.4559	-313.711
-16.4523	-314.335
-16.4487	-314.955
-16.4451	-315.576
-16.4415	-316.207
-16.4379	-316.859
-16.4343	-317.540
-16.4307	-318.257
-16.4270	-319.015
-16.4234	-319.817
-16.4198	-320.667
-16.4162	-321.564
-16.4126	-322.508
-16.4090	-323.492
-16.4054	-324.509
-16.4018	-325.552
-16.3981	-326.606
-16.3945	-327.655
-16.3909	-328.689
-16.3873	-329.687
-16.3837	-330.624
-16.3801	-331.486
-16.3765	-332.254
-16.3729	-332.911
-16.3692	-333.435
-16.3656	-333.820
-16.3620	-334.055
-16.3584	-334.137
-16.3548	-334.072
-16.3512	-333.869
-16.3476	-333.539
-16.3440	-333.100
-16.3403	-332.578
-16.3367	-331.998
-16.3331	-331.384
-16.3295	-330.765
-16.3259	-330.165
-16.3223	-329.603
-16.3187	-329.101
-16.3151	-328.670
-16.3114	-328.323
-16.3078	-328.061
-16.3042	-327.886
-16.3006	-327.800
-16.2970	-327.796
-16.2934	-327.870
-16.2898	-328.015
-16.2862	-328.229
-16.2825	-328.500
-16.2789	-328.828
-16.2753	-329.209
-16.2717	-329.638
-16.2681	-330.115
-16.2645	-330.641
-16.2609	-331.216
-16.2573	-331.839
-16.2536	-332.513
-16.2500	-333.239
-16.2464	-334.017
-16.2428	-334.840
-16.2392	-335.708
-16.2356	-336.615
-16.2320	-337.553
-16.2284	-338.518
-16.2247	-339.501
-16.2211	-340.495
-16.2175	-341.493
-16.2139	-342.496
-16.2103	-343.497
-16.2067	-344.493
-16.2031	-345.487
-16.1995	-346.477
-16.1958	-347.467
-16.1922	-348.456
-16.1886	-349.450
-16.1850	-350.446
-16.1814	-351.450
-16.1778	-352.462
-16.1742	-353.483
-16.1706	-354.512
-16.1669	-355.545
-16.1633	-356.580
-16.1597	-357.605
-16.1561	-358.618
-16.1525	-359.606
-16.1489	-360.556
-16.1453	-361.461
-16.1417	-362.308
-16.1381	-363.084
-16.1344	-363.781
-16.1308	-364.388
-16.1272	-364.900
-16.1236	-365.307
-16.1200	-365.607
-16.1164	-365.795
-16.1128	-365.869
-16.1092	-365.832
-16.1055	-365.686
-16.1019	-365.432
-16.0983	-365.078
-16.0947	-364.626
-16.0911	-364.085
-16.0875	-363.464
-16.0839	-362.769
-16.0803	-362.013
-16.0766	-361.208
-16.0730	-360.376
-16.0694	-359.532
-16.0658	-358.699
-16.0622	-357.905
-16.0586	-357.173
-16.0550	-356.525
-16.0514	-355.984
-16.0477	-355.567
-16.0441	-355.284
-16.0405	-355.143
-16.0369	-355.144
-16.0333	-355.278
-16.0297	-355.543
-16.0261	-355.924
-16.0225	-356.408
-16.0188	-356.985
-16.0152	-357.643
-16.0116	-358.370
-16.0080	-359.154
-16.0044	-359.991
-16.0008	-360.868
-15.9972	-361.775
-15.9936	-362.707
-15.9899	-363.649
-15.9863	-364.592
-15.9827	-365.524
-15.9791	-366.434
-15.9755	-367.311
-15.9719	-368.152
-15.9683	-368.950
-15.9647	-369.701
-15.9610	-370.411
-15.9574	-371.082
-15.9538	-371.721
-15.9502	-372.337
-15.9466	-372.939
-15.9430	-373.534
-15.9394	-374.131
-15.9358	-374.735
-15.9321	-375.351
-15.9285	-375.985
-15.9249	-376.638
-15.9213	-377.313
-15.9177	-378.006
-15.9141	-378.719
-15.9105	-379.448
-15.9069	-380.190
-15.9032	-380.941
-15.8996	-381.695
-15.8960	-382.447
-15.8924	-383.190
-15.8888	-383.918
-15.8852	-384.627
-15.8816	-385.309
-15.8780	-385.965
-15.8743	-386.590
-15.8707	-387.184
-15.8671	-387.747
-15.8635	-388.282
-15.8599	-388.791
-15.8563	-389.282
-15.8527	-389.765
-15.8491	-390.244
-15.8454	-390.730
-15.8418	-391.233
-15.8382	-391.763
-15.8346	-392.329
-15.8310	-392.936
-15.8274	-393.589
-15.8238	-394.290
-15.8202	-395.038
-15.8165	-395.829
-15.8129	-396.652
-15.8093	-397.497
-15.8057	-398.353
-15.8021	-399.204
-15.7985	-400.038
-15.7949	-400.839
-15.7913	-401.595
-15.7876	-402.297
-15.7840	-402.934
-15.7804	-403.502
-15.7768	-403.995
-15.7732	-404.411
-15.7696	-404.750
-15.7660	-405.008
-15.7624	-405.189
-15.7588	-405.296
-15.7551	-405.332
-15.7515	-405.301
-15.7479	-405.207
-15.7443	-405.057
-15.7407	-404.857
-15.7371	-404.610
-15.7335	-404.324
-15.7299	-404.001
-15.7262	-403.647
-15.7226	-403.265
-15.7190	-402.864
-15.7154	-402.447
-15.7118	-402.022
-15.7082	-401.601
-15.7046	-401.191
-15.7010	-400.806
-15.6973	-400.454
-15.6937	-400.150
-15.6901	-399.902
-15.6865	-399.720
-15.6829	-399.613
-15.6793	-399.581
-15.6757	-399.627
-15.6721	-399.749
-15.6684	-399.940
-15.6648	-400.192
-15.6612	-400.491
-15.6576	-400.828
-15.6540	-401.189
-15.6504	-401.564
-15.6468	-401.947
-15.6432	-402.335
-15.6395	-402.731
-15.6359	-403.140
-15.6323	-403.571
-15.6287	-404.039
-15.6251	-404.557
-15.6215	-405.138
-15.6179	-405.794
-15.6143	-406.535
-15.6106	-407.365
-15.6070	-408.284
-15.6034	-409.290
-15.5998	-410.375
-15.5962	-411.528
-15.5926	-412.739
-15.5890	-413.994
-15.5854	-415.278
-15.5817	-416.579
-15.5781	-417.882
-15.5745	-419.173
-15.5709	-420.440
-15.5673	-421.674
-15.5637	-422.862
-15.5601	-423.995
-15.5565	-425.064
-15.5528	-426.065
-15.5492	-426.991
-15.5456	-427.842
-15.5420	-428.614
-15.5384	-429.307
-15.5348	-429.925
-15.5312	-430.471
-15.5276	-430.948
-15.5239	-431.365
-15.5203	-431.729
-15.5167	-432.050
-15.5131	-432.338
-15.5095	-432.603
-15.5059	-432.852
-15.5023	-433.091
-15.4987	-433.329
-15.4950	-433.566
-15.4914	-433.800
-15.4878	-434.034
-15.4842	-434.264
-15.4806	-434.490
-15.4770	-434.711
-15.4734	-434.930
-15.4698	-435.151
-15.4661	-435.380
-15.4625	-435.625
-15.4589	-435.895
-15.4553	-436.194
-15.4517	-436.532
-15.4481	-436.910
-15.4445	-437.330
-15.4409	-437.791
-15.4372	-438.292
-15.4336	-438.827
-15.4300	-439.389
-15.4264	-439.976
-15.4228	-440.578
-15.4192	-441.189
-15.4156	-441.810
-15.4120	-442.431
-15.4083	-443.054
-15.4047	-443.676
-15.4011	-444.293
-15.3975	-444.903
-15.3939	-445.501
-15.3903	-446.080
-15.3867	-446.630
-15.3831	-447.142
-15.3795	-447.603
-15.3758	-448.003
-15.3722	-448.329
-15.3686	-448.575
-15.3650	-448.731
-15.3614	-448.794
-15.3578	-448.766
-15.3542	-448.646
-15.3506	-448.443
-15.3469	-448.165
-15.3433	-447.820
-15.3397	-447.420
-15.3361	-446.978
-15.3325	-446.506
-15.3289	-446.017
-15.3253	-445.523
-15.3217	-445.036
-15.3180	-444.570
-15.3144	-444.135
-15.3108	-443.745
-15.3072	-443.406
-15.3036	-443.129
-15.3000	-442.920
-15.2964	-442.783
-15.2928	-442.724
-15.2891	-442.737
-15.2855	-442.823
-15.2819	-442.973
-15.2783	-443.179
-15.2747	-443.428
-15.2711	-443.704
-15.2675	-443.992
-15.2639	-444.271
-15.2602	-444.528
-15.2566	-444.743
-15.2530	-444.903
-15.2494	-444.996
-15.2458	-445.013
-15.2422	-444.953
-15.2386	-444.813
-15.2350	-444.599
-15.2313	-444.320
-15.2277	-443.986
-15.2241	-443.613
-15.2205	-443.216
-15.2169	-442.811
-15.2133	-442.416
-15.2097	-442.046
-15.2061	-441.714
-15.2024	-441.435
-15.1988	-441.217
-15.1952	-441.073
-15.1916	-441.011
-15.1880	-441.038
-15.1844	-441.164
-15.1808	-441.393
-15.1772	-441.730
-15.1735	-442.179
-15.1699	-442.738
-15.1663	-443.404
-15.1627	-444.171
-15.1591	-445.030
-15.1555	-445.966
-15.1519	-446.972
-15.1483	-448.025
-15.1446	-449.113
-15.1410	-450.223
-15.1374	-451.336
-15.1338	-452.440
-15.1302	-453.523
-15.1266	-454.575
-15.1230	-455.589
-15.1194	-456.561
-15.1157	-457.487
-15.1121	-458.366
-15.1085	-459.201
-15.1049	-459.994
-15.1013	-460.750
-15.0977	-461.471
-15.0941	-462.162
-15.0905	-462.826
-15.0868	-463.470
-15.0832	-464.093
-15.0796	-464.701
-15.0760	-465.296
-15.0724	-465.876
-15.0688	-466.445
-15.0652	-467.000
-15.0616	-467.542
-15.0579	-468.062
-15.0543	-468.564
-15.0507	-469.042
-15.0471	-469.492
-15.0435	-469.913
-15.0399	-470.301
-15.0363	-470.653
-15.0327	-470.965
-15.0290	-471.236
-15.0254	-471.458
-15.0218	-471.629
-15.0182	-471.740
-15.0146	-471.789
-15.0110	-471.763
-15.0074	-471.660
-15.0038	-471.471
-15.0002	-471.189
-14.9965	-470.812
-14.9929	-470.336
-14.9893	-469.764
-14.9857	-469.099
-14.9821	-468.348
-14.9785	-467.523
-14.9749	-466.638
-14.9713	-465.710
-14.9676	-464.757
-14.9640	-463.798
-14.9604	-462.849
-14.9568	-461.934
-14.9532	-461.064
-14.9496	-460.260
-14.9460	-459.529
-14.9424	-458.882
-14.9387	-458.327
-14.9351	-457.865
-14.9315	-457.500
-14.9279	-457.230
-14.9243	-457.054
-14.9207	-456.968
-14.9171	-456.971
-14.9135	-457.060
-14.9098	-457.230
-14.9062	-457.486
-14.9026	-457.824
-14.8990	-458.247
-14.8954	-458.752
-14.8918	-459.342
-14.8882	-460.012
-14.8846	-460.759
-14.8809	-461.576
-14.8773	-462.452
-14.8737	-463.375
-14.8701	-464.331
-14.8665	-465.300
-14.8629	-466.274
-14.8593	-467.226
-14.8557	-468.149
-14.8520	-469.023
-14.8484	-469.838
-14.8448	-470.583
-14.8412	-471.252
-14.8376	-471.838
-14.8340	-472.340
-14.8304	-472.761
-14.8268	-473.098
-14.8231	-473.359
-14.8195	-473.545
-14.8159	-473.667
-14.8123	-473.725
-14.8087	-473.731
-14.8051	-473.687
-14.8015	-473.598
-14.7979	-473.470
-14.7942	-473.310
-14.7906	-473.118
-14.7870	-472.903
-14.7834	-472.672
-14.7798	-472.425
-14.7762	-472.177
-14.7726	-471.930
-14.7690	-471.695
-14.7653	-471.478
-14.7617	-471.287
-14.7581	-471.128
-14.7545	-471.005
-14.7509	-470.920
-14.7473	-470.876
-14.7437	-470.870
-14.7401	-470.902
-14.7364	-470.969
-14.7328	-471.068
-14.7292	-471.193
-14.7256	-471.342
-14.7220	-471.511
-14.7184	-471.693
-14.7148	-471.879
-14.7112	-472.070
-14.7075	-472.253
-14.7039	-472.427
-14.7003	-472.583
-14.6967	-472.712
-14.6931	-472.821
-14.6895	-472.902
-14.6859	-472.955
-14.6823	-472.981
-14.6786	-472.984
-14.6750	-472.973
-14.6714	-472.949
-14.6678	-472.931
-14.6642	-472.915
-14.6606	-472.910
-14.6570	-472.927
-14.6534	-472.965
-14.6497	-473.015
-14.6461	-473.075
-14.6425	-473.142
-14.6389	-473.197
-14.6353	-473.229
-14.6317	-473.220
-14.6281	-473.160
-14.6245	-473.033
-14.6209	-472.830
-14.6172	-472.543
-14.6136	-472.168
-14.6100	-471.717
-14.6064	-471.189
-14.6028	-470.593
-14.5992	-469.951
-14.5956	-469.280
-14.5920	-468.597
-14.5883	-467.931
-14.5847	-467.304
-14.5811	-466.741
-14.5775	-466.257
-14.5739	-465.876
-14.5703	-465.607
-14.5667	-465.475
-14.5631	-465.472
-14.5594	-465.611
-14.5558	-465.890
-14.5522	-466.295
-14.5486	-466.818
-14.5450	-467.445
-14.5414	-468.157
-14.5378	-468.932
-14.5342	-469.756
-14.5305	-470.597
-14.5269	-471.451
-14.5233	-472.290
-14.5197	-473.113
-14.5161	-473.905
-14.5125	-474.667
-14.5089	-475.391
-14.5053	-476.074
-14.5016	-476.719
-14.4980	-477.321
-14.4944	-477.883
-14.4908	-478.406
-14.4872	-478.888
-14.4836	-479.326
-14.4800	-479.724
-14.4764	-480.083
-14.4727	-480.405
-14.4691	-480.703
-14.4655	-480.983
-14.4619	-481.258
-14.4583	-481.543
-14.4547	-481.860
-14.4511	-482.227
-14.4475	-482.666
-14.4438	-483.189
-14.4402	-483.824
-14.4366	-484.578
-14.4330	-485.458
-14.4294	-486.459
-14.4258	-487.590
-14.4222	-488.833
-14.4186	-490.171
-14.4149	-491.580
-14.4113	-493.042
-14.4077	-494.522
-14.4041	-495.993
-14.4005	-497.432
-14.3969	-498.808
-14.3933	-500.104
-14.3897	-501.300
-14.3860	-502.381
-14.3824	-503.340
-14.3788	-504.167
-14.3752	-504.870
-14.3716	-505.439
-14.3680	-505.879
-14.3644	-506.191
-14.3608	-506.378
-14.3571	-506.443
-14.3535	-506.395
-14.3499	-506.233
-14.3463	-505.969
-14.3427	-505.607
-14.3391	-505.161
-14.3355	-504.638
-14.3319	-504.055
-14.3282	-503.424
-14.3246	-502.768
-14.3210	-502.100
-14.3174	-501.448
-14.3138	-500.829
-14.3102	-500.264
-14.3066	-499.774
-14.3030	-499.375
-14.2993	-499.087
-14.2957	-498.914
-14.2921	-498.865
-14.2885	-498.942
-14.2849	-499.143
-14.2813	-499.457
-14.2777	-499.869
-14.2741	-500.362
-14.2704	-500.914
-14.2668	-501.504
-14.2632	-502.110
-14.2596	-502.707
-14.2560	-503.273
-14.2524	-503.790
-14.2488	-504.245
-14.2452	-504.622
-14.2416	-504.919
-14.2379	-505.130
-14.2343	-505.261
-14.2307	-505.314
-14.2271	-505.304
-14.2235	-505.240
-14.2199	-505.138
-14.2163	-505.017
-14.2127	-504.892
-14.2090	-504.775
-14.2054	-504.682
-14.2018	-504.617
-14.1982	-504.587
-14.1946	-504.594
-14.1910	-504.634
-14.1874	-504.701
-14.1838	-504.793
-14.1801	-504.898
-14.1765	-505.008
-14.1729	-505.116
-14.1693	-505.220
-14.1657	-505.314
-14.1621	-505.392
-14.1585	-505.460
-14.1549	-505.517
-14.1512	-505.567
-14.1476	-505.610
-14.1440	-505.656
-14.1404	-505.704
-14.1368	-505.759
-14.1332	-505.816
-14.1296	-505.872
-14.1260	-505.920
-14.1223	-505.951
-14.1187	-505.950
-14.1151	-505.896
-14.1115	-505.780
-14.1079	-505.577
-14.1043	-505.278
-14.1007	-504.870
-14.0971	-504.348
-14.0934	-503.712
-14.0898	-502.967
-14.0862	-502.118
-14.0826	-501.184
-14.0790	-500.178
-14.0754	-499.124
-14.0718	-498.045
-14.0682	-496.964
-14.0645	-495.908
-14.0609	-494.905
-14.0573	-493.978
-14.0537	-493.152
-14.0501	-492.445
-14.0465	-491.876
-14.0429	-491.458
-14.0393	-491.200
-14.0356	-491.106
-14.0320	-491.177
-14.0284	-491.411
-14.0248	-491.801
-14.0212	-492.343
-14.0176	-493.023
-14.0140	-493.834
-14.0104	-494.764
-14.0067	-495.801
-14.0031	-496.933
-13.9995	-498.147
-13.9959	-499.431
-13.9923	-500.774
-13.9887	-502.164
-13.9851	-503.580
-13.9815	-505.012
-13.9778	-506.441
-13.9742	-507.854
-13.9706	-509.226
-13.9670	-510.547
-13.9634	-511.797
-13.9598	-512.965
-13.9562	-514.033
-13.9526	-515.004
-13.9489	-515.866
-13.9453	-516.618
-13.9417	-517.264
-13.9381	-517.813
-13.9345	-518.269
-13.9309	-518.649
-13.9273	-518.962
-13.9237	-519.224
-13.9200	-519.451
-13.9164	-519.652
-13.9128	-519.843
-13.9092	-520.030
-13.9056	-520.224
-13.9020	-520.425
-13.8984	-520.637
-13.8948	-520.854
-13.8911	-521.074
-13.8875	-521.287
-13.8839	-521.483
-13.8803	-521.650
-13.8767	-521.773
-13.8731	-521.842
-13.8695	-521.837
-13.8659	-521.751
-13.8623	-521.573
-13.8586	-521.294
-13.8550	-520.911
-13.8514	-520.421
-13.8478	-519.827
-13.8442	-519.137
-13.8406	-518.363
-13.8370	-517.517
-13.8334	-516.611
-13.8297	-515.661
-13.8261	-514.686
-13.8225	-513.691
-13.8189	-512.691
-13.8153	-511.699
-13.8117	-510.716
-13.8081	-509.755
-13.8045	-508.817
-13.8008	-507.917
-13.7972	-507.052
-13.7936	-506.233
-13.7900	-505.463
-13.7864	-504.745
-13.7828	-504.080
-13.7792	-503.468
-13.7756	-502.906
-13.7719	-502.387
-13.7683	-501.907
-13.7647	-501.460
-13.7611	-501.043
-13.7575	-500.652
-13.7539	-500.287
-13.7503	-499.950
-13.7467	-499.639
-13.7430	-499.362
-13.7394	-499.118
-13.7358	-498.912
-13.7322	-498.745
-13.7286	-498.614
-13.7250	-498.517
-13.7214	-498.449
-13.7178	-498.405
-13.7141	-498.378
-13.7105	-498.365
-13.7069	-498.353
-13.7033	-498.336
-13.6997	-498.310
-13.6961	-498.261
-13.6925	-498.183
-13.6889	-498.070
-13.6852	-497.917
-13.6816	-497.717
-13.6780	-497.466
-13.6744	-497.168
-13.6708	-496.819
-13.6672	-496.424
-13.6636	-495.991
-13.6600	-495.525
-13.6563	-495.029
-13.6527	-494.515
-13.6491	-493.991
-13.6455	-493.466
-13.6419	-492.944
-13.6383	-492.436
-13.6347	-491.947
-13.6311	-491.482
-13.6274	-491.049
-13.6238	-490.649
-13.6202	-490.282
-13.6166	-489.944
-13.6130	-489.634
-13.6094	-489.344
-13.6058	-489.067
-13.6022	-488.796
-13.5985	-488.522
-13.5949	-488.239
-13.5913	-487.942
-13.5877	-487.628
-13.5841	-487.300
-13.5805	-486.959
-13.5769	-486.612
-13.5733	-486.268
-13.5696	-485.939
-13.5660	-485.638
-13.5624	-485.380
-13.5588	-485.182
-13.5552	-485.055
-13.5516	-485.015
-13.5480	-485.071
-13.5444	-485.230
-13.5407	-485.497
-13.5371	-485.869
-13.5335	-486.346
-13.5299	-486.920
-13.5263	-487.581
-13.5227	-488.317
-13.5191	-489.115
-13.5155	-489.959
-13.5118	-490.834
-13.5082	-491.726
-13.5046	-492.621
-13.5010	-493.507
-13.4974	-494.370
-13.4938	-495.205
-13.4902	-496.000
-13.4866	-496.753
-13.4830	-497.455
-13.4793	-498.107
-13.4757	-498.700
-13.4721	-499.230
-13.4685	-499.693
-13.4649	-500.083
-13.4613	-500.397
-13.4577	-500.631
-13.4541	-500.784
-13.4504	-500.853
-13.4468	-500.839
-13.4432	-500.744
-13.4396	-500.570
-13.4360	-500.323
-13.4324	-500.005
-13.4288	-499.626
-13.4252	-499.193
-13.4215	-498.713
-13.4179	-498.198
-13.4143	-497.655
-13.4107	-497.096
-13.4071	-496.530
-13.4035	-495.968
-13.3999	-495.415
-13.3963	-494.883
-13.3926	-494.376
-13.3890	-493.897
-13.3854	-493.447
-13.3818	-493.025
-13.3782	-492.625
-13.3746	-492.239
-13.3710	-491.863
-13.3674	-491.484
-13.3637	-491.097
-13.3601	-490.692
-13.3565	-490.268
-13.3529	-489.829
-13.3493	-489.376
-13.3457	-488.920
-13.3421	-488.474
-13.3385	-488.055
-13.3348	-487.679
-13.3312	-487.362
-13.3276	-487.120
-13.3240	-486.961
-13.3204	-486.891
-13.3168	-486.914
-13.3132	-487.025
-13.3096	-487.219
-13.3059	-487.483
-13.3023	-487.812
-13.2987	-488.185
-13.2951	-488.593
-13.2915	-489.020
-13.2879	-489.454
-13.2843	-489.880
-13.2807	-490.285
-13.2770	-490.657
-13.2734	-490.981
-13.2698	-491.249
-13.2662	-491.452
-13.2626	-491.583
-13.2590	-491.637
-13.2554	-491.616
-13.2518	-491.514
-13.2481	-491.340
-13.2445	-491.093
-13.2409	-490.773
-13.2373	-490.383
-13.2337	-489.924
-13.2301	-489.392
-13.2265	-488.786
-13.2229	-488.104
-13.2192	-487.349
-13.2156	-486.522
-13.2120	-485.629
-13.2084	-484.675
-13.2048	-483.677
-13.2012	-482.652
-13.1976	-481.616
-13.1940	-480.590
-13.1903	-479.591
-13.1867	-478.643
-13.1831	-477.756
-13.1795	-476.947
-13.1759	-476.227
-13.1723	-475.599
-13.1687	-475.064
-13.1651	-474.628
-13.1614	-474.281
-13.1578	-474.023
-13.1542	-473.854
-13.1506	-473.769
-13.1470	-473.769
-13.1434	-473.853
-13.1398	-474.025
-13.1362	-474.284
-13.1325	-474.631
-13.1289	-475.065
-13.1253	-475.581
-13.1217	-476.177
-13.1181	-476.841
-13.1145	-477.568
-13.1109	-478.346
-13.1073	-479.163
-13.1037	-480.010
-13.1000	-480.878
-13.0964	-481.759
-13.0928	-482.642
-13.0892	-483.525
-13.0856	-484.402
-13.0820	-485.269
-13.0784	-486.120
-13.0748	-486.952
-13.0711	-487.761
-13.0675	-488.538
-13.0639	-489.280
-13.0603	-489.978
-13.0567	-490.626
-13.0531	-491.220
-13.0495	-491.753
-13.0459	-492.225
-13.0422	-492.633
-13.0386	-492.977
-13.0350	-493.263
-13.0314	-493.494
-13.0278	-493.677
-13.0242	-493.819
-13.0206	-493.929
-13.0170	-494.012
-13.0133	-494.080
-13.0097	-494.136
-13.0061	-494.185
-13.0025	-494.231
-12.9989	-494.278
-12.9953	-494.328
-12.9917	-494.385
-12.9881	-494.449
-12.9844	-494.523
-12.9808	-494.609
-12.9772	-494.706
-12.9736	-494.817
-12.9700	-494.939
-12.9664	-495.068
-12.9628	-495.201
-12.9592	-495.327
-12.9555	-495.435
-12.9519	-495.515
-12.9483	-495.552
-12.9447	-495.533
-12.9411	-495.443
-12.9375	-495.272
-12.9339	-495.010
-12.9303	-494.652
-12.9266	-494.199
-12.9230	-493.652
-12.9194	-493.020
-12.9158	-492.314
-12.9122	-491.551
-12.9086	-490.750
-12.9050	-489.933
-12.9014	-489.122
-12.8977	-488.342
-12.8941	-487.613
-12.8905	-486.956
-12.8869	-486.384
-12.8833	-485.912
-12.8797	-485.543
-12.8761	-485.283
-12.8725	-485.130
-12.8688	-485.075
-12.8652	-485.113
-12.8616	-485.231
-12.8580	-485.416
-12.8544	-485.653
-12.8508	-485.925
-12.8472	-486.213
-12.8436	-486.505
-12.8399	-486.789
-12.8363	-487.051
-12.8327	-487.286
-12.8291	-487.490
-12.8255	-487.666
-12.8219	-487.814
-12.8183	-487.941
-12.8147	-488.053
-12.8110	-488.159
-12.8074	-488.266
-12.8038	-488.378
-12.8002	-488.508
-12.7966	-488.657
-12.7930	-488.827
-12.7894	-489.021
-12.7858	-489.245
-12.7821	-489.494
-12.7785	-489.767
-12.7749	-490.062
-12.7713	-490.376
-12.7677	-490.703
-12.7641	-491.036
-12.7605	-491.370
-12.7569	-491.697
-12.7532	-492.010
-12.7496	-492.304
-12.7460	-492.573
-12.7424	-492.812
-12.7388	-493.016
-12.7352	-493.186
-12.7316	-493.316
-12.7280	-493.405
-12.7244	-493.458
-12.7207	-493.471
-12.7171	-493.442
-12.7135	-493.377
-12.7099	-493.272
-12.7063	-493.130
-12.7027	-492.955
-12.6991	-492.744
-12.6955	-492.494
-12.6918	-492.209
-12.6882	-491.882
-12.6846	-491.511
-12.6810	-491.085
-12.6774	-490.597
-12.6738	-490.039
-12.6702	-489.399
-12.6666	-488.675
-12.6629	-487.859
-12.6593	-486.956
-12.6557	-485.971
-12.6521	-484.915
-12.6485	-483.802
-12.6449	-482.653
-12.6413	-481.491
-12.6377	-480.335
-12.6340	-479.209
-12.6304	-478.137
-12.6268	-477.137
-12.6232	-476.230
-12.6196	-475.429
-12.6160	-474.748
-12.6124	-474.198
-12.6088	-473.789
-12.6051	-473.525
-12.6015	-473.410
-12.5979	-473.446
-12.5943	-473.627
-12.5907	-473.950
-12.5871	-474.405
-12.5835	-474.978
-12.5799	-475.653
-12.5762	-476.410
-12.5726	-477.230
-12.5690	-478.095
-12.5654	-478.981
-12.5618	-479.874
-12.5582	-480.759
-12.5546	-481.626
-12.5510	-482.471
-12.5473	-483.290
-12.5437	-484.086
-12.5401	-484.865
-12.5365	-485.630
-12.5329	-486.392
-12.5293	-487.156
-12.5257	-487.924
-12.5221	-488.699
-12.5184	-489.480
-12.5148	-490.260
-12.5112	-491.034
-12.5076	-491.791
-12.5040	-492.527
-12.5004	-493.231
-12.4968	-493.898
-12.4932	-494.524
-12.4895	-495.108
-12.4859	-495.651
-12.4823	-496.155
-12.4787	-496.624
-12.4751	-497.059
-12.4715	-497.464
-12.4679	-497.836
-12.4643	-498.178
-12.4606	-498.480
-12.4570	-498.737
-12.4534	-498.938
-12.4498	-499.073
-12.4462	-499.128
-12.4426	-499.091
-12.4390	-498.954
-12.4354	-498.710
-12.4317	-498.359
-12.4281	-497.904
-12.4245	-497.356
-12.4209	-496.729
-12.4173	-496.043
-12.4137	-495.321
-12.4101	-494.591
-12.4065	-493.872
-12.4028	-493.192
-12.3992	-492.567
-12.3956	-492.011
-12.3920	-491.532
-12.3884	-491.134
-12.3848	-490.811
-12.3812	-490.560
-12.3776	-490.368
-12.3739	-490.226
-12.3703	-490.122
-12.3667	-490.049
-12.3631	-489.997
-12.3595	-489.964
-12.3559	-489.949
-12.3523	-489.949
-12.3487	-489.966
-12.3451	-489.999
-12.3414	-490.050
-12.3378	-490.112
-12.3342	-490.184
-12.3306	-490.260
-12.3270	-490.335
-12.3234	-490.408
-12.3198	-490.476
-12.3162	-490.538
-12.3125	-490.598
-12.3089	-490.659
-12.3053	-490.731
-12.3017	-490.820
-12.2981	-490.935
-12.2945	-491.081
-12.2909	-491.268
-12.2873	-491.502
-12.2836	-491.782
-12.2800	-492.112
-12.2764	-492.487
-12.2728	-492.903
-12.2692	-493.351
-12.2656	-493.822
-12.2620	-494.304
-12.2584	-494.784
-12.2547	-495.249
-12.2511	-495.689
-12.2475	-496.090
-12.2439	-496.447
-12.2403	-496.751
-12.2367	-497.000
-12.2331	-497.193
-12.2295	-497.332
-12.2258	-497.422
-12.2222	-497.469
-12.2186	-497.479
-12.2150	-497.457
-12.2114	-497.411
-12.2078	-497.347
-12.2042	-497.275
-12.2006	-497.197
-12.1969	-497.123
-12.1933	-497.058
-12.1897	-497.008
-12.1861	-496.978
-12.1825	-496.973
-12.1789	-496.992
-12.1753	-497.042
-12.1717	-497.119
-12.1680	-497.223
-12.1644	-497.349
-12.1608	-497.493
-12.1572	-497.652
-12.1536	-497.818
-12.1500	-497.979
-12.1464	-498.130
-12.1428	-498.257
-12.1391	-498.352
-12.1355	-498.404
-12.1319	-498.399
-12.1283	-498.334
-12.1247	-498.204
-12.1211	-498.006
-12.1175	-497.739
-12.1139	-497.406
-12.1102	-497.015
-12.1066	-496.569
-12.1030	-496.079
-12.0994	-495.552
-12.0958	-494.995
-12.0922	-494.424
-12.0886	-493.843
-12.0850	-493.260
-12.0813	-492.686
-12.0777	-492.126
-12.0741	-491.590
-12.0705	-491.081
-12.0669	-490.606
-12.0633	-490.173
-12.0597	-489.785
-12.0561	-489.446
-12.0524	-489.165
-12.0488	-488.942
-12.0452	-488.784
-12.0416	-488.693
-12.0380	-488.674
-12.0344	-488.724
-12.0308	-488.844
-12.0272	-489.032
-12.0235	-489.283
-12.0199	-489.587
-12.0163	-489.933
-12.0127	-490.310
-12.0091	-490.702
-12.0055	-491.096
-12.0019	-491.474
-11.9983	-491.821
-11.9946	-492.124
-11.9910	-492.374
-11.9874	-492.562
-11.9838	-492.682
-11.9802	-492.735
-11.9766	-492.723
-11.9730	-492.652
-11.9694	-492.532
-11.9658	-492.374
-11.9621	-492.189
-11.9585	-491.991
-11.9549	-491.784
-11.9513	-491.580
-11.9477	-491.376
-11.9441	-491.175
-11.9405	-490.968
-11.9369	-490.748
-11.9332	-490.503
-11.9296	-490.221
-11.9260	-489.891
-11.9224	-489.505
-11.9188	-489.055
-11.9152	-488.541
-11.9116	-487.965
-11.9080	-487.331
-11.9043	-486.653
-11.9007	-485.941
-11.8971	-485.213
-11.8935	-484.488
-11.8899	-483.780
-11.8863	-483.107
-11.8827	-482.486
-11.8791	-481.928
-11.8754	-481.445
-11.8718	-481.042
-11.8682	-480.725
-11.8646	-480.493
-11.8610	-480.353
-11.8574	-480.300
-11.8538	-480.335
-11.8502	-480.458
-11.8465	-480.666
-11.8429	-480.958
-11.8393	-481.332
-11.8357	-481.784
-11.8321	-482.305
-11.8285	-482.891
-11.8249	-483.535
-11.8213	-484.223
-11.8176	-484.952
-11.8140	-485.711
-11.8104	-486.494
-11.8068	-487.294
-11.8032	-488.108
-11.7996	-488.934
-11.7960	-489.768
-11.7924	-490.610
-11.7887	-491.460
-11.7851	-492.318
-11.7815	-493.183
-11.7779	-494.057
-11.7743	-494.936
-11.7707	-495.820
-11.7671	-496.709
-11.7635	-497.595
-11.7598	-498.478
-11.7562	-499.351
-11.7526	-500.207
-11.7490	-501.040
-11.7454	-501.842
-11.7418	-502.606
-11.7382	-503.327
-11.7346	-504.001
-11.7309	-504.626
-11.7273	-505.201
-11.7237	-505.724
-11.7201	-506.199
-11.7165	-506.631
-11.7129	-507.019
-11.7093	-507.375
-11.7057	-507.701
-11.7020	-508.004
-11.6984	-508.290
-11.6948	-508.567
-11.6912	-508.840
-11.6876	-509.113
-11.6840	-509.391
-11.6804	-509.678
-11.6768	-509.975
-11.6731	-510.278
-11.6695	-510.587
-11.6659	-510.894
-11.6623	-511.195
-11.6587	-511.480
-11.6551	-511.742
-11.6515	-511.976
-11.6479	-512.179
-11.6442	-512.351
-11.6406	-512.494
-11.6370	-512.614
-11.6334	-512.721
-11.6298	-512.825
-11.6262	-512.938
-11.6226	-513.067
-11.6190	-513.218
-11.6153	-513.392
-11.6117	-513.585
-11.6081	-513.791
-11.6045	-513.993
-11.6009	-514.179
-11.5973	-514.328
-11.5937	-514.423
-11.5901	-514.444
-11.5865	-514.380
-11.5828	-514.215
-11.5792	-513.947
-11.5756	-513.572
-11.5720	-513.095
-11.5684	-512.518
-11.5648	-511.855
-11.5612	-511.115
-11.5576	-510.308
-11.5539	-509.448
-11.5503	-508.543
-11.5467	-507.602
-11.5431	-506.635
-11.5395	-505.649
-11.5359	-504.650
-11.5323	-503.645
-11.5287	-502.646
-11.5250	-501.660
-11.5214	-500.696
-11.5178	-499.762
-11.5142	-498.874
-11.5106	-498.038
-11.5070	-497.266
-11.5034	-496.569
-11.4998	-495.956
-11.4961	-495.435
-11.4925	-495.010
-11.4889	-494.685
-11.4853	-494.460
-11.4817	-494.329
-11.4781	-494.288
-11.4745	-494.324
-11.4709	-494.424
-11.4672	-494.575
-11.4636	-494.756
-11.4600	-494.950
-11.4564	-495.140
-11.4528	-495.308
-11.4492	-495.439
-11.4456	-495.523
-11.4420	-495.548
-11.4383	-495.513
-11.4347	-495.421
-11.4311	-495.283
-11.4275	-495.112
-11.4239	-494.931
-11.4203	-494.766
-11.4167	-494.645
-11.4131	-494.603
-11.4094	-494.662
-11.4058	-494.847
-11.4022	-495.178
-11.3986	-495.664
-11.3950	-496.309
-11.3914	-497.107
-11.3878	-498.053
-11.3842	-499.126
-11.3805	-500.314
-11.3769	-501.595
-11.3733	-502.951
-11.3697	-504.369
-11.3661	-505.828
-11.3625	-507.319
-11.3589	-508.828
-11.3553	-510.347
-11.3516	-511.861
-11.3480	-513.361
-11.3444	-514.835
-11.3408	-516.267
-11.3372	-517.647
-11.3336	-518.958
-11.3300	-520.191
-11.3264	-521.333
-11.3227	-522.382
-11.3191	-523.332
-11.3155	-524.187
-11.3119	-524.947
-11.3083	-525.623
-11.3047	-526.225
-11.3011	-526.759
-11.2975	-527.242
-11.2938	-527.679
-11.2902	-528.080
-11.2866	-528.452
-11.2830	-528.797
-11.2794	-529.116
-11.2758	-529.409
-11.2722	-529.675
-11.2686	-529.910
-11.2649	-530.114
-11.2613	-530.284
-11.2577	-530.419
-11.2541	-530.517
-11.2505	-530.584
-11.2469	-530.619
-11.2433	-530.622
-11.2397	-530.603
-11.2360	-530.559
-11.2324	-530.498
-11.2288	-530.421
-11.2252	-530.332
-11.2216	-530.236
-11.2180	-530.135
-11.2144	-530.032
-11.2108	-529.930
-11.2072	-529.833
-11.2035	-529.739
-11.1999	-529.652
-11.1963	-529.569
-11.1927	-529.493
-11.1891	-529.417
-11.1855	-529.340
-11.1819	-529.258
-11.1783	-529.163
-11.1746	-529.054
-11.1710	-528.925
-11.1674	-528.772
-11.1638	-528.592
-11.1602	-528.387
-11.1566	-528.156
-11.1530	-527.897
-11.1494	-527.610
-11.1457	-527.292
[truncated: 63,536 more rows]
