# Supplementary material for: Aqueous Depolymerization of Polyethylene at Ambient Temperature: In Situ Generation of Permanganate Using Ozone
Source: ACS Sustain Chem Eng. 2026 Mar 17;14(12):5995–6005. doi: 10.1021/acssuschemeng.5c12302 (PMC13040521; doi:10.1021/acssuschemeng.5c12302)
Supplement: Supplementary file 2 [file sc5c12302_si_002.zip › Supplemental_information_raw_data_and_code/Repeat experiment 3/NMR/48.csv]

-18.3669	158.996
-18.3633	157.961
-18.3597	156.974
-18.3561	156.047
-18.3524	155.185
-18.3488	154.394
-18.3452	153.671
-18.3416	153.022
-18.3380	152.440
-18.3344	151.922
-18.3308	151.459
-18.3272	151.039
-18.3235	150.649
-18.3199	150.280
-18.3163	149.911
-18.3127	149.527
-18.3091	149.116
-18.3055	148.667
-18.3019	148.170
-18.2983	147.616
-18.2946	147.000
-18.2910	146.328
-18.2874	145.598
-18.2838	144.813
-18.2802	143.986
-18.2766	143.117
-18.2730	142.222
-18.2694	141.307
-18.2657	140.386
-18.2621	139.470
-18.2585	138.568
-18.2549	137.690
-18.2513	136.849
-18.2477	136.052
-18.2441	135.301
-18.2405	134.599
-18.2368	133.945
-18.2332	133.331
-18.2296	132.750
-18.2260	132.187
-18.2224	131.631
-18.2188	131.056
-18.2152	130.446
-18.2116	129.785
-18.2079	129.052
-18.2043	128.233
-18.2007	127.316
-18.1971	126.291
-18.1935	125.153
-18.1899	123.904
-18.1863	122.543
-18.1827	121.079
-18.1790	119.522
-18.1754	117.878
-18.1718	116.168
-18.1682	114.407
-18.1646	112.604
-18.1610	110.783
-18.1574	108.949
-18.1538	107.120
-18.1501	105.300
-18.1465	103.494
-18.1429	101.710
-18.1393	99.9407
-18.1357	98.1898
-18.1321	96.4565
-18.1285	94.7295
-18.1249	93.0165
-18.1212	91.3101
-18.1176	89.6133
-18.1140	87.9263
-18.1104	86.2518
-18.1068	84.5959
-18.1032	82.9589
-18.0996	81.3521
-18.0960	79.7771
-18.0923	78.2415
-18.0887	76.7530
-18.0851	75.3161
-18.0815	73.9337
-18.0779	72.6124
-18.0743	71.3519
-18.0707	70.1501
-18.0671	69.0126
-18.0634	67.9292
-18.0598	66.8970
-18.0562	65.9118
-18.0526	64.9616
-18.0490	64.0382
-18.0454	63.1314
-18.0418	62.2283
-18.0382	61.3173
-18.0346	60.3924
-18.0309	59.4433
-18.0273	58.4672
-18.0237	57.4584
-18.0201	56.4191
-18.0165	55.3576
-18.0129	54.2746
-18.0093	53.1817
-18.0057	52.0895
-18.0020	51.0090
-17.9984	49.9524
-17.9948	48.9259
-17.9912	47.9394
-17.9876	47.0020
-17.9840	46.1178
-17.9804	45.2921
-17.9768	44.5275
-17.9731	43.8274
-17.9695	43.1887
-17.9659	42.6100
-17.9623	42.0803
-17.9587	41.5940
-17.9551	41.1379
-17.9515	40.6924
-17.9479	40.2457
-17.9442	39.7775
-17.9406	39.2736
-17.9370	38.7222
-17.9334	38.1170
-17.9298	37.4532
-17.9262	36.7307
-17.9226	35.9600
-17.9190	35.1493
-17.9153	34.3153
-17.9117	33.4744
-17.9081	32.6430
-17.9045	31.8374
-17.9009	31.0736
-17.8973	30.3636
-17.8937	29.7166
-17.8901	29.1370
-17.8864	28.6246
-17.8828	28.1777
-17.8792	27.7879
-17.8756	27.4462
-17.8720	27.1365
-17.8684	26.8481
-17.8648	26.5637
-17.8612	26.2745
-17.8575	25.9596
-17.8539	25.6098
-17.8503	25.2129
-17.8467	24.7592
-17.8431	24.2386
-17.8395	23.6480
-17.8359	22.9857
-17.8323	22.2458
-17.8286	21.4325
-17.8250	20.5475
-17.8214	19.5994
-17.8178	18.5911
-17.8142	17.5292
-17.8106	16.4225
-17.8070	15.2749
-17.8034	14.1005
-17.7997	12.9023
-17.7961	11.6886
-17.7925	10.4643
-17.7889	9.23295
-17.7853	8.00572
-17.7817	6.77932
-17.7781	5.55867
-17.7745	4.35126
-17.7708	3.14673
-17.7672	1.95359
-17.7636	0.768917
-17.7600	-0.408561
-17.7564	-1.58250
-17.7528	-2.74704
-17.7492	-3.90931
-17.7456	-5.07245
-17.7419	-6.23263
-17.7383	-7.39641
-17.7347	-8.56760
-17.7311	-9.75448
-17.7275	-10.9512
-17.7239	-12.1699
-17.7203	-13.4169
-17.7167	-14.7010
-17.7130	-16.0247
-17.7094	-17.3920
-17.7058	-18.8054
-17.7022	-20.2665
-17.6986	-21.7740
-17.6950	-23.3218
-17.6914	-24.8958
-17.6878	-26.4948
-17.6841	-28.1100
-17.6805	-29.7237
-17.6769	-31.3337
-17.6733	-32.9284
-17.6697	-34.4983
-17.6661	-36.0448
-17.6625	-37.5621
-17.6589	-39.0452
-17.6553	-40.4985
-17.6516	-41.9220
-17.6480	-43.3262
-17.6444	-44.7116
-17.6408	-46.0843
-17.6372	-47.4452
-17.6336	-48.8096
-17.6300	-50.1750
-17.6264	-51.5480
-17.6227	-52.9354
-17.6191	-54.3219
-17.6155	-55.7077
-17.6119	-57.0947
-17.6083	-58.4701
-17.6047	-59.8243
-17.6011	-61.1519
-17.5975	-62.4448
-17.5938	-63.6911
-17.5902	-64.8846
-17.5866	-66.0129
-17.5830	-67.0777
-17.5794	-68.0672
-17.5758	-68.9848
-17.5722	-69.8247
-17.5686	-70.5960
-17.5649	-71.2954
-17.5613	-71.9382
-17.5577	-72.5333
-17.5541	-73.0891
-17.5505	-73.6241
-17.5469	-74.1475
-17.5433	-74.6764
-17.5397	-75.2204
-17.5360	-75.7889
-17.5324	-76.3944
-17.5288	-77.0337
-17.5252	-77.7116
-17.5216	-78.4270
-17.5180	-79.1780
-17.5144	-79.9606
-17.5108	-80.7686
-17.5071	-81.5953
-17.5035	-82.4319
-17.4999	-83.2808
-17.4963	-84.1247
-17.4927	-84.9631
-17.4891	-85.7903
-17.4855	-86.6035
-17.4819	-87.3909
-17.4782	-88.1557
-17.4746	-88.8900
-17.4710	-89.5921
-17.4674	-90.2589
-17.4638	-90.8888
-17.4602	-91.4811
-17.4566	-92.0299
-17.4530	-92.5350
-17.4493	-92.9921
-17.4457	-93.3939
-17.4421	-93.7434
-17.4385	-94.0310
-17.4349	-94.2583
-17.4313	-94.4262
-17.4277	-94.5362
-17.4241	-94.5947
-17.4204	-94.6103
-17.4168	-94.5960
-17.4132	-94.5657
-17.4096	-94.5371
-17.4060	-94.5218
-17.4024	-94.5460
-17.3988	-94.6161
-17.3952	-94.7463
-17.3915	-94.9500
-17.3879	-95.2286
-17.3843	-95.5853
-17.3807	-96.0199
-17.3771	-96.5233
-17.3735	-97.0886
-17.3699	-97.7015
-17.3663	-98.3541
-17.3626	-99.0314
-17.3590	-99.7215
-17.3554	-100.412
-17.3518	-101.096
-17.3482	-101.764
-17.3446	-102.410
-17.3410	-103.032
-17.3374	-103.633
-17.3337	-104.207
-17.3301	-104.763
-17.3265	-105.307
-17.3229	-105.840
-17.3193	-106.376
-17.3157	-106.922
-17.3121	-107.489
-17.3085	-108.082
-17.3048	-108.715
-17.3012	-109.394
-17.2976	-110.121
-17.2940	-110.902
-17.2904	-111.741
-17.2868	-112.636
-17.2832	-113.587
-17.2796	-114.591
-17.2760	-115.651
-17.2723	-116.760
-17.2687	-117.916
-17.2651	-119.115
-17.2615	-120.353
-17.2579	-121.619
-17.2543	-122.907
-17.2507	-124.210
-17.2471	-125.516
-17.2434	-126.816
-17.2398	-128.103
-17.2362	-129.367
-17.2326	-130.604
-17.2290	-131.809
-17.2254	-132.981
-17.2218	-134.119
-17.2182	-135.220
-17.2145	-136.289
-17.2109	-137.324
-17.2073	-138.326
-17.2037	-139.300
-17.2001	-140.240
-17.1965	-141.152
-17.1929	-142.036
-17.1893	-142.893
-17.1856	-143.728
-17.1820	-144.547
-17.1784	-145.362
-17.1748	-146.178
-17.1712	-147.011
-17.1676	-147.871
-17.1640	-148.772
-17.1604	-149.721
-17.1567	-150.730
-17.1531	-151.805
-17.1495	-152.949
-17.1459	-154.167
-17.1423	-155.461
-17.1387	-156.828
-17.1351	-158.268
-17.1315	-159.779
-17.1278	-161.363
-17.1242	-163.010
-17.1206	-164.721
-17.1170	-166.487
-17.1134	-168.305
-17.1098	-170.161
-17.1062	-172.048
-17.1026	-173.952
-17.0989	-175.860
-17.0953	-177.757
-17.0917	-179.627
-17.0881	-181.461
-17.0845	-183.242
-17.0809	-184.961
-17.0773	-186.606
-17.0737	-188.168
-17.0700	-189.641
-17.0664	-191.018
-17.0628	-192.295
-17.0592	-193.468
-17.0556	-194.539
-17.0520	-195.506
-17.0484	-196.371
-17.0448	-197.143
-17.0411	-197.822
-17.0375	-198.419
-17.0339	-198.937
-17.0303	-199.387
-17.0267	-199.772
-17.0231	-200.102
-17.0195	-200.381
-17.0159	-200.618
-17.0122	-200.819
-17.0086	-200.995
-17.0050	-201.150
-17.0014	-201.294
-16.9978	-201.430
-16.9942	-201.564
-16.9906	-201.702
-16.9870	-201.843
-16.9833	-201.992
-16.9797	-202.150
-16.9761	-202.309
-16.9725	-202.471
-16.9689	-202.629
-16.9653	-202.779
-16.9617	-202.913
-16.9581	-203.031
-16.9544	-203.127
-16.9508	-203.203
-16.9472	-203.258
-16.9436	-203.298
-16.9400	-203.333
-16.9364	-203.363
-16.9328	-203.398
-16.9292	-203.448
-16.9255	-203.520
-16.9219	-203.615
-16.9183	-203.745
-16.9147	-203.911
-16.9111	-204.114
-16.9075	-204.357
-16.9039	-204.638
-16.9003	-204.959
-16.8967	-205.319
-16.8930	-205.713
-16.8894	-206.144
-16.8858	-206.612
-16.8822	-207.121
-16.8786	-207.656
-16.8750	-208.234
-16.8714	-208.843
-16.8678	-209.480
-16.8641	-210.160
-16.8605	-210.878
-16.8569	-211.635
-16.8533	-212.441
-16.8497	-213.302
-16.8461	-214.227
-16.8425	-215.212
-16.8389	-216.268
-16.8352	-217.395
-16.8316	-218.599
-16.8280	-219.869
-16.8244	-221.215
-16.8208	-222.621
-16.8172	-224.082
-16.8136	-225.598
-16.8100	-227.152
-16.8063	-228.734
-16.8027	-230.339
-16.7991	-231.951
-16.7955	-233.566
-16.7919	-235.161
-16.7883	-236.731
-16.7847	-238.266
-16.7811	-239.752
-16.7774	-241.183
-16.7738	-242.552
-16.7702	-243.860
-16.7666	-245.106
-16.7630	-246.293
-16.7594	-247.430
-16.7558	-248.525
-16.7522	-249.589
-16.7485	-250.632
-16.7449	-251.660
-16.7413	-252.689
-16.7377	-253.719
-16.7341	-254.761
-16.7305	-255.812
-16.7269	-256.875
-16.7233	-257.945
-16.7196	-259.022
-16.7160	-260.105
-16.7124	-261.182
-16.7088	-262.257
-16.7052	-263.328
-16.7016	-264.387
-16.6980	-265.437
-16.6944	-266.474
-16.6907	-267.497
-16.6871	-268.504
-16.6835	-269.493
-16.6799	-270.463
-16.6763	-271.409
-16.6727	-272.333
-16.6691	-273.232
-16.6655	-274.112
-16.6618	-274.971
-16.6582	-275.818
-16.6546	-276.660
-16.6510	-277.508
-16.6474	-278.369
-16.6438	-279.255
-16.6402	-280.171
-16.6366	-281.124
-16.6329	-282.117
-16.6293	-283.150
-16.6257	-284.218
-16.6221	-285.317
-16.6185	-286.438
-16.6149	-287.570
-16.6113	-288.703
-16.6077	-289.829
-16.6040	-290.938
-16.6004	-292.027
-16.5968	-293.091
-16.5932	-294.127
-16.5896	-295.133
-16.5860	-296.110
-16.5824	-297.055
-16.5788	-297.963
-16.5751	-298.836
-16.5715	-299.657
-16.5679	-300.424
-16.5643	-301.129
-16.5607	-301.763
-16.5571	-302.317
-16.5535	-302.785
-16.5499	-303.161
-16.5462	-303.445
-16.5426	-303.631
-16.5390	-303.725
-16.5354	-303.729
-16.5318	-303.648
-16.5282	-303.492
-16.5246	-303.270
-16.5210	-302.990
-16.5174	-302.663
-16.5137	-302.299
-16.5101	-301.916
-16.5065	-301.516
-16.5029	-301.124
-16.4993	-300.738
-16.4957	-300.378
-16.4921	-300.050
-16.4885	-299.762
-16.4848	-299.523
-16.4812	-299.336
-16.4776	-299.205
-16.4740	-299.125
-16.4704	-299.102
-16.4668	-299.120
-16.4632	-299.171
-16.4596	-299.260
-16.4559	-299.356
-16.4523	-299.464
-16.4487	-299.563
-16.4451	-299.653
-16.4415	-299.718
-16.4379	-299.762
-16.4343	-299.770
-16.4307	-299.738
-16.4270	-299.675
-16.4234	-299.577
-16.4198	-299.451
-16.4162	-299.304
-16.4126	-299.152
-16.4090	-299.005
-16.4054	-298.874
-16.4018	-298.787
-16.3981	-298.754
-16.3945	-298.782
-16.3909	-298.888
-16.3873	-299.076
-16.3837	-299.352
-16.3801	-299.709
-16.3765	-300.149
-16.3729	-300.660
-16.3692	-301.242
-16.3656	-301.882
-16.3620	-302.575
-16.3584	-303.317
-16.3548	-304.108
-16.3512	-304.952
-16.3476	-305.841
-16.3440	-306.790
-16.3403	-307.792
-16.3367	-308.855
-16.3331	-309.967
-16.3295	-311.131
-16.3259	-312.340
-16.3223	-313.584
-16.3187	-314.854
-16.3151	-316.140
-16.3114	-317.436
-16.3078	-318.731
-16.3042	-320.025
-16.3006	-321.308
-16.2970	-322.585
-16.2934	-323.847
-16.2898	-325.102
-16.2862	-326.343
-16.2825	-327.574
-16.2789	-328.788
-16.2753	-329.989
-16.2717	-331.176
-16.2681	-332.344
-16.2645	-333.498
-16.2609	-334.638
-16.2573	-335.763
-16.2536	-336.880
-16.2500	-337.985
-16.2464	-339.086
-16.2428	-340.182
-16.2392	-341.275
-16.2356	-342.362
-16.2320	-343.440
-16.2284	-344.505
-16.2247	-345.549
-16.2211	-346.567
-16.2175	-347.549
-16.2139	-348.487
-16.2103	-349.374
-16.2067	-350.201
-16.2031	-350.971
-16.1995	-351.673
-16.1958	-352.312
-16.1922	-352.891
-16.1886	-353.405
-16.1850	-353.863
-16.1814	-354.265
-16.1778	-354.617
-16.1742	-354.923
-16.1706	-355.194
-16.1669	-355.436
-16.1633	-355.659
-16.1597	-355.877
-16.1561	-356.098
-16.1525	-356.338
-16.1489	-356.598
-16.1453	-356.894
-16.1417	-357.229
-16.1381	-357.604
-16.1344	-358.023
-16.1308	-358.485
-16.1272	-358.986
-16.1236	-359.527
-16.1200	-360.105
-16.1164	-360.716
-16.1128	-361.356
-16.1092	-362.023
-16.1055	-362.709
-16.1019	-363.408
-16.0983	-364.111
-16.0947	-364.814
-16.0911	-365.501
-16.0875	-366.169
-16.0839	-366.806
-16.0803	-367.409
-16.0766	-367.970
-16.0730	-368.490
-16.0694	-368.965
-16.0658	-369.393
-16.0622	-369.781
-16.0586	-370.130
-16.0550	-370.442
-16.0514	-370.724
-16.0477	-370.983
-16.0441	-371.220
-16.0405	-371.449
-16.0369	-371.668
-16.0333	-371.891
-16.0297	-372.122
-16.0261	-372.366
-16.0225	-372.633
-16.0188	-372.922
-16.0152	-373.243
-16.0116	-373.596
-16.0080	-373.980
-16.0044	-374.398
-16.0008	-374.852
-15.9972	-375.338
-15.9936	-375.856
-15.9899	-376.403
-15.9863	-376.977
-15.9827	-377.581
-15.9791	-378.211
-15.9755	-378.867
-15.9719	-379.553
-15.9683	-380.263
-15.9647	-381.001
-15.9610	-381.766
-15.9574	-382.553
-15.9538	-383.359
-15.9502	-384.179
-15.9466	-385.009
-15.9430	-385.842
-15.9394	-386.672
-15.9358	-387.494
-15.9321	-388.305
-15.9285	-389.095
-15.9249	-389.868
-15.9213	-390.617
-15.9177	-391.346
-15.9141	-392.051
-15.9105	-392.733
-15.9069	-393.399
-15.9032	-394.050
-15.8996	-394.693
-15.8960	-395.336
-15.8924	-395.987
-15.8888	-396.658
-15.8852	-397.356
-15.8816	-398.088
-15.8780	-398.863
-15.8743	-399.679
-15.8707	-400.538
-15.8671	-401.434
-15.8635	-402.360
-15.8599	-403.304
-15.8563	-404.247
-15.8527	-405.175
-15.8491	-406.068
-15.8454	-406.906
-15.8418	-407.669
-15.8382	-408.344
-15.8346	-408.917
-15.8310	-409.377
-15.8274	-409.724
-15.8238	-409.959
-15.8202	-410.083
-15.8165	-410.118
-15.8129	-410.065
-15.8093	-409.950
-15.8057	-409.788
-15.8021	-409.596
-15.7985	-409.395
-15.7949	-409.194
-15.7913	-409.016
-15.7876	-408.861
-15.7840	-408.743
-15.7804	-408.665
-15.7768	-408.630
-15.7732	-408.639
-15.7696	-408.698
-15.7660	-408.803
-15.7624	-408.952
-15.7588	-409.148
-15.7551	-409.385
-15.7515	-409.659
-15.7479	-409.963
-15.7443	-410.290
-15.7407	-410.634
-15.7371	-410.982
-15.7335	-411.331
-15.7299	-411.674
-15.7262	-412.009
-15.7226	-412.330
-15.7190	-412.647
-15.7154	-412.963
-15.7118	-413.292
-15.7082	-413.644
-15.7046	-414.032
-15.7010	-414.475
-15.6973	-414.981
-15.6937	-415.566
-15.6901	-416.238
-15.6865	-417.003
-15.6829	-417.866
-15.6793	-418.821
-15.6757	-419.869
-15.6721	-420.995
-15.6684	-422.193
-15.6648	-423.447
-15.6612	-424.744
-15.6576	-426.066
-15.6540	-427.393
-15.6504	-428.714
-15.6468	-430.004
-15.6432	-431.254
-15.6395	-432.444
-15.6359	-433.566
-15.6323	-434.609
-15.6287	-435.568
-15.6251	-436.439
-15.6215	-437.224
-15.6179	-437.922
-15.6143	-438.543
-15.6106	-439.092
-15.6070	-439.575
-15.6034	-439.999
-15.5998	-440.370
-15.5962	-440.693
-15.5926	-440.970
-15.5890	-441.201
-15.5854	-441.384
-15.5817	-441.512
-15.5781	-441.583
-15.5745	-441.584
-15.5709	-441.512
-15.5673	-441.361
-15.5637	-441.123
-15.5601	-440.800
-15.5565	-440.390
-15.5528	-439.902
-15.5492	-439.342
-15.5456	-438.714
-15.5420	-438.033
-15.5384	-437.305
-15.5348	-436.532
-15.5312	-435.724
-15.5276	-434.876
-15.5239	-433.985
-15.5203	-433.051
-15.5167	-432.066
-15.5131	-431.029
-15.5095	-429.935
-15.5059	-428.781
-15.5023	-427.569
-15.4987	-426.304
-15.4950	-424.991
-15.4914	-423.639
-15.4878	-422.263
-15.4842	-420.873
-15.4806	-419.487
-15.4770	-418.117
-15.4734	-416.780
-15.4698	-415.490
-15.4661	-414.261
-15.4625	-413.104
-15.4589	-412.033
-15.4553	-411.054
-15.4517	-410.178
-15.4481	-409.404
-15.4445	-408.740
-15.4409	-408.180
-15.4372	-407.719
-15.4336	-407.349
-15.4300	-407.063
-15.4264	-406.850
-15.4228	-406.697
-15.4192	-406.593
-15.4156	-406.529
-15.4120	-406.498
-15.4083	-406.491
-15.4047	-406.503
-15.4011	-406.536
-15.3975	-406.586
-15.3939	-406.652
-15.3903	-406.739
-15.3867	-406.848
-15.3831	-406.981
-15.3795	-407.145
-15.3758	-407.342
-15.3722	-407.574
-15.3686	-407.843
-15.3650	-408.150
-15.3614	-408.495
-15.3578	-408.871
-15.3542	-409.283
-15.3506	-409.720
-15.3469	-410.182
-15.3433	-410.664
-15.3397	-411.164
-15.3361	-411.680
-15.3325	-412.210
-15.3289	-412.756
-15.3253	-413.323
-15.3217	-413.916
-15.3180	-414.540
-15.3144	-415.206
-15.3108	-415.920
-15.3072	-416.686
-15.3036	-417.514
-15.3000	-418.408
-15.2964	-419.364
-15.2928	-420.383
-15.2891	-421.453
-15.2855	-422.565
-15.2819	-423.706
-15.2783	-424.858
-15.2747	-426.003
-15.2711	-427.128
-15.2675	-428.218
-15.2639	-429.263
-15.2602	-430.259
-15.2566	-431.204
-15.2530	-432.098
-15.2494	-432.951
-15.2458	-433.773
-15.2422	-434.571
-15.2386	-435.357
-15.2350	-436.139
-15.2313	-436.925
-15.2277	-437.717
-15.2241	-438.520
-15.2205	-439.332
-15.2169	-440.155
-15.2133	-440.988
-15.2097	-441.830
-15.2061	-442.682
-15.2024	-443.540
-15.1988	-444.408
-15.1952	-445.283
-15.1916	-446.168
-15.1880	-447.063
-15.1844	-447.967
-15.1808	-448.883
-15.1772	-449.813
-15.1735	-450.758
-15.1699	-451.721
-15.1663	-452.705
-15.1627	-453.711
-15.1591	-454.741
-15.1555	-455.796
-15.1519	-456.872
-15.1483	-457.972
-15.1446	-459.084
-15.1410	-460.204
-15.1374	-461.324
-15.1338	-462.434
-15.1302	-463.523
-15.1266	-464.578
-15.1230	-465.592
-15.1194	-466.550
-15.1157	-467.450
-15.1121	-468.281
-15.1085	-469.042
-15.1049	-469.734
-15.1013	-470.357
-15.0977	-470.914
-15.0941	-471.407
-15.0905	-471.841
-15.0868	-472.220
-15.0832	-472.544
-15.0796	-472.820
-15.0760	-473.047
-15.0724	-473.231
-15.0688	-473.372
-15.0652	-473.474
-15.0616	-473.533
-15.0579	-473.556
-15.0543	-473.542
-15.0507	-473.497
-15.0471	-473.420
-15.0435	-473.320
-15.0399	-473.197
-15.0363	-473.063
-15.0327	-472.918
-15.0290	-472.776
-15.0254	-472.644
-15.0218	-472.528
-15.0182	-472.441
-15.0146	-472.392
-15.0110	-472.389
-15.0074	-472.442
-15.0038	-472.551
-15.0002	-472.724
-14.9965	-472.960
-14.9929	-473.260
-14.9893	-473.618
-14.9857	-474.033
-14.9821	-474.496
-14.9785	-475.002
-14.9749	-475.546
-14.9713	-476.116
-14.9676	-476.711
-14.9640	-477.321
-14.9604	-477.945
-14.9568	-478.572
-14.9532	-479.204
-14.9496	-479.837
-14.9460	-480.471
-14.9424	-481.106
-14.9387	-481.751
-14.9351	-482.406
-14.9315	-483.081
-14.9279	-483.783
-14.9243	-484.513
-14.9207	-485.279
-14.9171	-486.077
-14.9135	-486.902
-14.9098	-487.748
-14.9062	-488.600
-14.9026	-489.445
-14.8990	-490.266
-14.8954	-491.044
-14.8918	-491.767
-14.8882	-492.413
-14.8846	-492.977
-14.8809	-493.444
-14.8773	-493.811
-14.8737	-494.073
-14.8701	-494.228
-14.8665	-494.282
-14.8629	-494.237
-14.8593	-494.099
-14.8557	-493.872
-14.8520	-493.570
-14.8484	-493.198
-14.8448	-492.772
-14.8412	-492.301
-14.8376	-491.797
-14.8340	-491.272
-14.8304	-490.742
-14.8268	-490.213
-14.8231	-489.689
-14.8195	-489.182
-14.8159	-488.692
-14.8123	-488.219
-14.8087	-487.766
-14.8051	-487.328
-14.8015	-486.906
-14.7979	-486.493
-14.7942	-486.092
-14.7906	-485.700
-14.7870	-485.316
-14.7834	-484.943
-14.7798	-484.580
-14.7762	-484.236
-14.7726	-483.914
-14.7690	-483.618
-14.7653	-483.354
-14.7617	-483.128
-14.7581	-482.943
-14.7545	-482.804
-14.7509	-482.710
-14.7473	-482.657
-14.7437	-482.643
-14.7401	-482.663
-14.7364	-482.711
-14.7328	-482.777
-14.7292	-482.858
-14.7256	-482.948
-14.7220	-483.035
-14.7184	-483.115
-14.7148	-483.184
-14.7112	-483.232
-14.7075	-483.250
-14.7039	-483.233
-14.7003	-483.170
-14.6967	-483.055
-14.6931	-482.877
-14.6895	-482.637
-14.6859	-482.334
-14.6823	-481.968
-14.6786	-481.541
-14.6750	-481.063
-14.6714	-480.533
-14.6678	-479.965
-14.6642	-479.352
-14.6606	-478.712
-14.6570	-478.038
-14.6534	-477.334
-14.6497	-476.599
-14.6461	-475.830
-14.6425	-475.029
-14.6389	-474.197
-14.6353	-473.335
-14.6317	-472.457
-14.6281	-471.564
-14.6245	-470.681
-14.6209	-469.823
-14.6172	-469.014
-14.6136	-468.273
-14.6100	-467.627
-14.6064	-467.096
-14.6028	-466.687
-14.5992	-466.434
-14.5956	-466.328
-14.5920	-466.383
-14.5883	-466.587
-14.5847	-466.955
-14.5811	-467.481
-14.5775	-468.154
-14.5739	-468.982
-14.5703	-469.958
-14.5667	-471.071
-14.5631	-472.322
-14.5594	-473.694
-14.5558	-475.171
-14.5522	-476.740
-14.5486	-478.371
-14.5450	-480.047
-14.5414	-481.732
-14.5378	-483.406
-14.5342	-485.036
-14.5305	-486.602
-14.5269	-488.091
-14.5233	-489.482
-14.5197	-490.766
-14.5161	-491.946
-14.5125	-493.013
-14.5089	-493.970
-14.5053	-494.824
-14.5016	-495.584
-14.4980	-496.251
-14.4944	-496.850
-14.4908	-497.380
-14.4872	-497.861
-14.4836	-498.303
-14.4800	-498.727
-14.4764	-499.150
-14.4727	-499.592
-14.4691	-500.061
-14.4655	-500.580
-14.4619	-501.158
-14.4583	-501.799
-14.4547	-502.514
-14.4511	-503.291
-14.4475	-504.131
-14.4438	-505.015
-14.4402	-505.935
-14.4366	-506.865
-14.4330	-507.781
-14.4294	-508.667
-14.4258	-509.489
-14.4222	-510.229
-14.4186	-510.863
-14.4149	-511.374
-14.4113	-511.744
-14.4077	-511.964
-14.4041	-512.033
-14.4005	-511.950
-14.3969	-511.719
-14.3933	-511.346
-14.3897	-510.843
-14.3860	-510.224
-14.3824	-509.496
-14.3788	-508.678
-14.3752	-507.776
-14.3716	-506.801
-14.3680	-505.768
-14.3644	-504.685
-14.3608	-503.567
-14.3571	-502.427
-14.3535	-501.284
-14.3499	-500.155
-14.3463	-499.061
-14.3427	-498.022
-14.3391	-497.067
-14.3355	-496.211
-14.3319	-495.475
-14.3282	-494.873
-14.3246	-494.416
-14.3210	-494.112
-14.3174	-493.957
-14.3138	-493.947
-14.3102	-494.070
-14.3066	-494.311
-14.3030	-494.650
-14.2993	-495.068
-14.2957	-495.538
-14.2921	-496.037
-14.2885	-496.544
-14.2849	-497.033
-14.2813	-497.488
-14.2777	-497.884
-14.2741	-498.211
-14.2704	-498.454
-14.2668	-498.600
-14.2632	-498.645
-14.2596	-498.574
-14.2560	-498.388
-14.2524	-498.082
-14.2488	-497.653
-14.2452	-497.100
-14.2416	-496.423
-14.2379	-495.620
-14.2343	-494.697
-14.2307	-493.659
-14.2271	-492.507
-14.2235	-491.263
-14.2199	-489.926
-14.2163	-488.521
-14.2127	-487.066
-14.2090	-485.575
-14.2054	-484.075
-14.2018	-482.587
-14.1982	-481.136
-14.1946	-479.743
-14.1910	-478.428
-14.1874	-477.208
-14.1838	-476.096
-14.1801	-475.097
-14.1765	-474.219
-14.1729	-473.458
-14.1693	-472.809
-14.1657	-472.261
-14.1621	-471.803
-14.1585	-471.416
-14.1549	-471.088
-14.1512	-470.809
-14.1476	-470.555
-14.1440	-470.317
-14.1404	-470.073
-14.1368	-469.815
-14.1332	-469.531
-14.1296	-469.201
-14.1260	-468.829
-14.1223	-468.390
-14.1187	-467.881
-14.1151	-467.304
-14.1115	-466.655
-14.1079	-465.949
-14.1043	-465.183
-14.1007	-464.382
-14.0971	-463.553
-14.0934	-462.724
-14.0898	-461.913
-14.0862	-461.137
-14.0826	-460.422
-14.0790	-459.780
-14.0754	-459.236
-14.0718	-458.800
-14.0682	-458.486
-14.0645	-458.304
-14.0609	-458.264
-14.0573	-458.369
-14.0537	-458.629
-14.0501	-459.047
-14.0465	-459.609
-14.0429	-460.320
-14.0393	-461.168
-14.0356	-462.145
-14.0320	-463.227
-14.0284	-464.406
-14.0248	-465.657
-14.0212	-466.969
-14.0176	-468.324
-14.0140	-469.700
-14.0104	-471.092
-14.0067	-472.481
-14.0031	-473.854
-13.9995	-475.200
-13.9959	-476.508
-13.9923	-477.767
-13.9887	-478.966
-13.9851	-480.100
-13.9815	-481.154
-13.9778	-482.123
-13.9742	-483.003
-13.9706	-483.785
-13.9670	-484.476
-13.9634	-485.070
-13.9598	-485.571
-13.9562	-485.987
-13.9526	-486.327
-13.9489	-486.594
-13.9453	-486.799
-13.9417	-486.958
-13.9381	-487.082
-13.9345	-487.183
-13.9309	-487.275
-13.9273	-487.375
-13.9237	-487.500
-13.9200	-487.659
-13.9164	-487.868
-13.9128	-488.137
-13.9092	-488.472
-13.9056	-488.879
-13.9020	-489.359
-13.8984	-489.902
-13.8948	-490.508
-13.8911	-491.164
-13.8875	-491.857
-13.8839	-492.573
-13.8803	-493.301
-13.8767	-494.025
-13.8731	-494.732
-13.8695	-495.411
-13.8659	-496.055
-13.8623	-496.651
-13.8586	-497.195
-13.8550	-497.680
-13.8514	-498.103
-13.8478	-498.463
-13.8442	-498.757
-13.8406	-498.992
-13.8370	-499.172
-13.8334	-499.303
-13.8297	-499.394
-13.8261	-499.454
-13.8225	-499.492
-13.8189	-499.516
-13.8153	-499.537
-13.8117	-499.563
-13.8081	-499.601
-13.8045	-499.655
-13.8008	-499.729
-13.7972	-499.828
-13.7936	-499.958
-13.7900	-500.116
-13.7864	-500.304
-13.7828	-500.519
-13.7792	-500.758
-13.7756	-501.011
-13.7719	-501.275
-13.7683	-501.538
-13.7647	-501.795
-13.7611	-502.038
-13.7575	-502.259
-13.7539	-502.461
-13.7503	-502.642
-13.7467	-502.804
-13.7430	-502.959
-13.7394	-503.111
-13.7358	-503.273
-13.7322	-503.449
-13.7286	-503.653
-13.7250	-503.885
-13.7214	-504.155
-13.7178	-504.465
-13.7141	-504.809
-13.7105	-505.192
-13.7069	-505.604
-13.7033	-506.051
-13.6997	-506.527
-13.6961	-507.029
-13.6925	-507.565
-13.6889	-508.134
-13.6852	-508.747
-13.6816	-509.409
-13.6780	-510.131
-13.6744	-510.921
-13.6708	-511.791
-13.6672	-512.744
-13.6636	-513.792
-13.6600	-514.929
-13.6563	-516.159
-13.6527	-517.474
-13.6491	-518.862
-13.6455	-520.309
-13.6419	-521.792
-13.6383	-523.288
-13.6347	-524.767
-13.6311	-526.200
-13.6274	-527.556
-13.6238	-528.805
-13.6202	-529.926
-13.6166	-530.896
-13.6130	-531.704
-13.6094	-532.340
-13.6058	-532.803
-13.6022	-533.094
-13.5985	-533.223
-13.5949	-533.196
-13.5913	-533.024
-13.5877	-532.719
-13.5841	-532.295
-13.5805	-531.761
-13.5769	-531.126
-13.5733	-530.405
-13.5696	-529.605
-13.5660	-528.744
-13.5624	-527.827
-13.5588	-526.876
-13.5552	-525.897
-13.5516	-524.905
-13.5480	-523.915
-13.5444	-522.935
-13.5407	-521.974
-13.5371	-521.035
-13.5335	-520.119
-13.5299	-519.225
-13.5263	-518.351
-13.5227	-517.486
-13.5191	-516.624
-13.5155	-515.758
-13.5118	-514.881
-13.5082	-513.983
-13.5046	-513.068
-13.5010	-512.128
-13.4974	-511.172
-13.4938	-510.198
-13.4902	-509.220
-13.4866	-508.242
-13.4830	-507.271
-13.4793	-506.318
-13.4757	-505.386
-13.4721	-504.484
-13.4685	-503.610
-13.4649	-502.772
-13.4613	-501.970
-13.4577	-501.208
-13.4541	-500.490
-13.4504	-499.818
-13.4468	-499.199
-13.4432	-498.635
-13.4396	-498.132
-13.4360	-497.688
-13.4324	-497.306
-13.4288	-496.983
-13.4252	-496.713
-13.4215	-496.489
-13.4179	-496.306
-13.4143	-496.155
-13.4107	-496.029
-13.4071	-495.927
-13.4035	-495.840
-13.3999	-495.778
-13.3963	-495.735
-13.3926	-495.722
-13.3890	-495.752
-13.3854	-495.827
-13.3818	-495.971
-13.3782	-496.188
-13.3746	-496.491
-13.3710	-496.888
-13.3674	-497.383
-13.3637	-497.980
-13.3601	-498.675
-13.3565	-499.462
-13.3529	-500.334
-13.3493	-501.275
-13.3457	-502.272
-13.3421	-503.306
-13.3385	-504.364
-13.3348	-505.428
-13.3312	-506.487
-13.3276	-507.526
-13.3240	-508.538
-13.3204	-509.513
-13.3168	-510.450
-13.3132	-511.341
-13.3096	-512.184
-13.3059	-512.974
-13.3023	-513.704
-13.2987	-514.379
-13.2951	-514.984
-13.2915	-515.522
-13.2879	-515.989
-13.2843	-516.381
-13.2807	-516.698
-13.2770	-516.937
-13.2734	-517.104
-13.2698	-517.194
-13.2662	-517.219
-13.2626	-517.172
-13.2590	-517.069
-13.2554	-516.914
-13.2518	-516.716
-13.2481	-516.486
-13.2445	-516.235
-13.2409	-515.979
-13.2373	-515.732
-13.2337	-515.503
-13.2301	-515.309
-13.2265	-515.160
-13.2229	-515.066
-13.2192	-515.034
-13.2156	-515.063
-13.2120	-515.156
-13.2084	-515.308
-13.2048	-515.507
-13.2012	-515.745
-13.1976	-516.007
-13.1940	-516.274
-13.1903	-516.540
-13.1867	-516.784
-13.1831	-516.997
-13.1795	-517.170
-13.1759	-517.301
-13.1723	-517.385
-13.1687	-517.427
-13.1651	-517.423
-13.1614	-517.379
-13.1578	-517.298
-13.1542	-517.181
-13.1506	-517.032
-13.1470	-516.851
-13.1434	-516.636
-13.1398	-516.385
-13.1362	-516.098
-13.1325	-515.773
-13.1289	-515.406
-13.1253	-514.999
-13.1217	-514.553
-13.1181	-514.070
-13.1145	-513.552
-13.1109	-513.007
-13.1073	-512.441
-13.1037	-511.864
-13.1000	-511.282
-13.0964	-510.708
-13.0928	-510.153
-13.0892	-509.625
-13.0856	-509.137
-13.0820	-508.692
-13.0784	-508.301
-13.0748	-507.967
-13.0711	-507.691
-13.0675	-507.478
-13.0639	-507.327
-13.0603	-507.233
-13.0567	-507.193
-13.0531	-507.201
-13.0495	-507.251
-13.0459	-507.332
-13.0422	-507.440
-13.0386	-507.565
-13.0350	-507.699
-13.0314	-507.836
-13.0278	-507.972
-13.0242	-508.100
-13.0206	-508.220
-13.0170	-508.325
-13.0133	-508.417
-13.0097	-508.492
-13.0061	-508.548
-13.0025	-508.587
-12.9989	-508.606
-12.9953	-508.605
-12.9917	-508.590
-12.9881	-508.557
-12.9844	-508.511
-12.9808	-508.452
-12.9772	-508.384
-12.9736	-508.307
-12.9700	-508.227
-12.9664	-508.145
-12.9628	-508.062
-12.9592	-507.982
-12.9555	-507.905
-12.9519	-507.833
-12.9483	-507.768
-12.9447	-507.711
-12.9411	-507.660
-12.9375	-507.622
-12.9339	-507.598
-12.9303	-507.590
-12.9266	-507.605
-12.9230	-507.643
-12.9194	-507.718
-12.9158	-507.829
-12.9122	-507.990
-12.9086	-508.205
-12.9050	-508.487
-12.9014	-508.846
-12.8977	-509.296
-12.8941	-509.845
-12.8905	-510.498
-12.8869	-511.265
-12.8833	-512.143
-12.8797	-513.129
-12.8761	-514.215
-12.8725	-515.389
-12.8688	-516.637
-12.8652	-517.938
-12.8616	-519.269
-12.8580	-520.611
-12.8544	-521.935
-12.8508	-523.220
-12.8472	-524.438
-12.8436	-525.565
-12.8399	-526.576
-12.8363	-527.453
-12.8327	-528.182
-12.8291	-528.750
-12.8255	-529.158
-12.8219	-529.405
-12.8183	-529.503
-12.8147	-529.464
-12.8110	-529.311
-12.8074	-529.057
-12.8038	-528.723
-12.8002	-528.328
-12.7966	-527.893
-12.7930	-527.429
-12.7894	-526.950
-12.7858	-526.468
-12.7821	-525.995
-12.7785	-525.539
-12.7749	-525.110
-12.7713	-524.716
-12.7677	-524.369
-12.7641	-524.078
-12.7605	-523.855
-12.7569	-523.709
-12.7532	-523.648
-12.7496	-523.675
-12.7460	-523.795
-12.7424	-524.005
-12.7388	-524.300
-12.7352	-524.671
-12.7316	-525.103
-12.7280	-525.577
-12.7244	-526.078
-12.7207	-526.580
-12.7171	-527.059
-12.7135	-527.494
-12.7099	-527.864
-12.7063	-528.157
-12.7027	-528.354
-12.6991	-528.450
-12.6955	-528.441
-12.6918	-528.319
-12.6882	-528.093
-12.6846	-527.763
-12.6810	-527.338
-12.6774	-526.824
-12.6738	-526.230
-12.6702	-525.566
-12.6666	-524.841
-12.6629	-524.062
-12.6593	-523.236
-12.6557	-522.376
-12.6521	-521.481
-12.6485	-520.559
-12.6449	-519.612
-12.6413	-518.644
-12.6377	-517.660
-12.6340	-516.658
-12.6304	-515.642
-12.6268	-514.617
-12.6232	-513.581
-12.6196	-512.536
-12.6160	-511.488
-12.6124	-510.444
-12.6088	-509.405
-12.6051	-508.386
-12.6015	-507.392
-12.5979	-506.436
-12.5943	-505.527
-12.5907	-504.682
-12.5871	-503.914
-12.5835	-503.238
-12.5799	-502.673
-12.5762	-502.221
-12.5726	-501.902
-12.5690	-501.713
-12.5654	-501.660
-12.5618	-501.736
-12.5582	-501.937
-12.5546	-502.242
-12.5510	-502.638
-12.5473	-503.106
-12.5437	-503.622
-12.5401	-504.166
-12.5365	-504.715
-12.5329	-505.246
-12.5293	-505.742
-12.5257	-506.184
-12.5221	-506.554
-12.5184	-506.840
-12.5148	-507.027
-12.5112	-507.112
-12.5076	-507.086
-12.5040	-506.951
-12.5004	-506.711
-12.4968	-506.372
-12.4932	-505.950
-12.4895	-505.459
-12.4859	-504.913
-12.4823	-504.336
-12.4787	-503.745
-12.4751	-503.163
-12.4715	-502.610
-12.4679	-502.105
-12.4643	-501.664
-12.4606	-501.303
-12.4570	-501.032
-12.4534	-500.859
-12.4498	-500.790
-12.4462	-500.821
-12.4426	-500.953
-12.4390	-501.175
-12.4354	-501.475
-12.4317	-501.840
-12.4281	-502.254
-12.4245	-502.701
-12.4209	-503.168
-12.4173	-503.638
-12.4137	-504.102
-12.4101	-504.554
-12.4065	-504.987
-12.4028	-505.403
-12.3992	-505.800
-12.3956	-506.180
-12.3920	-506.549
-12.3884	-506.915
-12.3848	-507.279
-12.3812	-507.654
-12.3776	-508.043
-12.3739	-508.457
-12.3703	-508.903
-12.3667	-509.383
-12.3631	-509.905
-12.3595	-510.467
-12.3559	-511.072
-12.3523	-511.713
-12.3487	-512.385
-12.3451	-513.077
-12.3414	-513.780
-12.3378	-514.479
-12.3342	-515.165
-12.3306	-515.826
-12.3270	-516.452
-12.3234	-517.042
-12.3198	-517.586
-12.3162	-518.088
-12.3125	-518.543
-12.3089	-518.954
-12.3053	-519.317
-12.3017	-519.628
-12.2981	-519.885
-12.2945	-520.081
-12.2909	-520.203
-12.2873	-520.249
-12.2836	-520.206
-12.2800	-520.066
-12.2764	-519.825
-12.2728	-519.478
-12.2692	-519.027
-12.2656	-518.469
-12.2620	-517.812
-12.2584	-517.067
-12.2547	-516.243
-12.2511	-515.356
-12.2475	-514.424
-12.2439	-513.469
-12.2403	-512.513
-12.2367	-511.579
-12.2331	-510.691
-12.2295	-509.865
-12.2258	-509.125
-12.2222	-508.482
-12.2186	-507.950
-12.2150	-507.531
-12.2114	-507.233
-12.2078	-507.054
-12.2042	-506.994
-12.2006	-507.050
-12.1969	-507.215
-12.1933	-507.488
-12.1897	-507.864
-12.1861	-508.337
-12.1825	-508.907
-12.1789	-509.563
-12.1753	-510.303
-12.1717	-511.118
-12.1680	-512.000
-12.1644	-512.938
-12.1608	-513.922
-12.1572	-514.934
-12.1536	-515.961
-12.1500	-516.987
-12.1464	-517.990
-12.1428	-518.957
-12.1391	-519.868
-12.1355	-520.709
-12.1319	-521.464
-12.1283	-522.127
-12.1247	-522.691
-12.1211	-523.154
-12.1175	-523.523
-12.1139	-523.803
-12.1102	-524.011
-12.1066	-524.158
-12.1030	-524.259
-12.0994	-524.329
-12.0958	-524.380
-12.0922	-524.422
-12.0886	-524.460
-12.0850	-524.495
-12.0813	-524.529
-12.0777	-524.556
-12.0741	-524.575
-12.0705	-524.577
-12.0669	-524.558
-12.0633	-524.513
-12.0597	-524.433
-12.0561	-524.318
-12.0524	-524.163
-12.0488	-523.964
-12.0452	-523.720
-12.0416	-523.433
-12.0380	-523.099
-12.0344	-522.721
-12.0308	-522.303
-12.0272	-521.852
-12.0235	-521.370
-12.0199	-520.869
-12.0163	-520.356
-12.0127	-519.839
-12.0091	-519.330
-12.0055	-518.833
-12.0019	-518.358
-11.9983	-517.909
-11.9946	-517.494
-11.9910	-517.115
-11.9874	-516.776
-11.9838	-516.479
-11.9802	-516.224
-11.9766	-516.013
-11.9730	-515.840
-11.9694	-515.705
-11.9658	-515.605
-11.9621	-515.535
-11.9585	-515.493
-11.9549	-515.472
-11.9513	-515.476
-11.9477	-515.498
-11.9441	-515.538
-11.9405	-515.603
-11.9369	-515.687
-11.9332	-515.798
-11.9296	-515.936
-11.9260	-516.104
-11.9224	-516.305
-11.9188	-516.538
-11.9152	-516.803
-11.9116	-517.100
-11.9080	-517.426
-11.9043	-517.774
-11.9007	-518.141
-11.8971	-518.518
-11.8935	-518.902
-11.8899	-519.284
-11.8863	-519.661
-11.8827	-520.022
-11.8791	-520.367
-11.8754	-520.688
-11.8718	-520.981
-11.8682	-521.241
-11.8646	-521.466
-11.8610	-521.653
-11.8574	-521.796
-11.8538	-521.893
-11.8502	-521.938
-11.8465	-521.927
-11.8429	-521.854
-11.8393	-521.711
-11.8357	-521.495
-11.8321	-521.200
-11.8285	-520.818
-11.8249	-520.350
-11.8213	-519.794
-11.8176	-519.153
-11.8140	-518.432
-11.8104	-517.641
-11.8068	-516.786
-11.8032	-515.886
-11.7996	-514.954
-11.7960	-514.011
-11.7924	-513.070
-11.7887	-512.154
-11.7851	-511.275
-11.7815	-510.452
-11.7779	-509.696
-11.7743	-509.018
-11.7707	-508.425
-11.7671	-507.922
-11.7635	-507.512
-11.7598	-507.193
-11.7562	-506.966
-11.7526	-506.826
-11.7490	-506.773
-11.7454	-506.802
-11.7418	-506.911
-11.7382	-507.098
-11.7346	-507.359
-11.7309	-507.692
-11.7273	-508.094
-11.7237	-508.561
-11.7201	-509.090
-11.7165	-509.674
-11.7129	-510.310
-11.7093	-510.991
-11.7057	-511.709
-11.7020	-512.455
-11.6984	-513.224
-11.6948	-514.000
-11.6912	-514.781
-11.6876	-515.551
-11.6840	-516.301
-11.6804	-517.028
-11.6768	-517.719
-11.6731	-518.366
-11.6695	-518.964
-11.6659	-519.503
-11.6623	-519.975
-11.6587	-520.373
-11.6551	-520.696
-11.6515	-520.934
-11.6479	-521.090
-11.6442	-521.162
-11.6406	-521.153
-11.6370	-521.064
-11.6334	-520.905
-11.6298	-520.683
-11.6262	-520.407
-11.6226	-520.087
-11.6190	-519.734
-11.6153	-519.361
-11.6117	-518.979
-11.6081	-518.600
-11.6045	-518.240
-11.6009	-517.909
-11.5973	-517.618
-11.5937	-517.375
-11.5901	-517.187
-11.5865	-517.056
-11.5828	-516.980
-11.5792	-516.954
-11.5756	-516.969
-11.5720	-517.012
-11.5684	-517.071
-11.5648	-517.132
-11.5612	-517.181
-11.5576	-517.212
-11.5539	-517.211
-11.5503	-517.173
-11.5467	-517.096
-11.5431	-516.980
-11.5395	-516.827
-11.5359	-516.643
-11.5323	-516.431
-11.5287	-516.200
-11.5250	-515.958
-11.5214	-515.710
-11.5178	-515.467
-11.5142	-515.234
-11.5106	-515.022
-11.5070	-514.838
-11.5034	-514.691
-11.4998	-514.591
-11.4961	-514.549
-11.4925	-514.568
-11.4889	-514.664
-11.4853	-514.842
-11.4817	-515.108
-11.4781	-515.471
-11.4745	-515.929
-11.4709	-516.485
-11.4672	-517.139
-11.4636	-517.886
-11.4600	-518.724
-11.4564	-519.643
-11.4528	-520.638
-11.4492	-521.700
-11.4456	-522.818
-11.4420	-523.983
-11.4383	-525.183
-11.4347	-526.406
-11.4311	-527.639
-11.4275	-528.870
-11.4239	-530.084
-11.4203	-531.272
-11.4167	-532.422
-11.4131	-533.529
-11.4094	-534.584
-11.4058	-535.586
-11.4022	-536.535
-11.3986	-537.433
-11.3950	-538.283
-11.3914	-539.091
-11.3878	-539.865
-11.3842	-540.608
-11.3805	-541.328
-11.3769	-542.026
-11.3733	-542.710
-11.3697	-543.374
-11.3661	-544.018
-11.3625	-544.637
-11.3589	-545.217
-11.3553	-545.748
-11.3516	-546.212
-11.3480	-546.588
-11.3444	-546.858
-11.3408	-547.003
-11.3372	-547.005
-11.3336	-546.854
-11.3300	-546.535
-11.3264	-546.051
-11.3227	-545.399
-11.3191	-544.589
-11.3155	-543.622
-11.3119	-542.518
-11.3083	-541.287
-11.3047	-539.943
-11.3011	-538.503
-11.2975	-536.982
-11.2938	-535.397
-11.2902	-533.762
-11.2866	-532.094
-11.2830	-530.408
-11.2794	-528.716
-11.2758	-527.037
-11.2722	-525.377
-11.2686	-523.749
-11.2649	-522.165
-11.2613	-520.631
-11.2577	-519.158
-11.2541	-517.758
-11.2505	-516.437
-11.2469	-515.206
-11.2433	-514.069
-11.2397	-513.035
-11.2360	-512.103
-11.2324	-511.276
-11.2288	-510.548
-11.2252	-509.915
-11.2216	-509.368
-11.2180	-508.900
-11.2144	-508.499
-11.2108	-508.153
-11.2072	-507.855
-11.2035	-507.591
-11.1999	-507.349
-11.1963	-507.121
-11.1927	-506.899
-11.1891	-506.676
-11.1855	-506.448
-11.1819	-506.206
-11.1783	-505.958
-11.1746	-505.701
-11.1710	-505.440
-11.1674	-505.187
-11.1638	-504.947
-11.1602	-504.731
-11.1566	-504.556
-11.1530	-504.425
-11.1494	-504.354
-11.1457	-504.348
[truncated: 63,536 more rows]
