# Supplementary material for: Aqueous Depolymerization of Polyethylene at Ambient Temperature: In Situ Generation of Permanganate Using Ozone
Source: ACS Sustain Chem Eng. 2026 Mar 17;14(12):5995–6005. doi: 10.1021/acssuschemeng.5c12302 (PMC13040521; doi:10.1021/acssuschemeng.5c12302)
Supplement: Supplementary file 2 [file sc5c12302_si_002.zip › Supplemental_information_raw_data_and_code/Repeat experiment 3/NMR/72.csv]

-18.3669	170.309
-18.3633	169.212
-18.3597	168.130
-18.3561	167.057
-18.3524	166.005
-18.3488	164.963
-18.3452	163.941
-18.3416	162.931
-18.3380	161.931
-18.3344	160.952
-18.3308	159.989
-18.3272	159.043
-18.3235	158.118
-18.3199	157.213
-18.3163	156.329
-18.3127	155.468
-18.3091	154.622
-18.3055	153.790
-18.3019	152.974
-18.2983	152.163
-18.2946	151.359
-18.2910	150.556
-18.2874	149.751
-18.2838	148.945
-18.2802	148.139
-18.2766	147.327
-18.2730	146.520
-18.2694	145.715
-18.2657	144.912
-18.2621	144.122
-18.2585	143.341
-18.2549	142.578
-18.2513	141.831
-18.2477	141.110
-18.2441	140.410
-18.2405	139.739
-18.2368	139.093
-18.2332	138.471
-18.2296	137.870
-18.2260	137.280
-18.2224	136.696
-18.2188	136.105
-18.2152	135.493
-18.2116	134.850
-18.2079	134.163
-18.2043	133.420
-18.2007	132.605
-18.1971	131.716
-18.1935	130.749
-18.1899	129.698
-18.1863	128.570
-18.1827	127.365
-18.1790	126.097
-18.1754	124.775
-18.1718	123.411
-18.1682	122.022
-18.1646	120.621
-18.1610	119.229
-18.1574	117.852
-18.1538	116.511
-18.1501	115.211
-18.1465	113.968
-18.1429	112.786
-18.1393	111.671
-18.1357	110.624
-18.1321	109.643
-18.1285	108.724
-18.1249	107.859
-18.1212	107.044
-18.1176	106.269
-18.1140	105.528
-18.1104	104.809
-18.1068	104.103
-18.1032	103.403
-18.0996	102.698
-18.0960	101.979
-18.0923	101.238
-18.0887	100.459
-18.0851	99.6383
-18.0815	98.7603
-18.0779	97.8193
-18.0743	96.8132
-18.0707	95.7377
-18.0671	94.5966
-18.0634	93.3917
-18.0598	92.1346
-18.0562	90.8342
-18.0526	89.5002
-18.0490	88.1444
-18.0454	86.7698
-18.0418	85.3893
-18.0382	84.0027
-18.0346	82.6114
-18.0309	81.2170
-18.0273	79.8232
-18.0237	78.4264
-18.0201	77.0332
-18.0165	75.6427
-18.0129	74.2580
-18.0093	72.8877
-18.0057	71.5326
-18.0020	70.2002
-17.9984	68.8979
-17.9948	67.6278
-17.9912	66.3933
-17.9876	65.1967
-17.9840	64.0406
-17.9804	62.9238
-17.9768	61.8390
-17.9731	60.7885
-17.9695	59.7622
-17.9659	58.7522
-17.9623	57.7528
-17.9587	56.7545
-17.9551	55.7491
-17.9515	54.7347
-17.9479	53.7055
-17.9442	52.6600
-17.9406	51.6003
-17.9370	50.5288
-17.9334	49.4521
-17.9298	48.3763
-17.9262	47.3102
-17.9226	46.2585
-17.9190	45.2333
-17.9153	44.2421
-17.9117	43.2905
-17.9081	42.3883
-17.9045	41.5399
-17.9009	40.7488
-17.8973	40.0187
-17.8937	39.3549
-17.8901	38.7550
-17.8864	38.2196
-17.8828	37.7436
-17.8792	37.3200
-17.8756	36.9441
-17.8720	36.6024
-17.8684	36.2821
-17.8648	35.9700
-17.8612	35.6481
-17.8575	35.3013
-17.8539	34.9159
-17.8503	34.4745
-17.8467	33.9670
-17.8431	33.3825
-17.8395	32.7186
-17.8359	31.9735
-17.8323	31.1504
-17.8286	30.2568
-17.8250	29.3001
-17.8214	28.2960
-17.8178	27.2540
-17.8142	26.1873
-17.8106	25.1051
-17.8070	24.0157
-17.8034	22.9245
-17.7997	21.8390
-17.7961	20.7617
-17.7925	19.6945
-17.7889	18.6384
-17.7853	17.5962
-17.7817	16.5682
-17.7781	15.5597
-17.7745	14.5687
-17.7708	13.5999
-17.7672	12.6537
-17.7636	11.7274
-17.7600	10.8195
-17.7564	9.92702
-17.7528	9.04750
-17.7492	8.17589
-17.7456	7.30570
-17.7419	6.43740
-17.7383	5.56257
-17.7347	4.68459
-17.7311	3.80499
-17.7275	2.92969
-17.7239	2.06473
-17.7203	1.21969
-17.7167	0.407106
-17.7130	-0.363333
-17.7094	-1.08374
-17.7058	-1.74406
-17.7022	-2.34167
-17.6986	-2.87617
-17.6950	-3.35322
-17.6914	-3.78085
-17.6878	-4.17232
-17.6841	-4.54336
-17.6805	-4.91323
-17.6769	-5.30023
-17.6733	-5.72348
-17.6697	-6.20259
-17.6661	-6.75428
-17.6625	-7.38639
-17.6589	-8.11099
-17.6553	-8.93239
-17.6516	-9.84649
-17.6480	-10.8544
-17.6444	-11.9435
-17.6408	-13.1028
-17.6372	-14.3178
-17.6336	-15.5770
-17.6300	-16.8637
-17.6264	-18.1628
-17.6227	-19.4670
-17.6191	-20.7630
-17.6155	-22.0438
-17.6119	-23.3052
-17.6083	-24.5431
-17.6047	-25.7567
-17.6011	-26.9411
-17.5975	-28.1002
-17.5938	-29.2300
-17.5902	-30.3286
-17.5866	-31.3971
-17.5830	-32.4314
-17.5794	-33.4329
-17.5758	-34.4010
-17.5722	-35.3293
-17.5686	-36.2237
-17.5649	-37.0820
-17.5613	-37.9069
-17.5577	-38.7023
-17.5541	-39.4712
-17.5505	-40.2221
-17.5469	-40.9606
-17.5433	-41.6990
-17.5397	-42.4448
-17.5360	-43.2071
-17.5324	-44.0005
-17.5288	-44.8315
-17.5252	-45.7104
-17.5216	-46.6440
-17.5180	-47.6367
-17.5144	-48.6938
-17.5108	-49.8170
-17.5071	-51.0046
-17.5035	-52.2561
-17.4999	-53.5636
-17.4963	-54.9228
-17.4927	-56.3200
-17.4891	-57.7455
-17.4855	-59.1866
-17.4819	-60.6254
-17.4782	-62.0494
-17.4746	-63.4431
-17.4710	-64.7905
-17.4674	-66.0783
-17.4638	-67.2945
-17.4602	-68.4326
-17.4566	-69.4830
-17.4530	-70.4446
-17.4493	-71.3162
-17.4457	-72.1034
-17.4421	-72.8099
-17.4385	-73.4428
-17.4349	-74.0150
-17.4313	-74.5314
-17.4277	-75.0071
-17.4241	-75.4471
-17.4204	-75.8584
-17.4168	-76.2544
-17.4132	-76.6307
-17.4096	-76.9972
-17.4060	-77.3546
-17.4024	-77.7040
-17.3988	-78.0490
-17.3952	-78.3909
-17.3915	-78.7381
-17.3879	-79.0920
-17.3843	-79.4605
-17.3807	-79.8494
-17.3771	-80.2694
-17.3735	-80.7243
-17.3699	-81.2268
-17.3663	-81.7813
-17.3626	-82.3940
-17.3590	-83.0719
-17.3554	-83.8188
-17.3518	-84.6389
-17.3482	-85.5376
-17.3446	-86.5144
-17.3410	-87.5704
-17.3374	-88.7056
-17.3337	-89.9147
-17.3301	-91.1917
-17.3265	-92.5257
-17.3229	-93.9033
-17.3193	-95.3147
-17.3157	-96.7375
-17.3121	-98.1594
-17.3085	-99.5632
-17.3048	-100.930
-17.3012	-102.250
-17.2976	-103.510
-17.2940	-104.703
-17.2904	-105.821
-17.2868	-106.858
-17.2832	-107.810
-17.2796	-108.678
-17.2760	-109.459
-17.2723	-110.153
-17.2687	-110.761
-17.2651	-111.282
-17.2615	-111.717
-17.2579	-112.071
-17.2543	-112.347
-17.2507	-112.550
-17.2471	-112.690
-17.2434	-112.772
-17.2398	-112.811
-17.2362	-112.817
-17.2326	-112.805
-17.2290	-112.791
-17.2254	-112.790
-17.2218	-112.817
-17.2182	-112.887
-17.2145	-113.012
-17.2109	-113.202
-17.2073	-113.466
-17.2037	-113.807
-17.2001	-114.232
-17.1965	-114.739
-17.1929	-115.332
-17.1893	-116.006
-17.1856	-116.763
-17.1820	-117.600
-17.1784	-118.514
-17.1748	-119.505
-17.1712	-120.567
-17.1676	-121.697
-17.1640	-122.892
-17.1604	-124.145
-17.1567	-125.451
-17.1531	-126.802
-17.1495	-128.188
-17.1459	-129.601
-17.1423	-131.030
-17.1387	-132.462
-17.1351	-133.890
-17.1315	-135.304
-17.1278	-136.694
-17.1242	-138.054
-17.1206	-139.380
-17.1170	-140.668
-17.1134	-141.919
-17.1098	-143.131
-17.1062	-144.309
-17.1026	-145.456
-17.0989	-146.576
-17.0953	-147.677
-17.0917	-148.763
-17.0881	-149.842
-17.0845	-150.920
-17.0809	-152.002
-17.0773	-153.089
-17.0737	-154.184
-17.0700	-155.287
-17.0664	-156.396
-17.0628	-157.505
-17.0592	-158.610
-17.0556	-159.703
-17.0520	-160.777
-17.0484	-161.824
-17.0448	-162.837
-17.0411	-163.813
-17.0375	-164.745
-17.0339	-165.633
-17.0303	-166.473
-17.0267	-167.267
-17.0231	-168.018
-17.0195	-168.726
-17.0159	-169.394
-17.0122	-170.022
-17.0086	-170.617
-17.0050	-171.178
-17.0014	-171.710
-16.9978	-172.217
-16.9942	-172.706
-16.9906	-173.182
-16.9870	-173.654
-16.9833	-174.130
-16.9797	-174.616
-16.9761	-175.119
-16.9725	-175.642
-16.9689	-176.184
-16.9653	-176.741
-16.9617	-177.313
-16.9581	-177.890
-16.9544	-178.465
-16.9508	-179.029
-16.9472	-179.574
-16.9436	-180.091
-16.9400	-180.573
-16.9364	-181.012
-16.9328	-181.399
-16.9292	-181.731
-16.9255	-182.001
-16.9219	-182.203
-16.9183	-182.333
-16.9147	-182.391
-16.9111	-182.375
-16.9075	-182.289
-16.9039	-182.135
-16.9003	-181.922
-16.8967	-181.659
-16.8930	-181.356
-16.8894	-181.023
-16.8858	-180.675
-16.8822	-180.324
-16.8786	-179.980
-16.8750	-179.653
-16.8714	-179.357
-16.8678	-179.100
-16.8641	-178.889
-16.8605	-178.739
-16.8569	-178.653
-16.8533	-178.644
-16.8497	-178.718
-16.8461	-178.884
-16.8425	-179.145
-16.8389	-179.511
-16.8352	-179.980
-16.8316	-180.558
-16.8280	-181.240
-16.8244	-182.026
-16.8208	-182.911
-16.8172	-183.886
-16.8136	-184.947
-16.8100	-186.087
-16.8063	-187.298
-16.8027	-188.574
-16.7991	-189.907
-16.7955	-191.295
-16.7919	-192.727
-16.7883	-194.197
-16.7847	-195.698
-16.7811	-197.218
-16.7774	-198.746
-16.7738	-200.272
-16.7702	-201.787
-16.7666	-203.277
-16.7630	-204.734
-16.7594	-206.147
-16.7558	-207.510
-16.7522	-208.819
-16.7485	-210.070
-16.7449	-211.259
-16.7413	-212.384
-16.7377	-213.440
-16.7341	-214.434
-16.7305	-215.359
-16.7269	-216.218
-16.7233	-217.012
-16.7196	-217.742
-16.7160	-218.408
-16.7124	-219.013
-16.7088	-219.560
-16.7052	-220.049
-16.7016	-220.481
-16.6980	-220.861
-16.6944	-221.192
-16.6907	-221.481
-16.6871	-221.734
-16.6835	-221.955
-16.6799	-222.153
-16.6763	-222.332
-16.6727	-222.497
-16.6691	-222.653
-16.6655	-222.801
-16.6618	-222.947
-16.6582	-223.090
-16.6546	-223.236
-16.6510	-223.385
-16.6474	-223.548
-16.6438	-223.726
-16.6402	-223.932
-16.6366	-224.172
-16.6329	-224.453
-16.6293	-224.788
-16.6257	-225.181
-16.6221	-225.642
-16.6185	-226.179
-16.6149	-226.798
-16.6113	-227.505
-16.6077	-228.310
-16.6040	-229.220
-16.6004	-230.240
-16.5968	-231.375
-16.5932	-232.632
-16.5896	-234.009
-16.5860	-235.507
-16.5824	-237.123
-16.5788	-238.843
-16.5751	-240.659
-16.5715	-242.560
-16.5679	-244.525
-16.5643	-246.539
-16.5607	-248.581
-16.5571	-250.635
-16.5535	-252.682
-16.5499	-254.705
-16.5462	-256.691
-16.5426	-258.627
-16.5390	-260.502
-16.5354	-262.308
-16.5318	-264.036
-16.5282	-265.684
-16.5246	-267.244
-16.5210	-268.717
-16.5174	-270.093
-16.5137	-271.375
-16.5101	-272.560
-16.5065	-273.641
-16.5029	-274.621
-16.4993	-275.497
-16.4957	-276.273
-16.4921	-276.946
-16.4885	-277.513
-16.4848	-277.981
-16.4812	-278.343
-16.4776	-278.604
-16.4740	-278.761
-16.4704	-278.822
-16.4668	-278.785
-16.4632	-278.660
-16.4596	-278.458
-16.4559	-278.190
-16.4523	-277.873
-16.4487	-277.525
-16.4451	-277.163
-16.4415	-276.808
-16.4379	-276.469
-16.4343	-276.155
-16.4307	-275.870
-16.4270	-275.613
-16.4234	-275.378
-16.4198	-275.159
-16.4162	-274.941
-16.4126	-274.721
-16.4090	-274.484
-16.4054	-274.226
-16.4018	-273.946
-16.3981	-273.648
-16.3945	-273.340
-16.3909	-273.026
-16.3873	-272.720
-16.3837	-272.436
-16.3801	-272.186
-16.3765	-271.981
-16.3729	-271.832
-16.3692	-271.743
-16.3656	-271.729
-16.3620	-271.781
-16.3584	-271.911
-16.3548	-272.113
-16.3512	-272.389
-16.3476	-272.743
-16.3440	-273.170
-16.3403	-273.676
-16.3367	-274.261
-16.3331	-274.929
-16.3295	-275.684
-16.3259	-276.529
-16.3223	-277.460
-16.3187	-278.486
-16.3151	-279.606
-16.3114	-280.821
-16.3078	-282.132
-16.3042	-283.534
-16.3006	-285.031
-16.2970	-286.614
-16.2934	-288.278
-16.2898	-290.010
-16.2862	-291.799
-16.2825	-293.624
-16.2789	-295.470
-16.2753	-297.309
-16.2717	-299.120
-16.2681	-300.879
-16.2645	-302.556
-16.2609	-304.134
-16.2573	-305.592
-16.2536	-306.916
-16.2500	-308.099
-16.2464	-309.137
-16.2428	-310.030
-16.2392	-310.789
-16.2356	-311.432
-16.2320	-311.975
-16.2284	-312.437
-16.2247	-312.845
-16.2211	-313.220
-16.2175	-313.583
-16.2139	-313.952
-16.2103	-314.339
-16.2067	-314.750
-16.2031	-315.187
-16.1995	-315.649
-16.1958	-316.128
-16.1922	-316.614
-16.1886	-317.097
-16.1850	-317.562
-16.1814	-318.000
-16.1778	-318.401
-16.1742	-318.760
-16.1706	-319.070
-16.1669	-319.332
-16.1633	-319.549
-16.1597	-319.721
-16.1561	-319.859
-16.1525	-319.967
-16.1489	-320.055
-16.1453	-320.132
-16.1417	-320.209
-16.1381	-320.295
-16.1344	-320.399
-16.1308	-320.533
-16.1272	-320.701
-16.1236	-320.909
-16.1200	-321.165
-16.1164	-321.470
-16.1128	-321.825
-16.1092	-322.224
-16.1055	-322.672
-16.1019	-323.159
-16.0983	-323.682
-16.0947	-324.234
-16.0911	-324.805
-16.0875	-325.389
-16.0839	-325.972
-16.0803	-326.546
-16.0766	-327.103
-16.0730	-327.630
-16.0694	-328.120
-16.0658	-328.565
-16.0622	-328.965
-16.0586	-329.319
-16.0550	-329.632
-16.0514	-329.915
-16.0477	-330.176
-16.0441	-330.431
-16.0405	-330.696
-16.0369	-330.986
-16.0333	-331.312
-16.0297	-331.685
-16.0261	-332.113
-16.0225	-332.596
-16.0188	-333.138
-16.0152	-333.731
-16.0116	-334.369
-16.0080	-335.045
-16.0044	-335.752
-16.0008	-336.474
-15.9972	-337.207
-15.9936	-337.944
-15.9899	-338.676
-15.9863	-339.404
-15.9827	-340.130
-15.9791	-340.851
-15.9755	-341.574
-15.9719	-342.298
-15.9683	-343.028
-15.9647	-343.771
-15.9610	-344.518
-15.9574	-345.278
-15.9538	-346.047
-15.9502	-346.823
-15.9466	-347.608
-15.9430	-348.392
-15.9394	-349.182
-15.9358	-349.963
-15.9321	-350.742
-15.9285	-351.508
-15.9249	-352.264
-15.9213	-353.004
-15.9177	-353.732
-15.9141	-354.442
-15.9105	-355.137
-15.9069	-355.818
-15.9032	-356.487
-15.8996	-357.147
-15.8960	-357.806
-15.8924	-358.464
-15.8888	-359.132
-15.8852	-359.810
-15.8816	-360.505
-15.8780	-361.216
-15.8743	-361.947
-15.8707	-362.689
-15.8671	-363.441
-15.8635	-364.195
-15.8599	-364.940
-15.8563	-365.665
-15.8527	-366.367
-15.8491	-367.032
-15.8454	-367.654
-15.8418	-368.226
-15.8382	-368.745
-15.8346	-369.209
-15.8310	-369.620
-15.8274	-369.975
-15.8238	-370.276
-15.8202	-370.534
-15.8165	-370.749
-15.8129	-370.924
-15.8093	-371.073
-15.8057	-371.201
-15.8021	-371.313
-15.7985	-371.425
-15.7949	-371.545
-15.7913	-371.680
-15.7876	-371.842
-15.7840	-372.038
-15.7804	-372.272
-15.7768	-372.549
-15.7732	-372.869
-15.7696	-373.229
-15.7660	-373.621
-15.7624	-374.040
-15.7588	-374.474
-15.7551	-374.908
-15.7515	-375.332
-15.7479	-375.732
-15.7443	-376.093
-15.7407	-376.403
-15.7371	-376.656
-15.7335	-376.840
-15.7299	-376.948
-15.7262	-376.979
-15.7226	-376.926
-15.7190	-376.793
-15.7154	-376.580
-15.7118	-376.297
-15.7082	-375.942
-15.7046	-375.525
-15.7010	-375.060
-15.6973	-374.554
-15.6937	-374.021
-15.6901	-373.474
-15.6865	-372.928
-15.6829	-372.399
-15.6793	-371.901
-15.6757	-371.452
-15.6721	-371.058
-15.6684	-370.735
-15.6648	-370.491
-15.6612	-370.331
-15.6576	-370.262
-15.6540	-370.281
-15.6504	-370.388
-15.6468	-370.579
-15.6432	-370.849
-15.6395	-371.185
-15.6359	-371.580
-15.6323	-372.024
-15.6287	-372.505
-15.6251	-373.017
-15.6215	-373.545
-15.6179	-374.088
-15.6143	-374.637
-15.6106	-375.192
-15.6070	-375.749
-15.6034	-376.308
-15.5998	-376.869
-15.5962	-377.432
-15.5926	-377.996
-15.5890	-378.557
-15.5854	-379.116
-15.5817	-379.668
-15.5781	-380.207
-15.5745	-380.729
-15.5709	-381.227
-15.5673	-381.696
-15.5637	-382.129
-15.5601	-382.519
-15.5565	-382.866
-15.5528	-383.167
-15.5492	-383.427
-15.5456	-383.649
-15.5420	-383.845
-15.5384	-384.026
-15.5348	-384.214
-15.5312	-384.426
-15.5276	-384.683
-15.5239	-385.001
-15.5203	-385.403
-15.5167	-385.901
-15.5131	-386.498
-15.5095	-387.202
-15.5059	-388.000
-15.5023	-388.882
-15.4987	-389.829
-15.4950	-390.821
-15.4914	-391.831
-15.4878	-392.837
-15.4842	-393.817
-15.4806	-394.750
-15.4770	-395.621
-15.4734	-396.419
-15.4698	-397.136
-15.4661	-397.767
-15.4625	-398.310
-15.4589	-398.765
-15.4553	-399.129
-15.4517	-399.403
-15.4481	-399.583
-15.4445	-399.671
-15.4409	-399.662
-15.4372	-399.560
-15.4336	-399.359
-15.4300	-399.065
-15.4264	-398.677
-15.4228	-398.201
-15.4192	-397.643
-15.4156	-397.007
-15.4120	-396.309
-15.4083	-395.558
-15.4047	-394.770
-15.4011	-393.963
-15.3975	-393.150
-15.3939	-392.354
-15.3903	-391.593
-15.3867	-390.884
-15.3831	-390.244
-15.3795	-389.687
-15.3758	-389.225
-15.3722	-388.864
-15.3686	-388.613
-15.3650	-388.470
-15.3614	-388.433
-15.3578	-388.499
-15.3542	-388.661
-15.3506	-388.911
-15.3469	-389.240
-15.3433	-389.640
-15.3397	-390.096
-15.3361	-390.599
-15.3325	-391.137
-15.3289	-391.695
-15.3253	-392.262
-15.3217	-392.821
-15.3180	-393.363
-15.3144	-393.875
-15.3108	-394.345
-15.3072	-394.761
-15.3036	-395.119
-15.3000	-395.409
-15.2964	-395.634
-15.2928	-395.783
-15.2891	-395.866
-15.2855	-395.883
-15.2819	-395.842
-15.2783	-395.752
-15.2747	-395.628
-15.2711	-395.480
-15.2675	-395.328
-15.2639	-395.187
-15.2602	-395.073
-15.2566	-394.999
-15.2530	-394.983
-15.2494	-395.030
-15.2458	-395.151
-15.2422	-395.349
-15.2386	-395.628
-15.2350	-395.984
-15.2313	-396.415
-15.2277	-396.910
-15.2241	-397.459
-15.2205	-398.053
-15.2169	-398.681
-15.2133	-399.329
-15.2097	-399.989
-15.2061	-400.654
-15.2024	-401.322
-15.1988	-401.991
-15.1952	-402.666
-15.1916	-403.356
-15.1880	-404.071
-15.1844	-404.826
-15.1808	-405.634
-15.1772	-406.511
-15.1735	-407.474
-15.1699	-408.529
-15.1663	-409.689
-15.1627	-410.955
-15.1591	-412.326
-15.1555	-413.801
-15.1519	-415.365
-15.1483	-417.008
-15.1446	-418.712
-15.1410	-420.454
-15.1374	-422.213
-15.1338	-423.962
-15.1302	-425.676
-15.1266	-427.327
-15.1230	-428.895
-15.1194	-430.356
-15.1157	-431.690
-15.1121	-432.888
-15.1085	-433.936
-15.1049	-434.833
-15.1013	-435.575
-15.0977	-436.175
-15.0941	-436.636
-15.0905	-436.975
-15.0868	-437.211
-15.0832	-437.363
-15.0796	-437.452
-15.0760	-437.501
-15.0724	-437.531
-15.0688	-437.560
-15.0652	-437.608
-15.0616	-437.689
-15.0579	-437.818
-15.0543	-437.997
-15.0507	-438.233
-15.0471	-438.523
-15.0435	-438.866
-15.0399	-439.253
-15.0363	-439.676
-15.0327	-440.125
-15.0290	-440.584
-15.0254	-441.043
-15.0218	-441.491
-15.0182	-441.913
-15.0146	-442.301
-15.0110	-442.643
-15.0074	-442.936
-15.0038	-443.172
-15.0002	-443.355
-14.9965	-443.482
-14.9929	-443.558
-14.9893	-443.592
-14.9857	-443.596
-14.9821	-443.576
-14.9785	-443.542
-14.9749	-443.506
-14.9713	-443.473
-14.9676	-443.453
-14.9640	-443.450
-14.9604	-443.467
-14.9568	-443.505
-14.9532	-443.562
-14.9496	-443.638
-14.9460	-443.722
-14.9424	-443.810
-14.9387	-443.886
-14.9351	-443.943
-14.9315	-443.966
-14.9279	-443.941
-14.9243	-443.859
-14.9207	-443.710
-14.9171	-443.491
-14.9135	-443.204
-14.9098	-442.848
-14.9062	-442.435
-14.9026	-441.978
-14.8990	-441.488
-14.8954	-440.977
-14.8918	-440.461
-14.8882	-439.953
-14.8846	-439.460
-14.8809	-438.988
-14.8773	-438.544
-14.8737	-438.128
-14.8701	-437.739
-14.8665	-437.377
-14.8629	-437.041
-14.8593	-436.729
-14.8557	-436.438
-14.8520	-436.170
-14.8484	-435.918
-14.8448	-435.685
-14.8412	-435.466
-14.8376	-435.258
-14.8340	-435.060
-14.8304	-434.870
-14.8268	-434.678
-14.8231	-434.489
-14.8195	-434.297
-14.8159	-434.104
-14.8123	-433.908
-14.8087	-433.715
-14.8051	-433.526
-14.8015	-433.347
-14.7979	-433.186
-14.7942	-433.046
-14.7906	-432.937
-14.7870	-432.862
-14.7834	-432.829
-14.7798	-432.840
-14.7762	-432.899
-14.7726	-433.009
-14.7690	-433.168
-14.7653	-433.373
-14.7617	-433.624
-14.7581	-433.919
-14.7545	-434.253
-14.7509	-434.620
-14.7473	-435.018
-14.7437	-435.442
-14.7401	-435.885
-14.7364	-436.340
-14.7328	-436.803
-14.7292	-437.263
-14.7256	-437.715
-14.7220	-438.153
-14.7184	-438.568
-14.7148	-438.956
-14.7112	-439.311
-14.7075	-439.628
-14.7039	-439.908
-14.7003	-440.146
-14.6967	-440.340
-14.6931	-440.495
-14.6895	-440.608
-14.6859	-440.681
-14.6823	-440.714
-14.6786	-440.705
-14.6750	-440.662
-14.6714	-440.579
-14.6678	-440.459
-14.6642	-440.298
-14.6606	-440.104
-14.6570	-439.874
-14.6534	-439.612
-14.6497	-439.322
-14.6461	-439.013
-14.6425	-438.694
-14.6389	-438.371
-14.6353	-438.059
-14.6317	-437.764
-14.6281	-437.497
-14.6245	-437.260
-14.6209	-437.065
-14.6172	-436.904
-14.6136	-436.780
-14.6100	-436.687
-14.6064	-436.615
-14.6028	-436.554
-14.5992	-436.494
-14.5956	-436.426
-14.5920	-436.338
-14.5883	-436.219
-14.5847	-436.067
-14.5811	-435.872
-14.5775	-435.638
-14.5739	-435.363
-14.5703	-435.059
-14.5667	-434.730
-14.5631	-434.392
-14.5594	-434.054
-14.5558	-433.736
-14.5522	-433.445
-14.5486	-433.196
-14.5450	-433.005
-14.5414	-432.878
-14.5378	-432.826
-14.5342	-432.851
-14.5305	-432.957
-14.5269	-433.145
-14.5233	-433.410
-14.5197	-433.749
-14.5161	-434.152
-14.5125	-434.611
-14.5089	-435.116
-14.5053	-435.653
-14.5016	-436.214
-14.4980	-436.786
-14.4944	-437.363
-14.4908	-437.934
-14.4872	-438.502
-14.4836	-439.054
-14.4800	-439.600
-14.4764	-440.132
-14.4727	-440.658
-14.4691	-441.180
-14.4655	-441.705
-14.4619	-442.240
-14.4583	-442.791
-14.4547	-443.365
-14.4511	-443.975
-14.4475	-444.622
-14.4438	-445.314
-14.4402	-446.058
-14.4366	-446.858
-14.4330	-447.712
-14.4294	-448.624
-14.4258	-449.581
-14.4222	-450.589
-14.4186	-451.636
-14.4149	-452.709
-14.4113	-453.804
-14.4077	-454.910
-14.4041	-456.020
-14.4005	-457.130
-14.3969	-458.237
-14.3933	-459.338
-14.3897	-460.435
-14.3860	-461.524
-14.3824	-462.606
-14.3788	-463.675
-14.3752	-464.726
-14.3716	-465.751
-14.3680	-466.742
-14.3644	-467.686
-14.3608	-468.572
-14.3571	-469.390
-14.3535	-470.136
-14.3499	-470.798
-14.3463	-471.376
-14.3427	-471.863
-14.3391	-472.262
-14.3355	-472.571
-14.3319	-472.792
-14.3282	-472.919
-14.3246	-472.950
-14.3210	-472.881
-14.3174	-472.704
-14.3138	-472.416
-14.3102	-472.008
-14.3066	-471.483
-14.3030	-470.831
-14.2993	-470.061
-14.2957	-469.177
-14.2921	-468.190
-14.2885	-467.113
-14.2849	-465.965
-14.2813	-464.763
-14.2777	-463.529
-14.2741	-462.282
-14.2704	-461.045
-14.2668	-459.831
-14.2632	-458.657
-14.2596	-457.539
-14.2560	-456.485
-14.2524	-455.501
-14.2488	-454.597
-14.2452	-453.773
-14.2416	-453.031
-14.2379	-452.375
-14.2343	-451.799
-14.2307	-451.308
-14.2271	-450.899
-14.2235	-450.574
-14.2199	-450.332
-14.2163	-450.177
-14.2127	-450.107
-14.2090	-450.128
-14.2054	-450.241
-14.2018	-450.448
-14.1982	-450.749
-14.1946	-451.142
-14.1910	-451.625
-14.1874	-452.191
-14.1838	-452.833
-14.1801	-453.534
-14.1765	-454.282
-14.1729	-455.056
-14.1693	-455.839
-14.1657	-456.607
-14.1621	-457.339
-14.1585	-458.011
-14.1549	-458.602
-14.1512	-459.090
-14.1476	-459.458
-14.1440	-459.690
-14.1404	-459.772
-14.1368	-459.699
-14.1332	-459.468
-14.1296	-459.080
-14.1260	-458.541
-14.1223	-457.865
-14.1187	-457.066
-14.1151	-456.169
-14.1115	-455.195
-14.1079	-454.171
-14.1043	-453.125
-14.1007	-452.092
-14.0971	-451.095
-14.0934	-450.159
-14.0898	-449.312
-14.0862	-448.574
-14.0826	-447.963
-14.0790	-447.493
-14.0754	-447.178
-14.0718	-447.025
-14.0682	-447.042
-14.0645	-447.235
-14.0609	-447.609
-14.0573	-448.163
-14.0537	-448.897
-14.0501	-449.807
-14.0465	-450.881
-14.0429	-452.108
-14.0393	-453.468
-14.0356	-454.936
-14.0320	-456.482
-14.0284	-458.078
-14.0248	-459.687
-14.0212	-461.278
-14.0176	-462.819
-14.0140	-464.279
-14.0104	-465.636
-14.0067	-466.868
-14.0031	-467.968
-13.9995	-468.922
-13.9959	-469.735
-13.9923	-470.411
-13.9887	-470.959
-13.9851	-471.393
-13.9815	-471.727
-13.9778	-471.975
-13.9742	-472.157
-13.9706	-472.283
-13.9670	-472.374
-13.9634	-472.435
-13.9598	-472.490
-13.9562	-472.544
-13.9526	-472.609
-13.9489	-472.694
-13.9453	-472.803
-13.9417	-472.939
-13.9381	-473.105
-13.9345	-473.294
-13.9309	-473.501
-13.9273	-473.716
-13.9237	-473.931
-13.9200	-474.134
-13.9164	-474.310
-13.9128	-474.452
-13.9092	-474.547
-13.9056	-474.588
-13.9020	-474.568
-13.8984	-474.481
-13.8948	-474.329
-13.8911	-474.113
-13.8875	-473.839
-13.8839	-473.514
-13.8803	-473.152
-13.8767	-472.765
-13.8731	-472.367
-13.8695	-471.975
-13.8659	-471.602
-13.8623	-471.263
-13.8586	-470.965
-13.8550	-470.718
-13.8514	-470.526
-13.8478	-470.388
-13.8442	-470.307
-13.8406	-470.274
-13.8370	-470.284
-13.8334	-470.328
-13.8297	-470.398
-13.8261	-470.485
-13.8225	-470.580
-13.8189	-470.676
-13.8153	-470.767
-13.8117	-470.851
-13.8081	-470.922
-13.8045	-470.986
-13.8008	-471.037
-13.7972	-471.079
-13.7936	-471.113
-13.7900	-471.137
-13.7864	-471.152
-13.7828	-471.152
-13.7792	-471.134
-13.7756	-471.095
-13.7719	-471.026
-13.7683	-470.924
-13.7647	-470.785
-13.7611	-470.605
-13.7575	-470.386
-13.7539	-470.129
-13.7503	-469.841
-13.7467	-469.532
-13.7430	-469.210
-13.7394	-468.889
-13.7358	-468.580
-13.7322	-468.295
-13.7286	-468.041
-13.7250	-467.826
-13.7214	-467.653
-13.7178	-467.520
-13.7141	-467.423
-13.7105	-467.356
-13.7069	-467.307
-13.7033	-467.266
-13.6997	-467.221
-13.6961	-467.156
-13.6925	-467.062
-13.6889	-466.925
-13.6852	-466.737
-13.6816	-466.491
-13.6780	-466.182
-13.6744	-465.807
-13.6708	-465.371
-13.6672	-464.877
-13.6636	-464.334
-13.6600	-463.751
-13.6563	-463.138
-13.6527	-462.509
-13.6491	-461.868
-13.6455	-461.224
-13.6419	-460.582
-13.6383	-459.943
-13.6347	-459.306
-13.6311	-458.675
-13.6274	-458.041
-13.6238	-457.406
-13.6202	-456.765
-13.6166	-456.117
-13.6130	-455.462
-13.6094	-454.797
-13.6058	-454.124
-13.6022	-453.439
-13.5985	-452.742
-13.5949	-452.036
-13.5913	-451.320
-13.5877	-450.593
-13.5841	-449.859
-13.5805	-449.116
-13.5769	-448.369
-13.5733	-447.620
-13.5696	-446.872
-13.5660	-446.130
-13.5624	-445.397
-13.5588	-444.677
-13.5552	-443.978
-13.5516	-443.303
-13.5480	-442.655
-13.5444	-442.041
-13.5407	-441.468
-13.5371	-440.937
-13.5335	-440.459
-13.5299	-440.037
-13.5263	-439.679
-13.5227	-439.389
-13.5191	-439.174
-13.5155	-439.039
-13.5118	-438.984
-13.5082	-439.009
-13.5046	-439.117
-13.5010	-439.296
-13.4974	-439.547
-13.4938	-439.860
-13.4902	-440.231
-13.4866	-440.648
-13.4830	-441.106
-13.4793	-441.596
-13.4757	-442.110
-13.4721	-442.640
-13.4685	-443.178
-13.4649	-443.712
-13.4613	-444.231
-13.4577	-444.724
-13.4541	-445.176
-13.4504	-445.580
-13.4468	-445.919
-13.4432	-446.185
-13.4396	-446.373
-13.4360	-446.479
-13.4324	-446.502
-13.4288	-446.447
-13.4252	-446.319
-13.4215	-446.124
-13.4179	-445.873
-13.4143	-445.575
-13.4107	-445.239
-13.4071	-444.872
-13.4035	-444.483
-13.3999	-444.076
-13.3963	-443.658
-13.3926	-443.229
-13.3890	-442.791
-13.3854	-442.346
-13.3818	-441.891
-13.3782	-441.428
-13.3746	-440.958
-13.3710	-440.480
-13.3674	-439.998
-13.3637	-439.517
-13.3601	-439.041
-13.3565	-438.577
-13.3529	-438.136
-13.3493	-437.724
-13.3457	-437.351
-13.3421	-437.021
-13.3385	-436.741
-13.3348	-436.512
-13.3312	-436.338
-13.3276	-436.220
-13.3240	-436.157
-13.3204	-436.151
-13.3168	-436.201
-13.3132	-436.310
-13.3096	-436.475
-13.3059	-436.699
-13.3023	-436.978
-13.2987	-437.308
-13.2951	-437.684
-13.2915	-438.097
-13.2879	-438.539
-13.2843	-438.999
-13.2807	-439.467
-13.2770	-439.933
-13.2734	-440.393
-13.2698	-440.839
-13.2662	-441.269
-13.2626	-441.683
-13.2590	-442.082
-13.2554	-442.469
-13.2518	-442.846
-13.2481	-443.217
-13.2445	-443.583
-13.2409	-443.944
-13.2373	-444.302
-13.2337	-444.652
-13.2301	-444.991
-13.2265	-445.309
-13.2229	-445.598
-13.2192	-445.849
-13.2156	-446.051
-13.2120	-446.191
-13.2084	-446.267
-13.2048	-446.268
-13.2012	-446.196
-13.1976	-446.053
-13.1940	-445.847
-13.1903	-445.592
-13.1867	-445.304
-13.1831	-445.000
-13.1795	-444.703
-13.1759	-444.429
-13.1723	-444.192
-13.1687	-444.007
-13.1651	-443.875
-13.1614	-443.801
-13.1578	-443.788
-13.1542	-443.829
-13.1506	-443.923
-13.1470	-444.067
-13.1434	-444.255
-13.1398	-444.487
-13.1362	-444.760
-13.1325	-445.068
-13.1289	-445.404
-13.1253	-445.764
-13.1217	-446.137
-13.1181	-446.511
-13.1145	-446.872
-13.1109	-447.203
-13.1073	-447.489
-13.1037	-447.712
-13.1000	-447.860
-13.0964	-447.920
-13.0928	-447.883
-13.0892	-447.746
-13.0856	-447.507
-13.0820	-447.175
-13.0784	-446.756
-13.0748	-446.262
-13.0711	-445.711
-13.0675	-445.114
-13.0639	-444.490
-13.0603	-443.853
-13.0567	-443.216
-13.0531	-442.590
-13.0495	-441.978
-13.0459	-441.383
-13.0422	-440.812
-13.0386	-440.256
-13.0350	-439.716
-13.0314	-439.188
-13.0278	-438.665
-13.0242	-438.145
-13.0206	-437.629
-13.0170	-437.111
-13.0133	-436.598
-13.0097	-436.088
-13.0061	-435.588
-13.0025	-435.108
-12.9989	-434.653
-12.9953	-434.236
-12.9917	-433.866
-12.9881	-433.554
-12.9844	-433.306
-12.9808	-433.130
-12.9772	-433.025
-12.9736	-432.992
-12.9700	-433.025
-12.9664	-433.117
-12.9628	-433.258
-12.9592	-433.436
-12.9555	-433.638
-12.9519	-433.852
-12.9483	-434.066
-12.9447	-434.273
-12.9411	-434.464
-12.9375	-434.634
-12.9339	-434.780
-12.9303	-434.904
-12.9266	-435.014
-12.9230	-435.110
-12.9194	-435.207
-12.9158	-435.319
-12.9122	-435.457
-12.9086	-435.640
-12.9050	-435.886
-12.9014	-436.209
-12.8977	-436.621
-12.8941	-437.137
-12.8905	-437.762
-12.8869	-438.500
-12.8833	-439.344
-12.8797	-440.290
-12.8761	-441.320
-12.8725	-442.417
-12.8688	-443.559
-12.8652	-444.722
-12.8616	-445.887
-12.8580	-447.026
-12.8544	-448.125
-12.8508	-449.166
-12.8472	-450.135
-12.8436	-451.022
-12.8399	-451.820
-12.8363	-452.522
-12.8327	-453.126
-12.8291	-453.632
-12.8255	-454.043
-12.8219	-454.360
-12.8183	-454.593
-12.8147	-454.747
-12.8110	-454.839
-12.8074	-454.877
-12.8038	-454.875
-12.8002	-454.846
-12.7966	-454.801
-12.7930	-454.752
-12.7894	-454.711
-12.7858	-454.686
-12.7821	-454.683
-12.7785	-454.706
-12.7749	-454.759
-12.7713	-454.845
-12.7677	-454.959
-12.7641	-455.102
-12.7605	-455.270
-12.7569	-455.456
-12.7532	-455.656
-12.7496	-455.863
-12.7460	-456.072
-12.7424	-456.276
-12.7388	-456.467
-12.7352	-456.642
-12.7316	-456.797
-12.7280	-456.928
-12.7244	-457.037
-12.7207	-457.124
-12.7171	-457.190
-12.7135	-457.241
-12.7099	-457.280
-12.7063	-457.307
-12.7027	-457.324
-12.6991	-457.329
-12.6955	-457.321
-12.6918	-457.297
-12.6882	-457.252
-12.6846	-457.180
-12.6810	-457.081
-12.6774	-456.952
-12.6738	-456.797
-12.6702	-456.616
-12.6666	-456.417
-12.6629	-456.210
-12.6593	-456.001
-12.6557	-455.806
-12.6521	-455.639
-12.6485	-455.513
-12.6449	-455.442
-12.6413	-455.444
-12.6377	-455.533
-12.6340	-455.720
-12.6304	-456.016
-12.6268	-456.429
-12.6232	-456.959
-12.6196	-457.606
-12.6160	-458.363
-12.6124	-459.214
-12.6088	-460.144
-12.6051	-461.128
-12.6015	-462.144
-12.5979	-463.163
-12.5943	-464.162
-12.5907	-465.115
-12.5871	-466.000
-12.5835	-466.798
-12.5799	-467.497
-12.5762	-468.090
-12.5726	-468.566
-12.5690	-468.925
-12.5654	-469.157
-12.5618	-469.265
-12.5582	-469.242
-12.5546	-469.087
-12.5510	-468.794
-12.5473	-468.360
-12.5437	-467.782
-12.5401	-467.060
-12.5365	-466.197
-12.5329	-465.202
-12.5293	-464.087
-12.5257	-462.874
-12.5221	-461.582
-12.5184	-460.239
-12.5148	-458.875
-12.5112	-457.517
-12.5076	-456.196
-12.5040	-454.933
-12.5004	-453.752
-12.4968	-452.672
-12.4932	-451.706
-12.4895	-450.863
-12.4859	-450.148
-12.4823	-449.573
-12.4787	-449.138
-12.4751	-448.844
-12.4715	-448.691
-12.4679	-448.678
-12.4643	-448.799
-12.4606	-449.049
-12.4570	-449.422
-12.4534	-449.903
-12.4498	-450.484
-12.4462	-451.149
-12.4426	-451.883
-12.4390	-452.670
-12.4354	-453.492
-12.4317	-454.333
-12.4281	-455.171
-12.4245	-455.988
-12.4209	-456.764
-12.4173	-457.477
-12.4137	-458.108
-12.4101	-458.642
-12.4065	-459.064
-12.4028	-459.361
-12.3992	-459.527
-12.3956	-459.560
-12.3920	-459.463
-12.3884	-459.248
-12.3848	-458.926
-12.3812	-458.515
-12.3776	-458.037
-12.3739	-457.515
-12.3703	-456.975
-12.3667	-456.442
-12.3631	-455.937
-12.3595	-455.484
-12.3559	-455.101
-12.3523	-454.801
-12.3487	-454.593
-12.3451	-454.484
-12.3414	-454.479
-12.3378	-454.573
-12.3342	-454.764
-12.3306	-455.047
-12.3270	-455.411
-12.3234	-455.848
-12.3198	-456.349
-12.3162	-456.900
-12.3125	-457.489
-12.3089	-458.109
-12.3053	-458.746
-12.3017	-459.392
-12.2981	-460.040
-12.2945	-460.689
-12.2909	-461.333
-12.2873	-461.975
-12.2836	-462.618
-12.2800	-463.260
-12.2764	-463.905
-12.2728	-464.553
-12.2692	-465.198
-12.2656	-465.834
-12.2620	-466.449
-12.2584	-467.033
-12.2547	-467.563
-12.2511	-468.033
-12.2475	-468.418
-12.2439	-468.707
-12.2403	-468.887
-12.2367	-468.948
-12.2331	-468.881
-12.2295	-468.684
-12.2258	-468.353
-12.2222	-467.892
-12.2186	-467.301
-12.2150	-466.595
-12.2114	-465.781
-12.2078	-464.879
-12.2042	-463.902
-12.2006	-462.879
-12.1969	-461.825
-12.1933	-460.769
-12.1897	-459.724
-12.1861	-458.714
-12.1825	-457.756
-12.1789	-456.862
-12.1753	-456.049
-12.1717	-455.330
-12.1680	-454.718
-12.1644	-454.224
-12.1608	-453.859
-12.1572	-453.635
-12.1536	-453.554
-12.1500	-453.617
-12.1464	-453.827
-12.1428	-454.170
-12.1391	-454.633
-12.1355	-455.195
-12.1319	-455.836
-12.1283	-456.525
-12.1247	-457.234
-12.1211	-457.932
-12.1175	-458.600
-12.1139	-459.210
-12.1102	-459.752
-12.1066	-460.216
-12.1030	-460.594
-12.0994	-460.894
-12.0958	-461.122
-12.0922	-461.290
-12.0886	-461.411
-12.0850	-461.499
-12.0813	-461.568
-12.0777	-461.635
-12.0741	-461.706
-12.0705	-461.794
-12.0669	-461.906
-12.0633	-462.051
-12.0597	-462.226
-12.0561	-462.436
-12.0524	-462.677
-12.0488	-462.946
-12.0452	-463.238
-12.0416	-463.543
-12.0380	-463.857
-12.0344	-464.167
-12.0308	-464.469
-12.0272	-464.753
-12.0235	-465.010
-12.0199	-465.239
-12.0163	-465.426
-12.0127	-465.568
-12.0091	-465.656
-12.0055	-465.682
-12.0019	-465.642
-11.9983	-465.528
-11.9946	-465.335
-11.9910	-465.063
-11.9874	-464.712
-11.9838	-464.290
-11.9802	-463.811
-11.9766	-463.288
-11.9730	-462.744
-11.9694	-462.204
-11.9658	-461.692
-11.9621	-461.232
-11.9585	-460.849
-11.9549	-460.558
-11.9513	-460.376
-11.9477	-460.307
-11.9441	-460.357
-11.9405	-460.518
-11.9369	-460.785
-11.9332	-461.145
-11.9296	-461.583
-11.9260	-462.086
-11.9224	-462.632
-11.9188	-463.210
-11.9152	-463.803
-11.9116	-464.399
-11.9080	-464.987
-11.9043	-465.558
-11.9007	-466.103
-11.8971	-466.616
-11.8935	-467.090
-11.8899	-467.520
-11.8863	-467.906
-11.8827	-468.241
-11.8791	-468.526
-11.8754	-468.765
-11.8718	-468.960
-11.8682	-469.122
-11.8646	-469.256
-11.8610	-469.374
-11.8574	-469.482
-11.8538	-469.587
-11.8502	-469.694
-11.8465	-469.800
-11.8429	-469.901
-11.8393	-469.990
-11.8357	-470.059
-11.8321	-470.099
-11.8285	-470.102
-11.8249	-470.061
-11.8213	-469.975
-11.8176	-469.842
-11.8140	-469.666
-11.8104	-469.451
-11.8068	-469.205
-11.8032	-468.930
-11.7996	-468.633
-11.7960	-468.318
-11.7924	-467.982
-11.7887	-467.624
-11.7851	-467.242
-11.7815	-466.826
-11.7779	-466.366
-11.7743	-465.854
-11.7707	-465.280
-11.7671	-464.635
-11.7635	-463.912
-11.7598	-463.103
-11.7562	-462.209
-11.7526	-461.230
-11.7490	-460.171
-11.7454	-459.040
-11.7418	-457.850
-11.7382	-456.616
-11.7346	-455.355
-11.7309	-454.086
-11.7273	-452.825
-11.7237	-451.593
-11.7201	-450.403
-11.7165	-449.275
-11.7129	-448.217
-11.7093	-447.243
-11.7057	-446.361
-11.7020	-445.575
-11.6984	-444.894
-11.6948	-444.317
-11.6912	-443.847
-11.6876	-443.481
-11.6840	-443.217
-11.6804	-443.052
-11.6768	-442.981
-11.6731	-443.005
-11.6695	-443.116
-11.6659	-443.316
-11.6623	-443.603
-11.6587	-443.976
-11.6551	-444.437
-11.6515	-444.985
-11.6479	-445.620
-11.6442	-446.342
-11.6406	-447.145
-11.6370	-448.024
-11.6334	-448.969
-11.6298	-449.969
-11.6262	-451.012
-11.6226	-452.078
-11.6190	-453.152
-11.6153	-454.213
-11.6117	-455.242
-11.6081	-456.217
-11.6045	-457.118
-11.6009	-457.928
-11.5973	-458.627
-11.5937	-459.205
-11.5901	-459.651
-11.5865	-459.957
-11.5828	-460.122
-11.5792	-460.144
-11.5756	-460.026
-11.5720	-459.776
-11.5684	-459.403
-11.5648	-458.918
-11.5612	-458.333
-11.5576	-457.665
-11.5539	-456.932
-11.5503	-456.149
-11.5467	-455.339
-11.5431	-454.518
-11.5395	-453.706
-11.5359	-452.922
-11.5323	-452.183
-11.5287	-451.501
-11.5250	-450.892
-11.5214	-450.367
-11.5178	-449.933
-11.5142	-449.599
-11.5106	-449.368
-11.5070	-449.242
-11.5034	-449.220
-11.4998	-449.296
-11.4961	-449.468
-11.4925	-449.722
-11.4889	-450.047
-11.4853	-450.436
-11.4817	-450.872
-11.4781	-451.345
-11.4745	-451.848
-11.4709	-452.369
-11.4672	-452.906
-11.4636	-453.457
-11.4600	-454.027
-11.4564	-454.617
-11.4528	-455.235
-11.4492	-455.888
-11.4456	-456.582
-11.4420	-457.321
-11.4383	-458.110
-11.4347	-458.951
-11.4311	-459.841
-11.4275	-460.771
-11.4239	-461.740
-11.4203	-462.735
-11.4167	-463.754
-11.4131	-464.792
-11.4094	-465.839
-11.4058	-466.891
-11.4022	-467.950
-11.3986	-469.009
-11.3950	-470.072
-11.3914	-471.134
-11.3878	-472.194
-11.3842	-473.252
-11.3805	-474.305
-11.3769	-475.346
-11.3733	-476.369
-11.3697	-477.363
-11.3661	-478.323
-11.3625	-479.240
-11.3589	-480.099
-11.3553	-480.893
-11.3516	-481.607
-11.3480	-482.231
-11.3444	-482.751
-11.3408	-483.157
-11.3372	-483.439
-11.3336	-483.581
-11.3300	-483.577
-11.3264	-483.420
-11.3227	-483.105
-11.3191	-482.628
-11.3155	-481.990
-11.3119	-481.195
-11.3083	-480.253
-11.3047	-479.175
-11.3011	-477.980
-11.2975	-476.686
-11.2938	-475.319
-11.2902	-473.901
-11.2866	-472.455
-11.2830	-471.011
-11.2794	-469.585
-11.2758	-468.201
-11.2722	-466.870
-11.2686	-465.609
-11.2649	-464.422
-11.2613	-463.314
-11.2577	-462.289
-11.2541	-461.340
-11.2505	-460.466
-11.2469	-459.658
-11.2433	-458.916
-11.2397	-458.227
-11.2360	-457.586
-11.2324	-456.988
-11.2288	-456.430
-11.2252	-455.904
-11.2216	-455.412
-11.2180	-454.952
-11.2144	-454.531
-11.2108	-454.147
-11.2072	-453.805
-11.2035	-453.510
-11.1999	-453.263
-11.1963	-453.064
-11.1927	-452.910
-11.1891	-452.792
-11.1855	-452.702
-11.1819	-452.628
-11.1783	-452.552
-11.1746	-452.455
-11.1710	-452.323
-11.1674	-452.135
-11.1638	-451.878
-11.1602	-451.544
-11.1566	-451.123
-11.1530	-450.612
-11.1494	-450.013
-11.1457	-449.330
[truncated: 63,536 more rows]
