# Supplementary material for: Aqueous Depolymerization of Polyethylene at Ambient Temperature: In Situ Generation of Permanganate Using Ozone
Source: ACS Sustain Chem Eng. 2026 Mar 17;14(12):5995–6005. doi: 10.1021/acssuschemeng.5c12302 (PMC13040521; doi:10.1021/acssuschemeng.5c12302)
Supplement: Supplementary file 2 [file sc5c12302_si_002.zip › Supplemental_information_raw_data_and_code/Repeat experiment 3/NMR/96.csv]

-18.3669	1.87464
-18.3633	1.83877
-18.3597	1.81001
-18.3561	1.78773
-18.3524	1.77134
-18.3488	1.76012
-18.3452	1.75336
-18.3416	1.75045
-18.3380	1.75096
-18.3344	1.75469
-18.3308	1.76169
-18.3272	1.77220
-18.3235	1.78674
-18.3199	1.80589
-18.3163	1.83037
-18.3127	1.86074
-18.3091	1.89763
-18.3055	1.94124
-18.3019	1.99168
-18.2983	2.04865
-18.2946	2.11161
-18.2910	2.17969
-18.2874	2.25186
-18.2838	2.32695
-18.2802	2.40361
-18.2766	2.48060
-18.2730	2.55671
-18.2694	2.63072
-18.2657	2.70164
-18.2621	2.76850
-18.2585	2.83039
-18.2549	2.88657
-18.2513	2.93630
-18.2477	2.97910
-18.2441	3.01466
-18.2405	3.04278
-18.2368	3.06368
-18.2332	3.07784
-18.2296	3.08599
-18.2260	3.08926
-18.2224	3.08880
-18.2188	3.08587
-18.2152	3.08165
-18.2116	3.07713
-18.2079	3.07307
-18.2043	3.06977
-18.2007	3.06752
-18.1971	3.06609
-18.1935	3.06536
-18.1899	3.06505
-18.1863	3.06478
-18.1827	3.06434
-18.1790	3.06332
-18.1754	3.06153
-18.1718	3.05865
-18.1682	3.05427
-18.1646	3.04808
-18.1610	3.03965
-18.1574	3.02850
-18.1538	3.01430
-18.1501	2.99663
-18.1465	2.97510
-18.1429	2.94934
-18.1393	2.91906
-18.1357	2.88386
-18.1321	2.84345
-18.1285	2.79762
-18.1249	2.74608
-18.1212	2.68886
-18.1176	2.62601
-18.1140	2.55760
-18.1104	2.48396
-18.1068	2.40522
-18.1032	2.32164
-18.0996	2.23352
-18.0960	2.14102
-18.0923	2.04428
-18.0887	1.94356
-18.0851	1.83897
-18.0815	1.73093
-18.0779	1.62000
-18.0743	1.50691
-18.0707	1.39278
-18.0671	1.27907
-18.0634	1.16737
-18.0598	1.05964
-18.0562	0.957985
-18.0526	0.864472
-18.0490	0.781025
-18.0454	0.709516
-18.0418	0.651352
-18.0382	0.607825
-18.0346	0.579686
-18.0309	0.567246
-18.0273	0.570516
-18.0237	0.588946
-18.0201	0.621685
-18.0165	0.667393
-18.0129	0.724355
-18.0093	0.790594
-18.0057	0.863917
-18.0020	0.942099
-17.9984	1.02301
-17.9948	1.10456
-17.9912	1.18512
-17.9876	1.26325
-17.9840	1.33799
-17.9804	1.40863
-17.9768	1.47486
-17.9731	1.53661
-17.9695	1.59395
-17.9659	1.64724
-17.9623	1.69659
-17.9587	1.74242
-17.9551	1.78476
-17.9515	1.82385
-17.9479	1.85959
-17.9442	1.89178
-17.9406	1.92007
-17.9370	1.94394
-17.9334	1.96280
-17.9298	1.97603
-17.9262	1.98292
-17.9226	1.98311
-17.9190	1.97629
-17.9153	1.96265
-17.9117	1.94243
-17.9081	1.91656
-17.9045	1.88597
-17.9009	1.85201
-17.8973	1.81616
-17.8937	1.77986
-17.8901	1.74452
-17.8864	1.71149
-17.8828	1.68187
-17.8792	1.65644
-17.8756	1.63579
-17.8720	1.62009
-17.8684	1.60914
-17.8648	1.60249
-17.8612	1.59920
-17.8575	1.59815
-17.8539	1.59804
-17.8503	1.59739
-17.8467	1.59473
-17.8431	1.58868
-17.8395	1.57810
-17.8359	1.56195
-17.8323	1.53965
-17.8286	1.51070
-17.8250	1.47507
-17.8214	1.43303
-17.8178	1.38511
-17.8142	1.33224
-17.8106	1.27572
-17.8070	1.21716
-17.8034	1.15849
-17.7997	1.10186
-17.7961	1.04956
-17.7925	1.00383
-17.7889	0.966613
-17.7853	0.939585
-17.7817	0.923886
-17.7781	0.920068
-17.7745	0.928275
-17.7708	0.947990
-17.7672	0.978289
-17.7636	1.01803
-17.7600	1.06582
-17.7564	1.12024
-17.7528	1.17982
-17.7492	1.24326
-17.7456	1.30925
-17.7419	1.37674
-17.7383	1.44466
-17.7347	1.51202
-17.7311	1.57785
-17.7275	1.64128
-17.7239	1.70130
-17.7203	1.75712
-17.7167	1.80797
-17.7130	1.85324
-17.7094	1.89257
-17.7058	1.92574
-17.7022	1.95287
-17.6986	1.97428
-17.6950	1.99049
-17.6914	2.00220
-17.6878	2.01041
-17.6841	2.01589
-17.6805	2.01938
-17.6769	2.02185
-17.6733	2.02389
-17.6697	2.02601
-17.6661	2.02853
-17.6625	2.03156
-17.6589	2.03524
-17.6553	2.03909
-17.6516	2.04312
-17.6480	2.04666
-17.6444	2.04912
-17.6408	2.04968
-17.6372	2.04743
-17.6336	2.04126
-17.6300	2.02994
-17.6264	2.01227
-17.6227	1.98686
-17.6191	1.95244
-17.6155	1.90794
-17.6119	1.85217
-17.6083	1.78449
-17.6047	1.70409
-17.6011	1.61078
-17.5975	1.50441
-17.5938	1.38574
-17.5902	1.25547
-17.5866	1.11521
-17.5830	0.966739
-17.5794	0.812256
-17.5758	0.654263
-17.5722	0.495122
-17.5686	0.337336
-17.5649	0.183041
-17.5613	0.0341740
-17.5577	-0.107819
-17.5541	-0.241685
-17.5505	-0.366577
-17.5469	-0.482118
-17.5433	-0.587915
-17.5397	-0.683925
-17.5360	-0.770132
-17.5324	-0.846792
-17.5288	-0.913686
-17.5252	-0.971032
-17.5216	-1.01859
-17.5180	-1.05635
-17.5144	-1.08404
-17.5108	-1.10144
-17.5071	-1.10861
-17.5035	-1.10555
-17.4999	-1.09258
-17.4963	-1.07020
-17.4927	-1.03934
-17.4891	-1.00110
-17.4855	-0.956931
-17.4819	-0.908466
-17.4782	-0.857530
-17.4746	-0.805924
-17.4710	-0.755403
-17.4674	-0.707907
-17.4638	-0.664739
-17.4602	-0.627358
-17.4566	-0.596932
-17.4530	-0.574176
-17.4493	-0.559946
-17.4457	-0.554505
-17.4421	-0.558218
-17.4385	-0.570953
-17.4349	-0.592520
-17.4313	-0.622421
-17.4277	-0.660059
-17.4241	-0.704778
-17.4204	-0.755774
-17.4168	-0.812587
-17.4132	-0.874530
-17.4096	-0.941325
-17.4060	-1.01262
-17.4024	-1.08822
-17.3988	-1.16773
-17.3952	-1.25096
-17.3915	-1.33735
-17.3879	-1.42621
-17.3843	-1.51689
-17.3807	-1.60855
-17.3771	-1.70045
-17.3735	-1.79194
-17.3699	-1.88256
-17.3663	-1.97178
-17.3626	-2.05937
-17.3590	-2.14494
-17.3554	-2.22822
-17.3518	-2.30883
-17.3482	-2.38620
-17.3446	-2.45975
-17.3410	-2.52890
-17.3374	-2.59301
-17.3337	-2.65160
-17.3301	-2.70423
-17.3265	-2.75087
-17.3229	-2.79119
-17.3193	-2.82556
-17.3157	-2.85397
-17.3121	-2.87659
-17.3085	-2.89345
-17.3048	-2.90463
-17.3012	-2.90992
-17.2976	-2.90911
-17.2940	-2.90213
-17.2904	-2.88885
-17.2868	-2.86953
-17.2832	-2.84465
-17.2796	-2.81512
-17.2760	-2.78216
-17.2723	-2.74736
-17.2687	-2.71250
-17.2651	-2.67947
-17.2615	-2.65011
-17.2579	-2.62595
-17.2543	-2.60830
-17.2507	-2.59791
-17.2471	-2.59511
-17.2434	-2.59965
-17.2398	-2.61090
-17.2362	-2.62800
-17.2326	-2.64967
-17.2290	-2.67479
-17.2254	-2.70219
-17.2218	-2.73079
-17.2182	-2.75982
-17.2145	-2.78867
-17.2109	-2.81699
-17.2073	-2.84456
-17.2037	-2.87148
-17.2001	-2.89793
-17.1965	-2.92439
-17.1929	-2.95152
-17.1893	-2.98021
-17.1856	-3.01159
-17.1820	-3.04686
-17.1784	-3.08741
-17.1748	-3.13445
-17.1712	-3.18907
-17.1676	-3.25192
-17.1640	-3.32345
-17.1604	-3.40349
-17.1567	-3.49148
-17.1531	-3.58662
-17.1495	-3.68771
-17.1459	-3.79357
-17.1423	-3.90272
-17.1387	-4.01394
-17.1351	-4.12600
-17.1315	-4.23782
-17.1278	-4.34846
-17.1242	-4.45712
-17.1206	-4.56321
-17.1170	-4.66632
-17.1134	-4.76615
-17.1098	-4.86242
-17.1062	-4.95501
-17.1026	-5.04366
-17.0989	-5.12823
-17.0953	-5.20838
-17.0917	-5.28371
-17.0881	-5.35377
-17.0845	-5.41800
-17.0809	-5.47588
-17.0773	-5.52698
-17.0737	-5.57091
-17.0700	-5.60760
-17.0664	-5.63691
-17.0628	-5.65901
-17.0592	-5.67421
-17.0556	-5.68268
-17.0520	-5.68466
-17.0484	-5.68016
-17.0448	-5.66919
-17.0411	-5.65140
-17.0375	-5.62646
-17.0339	-5.59376
-17.0303	-5.55276
-17.0267	-5.50289
-17.0231	-5.44379
-17.0195	-5.37518
-17.0159	-5.29704
-17.0122	-5.20961
-17.0086	-5.11322
-17.0050	-5.00847
-17.0014	-4.89610
-16.9978	-4.77690
-16.9942	-4.65173
-16.9906	-4.52153
-16.9870	-4.38737
-16.9833	-4.25012
-16.9797	-4.11089
-16.9761	-3.97066
-16.9725	-3.83039
-16.9689	-3.69098
-16.9653	-3.55333
-16.9617	-3.41828
-16.9581	-3.28653
-16.9544	-3.15900
-16.9508	-3.03644
-16.9472	-2.91972
-16.9436	-2.80988
-16.9400	-2.70785
-16.9364	-2.61499
-16.9328	-2.53279
-16.9292	-2.46279
-16.9255	-2.40672
-16.9219	-2.36652
-16.9183	-2.34394
-16.9147	-2.34065
-16.9111	-2.35796
-16.9075	-2.39670
-16.9039	-2.45702
-16.9003	-2.53862
-16.8967	-2.64046
-16.8930	-2.76081
-16.8894	-2.89751
-16.8858	-3.04809
-16.8822	-3.20970
-16.8786	-3.37950
-16.8750	-3.55463
-16.8714	-3.73236
-16.8678	-3.91014
-16.8641	-4.08551
-16.8605	-4.25635
-16.8569	-4.42048
-16.8533	-4.57593
-16.8497	-4.72065
-16.8461	-4.85277
-16.8425	-4.97029
-16.8389	-5.07141
-16.8352	-5.15426
-16.8316	-5.21746
-16.8280	-5.25986
-16.8244	-5.28077
-16.8208	-5.28009
-16.8172	-5.25832
-16.8136	-5.21670
-16.8100	-5.15690
-16.8063	-5.08122
-16.8027	-4.99193
-16.7991	-4.89204
-16.7955	-4.78425
-16.7919	-4.67126
-16.7883	-4.55525
-16.7847	-4.43850
-16.7811	-4.32262
-16.7774	-4.20888
-16.7738	-4.09827
-16.7702	-3.99119
-16.7666	-3.88814
-16.7630	-3.78907
-16.7594	-3.69388
-16.7558	-3.60231
-16.7522	-3.51370
-16.7485	-3.42759
-16.7449	-3.34318
-16.7413	-3.25972
-16.7377	-3.17651
-16.7341	-3.09302
-16.7305	-3.00890
-16.7269	-2.92424
-16.7233	-2.83944
-16.7196	-2.75530
-16.7160	-2.67302
-16.7124	-2.59393
-16.7088	-2.51939
-16.7052	-2.45084
-16.7016	-2.38940
-16.6980	-2.33578
-16.6944	-2.29039
-16.6907	-2.25318
-16.6871	-2.22364
-16.6835	-2.20120
-16.6799	-2.18459
-16.6763	-2.17276
-16.6727	-2.16437
-16.6691	-2.15819
-16.6655	-2.15304
-16.6618	-2.14786
-16.6582	-2.14201
-16.6546	-2.13476
-16.6510	-2.12588
-16.6474	-2.11538
-16.6438	-2.10354
-16.6402	-2.09117
-16.6366	-2.07922
-16.6329	-2.06906
-16.6293	-2.06228
-16.6257	-2.06060
-16.6221	-2.06590
-16.6185	-2.08006
-16.6149	-2.10477
-16.6113	-2.14153
-16.6077	-2.19171
-16.6040	-2.25624
-16.6004	-2.33565
-16.5968	-2.43028
-16.5932	-2.54000
-16.5896	-2.66451
-16.5860	-2.80329
-16.5824	-2.95563
-16.5788	-3.12085
-16.5751	-3.29811
-16.5715	-3.48644
-16.5679	-3.68483
-16.5643	-3.89193
-16.5607	-4.10624
-16.5571	-4.32592
-16.5535	-4.54886
-16.5499	-4.77260
-16.5462	-4.99448
-16.5426	-5.21178
-16.5390	-5.42168
-16.5354	-5.62154
-16.5318	-5.80882
-16.5282	-5.98144
-16.5246	-6.13761
-16.5210	-6.27598
-16.5174	-6.39571
-16.5137	-6.49649
-16.5101	-6.57837
-16.5065	-6.64205
-16.5029	-6.68876
-16.4993	-6.72001
-16.4957	-6.73794
-16.4921	-6.74497
-16.4885	-6.74370
-16.4848	-6.73674
-16.4812	-6.72671
-16.4776	-6.71571
-16.4740	-6.70559
-16.4704	-6.69761
-16.4668	-6.69240
-16.4632	-6.69027
-16.4596	-6.69106
-16.4559	-6.69441
-16.4523	-6.69966
-16.4487	-6.70645
-16.4451	-6.71420
-16.4415	-6.72254
-16.4379	-6.73142
-16.4343	-6.74064
-16.4307	-6.75034
-16.4270	-6.76075
-16.4234	-6.77207
-16.4198	-6.78438
-16.4162	-6.79791
-16.4126	-6.81293
-16.4090	-6.82931
-16.4054	-6.84703
-16.4018	-6.86609
-16.3981	-6.88610
-16.3945	-6.90683
-16.3909	-6.92808
-16.3873	-6.94940
-16.3837	-6.97034
-16.3801	-6.99068
-16.3765	-7.00993
-16.3729	-7.02754
-16.3692	-7.04335
-16.3656	-7.05697
-16.3620	-7.06825
-16.3584	-7.07699
-16.3548	-7.08341
-16.3512	-7.08735
-16.3476	-7.08915
-16.3440	-7.08871
-16.3403	-7.08581
-16.3367	-7.08040
-16.3331	-7.07189
-16.3295	-7.05966
-16.3259	-7.04303
-16.3223	-7.02151
-16.3187	-6.99483
-16.3151	-6.96291
-16.3114	-6.92602
-16.3078	-6.88527
-16.3042	-6.84194
-16.3006	-6.79762
-16.2970	-6.75409
-16.2934	-6.71329
-16.2898	-6.67712
-16.2862	-6.64699
-16.2825	-6.62417
-16.2789	-6.60956
-16.2753	-6.60360
-16.2717	-6.60626
-16.2681	-6.61699
-16.2645	-6.63498
-16.2609	-6.65884
-16.2573	-6.68718
-16.2536	-6.71822
-16.2500	-6.75019
-16.2464	-6.78123
-16.2428	-6.80977
-16.2392	-6.83450
-16.2356	-6.85441
-16.2320	-6.86901
-16.2284	-6.87824
-16.2247	-6.88264
-16.2211	-6.88294
-16.2175	-6.88038
-16.2139	-6.87639
-16.2103	-6.87226
-16.2067	-6.86927
-16.2031	-6.86847
-16.1995	-6.87037
-16.1958	-6.87536
-16.1922	-6.88329
-16.1886	-6.89374
-16.1850	-6.90599
-16.1814	-6.91903
-16.1778	-6.93219
-16.1742	-6.94449
-16.1706	-6.95530
-16.1669	-6.96407
-16.1633	-6.97059
-16.1597	-6.97505
-16.1561	-6.97772
-16.1525	-6.97937
-16.1489	-6.98098
-16.1453	-6.98373
-16.1417	-6.98889
-16.1381	-6.99764
-16.1344	-7.01127
-16.1308	-7.03050
-16.1272	-7.05596
-16.1236	-7.08772
-16.1200	-7.12568
-16.1164	-7.16927
-16.1128	-7.21780
-16.1092	-7.27067
-16.1055	-7.32716
-16.1019	-7.38694
-16.0983	-7.44988
-16.0947	-7.51625
-16.0911	-7.58648
-16.0875	-7.66126
-16.0839	-7.74134
-16.0803	-7.82732
-16.0766	-7.91958
-16.0730	-8.01800
-16.0694	-8.12204
-16.0658	-8.23048
-16.0622	-8.34149
-16.0586	-8.45278
-16.0550	-8.56157
-16.0514	-8.66483
-16.0477	-8.75952
-16.0441	-8.84273
-16.0405	-8.91198
-16.0369	-8.96523
-16.0333	-9.00109
-16.0297	-9.01894
-16.0261	-9.01880
-16.0225	-9.00140
-16.0188	-8.96804
-16.0152	-8.92050
-16.0116	-8.86100
-16.0080	-8.79183
-16.0044	-8.71541
-16.0008	-8.63408
-15.9972	-8.55004
-15.9936	-8.46517
-15.9899	-8.38104
-15.9863	-8.29888
-15.9827	-8.21947
-15.9791	-8.14332
-15.9755	-8.07050
-15.9719	-8.00085
-15.9683	-7.93398
-15.9647	-7.86929
-15.9610	-7.80613
-15.9574	-7.74381
-15.9538	-7.68175
-15.9502	-7.61945
-15.9466	-7.55653
-15.9430	-7.49290
-15.9394	-7.42853
-15.9358	-7.36361
-15.9321	-7.29827
-15.9285	-7.23285
-15.9249	-7.16769
-15.9213	-7.10306
-15.9177	-7.03938
-15.9141	-6.97702
-15.9105	-6.91643
-15.9069	-6.85827
-15.9032	-6.80320
-15.8996	-6.75195
-15.8960	-6.70552
-15.8924	-6.66466
-15.8888	-6.63032
-15.8852	-6.60324
-15.8816	-6.58385
-15.8780	-6.57244
-15.8743	-6.56892
-15.8707	-6.57282
-15.8671	-6.58343
-15.8635	-6.59980
-15.8599	-6.62101
-15.8563	-6.64624
-15.8527	-6.67486
-15.8491	-6.70661
-15.8454	-6.74152
-15.8418	-6.78000
-15.8382	-6.82266
-15.8346	-6.87006
-15.8310	-6.92294
-15.8274	-6.98162
-15.8238	-7.04635
-15.8202	-7.11698
-15.8165	-7.19311
-15.8129	-7.27390
-15.8093	-7.35837
-15.8057	-7.44507
-15.8021	-7.53244
-15.7985	-7.61862
-15.7949	-7.70158
-15.7913	-7.77908
-15.7876	-7.84877
-15.7840	-7.90824
-15.7804	-7.95516
-15.7768	-7.98739
-15.7732	-8.00313
-15.7696	-8.00105
-15.7660	-7.98039
-15.7624	-7.94115
-15.7588	-7.88404
-15.7551	-7.81036
-15.7515	-7.72223
-15.7479	-7.62219
-15.7443	-7.51326
-15.7407	-7.39857
-15.7371	-7.28152
-15.7335	-7.16528
-15.7299	-7.05302
-15.7262	-6.94751
-15.7226	-6.85132
-15.7190	-6.76660
-15.7154	-6.69527
-15.7118	-6.63890
-15.7082	-6.59871
-15.7046	-6.57572
-15.7010	-6.57045
-15.6973	-6.58323
-15.6937	-6.61387
-15.6901	-6.66188
-15.6865	-6.72635
-15.6829	-6.80609
-15.6793	-6.89975
-15.6757	-7.00571
-15.6721	-7.12241
-15.6684	-7.24816
-15.6648	-7.38149
-15.6612	-7.52087
-15.6576	-7.66492
-15.6540	-7.81223
-15.6504	-7.96146
-15.6468	-8.11117
-15.6432	-8.25979
-15.6395	-8.40567
-15.6359	-8.54702
-15.6323	-8.68199
-15.6287	-8.80871
-15.6251	-8.92546
-15.6215	-9.03072
-15.6179	-9.12321
-15.6143	-9.20218
-15.6106	-9.26711
-15.6070	-9.31808
-15.6034	-9.35558
-15.5998	-9.38048
-15.5962	-9.39409
-15.5926	-9.39798
-15.5890	-9.39399
-15.5854	-9.38411
-15.5817	-9.37053
-15.5781	-9.35516
-15.5745	-9.34004
-15.5709	-9.32673
-15.5673	-9.31653
-15.5637	-9.31036
-15.5601	-9.30845
-15.5565	-9.31077
-15.5528	-9.31676
-15.5492	-9.32553
-15.5456	-9.33600
-15.5420	-9.34706
-15.5384	-9.35773
-15.5348	-9.36715
-15.5312	-9.37482
-15.5276	-9.38039
-15.5239	-9.38393
-15.5203	-9.38541
-15.5167	-9.38514
-15.5131	-9.38336
-15.5095	-9.38023
-15.5059	-9.37596
-15.5023	-9.37070
-15.4987	-9.36451
-15.4950	-9.35732
-15.4914	-9.34895
-15.4878	-9.33923
-15.4842	-9.32777
-15.4806	-9.31422
-15.4770	-9.29827
-15.4734	-9.27959
-15.4698	-9.25801
-15.4661	-9.23345
-15.4625	-9.20585
-15.4589	-9.17518
-15.4553	-9.14127
-15.4517	-9.10383
-15.4481	-9.06237
-15.4445	-9.01614
-15.4409	-8.96408
-15.4372	-8.90507
-15.4336	-8.83783
-15.4300	-8.76120
-15.4264	-8.67413
-15.4228	-8.57598
-15.4192	-8.46636
-15.4156	-8.34534
-15.4120	-8.21340
-15.4083	-8.07141
-15.4047	-7.92060
-15.4011	-7.76242
-15.3975	-7.59860
-15.3939	-7.43085
-15.3903	-7.26119
-15.3867	-7.09154
-15.3831	-6.92375
-15.3795	-6.75963
-15.3758	-6.60079
-15.3722	-6.44847
-15.3686	-6.30361
-15.3650	-6.16686
-15.3614	-6.03839
-15.3578	-5.91800
-15.3542	-5.80535
-15.3506	-5.69992
-15.3469	-5.60114
-15.3433	-5.50861
-15.3397	-5.42209
-15.3361	-5.34174
-15.3325	-5.26793
-15.3289	-5.20132
-15.3253	-5.14289
-15.3217	-5.09368
-15.3180	-5.05471
-15.3144	-5.02697
-15.3108	-5.01120
-15.3072	-5.00783
-15.3036	-5.01704
-15.3000	-5.03855
-15.2964	-5.07177
-15.2928	-5.11582
-15.2891	-5.16945
-15.2855	-5.23129
-15.2819	-5.29962
-15.2783	-5.37267
-15.2747	-5.44854
-15.2711	-5.52526
-15.2675	-5.60084
-15.2639	-5.67333
-15.2602	-5.74093
-15.2566	-5.80199
-15.2530	-5.85507
-15.2494	-5.89913
-15.2458	-5.93347
-15.2422	-5.95783
-15.2386	-5.97238
-15.2350	-5.97779
-15.2313	-5.97508
-15.2277	-5.96573
-15.2241	-5.95153
-15.2205	-5.93454
-15.2169	-5.91706
-15.2133	-5.90157
-15.2097	-5.89078
-15.2061	-5.88736
-15.2024	-5.89407
-15.1988	-5.91349
-15.1952	-5.94796
-15.1916	-5.99944
-15.1880	-6.06940
-15.1844	-6.15854
-15.1808	-6.26689
-15.1772	-6.39354
-15.1735	-6.53686
-15.1699	-6.69444
-15.1663	-6.86320
-15.1627	-7.03967
-15.1591	-7.22005
-15.1555	-7.40058
-15.1519	-7.57758
-15.1483	-7.74786
-15.1446	-7.90854
-15.1410	-8.05739
-15.1374	-8.19275
-15.1338	-8.31351
-15.1302	-8.41914
-15.1266	-8.50945
-15.1230	-8.58458
-15.1194	-8.64484
-15.1157	-8.69046
-15.1121	-8.72159
-15.1085	-8.73818
-15.1049	-8.73991
-15.1013	-8.72628
-15.0977	-8.69657
-15.0941	-8.65011
-15.0905	-8.58629
-15.0868	-8.50481
-15.0832	-8.40581
-15.0796	-8.28994
-15.0760	-8.15853
-15.0724	-8.01357
-15.0688	-7.85769
-15.0652	-7.69400
-15.0616	-7.52614
-15.0579	-7.35797
-15.0543	-7.19343
-15.0507	-7.03636
-15.0471	-6.89034
-15.0435	-6.75841
-15.0399	-6.64308
-15.0363	-6.54598
-15.0327	-6.46801
-15.0290	-6.40925
-15.0254	-6.36899
-15.0218	-6.34591
-15.0182	-6.33827
-15.0146	-6.34396
-15.0110	-6.36078
-15.0074	-6.38665
-15.0038	-6.41954
-15.0002	-6.45777
-14.9965	-6.50005
-14.9929	-6.54549
-14.9893	-6.59347
-14.9857	-6.64379
-14.9821	-6.69665
-14.9785	-6.75228
-14.9749	-6.81130
-14.9713	-6.87419
-14.9676	-6.94148
-14.9640	-7.01353
-14.9604	-7.09048
-14.9568	-7.17220
-14.9532	-7.25835
-14.9496	-7.34810
-14.9460	-7.44053
-14.9424	-7.53440
-14.9387	-7.62811
-14.9351	-7.72019
-14.9315	-7.80884
-14.9279	-7.89228
-14.9243	-7.96872
-14.9207	-8.03651
-14.9171	-8.09406
-14.9135	-8.14006
-14.9098	-8.17334
-14.9062	-8.19306
-14.9026	-8.19851
-14.8990	-8.18928
-14.8954	-8.16527
-14.8918	-8.12641
-14.8882	-8.07306
-14.8846	-8.00587
-14.8809	-7.92574
-14.8773	-7.83397
-14.8737	-7.73239
-14.8701	-7.62315
-14.8665	-7.50876
-14.8629	-7.39210
-14.8593	-7.27625
-14.8557	-7.16421
-14.8520	-7.05891
-14.8484	-6.96303
-14.8448	-6.87873
-14.8412	-6.80784
-14.8376	-6.75160
-14.8340	-6.71068
-14.8304	-6.68548
-14.8268	-6.67583
-14.8231	-6.68129
-14.8195	-6.70113
-14.8159	-6.73431
-14.8123	-6.77966
-14.8087	-6.83578
-14.8051	-6.90106
-14.8015	-6.97378
-14.7979	-7.05201
-14.7942	-7.13388
-14.7906	-7.21739
-14.7870	-7.30059
-14.7834	-7.38170
-14.7798	-7.45907
-14.7762	-7.53141
-14.7726	-7.59764
-14.7690	-7.65716
-14.7653	-7.70967
-14.7617	-7.75515
-14.7581	-7.79398
-14.7545	-7.82684
-14.7509	-7.85431
-14.7473	-7.87745
-14.7437	-7.89717
-14.7401	-7.91448
-14.7364	-7.93041
-14.7328	-7.94614
-14.7292	-7.96271
-14.7256	-7.98137
-14.7220	-8.00340
-14.7184	-8.02998
-14.7148	-8.06227
-14.7112	-8.10121
-14.7075	-8.14748
-14.7039	-8.20132
-14.7003	-8.26239
-14.6967	-8.32983
-14.6931	-8.40218
-14.6895	-8.47739
-14.6859	-8.55298
-14.6823	-8.62602
-14.6786	-8.69353
-14.6750	-8.75244
-14.6714	-8.79991
-14.6678	-8.83349
-14.6642	-8.85125
-14.6606	-8.85171
-14.6570	-8.83415
-14.6534	-8.79855
-14.6497	-8.74545
-14.6461	-8.67616
-14.6425	-8.59263
-14.6389	-8.49729
-14.6353	-8.39334
-14.6317	-8.28416
-14.6281	-8.17336
-14.6245	-8.06465
-14.6209	-7.96162
-14.6172	-7.86735
-14.6136	-7.78467
-14.6100	-7.71559
-14.6064	-7.66155
-14.6028	-7.62320
-14.5992	-7.60028
-14.5956	-7.59201
-14.5920	-7.59676
-14.5883	-7.61241
-14.5847	-7.63663
-14.5811	-7.66648
-14.5775	-7.69958
-14.5739	-7.73355
-14.5703	-7.76656
-14.5667	-7.79729
-14.5631	-7.82510
-14.5594	-7.85025
-14.5558	-7.87321
-14.5522	-7.89513
-14.5486	-7.91744
-14.5450	-7.94172
-14.5414	-7.96945
-14.5378	-8.00191
-14.5342	-8.04012
-14.5305	-8.08471
-14.5269	-8.13580
-14.5233	-8.19317
-14.5197	-8.25632
-14.5161	-8.32418
-14.5125	-8.39566
-14.5089	-8.46937
-14.5053	-8.54399
-14.5016	-8.61806
-14.4980	-8.69054
-14.4944	-8.76036
-14.4908	-8.82701
-14.4872	-8.89021
-14.4836	-8.95017
-14.4800	-9.00741
-14.4764	-9.06272
-14.4727	-9.11721
-14.4691	-9.17190
-14.4655	-9.22755
-14.4619	-9.28517
-14.4583	-9.34514
-14.4547	-9.40769
-14.4511	-9.47283
-14.4475	-9.54051
-14.4438	-9.61026
-14.4402	-9.68178
-14.4366	-9.75486
-14.4330	-9.82912
-14.4294	-9.90390
-14.4258	-9.97884
-14.4222	-10.0532
-14.4186	-10.1258
-14.4149	-10.1957
-14.4113	-10.2615
-14.4077	-10.3218
-14.4041	-10.3754
-14.4005	-10.4215
-14.3969	-10.4593
-14.3933	-10.4886
-14.3897	-10.5096
-14.3860	-10.5230
-14.3824	-10.5295
-14.3788	-10.5302
-14.3752	-10.5262
-14.3716	-10.5185
-14.3680	-10.5080
-14.3644	-10.4954
-14.3608	-10.4812
-14.3571	-10.4655
-14.3535	-10.4486
-14.3499	-10.4304
-14.3463	-10.4105
-14.3427	-10.3889
-14.3391	-10.3652
-14.3355	-10.3390
-14.3319	-10.3097
-14.3282	-10.2770
-14.3246	-10.2402
-14.3210	-10.1991
-14.3174	-10.1532
-14.3138	-10.1027
-14.3102	-10.0480
-14.3066	-9.98965
-14.3030	-9.92911
-14.2993	-9.86805
-14.2957	-9.80872
-14.2921	-9.75332
-14.2885	-9.70424
-14.2849	-9.66376
-14.2813	-9.63363
-14.2777	-9.61514
-14.2741	-9.60904
-14.2704	-9.61528
-14.2668	-9.63329
-14.2632	-9.66209
-14.2596	-9.70011
-14.2560	-9.74560
-14.2524	-9.79669
-14.2488	-9.85134
-14.2452	-9.90746
-14.2416	-9.96317
-14.2379	-10.0166
-14.2343	-10.0659
-14.2307	-10.1095
-14.2271	-10.1462
-14.2235	-10.1750
-14.2199	-10.1951
-14.2163	-10.2065
-14.2127	-10.2094
-14.2090	-10.2044
-14.2054	-10.1928
-14.2018	-10.1760
-14.1982	-10.1555
-14.1946	-10.1332
-14.1910	-10.1106
-14.1874	-10.0890
-14.1838	-10.0695
-14.1801	-10.0526
-14.1765	-10.0386
-14.1729	-10.0273
-14.1693	-10.0182
-14.1657	-10.0106
-14.1621	-10.0037
-14.1585	-9.99669
-14.1549	-9.98873
-14.1512	-9.97896
-14.1476	-9.96677
-14.1440	-9.95135
-14.1404	-9.93204
-14.1368	-9.90843
-14.1332	-9.87988
-14.1296	-9.84627
-14.1260	-9.80739
-14.1223	-9.76328
-14.1187	-9.71406
-14.1151	-9.66011
-14.1115	-9.60179
-14.1079	-9.53943
-14.1043	-9.47330
-14.1007	-9.40388
-14.0971	-9.33132
-14.0934	-9.25580
-14.0898	-9.17750
-14.0862	-9.09657
-14.0826	-9.01321
-14.0790	-8.92751
-14.0754	-8.83971
-14.0718	-8.75023
-14.0682	-8.65941
-14.0645	-8.56807
-14.0609	-8.47698
-14.0573	-8.38745
-14.0537	-8.30081
-14.0501	-8.21887
-14.0465	-8.14308
-14.0429	-8.07542
-14.0393	-8.01734
-14.0356	-7.97027
-14.0320	-7.93527
-14.0284	-7.91313
-14.0248	-7.90407
-14.0212	-7.90811
-14.0176	-7.92464
-14.0140	-7.95304
-14.0104	-7.99185
-14.0067	-8.03965
-14.0031	-8.09473
-13.9995	-8.15518
-13.9959	-8.21894
-13.9923	-8.28395
-13.9887	-8.34813
-13.9851	-8.40964
-13.9815	-8.46664
-13.9778	-8.51773
-13.9742	-8.56157
-13.9706	-8.59757
-13.9670	-8.62508
-13.9634	-8.64417
-13.9598	-8.65506
-13.9562	-8.65844
-13.9526	-8.65532
-13.9489	-8.64679
-13.9453	-8.63442
-13.9417	-8.61953
-13.9381	-8.60369
-13.9345	-8.58830
-13.9309	-8.57454
-13.9273	-8.56336
-13.9237	-8.55534
-13.9200	-8.55074
-13.9164	-8.54979
-13.9128	-8.55223
-13.9092	-8.55772
-13.9056	-8.56592
-13.9020	-8.57646
-13.8984	-8.58908
-13.8948	-8.60357
-13.8911	-8.61990
-13.8875	-8.63798
-13.8839	-8.65800
-13.8803	-8.67969
-13.8767	-8.70303
-13.8731	-8.72749
-13.8695	-8.75231
-13.8659	-8.77664
-13.8623	-8.79922
-13.8586	-8.81872
-13.8550	-8.83379
-13.8514	-8.84318
-13.8478	-8.84566
-13.8442	-8.84034
-13.8406	-8.82689
-13.8370	-8.80506
-13.8334	-8.77538
-13.8297	-8.73843
-13.8261	-8.69534
-13.8225	-8.64737
-13.8189	-8.59591
-13.8153	-8.54254
-13.8117	-8.48873
-13.8081	-8.43600
-13.8045	-8.38583
-13.8008	-8.33963
-13.7972	-8.29879
-13.7936	-8.26457
-13.7900	-8.23810
-13.7864	-8.22023
-13.7828	-8.21175
-13.7792	-8.21311
-13.7756	-8.22432
-13.7719	-8.24519
-13.7683	-8.27542
-13.7647	-8.31422
-13.7611	-8.36105
-13.7575	-8.41501
-13.7539	-8.47529
-13.7503	-8.54112
-13.7467	-8.61168
-13.7430	-8.68619
-13.7394	-8.76399
-13.7358	-8.84428
-13.7322	-8.92649
-13.7286	-9.01002
-13.7250	-9.09448
-13.7214	-9.17942
-13.7178	-9.26455
-13.7141	-9.34962
-13.7105	-9.43413
-13.7069	-9.51760
-13.7033	-9.59952
-13.6997	-9.67914
-13.6961	-9.75565
-13.6925	-9.82833
-13.6889	-9.89636
-13.6852	-9.95905
-13.6816	-10.0156
-13.6780	-10.0651
-13.6744	-10.1067
-13.6708	-10.1390
-13.6672	-10.1606
-13.6636	-10.1700
-13.6600	-10.1656
-13.6563	-10.1461
-13.6527	-10.1107
-13.6491	-10.0591
-13.6455	-9.99203
-13.6419	-9.91063
-13.6383	-9.81691
-13.6347	-9.71338
-13.6311	-9.60271
-13.6274	-9.48766
-13.6238	-9.37077
-13.6202	-9.25412
-13.6166	-9.13935
-13.6130	-9.02738
-13.6094	-8.91849
-13.6058	-8.81242
-13.6022	-8.70830
-13.5985	-8.60495
-13.5949	-8.50097
-13.5913	-8.39498
-13.5877	-8.28560
-13.5841	-8.17171
-13.5805	-8.05244
-13.5769	-7.92744
-13.5733	-7.79657
-13.5696	-7.65997
-13.5660	-7.51812
-13.5624	-7.37149
-13.5588	-7.22058
-13.5552	-7.06588
-13.5516	-6.90771
-13.5480	-6.74635
-13.5444	-6.58219
-13.5407	-6.41564
-13.5371	-6.24722
-13.5335	-6.07786
-13.5299	-5.90869
-13.5263	-5.74106
-13.5227	-5.57655
-13.5191	-5.41690
-13.5155	-5.26376
-13.5118	-5.11886
-13.5082	-4.98378
-13.5046	-4.85997
-13.5010	-4.74866
-13.4974	-4.65105
-13.4938	-4.56789
-13.4902	-4.49985
-13.4866	-4.44707
-13.4830	-4.40963
-13.4793	-4.38704
-13.4757	-4.37866
-13.4721	-4.38367
-13.4685	-4.40097
-13.4649	-4.42963
-13.4613	-4.46869
-13.4577	-4.51726
-13.4541	-4.57478
-13.4504	-4.64056
-13.4468	-4.71421
-13.4432	-4.79515
-13.4396	-4.88280
-13.4360	-4.97634
-13.4324	-5.07459
-13.4288	-5.17643
-13.4252	-5.28013
-13.4215	-5.38386
-13.4179	-5.48573
-13.4143	-5.58370
-13.4107	-5.67570
-13.4071	-5.75996
-13.4035	-5.83482
-13.3999	-5.89902
-13.3963	-5.95176
-13.3926	-5.99277
-13.3890	-6.02229
-13.3854	-6.04124
-13.3818	-6.05111
-13.3782	-6.05375
-13.3746	-6.05149
-13.3710	-6.04669
-13.3674	-6.04171
-13.3637	-6.03863
-13.3601	-6.03916
-13.3565	-6.04442
-13.3529	-6.05503
-13.3493	-6.07105
-13.3457	-6.09213
-13.3421	-6.11766
-13.3385	-6.14694
-13.3348	-6.17938
-13.3312	-6.21459
-13.3276	-6.25252
-13.3240	-6.29350
-13.3204	-6.33810
-13.3168	-6.38732
-13.3132	-6.44208
-13.3096	-6.50346
-13.3059	-6.57220
-13.3023	-6.64896
-13.2987	-6.73384
-13.2951	-6.82661
-13.2915	-6.92652
-13.2879	-7.03239
-13.2843	-7.14276
-13.2807	-7.25583
-13.2770	-7.36982
-13.2734	-7.48279
-13.2698	-7.59320
-13.2662	-7.69955
-13.2626	-7.80074
-13.2590	-7.89596
-13.2554	-7.98475
-13.2518	-8.06698
-13.2481	-8.14273
-13.2445	-8.21227
-13.2409	-8.27601
-13.2373	-8.33449
-13.2337	-8.38825
-13.2301	-8.43770
-13.2265	-8.48339
-13.2229	-8.52547
-13.2192	-8.56431
-13.2156	-8.59973
-13.2120	-8.63183
-13.2084	-8.66036
-13.2048	-8.68516
-13.2012	-8.70637
-13.1976	-8.72403
-13.1940	-8.73859
-13.1903	-8.75061
-13.1867	-8.76099
-13.1831	-8.77074
-13.1795	-8.78110
-13.1759	-8.79333
-13.1723	-8.80873
-13.1687	-8.82856
-13.1651	-8.85400
-13.1614	-8.88603
-13.1578	-8.92532
-13.1542	-8.97234
-13.1506	-9.02728
-13.1470	-9.08986
-13.1434	-9.15971
-13.1398	-9.23607
-13.1362	-9.31800
-13.1325	-9.40450
-13.1289	-9.49426
-13.1253	-9.58613
-13.1217	-9.67863
-13.1181	-9.77032
-13.1145	-9.85975
-13.1109	-9.94532
-13.1073	-10.0255
-13.1037	-10.0987
-13.1000	-10.1635
-13.0964	-10.2185
-13.0928	-10.2624
-13.0892	-10.2945
-13.0856	-10.3141
-13.0820	-10.3212
-13.0784	-10.3163
-13.0748	-10.3001
-13.0711	-10.2741
-13.0675	-10.2401
-13.0639	-10.2005
-13.0603	-10.1578
-13.0567	-10.1149
-13.0531	-10.0746
-13.0495	-10.0395
-13.0459	-10.0122
-13.0422	-9.99456
-13.0386	-9.98809
-13.0350	-9.99369
-13.0314	-10.0114
-13.0278	-10.0412
-13.0242	-10.0819
-13.0206	-10.1323
-13.0170	-10.1906
-13.0133	-10.2550
-13.0097	-10.3232
-13.0061	-10.3933
-13.0025	-10.4634
-12.9989	-10.5314
-12.9953	-10.5959
-12.9917	-10.6555
-12.9881	-10.7089
-12.9844	-10.7551
-12.9808	-10.7931
-12.9772	-10.8220
-12.9736	-10.8408
-12.9700	-10.8485
-12.9664	-10.8441
-12.9628	-10.8269
-12.9592	-10.7962
-12.9555	-10.7518
-12.9519	-10.6939
-12.9483	-10.6231
-12.9447	-10.5408
-12.9411	-10.4486
-12.9375	-10.3487
-12.9339	-10.2435
-12.9303	-10.1358
-12.9266	-10.0284
-12.9230	-9.92422
-12.9194	-9.82620
-12.9158	-9.73727
-12.9122	-9.66025
-12.9086	-9.59779
-12.9050	-9.55234
-12.9014	-9.52599
-12.8977	-9.52044
-12.8941	-9.53688
-12.8905	-9.57584
-12.8869	-9.63701
-12.8833	-9.71958
-12.8797	-9.82185
-12.8761	-9.94160
-12.8725	-10.0761
-12.8688	-10.2221
-12.8652	-10.3763
-12.8616	-10.5353
-12.8580	-10.6955
-12.8544	-10.8537
-12.8508	-11.0068
-12.8472	-11.1517
-12.8436	-11.2862
-12.8399	-11.4078
-12.8363	-11.5150
-12.8327	-11.6063
-12.8291	-11.6810
-12.8255	-11.7383
-12.8219	-11.7783
-12.8183	-11.8012
-12.8147	-11.8074
-12.8110	-11.7977
-12.8074	-11.7730
-12.8038	-11.7346
-12.8002	-11.6838
-12.7966	-11.6222
-12.7930	-11.5517
-12.7894	-11.4743
-12.7858	-11.3920
-12.7821	-11.3069
-12.7785	-11.2213
-12.7749	-11.1368
-12.7713	-11.0552
-12.7677	-10.9775
-12.7641	-10.9048
-12.7605	-10.8375
-12.7569	-10.7759
-12.7532	-10.7199
-12.7496	-10.6692
-12.7460	-10.6235
-12.7424	-10.5823
-12.7388	-10.5449
-12.7352	-10.5105
-12.7316	-10.4780
-12.7280	-10.4462
-12.7244	-10.4137
-12.7207	-10.3789
-12.7171	-10.3407
-12.7135	-10.2978
-12.7099	-10.2496
-12.7063	-10.1956
-12.7027	-10.1361
-12.6991	-10.0716
-12.6955	-10.0030
-12.6918	-9.93144
-12.6882	-9.85797
-12.6846	-9.78380
-12.6810	-9.71008
-12.6774	-9.63759
-12.6738	-9.56701
-12.6702	-9.49868
-12.6666	-9.43278
-12.6629	-9.36908
-12.6593	-9.30725
-12.6557	-9.24672
-12.6521	-9.18690
-12.6485	-9.12715
-12.6449	-9.06688
-12.6413	-9.00576
-12.6377	-8.94342
-12.6340	-8.87970
-12.6304	-8.81462
-12.6268	-8.74829
-12.6232	-8.68103
-12.6196	-8.61333
-12.6160	-8.54599
-12.6124	-8.47989
-12.6088	-8.41653
-12.6051	-8.35732
-12.6015	-8.30406
-12.5979	-8.25867
-12.5943	-8.22305
-12.5907	-8.19906
-12.5871	-8.18838
-12.5835	-8.19263
-12.5799	-8.21301
-12.5762	-8.25060
-12.5726	-8.30588
-12.5690	-8.37928
-12.5654	-8.47065
-12.5618	-8.57955
-12.5582	-8.70503
-12.5546	-8.84607
-12.5510	-9.00087
-12.5473	-9.16762
-12.5437	-9.34406
-12.5401	-9.52752
-12.5365	-9.71521
-12.5329	-9.90393
-12.5293	-10.0904
-12.5257	-10.2713
-12.5221	-10.4431
-12.5184	-10.6025
-12.5148	-10.7463
-12.5112	-10.8715
-12.5076	-10.9757
-12.5040	-11.0566
-12.5004	-11.1125
-12.4968	-11.1422
-12.4932	-11.1451
-12.4895	-11.1213
-12.4859	-11.0717
-12.4823	-10.9979
-12.4787	-10.9024
-12.4751	-10.7879
-12.4715	-10.6583
-12.4679	-10.5174
-12.4643	-10.3691
-12.4606	-10.2175
-12.4570	-10.0663
-12.4534	-9.91851
-12.4498	-9.77695
-12.4462	-9.64364
-12.4426	-9.51976
-12.4390	-9.40590
-12.4354	-9.30207
-12.4317	-9.20760
-12.4281	-9.12149
-12.4245	-9.04266
-12.4209	-8.96992
-12.4173	-8.90237
-12.4137	-8.83960
-12.4101	-8.78164
-12.4065	-8.72919
-12.4028	-8.68333
-12.3992	-8.64582
-12.3956	-8.61844
-12.3920	-8.60324
-12.3884	-8.60208
-12.3848	-8.61664
-12.3812	-8.64795
-12.3776	-8.69661
-12.3739	-8.76240
-12.3703	-8.84443
-12.3667	-8.94095
-12.3631	-9.04950
-12.3595	-9.16701
-12.3559	-9.28999
-12.3523	-9.41485
-12.3487	-9.53787
-12.3451	-9.65567
-12.3414	-9.76524
-12.3378	-9.86412
-12.3342	-9.95026
-12.3306	-10.0224
-12.3270	-10.0795
-12.3234	-10.1213
-12.3198	-10.1477
-12.3162	-10.1592
-12.3125	-10.1566
-12.3089	-10.1411
-12.3053	-10.1142
-12.3017	-10.0778
-12.2981	-10.0341
-12.2945	-9.98542
-12.2909	-9.93400
-12.2873	-9.88213
-12.2836	-9.83175
-12.2800	-9.78461
-12.2764	-9.74194
-12.2728	-9.70452
-12.2692	-9.67268
-12.2656	-9.64634
-12.2620	-9.62496
-12.2584	-9.60768
-12.2547	-9.59343
-12.2511	-9.58096
-12.2475	-9.56888
-12.2439	-9.55580
-12.2403	-9.54042
-12.2367	-9.52142
-12.2331	-9.49740
-12.2295	-9.46710
-12.2258	-9.42899
-12.2222	-9.38163
-12.2186	-9.32353
-12.2150	-9.25307
-12.2114	-9.16865
-12.2078	-9.06893
-12.2042	-8.95270
-12.2006	-8.81902
-12.1969	-8.66739
-12.1933	-8.49780
-12.1897	-8.31067
-12.1861	-8.10691
-12.1825	-7.88796
-12.1789	-7.65561
-12.1753	-7.41192
-12.1717	-7.15923
-12.1680	-6.89995
-12.1644	-6.63656
-12.1608	-6.37167
-12.1572	-6.10771
-12.1536	-5.84728
-12.1500	-5.59291
-12.1464	-5.34718
-12.1428	-5.11271
-12.1391	-4.89214
-12.1355	-4.68796
-12.1319	-4.50247
-12.1283	-4.33767
-12.1247	-4.19515
-12.1211	-4.07591
-12.1175	-3.98042
-12.1139	-3.90850
-12.1102	-3.85940
-12.1066	-3.83175
-12.1030	-3.82368
-12.0994	-3.83292
-12.0958	-3.85674
-12.0922	-3.89220
-12.0886	-3.93626
-12.0850	-3.98572
-12.0813	-4.03768
-12.0777	-4.08934
-12.0741	-4.13839
-12.0705	-4.18283
-12.0669	-4.22128
-12.0633	-4.25277
-12.0597	-4.27669
-12.0561	-4.29276
-12.0524	-4.30097
-12.0488	-4.30146
-12.0452	-4.29449
-12.0416	-4.28051
-12.0380	-4.25995
-12.0344	-4.23351
-12.0308	-4.20208
-12.0272	-4.16657
-12.0235	-4.12837
-12.0199	-4.08876
-12.0163	-4.04938
-12.0127	-4.01172
-12.0091	-3.97763
-12.0055	-3.94863
-12.0019	-3.92627
-11.9983	-3.91191
-11.9946	-3.90662
-11.9910	-3.91110
-11.9874	-3.92594
-11.9838	-3.95143
-11.9802	-3.98771
-11.9766	-4.03509
-11.9730	-4.09385
-11.9694	-4.16468
-11.9658	-4.24847
-11.9621	-4.34631
-11.9585	-4.45968
-11.9549	-4.58992
-11.9513	-4.73826
-11.9477	-4.90572
-11.9441	-5.09265
-11.9405	-5.29896
-11.9369	-5.52385
-11.9332	-5.76573
-11.9296	-6.02245
-11.9260	-6.29113
-11.9224	-6.56826
-11.9188	-6.84991
-11.9152	-7.13154
-11.9116	-7.40849
-11.9080	-7.67593
-11.9043	-7.92906
-11.9007	-8.16336
-11.8971	-8.37484
-11.8935	-8.56029
-11.8899	-8.71728
-11.8863	-8.84444
-11.8827	-8.94154
-11.8791	-9.00925
-11.8754	-9.04939
-11.8718	-9.06446
-11.8682	-9.05758
-11.8646	-9.03226
-11.8610	-8.99217
-11.8574	-8.94078
-11.8538	-8.88151
-11.8502	-8.81722
-11.8465	-8.75048
-11.8429	-8.68342
-11.8393	-8.61766
-11.8357	-8.55449
-11.8321	-8.49483
-11.8285	-8.43927
-11.8249	-8.38822
-11.8213	-8.34176
-11.8176	-8.29987
-11.8140	-8.26234
-11.8104	-8.22879
-11.8068	-8.19872
-11.8032	-8.17143
-11.7996	-8.14613
-11.7960	-8.12195
-11.7924	-8.09783
-11.7887	-8.07284
-11.7851	-8.04605
-11.7815	-8.01666
-11.7779	-7.98428
-11.7743	-7.94856
-11.7707	-7.90965
-11.7671	-7.86798
-11.7635	-7.82425
-11.7598	-7.77957
-11.7562	-7.73509
-11.7526	-7.69220
-11.7490	-7.65223
-11.7454	-7.61660
-11.7418	-7.58660
-11.7382	-7.56337
-11.7346	-7.54777
-11.7309	-7.54066
-11.7273	-7.54265
-11.7237	-7.55409
-11.7201	-7.57538
-11.7165	-7.60657
-11.7129	-7.64757
-11.7093	-7.69818
-11.7057	-7.75787
-11.7020	-7.82614
-11.6984	-7.90209
-11.6948	-7.98484
-11.6912	-8.07335
-11.6876	-8.16638
-11.6840	-8.26278
-11.6804	-8.36130
-11.6768	-8.46073
-11.6731	-8.56000
-11.6695	-8.65818
-11.6659	-8.75443
-11.6623	-8.84821
-11.6587	-8.93914
-11.6551	-9.02695
-11.6515	-9.11145
-11.6479	-9.19261
-11.6442	-9.27022
-11.6406	-9.34412
-11.6370	-9.41392
-11.6334	-9.47916
-11.6298	-9.53916
-11.6262	-9.59326
-11.6226	-9.64073
-11.6190	-9.68077
-11.6153	-9.71277
-11.6117	-9.73626
-11.6081	-9.75081
-11.6045	-9.75621
-11.6009	-9.75231
-11.5973	-9.73903
-11.5937	-9.71634
-11.5901	-9.68414
-11.5865	-9.64254
-11.5828	-9.59165
-11.5792	-9.53184
-11.5756	-9.46370
-11.5720	-9.38827
-11.5684	-9.30676
-11.5648	-9.22086
-11.5612	-9.13253
-11.5576	-9.04388
-11.5539	-8.95709
-11.5503	-8.87422
-11.5467	-8.79739
-11.5431	-8.72834
-11.5395	-8.66862
-11.5359	-8.61954
-11.5323	-8.58221
-11.5287	-8.55737
-11.5250	-8.54564
-11.5214	-8.54740
-11.5178	-8.56254
-11.5142	-8.59083
-11.5106	-8.63151
-11.5070	-8.68343
-11.5034	-8.74514
-11.4998	-8.81481
-11.4961	-8.89061
-11.4925	-8.97059
-11.4889	-9.05296
-11.4853	-9.13627
-11.4817	-9.21930
-11.4781	-9.30123
-11.4745	-9.38150
-11.4709	-9.45977
-11.4672	-9.53588
-11.4636	-9.60970
-11.4600	-9.68109
-11.4564	-9.74994
-11.4528	-9.81611
-11.4492	-9.87939
-11.4456	-9.93969
-11.4420	-9.99671
-11.4383	-10.0504
-11.4347	-10.1006
-11.4311	-10.1472
-11.4275	-10.1905
-11.4239	-10.2304
-11.4203	-10.2672
-11.4167	-10.3014
-11.4131	-10.3335
-11.4094	-10.3642
-11.4058	-10.3941
-11.4022	-10.4240
-11.3986	-10.4547
-11.3950	-10.4866
-11.3914	-10.5201
-11.3878	-10.5555
-11.3842	-10.5925
-11.3805	-10.6308
-11.3769	-10.6701
-11.3733	-10.7096
-11.3697	-10.7491
-11.3661	-10.7880
-11.3625	-10.8261
-11.3589	-10.8633
-11.3553	-10.8995
-11.3516	-10.9348
-11.3480	-10.9693
-11.3444	-11.0026
-11.3408	-11.0346
-11.3372	-11.0647
-11.3336	-11.0922
-11.3300	-11.1163
-11.3264	-11.1360
-11.3227	-11.1505
-11.3191	-11.1587
-11.3155	-11.1600
-11.3119	-11.1535
-11.3083	-11.1387
-11.3047	-11.1152
-11.3011	-11.0829
-11.2975	-11.0418
-11.2938	-10.9926
-11.2902	-10.9360
-11.2866	-10.8733
-11.2830	-10.8059
-11.2794	-10.7355
-11.2758	-10.6638
-11.2722	-10.5925
-11.2686	-10.5229
-11.2649	-10.4564
-11.2613	-10.3939
-11.2577	-10.3361
-11.2541	-10.2835
-11.2505	-10.2364
-11.2469	-10.1948
-11.2433	-10.1583
-11.2397	-10.1265
-11.2360	-10.0982
-11.2324	-10.0722
-11.2288	-10.0468
-11.2252	-10.0199
-11.2216	-9.98953
-11.2180	-9.95341
-11.2144	-9.90956
-11.2108	-9.85600
-11.2072	-9.79127
-11.2035	-9.71409
-11.1999	-9.62366
-11.1963	-9.51958
-11.1927	-9.40188
-11.1891	-9.27098
-11.1855	-9.12788
-11.1819	-8.97401
-11.1783	-8.81140
-11.1746	-8.64246
-11.1710	-8.47011
-11.1674	-8.29753
-11.1638	-8.12817
-11.1602	-7.96533
-11.1566	-7.81218
-11.1530	-7.67134
-11.1494	-7.54490
-11.1457	-7.43424
[truncated: 63,536 more rows]
